# Supplementary material for: Fast and quantitative 2D and 3D orientation mapping using Raman microscopy
Source: Nat Commun. 2019 Dec 5;10:5555. doi: 10.1038/s41467-019-13504-8 (PMC6895231; doi:10.1038/s41467-019-13504-8)
Supplement: Supplementary file 8 — Supplementary Data 1 [file 41467_2019_13504_MOESM8_ESM.xlsx]

## Sheet: off axis 0_90
0.366322	0.410289	0.586238	0.749806	0.776027	0.726136	0.593796	0.54247	0.584404	0.598389	0.587744	0.597504	0.600027	0.606694	0.593449	0.605238	0.61072	0.603629	0.595775	0.599047	0.596426	0.594926	0.592117	0.598209	0.61843	0.621874	0.612265	0.603471	0.612692	0.611428	0.61718	0.6192	0.634407	0.673508	0.613998	0.423767	0.363433	0.363846	0.358164	0.369172	0.363242	0.358888	0.38091	0.503757	0.664894	0.683167	0.676201	0.6828	0.681141	0.675287
0.420608	0.442958	0.573079	0.752403	0.782522	0.755845	0.63102	0.565963	0.583769	0.579397	0.577989	0.581682	0.597158	0.59186	0.601099	0.595893	0.605983	0.606409	0.595567	0.594585	0.607007	0.594205	0.59316	0.598842	0.634594	0.686859	0.618073	0.601945	0.601449	0.595567	0.60674	0.612966	0.621751	0.644772	0.596955	0.431216	0.35856	0.361687	0.362251	0.360297	0.359324	0.367837	0.376869	0.522414	0.666355	0.686099	0.682311	0.685377	0.685449	0.689064
0.448375	0.551195	0.75406	0.783596	0.758297	0.647464	0.59602	0.600088	0.59638	0.590508	0.58707	0.581005	0.581343	0.582545	0.589304	0.595382	0.595448	0.59321	0.5928	0.598531	0.60081	0.588888	0.602752	0.640274	0.679201	0.623623	0.608209	0.597649	0.597656	0.607519	0.613619	0.610326	0.618308	0.616633	0.477091	0.36426	0.362267	0.356205	0.358195	0.355838	0.35756	0.373822	0.458915	0.642104	0.672995	0.67592	0.690648	0.683568	0.673502	0.685385
0.48	0.580537	0.752884	0.791414	0.752388	0.636032	0.610109	0.599059	0.608471	0.598004	0.605932	0.591513	0.593523	0.585742	0.575871	0.586432	0.583133	0.587947	0.584135	0.584941	0.594966	0.59023	0.592387	0.616762	0.624977	0.612749	0.614911	0.603912	0.609895	0.60866	0.615577	0.613072	0.620707	0.589694	0.453558	0.364266	0.354231	0.360222	0.345831	0.359667	0.367394	0.385228	0.473843	0.649763	0.678315	0.68501	0.680844	0.679285	0.684114	0.676384
0.638472	0.772094	0.78794	0.701203	0.619755	0.61011	0.608488	0.612242	0.606595	0.608219	0.606126	0.60643	0.596114	0.595221	0.58645	0.576459	0.577499	0.579214	0.588404	0.591683	0.585673	0.599086	0.597487	0.608926	0.618042	0.599632	0.609982	0.616902	0.609422	0.622791	0.619168	0.60459	0.602332	0.49112	0.375476	0.360297	0.361021	0.361662	0.363975	0.366001	0.37133	0.432725	0.607046	0.685673	0.673611	0.690166	0.68816	0.691057	0.678637	0.679657
0.87705	0.861955	0.766899	0.664813	0.610433	0.604366	0.605376	0.604035	0.604075	0.609608	0.607912	0.600013	0.604338	0.599714	0.597778	0.595341	0.584959	0.593395	0.585491	0.591287	0.569391	0.581941	0.589678	0.643588	0.67935	0.628461	0.615498	0.612479	0.614429	0.613628	0.599205	0.605767	0.597354	0.519461	0.40182	0.358259	0.361085	0.360808	0.364603	0.358189	0.366096	0.45617	0.636661	0.680184	0.687133	0.673568	0.676116	0.693806	0.673487	0.683636
0.940855	0.882405	0.759668	0.65218	0.615867	0.604748	0.601988	0.605299	0.601774	0.603848	0.602598	0.609476	0.596463	0.600916	0.601889	0.600825	0.593555	0.589955	0.59057	0.583163	0.587562	0.588204	0.688168	0.779178	0.69392	0.624017	0.612457	0.604934	0.616607	0.61581	0.605602	0.612082	0.585635	0.506738	0.389451	0.361277	0.365683	0.359311	0.362783	0.37217	0.436347	0.590475	0.680235	0.699408	0.683753	0.685273	0.68201	0.693168	0.684455	0.685855
0.936914	0.945584	0.884966	0.776681	0.636833	0.607863	0.608934	0.605899	0.596132	0.60056	0.601392	0.600086	0.612384	0.596513	0.600972	0.603003	0.594796	0.606871	0.605118	0.595497	0.599205	0.603996	0.666555	0.738091	0.744763	0.657847	0.612236	0.614282	0.623691	0.61003	0.609654	0.612326	0.604077	0.551116	0.450678	0.37802	0.365798	0.358086	0.365533	0.371286	0.424916	0.601571	0.669937	0.686144	0.67938	0.683568	0.680314	0.688428	0.684335	0.690649
0.92392	0.947545	0.873	0.734738	0.626374	0.609122	0.595252	0.603855	0.607062	0.602094	0.608482	0.600353	0.601454	0.605931	0.599206	0.591599	0.59409	0.609946	0.599143	0.606189	0.601017	0.621924	0.641997	0.692133	0.674679	0.613334	0.618486	0.621768	0.606843	0.612112	0.616098	0.617158	0.597662	0.540209	0.424982	0.367134	0.361012	0.36343	0.371432	0.426061	0.574708	0.683698	0.687132	0.694534	0.688497	0.694455	0.695062	0.678833	0.688351	0.686268
0.852796	0.906197	0.936158	0.853631	0.704007	0.610535	0.607922	0.605627	0.596349	0.604715	0.599751	0.612739	0.613492	0.607187	0.605989	0.598466	0.603178	0.59569	0.605662	0.608286	0.607715	0.618281	0.622896	0.638452	0.635335	0.612535	0.619157	0.619552	0.616037	0.619716	0.609417	0.612935	0.611745	0.582757	0.485481	0.389737	0.361383	0.362607	0.358935	0.414649	0.572729	0.681227	0.688395	0.677685	0.677311	0.68095	0.685509	0.682458	0.681287	0.694653
0.804468	0.864441	0.910494	0.806739	0.658688	0.618404	0.5969	0.610546	0.606403	0.612484	0.605654	0.607046	0.601149	0.600537	0.614314	0.61522	0.614552	0.648792	0.678329	0.636494	0.614758	0.61979	0.616696	0.61593	0.614574	0.618797	0.607094	0.609704	0.60646	0.611479	0.617375	0.618046	0.607302	0.564443	0.467426	0.37784	0.362675	0.369771	0.41276	0.571614	0.682353	0.694993	0.68501	0.688793	0.681301	0.689901	0.679489	0.689603	0.678772	0.683507
0.811429	0.800111	0.847525	0.870893	0.763832	0.630422	0.600456	0.6062	0.603811	0.607194	0.604944	0.598228	0.602109	0.606048	0.629181	0.684117	0.76548	0.832867	0.814725	0.683605	0.612665	0.61573	0.616093	0.609402	0.616903	0.620947	0.613042	0.618054	0.616768	0.608357	0.612837	0.616909	0.618682	0.592456	0.530791	0.411115	0.36641	0.365481	0.394598	0.545807	0.676616	0.672217	0.685541	0.68326	0.685687	0.690624	0.697386	0.676383	0.681392	0.680607
0.856445	0.798457	0.834916	0.826668	0.732156	0.627435	0.613257	0.603778	0.608086	0.599663	0.618064	0.646177	0.705358	0.797907	0.895666	0.937631	0.951145	0.894231	0.797287	0.692447	0.626199	0.619335	0.613297	0.61284	0.607497	0.612493	0.616323	0.611774	0.61448	0.606504	0.617234	0.613873	0.606846	0.592789	0.507658	0.395859	0.36423	0.406114	0.535633	0.67546	0.693042	0.693996	0.696063	0.688591	0.680568	0.68216	0.688945	0.685236	0.685512	0.689328
0.902904	0.85548	0.792094	0.811431	0.810598	0.768006	0.693273	0.656691	0.649213	0.678196	0.751657	0.83306	0.902927	0.949327	0.973735	0.978497	0.958341	0.950621	0.905895	0.829072	0.700992	0.618168	0.612445	0.610834	0.622316	0.611431	0.607516	0.616369	0.612717	0.616063	0.618765	0.613808	0.61955	0.603876	0.562016	0.462619	0.373208	0.384541	0.523285	0.674309	0.675775	0.686815	0.690436	0.68501	0.685644	0.683971	0.689061	0.692012	0.698533	0.686793
0.95783	0.893257	0.833616	0.868311	0.88088	0.855704	0.853845	0.850735	0.867032	0.923809	0.947638	0.964569	0.95289	0.968111	0.970366	0.967745	0.965315	0.97188	0.925205	0.863346	0.735798	0.639663	0.622018	0.620138	0.616365	0.616089	0.618284	0.619423	0.62255	0.613548	0.612275	0.614402	0.621917	0.60248	0.531836	0.407241	0.386616	0.504764	0.666293	0.683741	0.686315	0.684732	0.687583	0.684051	0.6894	0.692485	0.695195	0.688957	0.692015	0.688744
0.974069	0.950238	0.951982	0.953499	0.959026	0.966212	0.951658	0.964414	0.963922	0.962447	0.974732	0.979171	0.968198	0.977658	0.96604	0.966922	0.974466	0.965822	0.953799	0.940853	0.857846	0.743128	0.648003	0.619338	0.624829	0.622996	0.640167	0.617497	0.617462	0.60375	0.613784	0.616357	0.614684	0.600765	0.565509	0.472965	0.390924	0.473688	0.648145	0.676056	0.682086	0.689867	0.680222	0.667984	0.690798	0.687832	0.681166	0.676838	0.69249	0.681627
0.979388	0.982453	0.994809	0.985583	0.971953	0.970569	0.973601	0.970445	0.981021	0.979625	0.97646	0.965123	0.982587	0.973947	0.97495	0.976359	0.987256	0.970191	0.963353	0.951232	0.896906	0.800332	0.67059	0.628441	0.638764	0.6664	0.623141	0.610817	0.60564	0.623714	0.62213	0.618538	0.610787	0.605239	0.546925	0.456212	0.475162	0.649205	0.684046	0.677367	0.687782	0.686848	0.68774	0.693207	0.691449	0.688499	0.703829	0.690035	0.691218	0.690745
0.987014	0.994841	0.993582	0.994341	0.986673	0.984129	0.983422	0.975711	0.980945	0.987489	0.970039	0.973957	0.965424	0.975678	0.967554	0.979019	0.974964	0.968951	0.973714	0.961545	0.961357	0.901029	0.785619	0.683893	0.654942	0.660753	0.632931	0.617242	0.617816	0.614479	0.620566	0.613507	0.615172	0.61576	0.59824	0.507404	0.493792	0.647464	0.68422	0.686633	0.685563	0.693267	0.688185	0.685949	0.694312	0.683423	0.686668	0.692489	0.691643	0.690852
0.992179	0.987546	0.98747	0.992116	0.986189	0.989905	0.980608	0.98301	0.978095	0.977568	0.973467	0.974812	0.976438	0.968765	0.968813	0.969917	0.983671	0.978483	0.972589	0.981096	0.966738	0.924525	0.851246	0.740699	0.676889	0.620093	0.610075	0.608554	0.614945	0.614023	0.621054	0.622479	0.613259	0.615577	0.582991	0.544847	0.632039	0.68558	0.682658	0.695392	0.688767	0.684689	0.683846	0.68784	0.690128	0.688492	0.695082	0.693683	0.697657	0.690913
0.988074	0.975047	0.981746	0.979609	0.98813	0.967207	0.966144	0.983599	0.975286	0.972704	0.96158	0.971884	0.972895	0.970101	0.973985	0.97414	0.975443	0.972812	0.972625	0.971474	0.973108	0.953424	0.937494	0.847086	0.721384	0.635684	0.619133	0.613766	0.607819	0.611506	0.610441	0.615496	0.609987	0.613186	0.606846	0.593235	0.653644	0.67708	0.689615	0.699788	0.694038	0.685578	0.679352	0.689223	0.68105	0.675849	0.693613	0.684805	0.694043	0.692617
0.970929	0.97442	0.976292	0.972884	0.913693	0.862729	0.912156	0.977383	0.97932	0.9912	0.971608	0.979221	0.966862	0.975655	0.977149	0.974372	0.981462	0.976136	0.973929	0.962636	0.97156	0.966728	0.947626	0.845731	0.726079	0.635842	0.620029	0.617249	0.620678	0.621196	0.60388	0.610183	0.610165	0.606427	0.620248	0.64394	0.689017	0.684447	0.678862	0.690181	0.683076	0.68796	0.692124	0.68789	0.691937	0.692397	0.68626	0.695296	0.691334	0.685632
0.98653	0.976017	0.972968	0.964411	0.915604	0.850503	0.844013	0.896666	0.965426	0.96987	0.973962	0.97427	0.967318	0.972987	0.969743	0.978036	0.975556	0.970169	0.961358	0.969207	0.972469	0.974687	0.968056	0.940155	0.85421	0.743771	0.651178	0.612313	0.619828	0.617684	0.620395	0.615646	0.615736	0.621471	0.617361	0.638804	0.673056	0.691622	0.689199	0.686862	0.685126	0.686137	0.683978	0.689748	0.686839	0.686784	0.684857	0.684923	0.683789	0.69078
0.977818	0.982851	0.976736	0.958666	0.913863	0.863113	0.828483	0.876021	0.950758	0.98055	0.980272	0.972499	0.966302	0.968433	0.97997	0.967458	0.965058	0.965236	0.981502	0.97014	0.970028	0.979692	0.971722	0.946327	0.886826	0.769171	0.661798	0.615427	0.612531	0.607204	0.60779	0.612473	0.61779	0.61941	0.618602	0.653654	0.681393	0.6891	0.688495	0.690134	0.687774	0.694155	0.693212	0.695576	0.692206	0.690661	0.687291	0.675665	0.690132	0.687136
0.982145	0.979999	0.972855	0.987503	0.967952	0.919682	0.863114	0.834816	0.868921	0.949332	0.975186	0.97748	0.979004	0.967159	0.973928	0.963193	0.960013	0.96884	0.973739	0.962834	0.964187	0.972705	0.965403	0.9508	0.952398	0.889731	0.79207	0.683547	0.627058	0.617391	0.608513	0.62189	0.608011	0.612967	0.611801	0.63649	0.674137	0.683803	0.686431	0.691347	0.678309	0.698304	0.680952	0.69165	0.67975	0.684199	0.689353	0.688738	0.680296	0.688615
0.981479	0.977163	0.98439	0.959806	0.963814	0.927874	0.87224	0.827844	0.83749	0.927717	0.973346	0.970483	0.985364	0.978368	0.946364	0.931375	0.970049	0.973618	0.970427	0.96975	0.969935	0.965195	0.964279	0.96182	0.959006	0.89486	0.798027	0.656312	0.604335	0.606593	0.615201	0.606663	0.610304	0.608003	0.625514	0.65988	0.690492	0.685143	0.690658	0.688682	0.680858	0.682597	0.681588	0.68441	0.691264	0.686173	0.68753	0.689346	0.693854	0.691387
0.981239	0.973119	0.984065	0.976955	0.965989	0.959355	0.921517	0.874601	0.832465	0.839091	0.920133	0.972714	0.975743	0.969293	0.928513	0.928502	0.96518	0.966263	0.978939	0.966838	0.973973	0.94984	0.955662	0.956696	0.936608	0.85481	0.703145	0.551564	0.509486	0.57235	0.612744	0.617976	0.614267	0.611678	0.61463	0.652894	0.675799	0.679064	0.685274	0.681317	0.684211	0.691997	0.686759	0.688586	0.689821	0.685812	0.681134	0.685837	0.695315	0.689594
0.990237	0.993913	0.990972	0.98357	0.968991	0.972737	0.953614	0.917966	0.874273	0.821669	0.880368	0.962195	0.961713	0.959804	0.962817	0.973045	0.981071	0.969159	0.968097	0.975653	0.969422	0.948087	0.882578	0.733389	0.562801	0.42547	0.384317	0.419787	0.520972	0.59984	0.607956	0.610412	0.613933	0.608344	0.627003	0.647336	0.67419	0.685565	0.695066	0.695167	0.681933	0.696274	0.694793	0.696181	0.690682	0.69807	0.68703	0.695364	0.691075	0.696941
0.99029	0.984352	0.986977	0.992772	0.98016	0.979912	0.962194	0.958895	0.930705	0.865379	0.822933	0.891628	0.967551	0.971003	0.974091	0.973153	0.971227	0.970529	0.975077	0.946095	0.886885	0.726261	0.550001	0.431375	0.380498	0.36663	0.357414	0.371638	0.456243	0.573888	0.618139	0.612468	0.618536	0.608579	0.608583	0.638787	0.682072	0.701637	0.702588	0.682836	0.699388	0.698292	0.681751	0.687922	0.695393	0.690892	0.695413	0.685834	0.685949	0.699707
0.995143	0.978927	0.993023	0.991906	0.974186	0.988504	0.971211	0.963594	0.939274	0.869308	0.819381	0.867387	0.958188	0.971726	0.970048	0.969865	0.950177	0.885438	0.768511	0.600925	0.47077	0.391274	0.366983	0.361882	0.352513	0.354105	0.365472	0.41722	0.535293	0.600963	0.608711	0.607524	0.625805	0.616477	0.623555	0.683388	0.769018	0.739915	0.700716	0.689545	0.688469	0.67988	0.673193	0.680587	0.691453	0.693263	0.68653	0.703394	0.690821	0.689866
0.997419	0.993192	0.997987	0.99571	0.98911	0.971891	0.983828	0.963241	0.954914	0.92135	0.888058	0.906088	0.959746	0.968918	0.954017	0.865867	0.737662	0.572302	0.451538	0.386435	0.357599	0.363191	0.357056	0.358835	0.35346	0.358546	0.356231	0.387317	0.487074	0.600754	0.606823	0.613494	0.616789	0.616255	0.617245	0.666644	0.763468	0.831066	0.807931	0.745022	0.699763	0.689069	0.687618	0.684908	0.679773	0.696944	0.689286	0.694627	0.696127	0.694553
0.997954	0.995983	0.986609	0.993039	0.98641	0.984228	0.977951	0.972538	0.979727	0.960595	0.960961	0.961847	0.88796	0.736019	0.564898	0.435546	0.388524	0.365028	0.3631	0.359555	0.363319	0.356512	0.356114	0.356249	0.363016	0.356537	0.373974	0.475293	0.587842	0.608629	0.618268	0.617086	0.612799	0.616446	0.629695	0.692083	0.817123	0.872575	0.85187	0.793757	0.73322	0.698941	0.690856	0.683432	0.691198	0.696664	0.685541	0.688955	0.693076	0.69962
0.995184	0.990596	0.995338	0.990371	0.99225	0.984026	0.985968	0.98163	0.972704	0.968219	0.931901	0.753089	0.568196	0.446694	0.383039	0.372899	0.362257	0.354382	0.362221	0.358474	0.356183	0.357563	0.360323	0.364486	0.378838	0.361242	0.356106	0.435092	0.561894	0.607459	0.615395	0.610074	0.616066	0.612164	0.609849	0.644229	0.697526	0.758608	0.85267	0.861301	0.810606	0.768973	0.719427	0.700423	0.69415	0.689033	0.696471	0.683686	0.695448	0.692414
0.986204	0.993671	0.99147	0.984594	0.990253	0.98607	0.979927	0.95582	0.951606	0.906208	0.641413	0.472681	0.390961	0.363517	0.365459	0.350753	0.361697	0.363073	0.358374	0.357827	0.356374	0.355151	0.366029	0.365035	0.349143	0.357933	0.402914	0.537524	0.604592	0.613662	0.615957	0.614817	0.602272	0.599072	0.611367	0.573569	0.571661	0.658968	0.775608	0.842582	0.837499	0.803674	0.774567	0.710606	0.691765	0.689177	0.690208	0.696515	0.693216	0.690453
0.989677	0.990859	0.997156	1.00019	0.983569	0.934163	0.833572	0.728481	0.807479	0.765186	0.619065	0.555519	0.462628	0.377972	0.361108	0.350655	0.35311	0.364363	0.35954	0.351775	0.353154	0.350691	0.353409	0.363186	0.357835	0.352989	0.3875	0.462357	0.572522	0.620435	0.607388	0.609237	0.603832	0.60912	0.600254	0.524695	0.446966	0.478724	0.568122	0.669387	0.780167	0.852116	0.842837	0.802078	0.73474	0.712264	0.687399	0.687263	0.688837	0.69457
0.982621	0.983883	0.937762	0.834198	0.658722	0.52769	0.496104	0.61783	0.664739	0.631369	0.615576	0.550242	0.414436	0.357137	0.36407	0.355158	0.357548	0.349467	0.360292	0.351914	0.351584	0.354515	0.352919	0.352335	0.35513	0.369897	0.499183	0.703039	0.720349	0.670213	0.618355	0.609761	0.608338	0.607231	0.556188	0.449804	0.418635	0.436978	0.505934	0.593915	0.695317	0.807251	0.861389	0.816324	0.765717	0.716662	0.695058	0.688451	0.683248	0.68124
0.910431	0.83382	0.676988	0.525021	0.439477	0.479792	0.621074	0.727728	0.656989	0.633929	0.624759	0.558242	0.433433	0.359619	0.359528	0.35972	0.355925	0.358931	0.352665	0.353286	0.355034	0.356657	0.351608	0.358391	0.358526	0.420508	0.64534	0.828532	0.838725	0.78454	0.670176	0.621567	0.605597	0.606461	0.574685	0.47754	0.414961	0.415514	0.419506	0.446224	0.508304	0.624589	0.724213	0.787926	0.798254	0.779407	0.755469	0.712825	0.694492	0.685464
0.528867	0.441237	0.501922	0.666755	0.821549	0.914031	0.866948	0.711001	0.629766	0.625292	0.605528	0.493485	0.371816	0.359354	0.351482	0.352042	0.350374	0.349875	0.356758	0.353584	0.349111	0.353269	0.351895	0.370648	0.492453	0.760203	0.86801	0.859395	0.852748	0.80571	0.712379	0.624751	0.603687	0.589236	0.516152	0.417901	0.411955	0.41098	0.412586	0.433591	0.459643	0.515471	0.622896	0.699626	0.631632	0.684702	0.75755	0.74023	0.695131	0.684104
0.536769	0.677493	0.822251	0.920935	0.966938	0.96868	0.901378	0.690813	0.625904	0.618149	0.602821	0.499674	0.382786	0.354072	0.35167	0.362453	0.35311	0.354436	0.354445	0.346222	0.353144	0.358944	0.354082	0.382574	0.510222	0.684046	0.799082	0.848259	0.857931	0.861832	0.807615	0.716141	0.621496	0.59887	0.550428	0.442619	0.409927	0.40516	0.406634	0.401312	0.413089	0.430398	0.488537	0.500328	0.440889	0.52052	0.686974	0.74533	0.754114	0.709405
0.932351	0.975667	0.995488	0.989996	0.981664	0.887167	0.740278	0.63987	0.628179	0.617773	0.558023	0.407853	0.350417	0.354672	0.353908	0.352126	0.349064	0.35958	0.3508	0.349724	0.357413	0.368868	0.447739	0.623887	0.689273	0.705548	0.76941	0.791521	0.779736	0.796626	0.820562	0.760568	0.648345	0.604408	0.476614	0.409257	0.4051	0.406868	0.406864	0.414474	0.407238	0.413238	0.422798	0.37605	0.39627	0.520179	0.575842	0.651638	0.701075	0.591006
1.0056	1.00086	1.00384	0.991122	0.97908	0.946615	0.838109	0.698518	0.625616	0.620131	0.559118	0.423766	0.362627	0.347495	0.354627	0.354736	0.352717	0.351442	0.356598	0.365617	0.427632	0.589798	0.760547	0.856852	0.799498	0.709152	0.675658	0.704968	0.691958	0.68979	0.776433	0.816047	0.762725	0.615315	0.461006	0.405834	0.402614	0.407239	0.413022	0.411347	0.403636	0.403774	0.401755	0.364542	0.37681	0.44554	0.429558	0.449528	0.500175	0.452034
0.992341	0.993061	0.995029	0.998419	0.991948	0.925383	0.842807	0.744173	0.648528	0.605039	0.475855	0.372142	0.356789	0.348814	0.353745	0.359675	0.381776	0.463668	0.583532	0.732419	0.87816	0.932985	0.948529	0.922249	0.84528	0.733303	0.671657	0.644315	0.620561	0.655312	0.738085	0.803715	0.730838	0.499356	0.412691	0.411808	0.406661	0.399487	0.409704	0.403162	0.41821	0.405723	0.395474	0.374749	0.377181	0.368465	0.371071	0.361673	0.362261	0.353879
0.992345	1.00315	0.988115	0.999186	0.995752	0.981891	0.955147	0.854112	0.747034	0.628381	0.499438	0.363896	0.347911	0.355702	0.363261	0.425233	0.597751	0.780702	0.89855	0.943212	0.958596	0.947596	0.955211	0.946631	0.921712	0.848124	0.72519	0.63756	0.60421	0.613123	0.641109	0.724717	0.711563	0.524554	0.427046	0.403747	0.411253	0.405407	0.405597	0.41078	0.419984	0.409445	0.404241	0.378879	0.359227	0.355501	0.351743	0.352465	0.349782	0.353515
1.00521	1.00949	0.996007	0.988566	0.994345	0.971187	0.958434	0.892716	0.790198	0.61518	0.415255	0.364443	0.431193	0.565615	0.730791	0.899337	0.980761	0.970292	0.964833	0.951657	0.943061	0.95517	0.949707	0.931766	0.907481	0.812351	0.659941	0.596997	0.598269	0.600779	0.614081	0.653421	0.618198	0.458954	0.414726	0.399073	0.403921	0.400336	0.415739	0.414651	0.407581	0.405956	0.395959	0.379712	0.3514	0.351932	0.348399	0.352741	0.347955	0.35486
0.99845	0.99617	0.993127	0.999719	0.990541	0.985958	0.977801	0.960442	0.881717	0.737469	0.515723	0.575904	0.727785	0.855416	0.940168	0.949418	0.966909	0.960041	0.960863	0.956959	0.939938	0.937073	0.940831	0.942852	0.92638	0.873952	0.769314	0.657221	0.599329	0.586655	0.586416	0.607334	0.580958	0.463023	0.418541	0.401901	0.401988	0.403881	0.406402	0.401787	0.408051	0.400901	0.400338	0.384232	0.357591	0.345194	0.349939	0.352292	0.34355	0.352566
0.985923	0.987384	0.998684	0.996394	0.988727	0.99502	0.972932	0.956241	0.918303	0.828309	0.858444	0.933283	0.962179	0.960708	0.955095	0.955954	0.954613	0.954042	0.942439	0.947145	0.945843	0.946644	0.948498	0.931385	0.921771	0.873896	0.775959	0.671286	0.603586	0.581586	0.586904	0.576252	0.522327	0.43495	0.404819	0.397778	0.401859	0.401179	0.400644	0.398649	0.402883	0.402273	0.396726	0.385435	0.357368	0.350695	0.346465	0.350532	0.351957	0.41884
0.981129	0.997312	0.993185	0.976796	0.981249	0.974081	0.96404	0.978012	0.970438	0.950799	0.940008	0.938017	0.959197	0.956079	0.949631	0.95685	0.953099	0.936395	0.936846	0.92959	0.933652	0.933713	0.937522	0.925341	0.928229	0.917442	0.885759	0.794943	0.683524	0.612032	0.581917	0.579025	0.543633	0.456066	0.416435	0.405899	0.401517	0.403424	0.405563	0.40068	0.406916	0.40367	0.395026	0.395683	0.365572	0.355549	0.357075	0.381732	0.496572	0.70827
0.981063	0.988162	0.988813	0.979659	0.978752	0.969105	0.979333	0.979701	0.958171	0.974191	0.952284	0.944307	0.955256	0.949296	0.952673	0.952854	0.943324	0.942925	0.92911	0.923196	0.928915	0.920332	0.930927	0.922031	0.918243	0.914601	0.888453	0.813861	0.703537	0.623788	0.589593	0.579584	0.526592	0.439971	0.40983	0.39939	0.399963	0.403144	0.397247	0.4019	0.394567	0.396881	0.391462	0.393223	0.381944	0.406775	0.57033	0.784815	0.908701	0.939796
0.977832	0.970389	0.987409	0.96838	0.981421	0.974495	0.97222	0.961208	0.962868	0.956687	0.948017	0.947359	0.934111	0.95392	0.937709	0.936745	0.940899	0.936784	0.930664	0.928223	0.927733	0.922145	0.9216	0.904748	0.924386	0.918932	0.918131	0.899428	0.825199	0.741973	0.627859	0.587027	0.570554	0.529156	0.453856	0.403616	0.396891	0.400738	0.392547	0.393538	0.399124	0.39647	0.392797	0.385565	0.395017	0.554226	0.831581	0.923394	0.932521	0.947589
0.975335	0.986878	0.97748	0.988393	0.975066	0.965965	0.964578	0.966379	0.959162	0.956366	0.95816	0.94607	0.939665	0.934322	0.936127	0.933915	0.927825	0.922917	0.913844	0.926453	0.90776	0.919455	0.903948	0.906497	0.917027	0.913319	0.906328	0.896583	0.830126	0.750269	0.686981	0.693599	0.686341	0.608958	0.502211	0.410315	0.391656	0.39115	0.390927	0.389837	0.397905	0.393398	0.394823	0.401286	0.492391	0.738714	0.91619	0.940148	0.947792	0.9533
0.984729	0.975453	0.96207	0.977105	0.960416	0.971354	0.960137	0.965542	0.957428	0.947173	0.937352	0.938506	0.937997	0.933602	0.93327	0.91971	0.917385	0.918206	0.928189	0.907214	0.912169	0.906936	0.901874	0.908091	0.90381	0.909376	0.907807	0.900647	0.866917	0.823534	0.776082	0.778046	0.77824	0.737001	0.638184	0.487949	0.407839	0.396204	0.394354	0.398125	0.389638	0.393807	0.390842	0.397987	0.429645	0.613419	0.855519	0.918353	0.934507	0.929484
0.974413	0.983118	0.954494	0.953037	0.973088	0.973629	0.967337	0.961246	0.94751	0.946803	0.938042	0.933345	0.928697	0.924425	0.919312	0.91705	0.908095	0.916241	0.913012	0.905431	0.897468	0.895184	0.893918	0.895996	0.903381	0.901392	0.873601	0.817966	0.78693	0.760905	0.768637	0.761722	0.75279	0.704895	0.590171	0.445439	0.39465	0.388289	0.391259	0.38537	0.39492	0.394798	0.39727	0.401774	0.466132	0.661727	0.876506	0.917164	0.930495	0.923175
0.972043	0.971612	0.924218	0.937516	0.96693	0.956166	0.960098	0.961436	0.956702	0.938742	0.923748	0.923449	0.927624	0.920024	0.927585	0.908282	0.902751	0.913108	0.895765	0.904845	0.885319	0.889564	0.879124	0.887728	0.884137	0.853294	0.733991	0.605148	0.581302	0.567362	0.561722	0.544627	0.54674	0.524817	0.499507	0.462324	0.448014	0.403736	0.383741	0.390654	0.394362	0.394251	0.39902	0.385554	0.412542	0.541493	0.764833	0.902682	0.92493	0.912919
0.963828	0.936561	0.944153	0.957811	0.964056	0.962653	0.956082	0.949598	0.935926	0.925513	0.927982	0.922865	0.919486	0.905398	0.902302	0.910263	0.910242	0.902608	0.896409	0.896341	0.884367	0.880198	0.879693	0.877637	0.798858	0.581893	0.458145	0.44906	0.454097	0.461816	0.465903	0.479438	0.48643	0.499506	0.523919	0.506322	0.456634	0.391995	0.386106	0.383183	0.389862	0.382048	0.387644	0.391289	0.420981	0.581343	0.822331	0.914484	0.888065	0.801212
0.97193	0.969862	0.971388	0.961497	0.959858	0.949166	0.954642	0.942793	0.932392	0.927741	0.929042	0.909399	0.915999	0.900685	0.899749	0.89934	0.887286	0.888784	0.887158	0.88514	0.883125	0.871598	0.86485	0.811308	0.684636	0.574239	0.521612	0.503447	0.506249	0.509772	0.509332	0.52982	0.528261	0.541211	0.536227	0.540533	0.502639	0.434412	0.387127	0.384528	0.3743	0.384989	0.381591	0.384037	0.402462	0.496617	0.675901	0.860628	0.884649	0.805171
0.984333	0.968082	0.960723	0.965263	0.950207	0.952901	0.93464	0.939303	0.924624	0.93309	0.916652	0.927156	0.911431	0.893242	0.893226	0.895559	0.886783	0.875874	0.877685	0.873237	0.865599	0.861942	0.7901	0.643322	0.55443	0.53427	0.516077	0.510837	0.506004	0.515347	0.494998	0.495853	0.517454	0.524556	0.541558	0.528605	0.475578	0.406079	0.385777	0.384569	0.38787	0.377869	0.376007	0.380908	0.406717	0.501874	0.698228	0.84907	0.757934	0.591272
0.973065	0.964167	0.96192	0.932857	0.897308	0.945468	0.944516	0.933789	0.928258	0.905727	0.914104	0.916005	0.899278	0.907651	0.899569	0.884691	0.883041	0.878915	0.869401	0.85833	0.845787	0.83002	0.735058	0.645649	0.566466	0.519522	0.50605	0.503274	0.494753	0.490309	0.462824	0.400852	0.441325	0.492768	0.510685	0.526292	0.496001	0.448912	0.391685	0.384296	0.383213	0.384549	0.3805	0.3836	0.392369	0.418786	0.537227	0.710322	0.706689	0.577807
0.963797	0.943466	0.832412	0.870213	0.93811	0.939207	0.936382	0.918683	0.917474	0.903813	0.917342	0.901172	0.89216	0.893573	0.880397	0.877515	0.870495	0.865414	0.848193	0.842459	0.826975	0.755438	0.704869	0.641785	0.575428	0.518376	0.502974	0.499849	0.498854	0.426388	0.303937	0.317807	0.446401	0.496885	0.510531	0.525473	0.479551	0.397022	0.381247	0.374774	0.373524	0.375444	0.367272	0.38025	0.372072	0.407218	0.505755	0.526537	0.479739	0.508273
0.959082	0.917348	0.85895	0.892541	0.927736	0.939111	0.920036	0.919532	0.921578	0.913189	0.905605	0.896758	0.895133	0.885095	0.87987	0.872036	0.857745	0.837734	0.834604	0.834127	0.800291	0.738404	0.705638	0.702277	0.637127	0.566315	0.505852	0.47657	0.456987	0.391225	0.211364	0.259289	0.41556	0.479347	0.498868	0.511332	0.500024	0.434336	0.378336	0.378425	0.372248	0.373354	0.368763	0.381151	0.376902	0.383485	0.400482	0.401168	0.399739	0.412982
0.960612	0.932168	0.941668	0.937377	0.932109	0.929334	0.919563	0.917345	0.908638	0.903738	0.894385	0.890877	0.88349	0.860031	0.845254	0.841974	0.833	0.834267	0.835456	0.804615	0.732352	0.710264	0.711236	0.699744	0.668071	0.578527	0.510995	0.471966	0.404845	0.317474	0.345234	0.438338	0.486874	0.509473	0.539813	0.55138	0.50724	0.408094	0.369215	0.369123	0.366884	0.373687	0.371632	0.369958	0.379141	0.374664	0.37925	0.372145	0.377089	0.377205
0.946113	0.942854	0.939386	0.944763	0.925409	0.92208	0.912125	0.909087	0.911104	0.899031	0.890855	0.870029	0.853848	0.844186	0.83677	0.848817	0.850144	0.842702	0.830568	0.760058	0.719912	0.704115	0.705512	0.690653	0.673316	0.626219	0.570348	0.506551	0.45733	0.426192	0.442394	0.459743	0.482335	0.536429	0.61382	0.635628	0.619743	0.545432	0.467913	0.423235	0.404094	0.379602	0.372716	0.369821	0.369435	0.376285	0.379636	0.370926	0.376422	0.374731
0.945689	0.9497	0.937466	0.9349	0.925446	0.919673	0.909759	0.906948	0.905636	0.89418	0.880525	0.866699	0.867998	0.859176	0.848483	0.840154	0.840599	0.82026	0.751525	0.716927	0.702563	0.698933	0.69047	0.682841	0.672365	0.644033	0.591263	0.543387	0.512252	0.511864	0.526567	0.560813	0.607762	0.666331	0.694722	0.68494	0.663278	0.62212	0.58161	0.515215	0.426859	0.369189	0.367648	0.36735	0.376346	0.372538	0.368751	0.366483	0.370463	0.368894
0.955053	0.952562	0.933314	0.917288	0.922719	0.918676	0.908701	0.894409	0.897223	0.885504	0.873744	0.874041	0.863509	0.860424	0.858025	0.842638	0.833951	0.805506	0.744445	0.704191	0.689223	0.679764	0.67047	0.657714	0.645451	0.632929	0.610229	0.570004	0.54638	0.531588	0.522343	0.551707	0.549708	0.55013	0.537631	0.519195	0.507535	0.482606	0.454329	0.397563	0.333664	0.343885	0.362658	0.360787	0.365987	0.358113	0.360968	0.373231	0.365467	0.364741
0.941713	0.937415	0.934561	0.92931	0.908406	0.912284	0.906877	0.896692	0.895079	0.891166	0.873099	0.864608	0.854982	0.843033	0.838628	0.831628	0.756271	0.592013	0.5234	0.500553	0.48517	0.45258	0.430545	0.405085	0.383984	0.359869	0.336407	0.310506	0.297544	0.285239	0.262356	0.252341	0.235265	0.217825	0.200283	0.188945	0.173263	0.159104	0.144124	0.173175	0.260042	0.345564	0.359304	0.365534	0.36843	0.366082	0.361126	0.362981	0.36295	0.368154
0.940886	0.935703	0.931979	0.92875	0.916724	0.898081	0.897029	0.886915	0.883769	0.877674	0.870985	0.851689	0.851813	0.847108	0.831004	0.819123	0.67963	0.344063	0.206456	0.188521	0.175155	0.156958	0.151458	0.137625	0.130874	0.1209	0.117829	0.111933	0.109819	0.101732	0.0989838	0.0957086	0.0988098	0.0909502	0.0879796	0.0884227	0.0883692	0.0885874	0.0889551	0.103355	0.195285	0.30713	0.361625	0.368709	0.365374	0.371705	0.36688	0.365173	0.360397	0.359389
0.942378	0.935512	0.923858	0.915532	0.903328	0.896652	0.889131	0.888189	0.875743	0.872962	0.862766	0.845978	0.845302	0.84036	0.814335	0.651459	0.241882	0.0983685	0.0904363	0.0852497	0.0831317	0.0796151	0.0777298	0.0788045	0.0778943	0.0780522	0.078942	0.0781212	0.0784635	0.0770754	0.0794198	0.0802144	0.0795907	0.0778163	0.075464	0.0790103	0.0767552	0.0775154	0.0900296	0.13315	0.233111	0.336684	0.36363	0.361198	0.360528	0.361863	0.360518	0.365943	0.363147	0.361792
0.938128	0.925781	0.924992	0.912255	0.90899	0.900825	0.886325	0.872117	0.864283	0.858864	0.852871	0.847564	0.831918	0.826498	0.808312	0.663231	0.323738	0.165846	0.14297	0.109632	0.072664	0.0709915	0.0714306	0.0703654	0.0716932	0.0731829	0.0700447	0.0751623	0.0745502	0.0727964	0.0737344	0.0783877	0.0765918	0.0762756	0.0777181	0.0774151	0.0782258	0.0795636	0.0814826	0.0999916	0.172215	0.290322	0.364914	0.360048	0.363564	0.355797	0.363315	0.362989	0.363423	0.359514
0.934533	0.925777	0.907074	0.904165	0.897473	0.886965	0.87727	0.874535	0.866849	0.857774	0.843958	0.843556	0.83634	0.815678	0.692423	0.341649	0.161099	0.136158	0.104221	0.079034	0.0684783	0.0665822	0.0661402	0.0706081	0.0692146	0.0704906	0.0695719	0.0769457	0.0789863	0.0766413	0.0748296	0.0775632	0.0738404	0.0713641	0.0759218	0.0763022	0.0746545	0.0745392	0.0837912	0.129228	0.237103	0.345664	0.380305	0.358327	0.358383	0.359455	0.357695	0.352047	0.357596	0.356984
0.933588	0.918999	0.899258	0.898317	0.899728	0.883794	0.875924	0.875108	0.85004	0.854583	0.824012	0.826411	0.819676	0.813434	0.707065	0.406018	0.12064	0.0823485	0.0728068	0.0668373	0.0619628	0.0611365	0.0636499	0.0603424	0.0639916	0.0760333	0.143625	0.215747	0.210728	0.111903	0.0705876	0.0722761	0.0725757	0.0743415	0.0729188	0.0740102	0.0750193	0.0768573	0.0816166	0.0962128	0.202189	0.335454	0.366822	0.375171	0.375093	0.366404	0.365906	0.363168	0.355787	0.354419
0.934102	0.923598	0.894483	0.896527	0.887556	0.882476	0.862956	0.863283	0.836133	0.842368	0.824967	0.815115	0.809436	0.756151	0.492812	0.15731	0.0728592	0.0708081	0.0687476	0.0638629	0.0635078	0.0562073	0.0543096	0.0575474	0.0960367	0.278448	0.463856	0.434128	0.245642	0.0904319	0.0692387	0.0695716	0.0723561	0.0727415	0.0733229	0.0760037	0.0724016	0.0765039	0.088193	0.163283	0.284557	0.35448	0.359468	0.364524	0.371731	0.36999	0.37781	0.369404	0.363397	0.359451
0.921376	0.91394	0.905204	0.896845	0.889268	0.877979	0.859468	0.851174	0.839771	0.83402	0.817169	0.806724	0.804965	0.759825	0.610572	0.322285	0.111187	0.0866402	0.0927857	0.0895005	0.0881928	0.0819583	0.0671797	0.0673558	0.0999411	0.275811	0.50479	0.558238	0.380445	0.159772	0.0786948	0.0715795	0.0736432	0.0732242	0.0767382	0.0806265	0.0803183	0.0832376	0.0901955	0.131458	0.252049	0.337377	0.353375	0.35636	0.3565	0.36284	0.365294	0.373102	0.369318	0.365857
0.911179	0.895279	0.889727	0.884256	0.879129	0.865556	0.864291	0.849074	0.840281	0.826299	0.822233	0.80396	0.791003	0.735421	0.528158	0.367626	0.33134	0.327504	0.327963	0.322369	0.305691	0.228897	0.126265	0.124626	0.294238	0.520536	0.573181	0.49487	0.294977	0.142307	0.1294	0.145549	0.165547	0.187935	0.239914	0.260758	0.250125	0.275796	0.317325	0.360049	0.343743	0.348926	0.343429	0.346684	0.344842	0.349026	0.354968	0.352656	0.353702	0.354443
0.90779	0.895183	0.898627	0.888122	0.875366	0.874542	0.866074	0.841407	0.829825	0.826074	0.803752	0.794841	0.783517	0.764901	0.696098	0.644997	0.596919	0.570859	0.544696	0.519619	0.460028	0.298742	0.103786	0.0878426	0.264703	0.453798	0.533433	0.528526	0.432948	0.383854	0.395396	0.416245	0.441904	0.467709	0.511196	0.516005	0.492973	0.49759	0.508527	0.4317	0.356744	0.341109	0.343498	0.344651	0.348313	0.345526	0.347154	0.353343	0.353796	0.351663
0.904758	0.898339	0.880617	0.87999	0.867461	0.855261	0.846234	0.841294	0.831515	0.820043	0.809563	0.80254	0.79636	0.776744	0.746282	0.711895	0.692289	0.673124	0.63235	0.584463	0.459642	0.263295	0.163917	0.249209	0.424242	0.515584	0.500677	0.486449	0.525426	0.485417	0.414845	0.387054	0.368899	0.356409	0.342823	0.310669	0.292795	0.265194	0.243249	0.299963	0.335198	0.334695	0.343604	0.342638	0.34309	0.349297	0.346038	0.348095	0.357232	0.350303
0.902591	0.898352	0.887125	0.883864	0.875379	0.85636	0.847025	0.829308	0.82761	0.80629	0.8156	0.78834	0.775239	0.767649	0.754337	0.733567	0.714526	0.701447	0.671466	0.632243	0.547662	0.443447	0.371999	0.40468	0.484306	0.544321	0.548708	0.576067	0.601379	0.498897	0.347451	0.217541	0.144106	0.119768	0.113425	0.107903	0.105831	0.103252	0.142872	0.261355	0.338645	0.34141	0.348162	0.347329	0.346626	0.343962	0.341405	0.337615	0.341153	0.346753
0.908817	0.886362	0.887168	0.87842	0.862458	0.855479	0.843615	0.832302	0.819993	0.811521	0.805039	0.791615	0.781713	0.775028	0.760393	0.744351	0.729542	0.712768	0.695264	0.662896	0.624663	0.585631	0.580917	0.585417	0.621823	0.644366	0.668963	0.67623	0.640416	0.555608	0.444697	0.332971	0.18191	0.0994326	0.0864935	0.0980148	0.137341	0.224337	0.388877	0.442312	0.385076	0.346498	0.336047	0.342047	0.347218	0.341617	0.34215	0.339728	0.344472	0.34325
0.901384	0.892918	0.881724	0.871882	0.86441	0.855418	0.843962	0.828704	0.823763	0.824003	0.799357	0.796385	0.784156	0.754695	0.755401	0.731185	0.733189	0.710062	0.69825	0.676905	0.661497	0.646861	0.63511	0.631069	0.648705	0.669075	0.688796	0.691615	0.70493	0.691682	0.665584	0.576195	0.459067	0.342563	0.306676	0.34936	0.438429	0.546832	0.652276	0.641968	0.54569	0.414165	0.341278	0.34437	0.341582	0.346799	0.341861	0.345578	0.342938	0.343172
0.903926	0.883983	0.886389	0.859061	0.857769	0.854624	0.83414	0.825035	0.824255	0.812793	0.795221	0.784041	0.771501	0.759275	0.7456	0.740724	0.732309	0.72102	0.713359	0.704737	0.691803	0.680173	0.673222	0.685791	0.682965	0.693458	0.697516	0.714912	0.716044	0.719783	0.713309	0.695793	0.640647	0.6325	0.658012	0.706728	0.733247	0.752623	0.743835	0.664738	0.559172	0.408019	0.344231	0.340041	0.342914	0.339854	0.346469	0.338963	0.34321	0.346287
0.8996	0.878266	0.880908	0.866611	0.850526	0.848554	0.842654	0.827362	0.815788	0.795585	0.796491	0.782219	0.778718	0.762154	0.75235	0.75729	0.731595	0.725	0.714124	0.712198	0.693694	0.679331	0.68239	0.692267	0.689532	0.699793	0.705565	0.713988	0.71309	0.719329	0.723173	0.725388	0.72804	0.721037	0.731128	0.743994	0.751711	0.742501	0.76695	0.748531	0.669056	0.520664	0.379201	0.339862	0.336017	0.342635	0.347715	0.34128	0.347766	0.343519
0.897826	0.872495	0.861849	0.861598	0.849233	0.834285	0.829255	0.830108	0.80963	0.799924	0.790295	0.777874	0.761861	0.772191	0.751174	0.739789	0.729436	0.725105	0.717078	0.716399	0.704475	0.698551	0.700252	0.699273	0.708593	0.702601	0.713466	0.707837	0.708767	0.723359	0.725269	0.728964	0.734942	0.733079	0.750858	0.740425	0.745142	0.76409	0.748933	0.738302	0.637404	0.495354	0.355519	0.334861	0.345827	0.342104	0.337857	0.344378	0.338763	0.343577
0.882148	0.879478	0.869314	0.866787	0.855694	0.847445	0.828282	0.821149	0.811192	0.804213	0.793524	0.790332	0.773226	0.755618	0.757384	0.753435	0.741501	0.735847	0.726049	0.708246	0.718651	0.70862	0.713522	0.701873	0.706091	0.719523	0.710487	0.711629	0.713506	0.713797	0.716465	0.727071	0.714415	0.740067	0.736113	0.740149	0.736336	0.751162	0.75287	0.757437	0.71889	0.581524	0.381825	0.339963	0.335023	0.333148	0.340578	0.333335	0.337987	0.339258
0.87859	0.86575	0.865447	0.843896	0.834998	0.831993	0.820294	0.820336	0.812974	0.802322	0.78542	0.783327	0.76601	0.76154	0.744908	0.746901	0.737761	0.725766	0.725369	0.712454	0.712431	0.717951	0.708814	0.704112	0.72065	0.709516	0.714166	0.706779	0.708232	0.725323	0.729057	0.729877	0.726988	0.71991	0.737058	0.743599	0.740702	0.744617	0.716553	0.677299	0.564933	0.441493	0.352946	0.330222	0.330996	0.332112	0.331811	0.336216	0.339143	0.339831
0.854432	0.859991	0.859286	0.851409	0.84407	0.837506	0.820962	0.836286	0.810703	0.793797	0.794381	0.779632	0.765503	0.764241	0.751108	0.745709	0.744495	0.731631	0.718163	0.7275	0.705836	0.714358	0.706773	0.70302	0.716148	0.704999	0.719482	0.717241	0.716867	0.718974	0.715043	0.723199	0.737206	0.734112	0.74016	0.728123	0.715907	0.671178	0.596373	0.543548	0.517381	0.44321	0.350173	0.331054	0.336459	0.337452	0.335959	0.332689	0.333929	0.341989
0.856115	0.861786	0.858445	0.851269	0.842971	0.831583	0.822397	0.821568	0.820574	0.794472	0.779068	0.774091	0.775695	0.752963	0.754907	0.748793	0.737878	0.733655	0.722212	0.713603	0.714803	0.713156	0.716752	0.704753	0.714774	0.719802	0.716746	0.680962	0.651551	0.672607	0.719731	0.726899	0.731899	0.706052	0.648963	0.574647	0.512529	0.495254	0.477252	0.419384	0.364089	0.316313	0.321278	0.326888	0.325329	0.327236	0.337796	0.350154	0.450231	0.639936
0.845643	0.840465	0.846156	0.856414	0.834241	0.825798	0.823568	0.810854	0.80413	0.787364	0.799849	0.77661	0.760637	0.769859	0.740432	0.759256	0.733114	0.727723	0.719914	0.711592	0.714394	0.707622	0.699357	0.708271	0.713206	0.702096	0.657815	0.506381	0.45394	0.549336	0.659388	0.703272	0.670185	0.583599	0.508161	0.49128	0.474387	0.425797	0.376535	0.343403	0.306452	0.295905	0.306129	0.329435	0.341486	0.367191	0.435331	0.502842	0.665472	0.802487
0.853561	0.837499	0.835558	0.841681	0.839144	0.819668	0.83034	0.81692	0.80447	0.791796	0.786784	0.778578	0.76681	0.760673	0.747427	0.732952	0.736901	0.731483	0.722417	0.717538	0.719296	0.717608	0.713172	0.706251	0.698982	0.592884	0.384816	0.33697	0.431465	0.55266	0.630825	0.628211	0.562926	0.534704	0.446391	0.370309	0.332501	0.316229	0.302028	0.287149	0.28318	0.293018	0.319425	0.404515	0.553138	0.675838	0.725324	0.795975	0.797194	0.809828
0.863022	0.854754	0.823067	0.816437	0.838841	0.830712	0.832919	0.810288	0.812669	0.798868	0.785941	0.780719	0.765251	0.756858	0.753881	0.739228	0.728537	0.729472	0.720995	0.713983	0.696619	0.697594	0.690438	0.666236	0.643718	0.609144	0.440607	0.302893	0.360442	0.499067	0.573593	0.604085	0.647917	0.608118	0.46513	0.344043	0.304693	0.287269	0.274264	0.278858	0.274045	0.283178	0.326512	0.494813	0.740433	0.808995	0.794804	0.785977	0.780488	0.781064
0.855177	0.842418	0.835981	0.819476	0.827209	0.829754	0.822906	0.820902	0.805235	0.795714	0.787857	0.780149	0.768951	0.765434	0.758982	0.747943	0.739835	0.73047	0.737632	0.731292	0.71422	0.698685	0.61756	0.525422	0.595842	0.507784	0.378379	0.472177	0.571704	0.587251	0.570868	0.609496	0.647614	0.602807	0.411344	0.283115	0.281528	0.273513	0.278436	0.272207	0.276875	0.296212	0.376852	0.57077	0.752031	0.791455	0.773645	0.778006	0.777594	0.782636
0.868377	0.865939	0.839624	0.83343	0.809186	0.81496	0.813913	0.816603	0.811607	0.78738	0.794554	0.778833	0.758616	0.769242	0.75918	0.738695	0.740228	0.739504	0.714885	0.719549	0.693182	0.675696	0.571767	0.517269	0.587341	0.582853	0.554959	0.620749	0.663925	0.634862	0.591694	0.579543	0.616002	0.644826	0.494288	0.297148	0.272038	0.274002	0.2689	0.276876	0.270885	0.277653	0.30732	0.413319	0.60654	0.759201	0.769717	0.763205	0.765969	0.777149
0.861204	0.871208	0.841044	0.816882	0.813164	0.798211	0.817537	0.819847	0.79947	0.798337	0.780539	0.774075	0.760724	0.758525	0.743626	0.745912	0.738536	0.730383	0.721767	0.71655	0.699287	0.666991	0.633919	0.659389	0.659116	0.679236	0.684872	0.695372	0.686642	0.645095	0.602787	0.578307	0.586141	0.515359	0.322224	0.275977	0.272618	0.275048	0.272199	0.273255	0.264729	0.277964	0.302255	0.453255	0.721478	0.764768	0.758561	0.759747	0.768494	0.772442
0.871943	0.866992	0.853258	0.835033	0.81609	0.801082	0.799349	0.813728	0.807848	0.782663	0.778544	0.760484	0.75412	0.763309	0.75258	0.742065	0.733909	0.720513	0.712527	0.708089	0.691339	0.684675	0.670545	0.669965	0.683243	0.687473	0.707841	0.702209	0.701722	0.697313	0.660522	0.614025	0.567262	0.449831	0.295252	0.271905	0.27639	0.272825	0.269983	0.271604	0.277345	0.276238	0.295127	0.465855	0.70889	0.761357	0.762945	0.765514	0.758272	0.771296
0.872202	0.857599	0.840898	0.832254	0.810519	0.786147	0.787941	0.789723	0.791119	0.770971	0.764155	0.759981	0.741652	0.749434	0.745949	0.736494	0.72288	0.723941	0.712295	0.714892	0.703922	0.699294	0.683965	0.685411	0.695869	0.693158	0.706795	0.700653	0.709943	0.702367	0.668085	0.599263	0.432209	0.293137	0.270806	0.27608	0.272437	0.275594	0.267562	0.275796	0.272444	0.285297	0.361698	0.566495	0.73555	0.762142	0.762715	0.770567	0.765385	0.767653
0.860661	0.858252	0.841719	0.828812	0.816263	0.785275	0.794418	0.785299	0.778282	0.774089	0.744542	0.755963	0.735426	0.732051	0.736423	0.733285	0.736186	0.71892	0.709617	0.715239	0.709465	0.697126	0.698251	0.702633	0.693693	0.696535	0.710434	0.717413	0.696476	0.66337	0.554954	0.423504	0.318299	0.275128	0.27115	0.273342	0.275018	0.268963	0.275995	0.267357	0.275374	0.276051	0.309904	0.47761	0.643976	0.720638	0.734967	0.76009	0.760514	0.787885
0.844715	0.830785	0.8158	0.816765	0.800092	0.787895	0.795977	0.781418	0.781504	0.766182	0.759377	0.749627	0.744429	0.741323	0.74173	0.740511	0.73599	0.72784	0.7292	0.716824	0.716216	0.701698	0.703045	0.706127	0.700461	0.708971	0.690024	0.5864	0.443069	0.353371	0.301826	0.276357	0.270283	0.265204	0.269162	0.269218	0.273857	0.266323	0.268483	0.273596	0.27758	0.289604	0.341125	0.458989	0.542696	0.630633	0.68122	0.73972	0.788529	0.799674
0.834966	0.829651	0.81943	0.81364	0.795889	0.798532	0.790114	0.783577	0.77636	0.784627	0.754638	0.753731	0.744733	0.737995	0.731745	0.734206	0.737497	0.73629	0.728796	0.725674	0.723846	0.717465	0.721361	0.71671	0.71593	0.702271	0.677224	0.483354	0.318797	0.275875	0.274666	0.264066	0.268643	0.273366	0.26251	0.276458	0.273965	0.271392	0.27326	0.271384	0.274684	0.281109	0.321334	0.362657	0.3892	0.453183	0.517914	0.600317	0.654565	0.708337
0.835677	0.828293	0.821997	0.817455	0.807304	0.793995	0.799125	0.79328	0.770363	0.763424	0.75695	0.748173	0.738924	0.729612	0.731822	0.732782	0.738681	0.736727	0.745869	0.727951	0.738055	0.718598	0.729444	0.719389	0.722181	0.684194	0.52947	0.33566	0.270729	0.263989	0.271053	0.268539	0.268873	0.274578	0.272231	0.270822	0.272859	0.268644	0.273812	0.27261	0.274615	0.317916	0.347851	0.344478	0.360004	0.381811	0.407853	0.449342	0.496259	0.540001
0.828277	0.824169	0.824876	0.816999	0.806875	0.799872	0.797608	0.796937	0.781509	0.772205	0.77627	0.745843	0.738536	0.747805	0.740059	0.732895	0.741045	0.732665	0.727219	0.731829	0.728255	0.722507	0.732418	0.71677	0.720472	0.70546	0.624568	0.444083	0.301513	0.266701	0.272151	0.266487	0.263738	0.26819	0.270284	0.273117	0.273969	0.268447	0.267471	0.265508	0.286676	0.327878	0.342864	0.330296	0.345191	0.349928	0.354095	0.353961	0.370089	0.391787
0.841996	0.831433	0.818903	0.82099	0.817527	0.800722	0.790014	0.782083	0.783469	0.772551	0.763276	0.756236	0.750244	0.742132	0.734858	0.73649	0.739708	0.740119	0.738633	0.738392	0.734225	0.735413	0.727463	0.717779	0.736999	0.69902	0.530364	0.345354	0.274827	0.264687	0.267551	0.269705	0.266508	0.268344	0.268339	0.269343	0.269931	0.26991	0.269102	0.292864	0.330851	0.344846	0.338802	0.339809	0.34241	0.338424	0.357368	0.344781	0.354631	0.354138
0.83667	0.833728	0.82452	0.799657	0.808145	0.80575	0.786891	0.782957	0.784509	0.773161	0.766886	0.76138	0.751473	0.742641	0.737979	0.7322	0.735967	0.740206	0.73537	0.729508	0.740468	0.725676	0.72879	0.729007	0.73508	0.706055	0.650759	0.443109	0.297754	0.272105	0.269621	0.26379	0.266876	0.268872	0.27695	0.268534	0.269721	0.275988	0.268174	0.291237	0.329412	0.345411	0.337089	0.349384	0.34645	0.346153	0.345121	0.35194	0.345504	0.352942
0.831924	0.836702	0.821518	0.811508	0.807291	0.801097	0.792916	0.784465	0.782956	0.774761	0.770997	0.770084	0.754814	0.744265	0.745528	0.73898	0.751016	0.738571	0.737383	0.731893	0.739189	0.736476	0.738947	0.736375	0.731607	0.703393	0.550029	0.352368	0.26459	0.269077	0.269274	0.2737	0.265144	0.273055	0.270916	0.267888	0.273352	0.276208	0.293466	0.329832	0.342734	0.342831	0.337517	0.341658	0.336673	0.342948	0.341039	0.344938	0.349917	0.356416
0.838529	0.835975	0.825472	0.815904	0.81545	0.794375	0.800865	0.789457	0.78333	0.771173	0.764259	0.756687	0.755959	0.757238	0.726999	0.733303	0.7296	0.713254	0.672453	0.717659	0.738653	0.730604	0.730676	0.732585	0.725177	0.731239	0.6418	0.445738	0.280129	0.259898	0.266578	0.262736	0.274212	0.268086	0.27068	0.290161	0.354448	0.368015	0.305838	0.305396	0.337128	0.33758	0.332931	0.342703	0.339912	0.344904	0.343776	0.341672	0.3463	0.352323
0.841758	0.828937	0.814795	0.818001	0.799915	0.796612	0.783832	0.783257	0.773321	0.78358	0.761512	0.750827	0.744797	0.747183	0.744366	0.729772	0.623292	0.515869	0.598814	0.688236	0.730493	0.737507	0.733144	0.734014	0.730652	0.686352	0.48982	0.276238	0.251682	0.250952	0.259116	0.260423	0.257756	0.308664	0.434194	0.52739	0.464926	0.305473	0.289249	0.319362	0.337786	0.339567	0.339583	0.339031	0.33396	0.341102	0.334177	0.339129	0.343931	0.335239
0.83663	0.840002	0.808994	0.81355	0.806714	0.799467	0.780478	0.792057	0.78221	0.767283	0.758744	0.748411	0.746301	0.742518	0.744631	0.718575	0.535733	0.401483	0.49694	0.613308	0.690669	0.720655	0.730533	0.73019	0.724356	0.695193	0.526189	0.34012	0.303943	0.304284	0.302385	0.304531	0.305286	0.377708	0.504544	0.509975	0.444673	0.33186	0.273129	0.315661	0.336725	0.332799	0.341919	0.328738	0.341145	0.340587	0.34048	0.337597	0.339822	0.338013
0.841169	0.824209	0.825099	0.81493	0.797895	0.760346	0.735539	0.720959	0.703615	0.70631	0.751308	0.758282	0.749165	0.747234	0.672834	0.422978	0.343516	0.438958	0.521176	0.584981	0.650385	0.733192	0.728748	0.726277	0.709234	0.542834	0.331809	0.296025	0.293371	0.308449	0.332463	0.354155	0.368015	0.401103	0.414375	0.420443	0.383825	0.291633	0.288132	0.325698	0.336159	0.344281	0.338394	0.342291	0.333285	0.334783	0.33474	0.341384	0.339564	0.341158
0.830522	0.839372	0.824343	0.821407	0.802273	0.739808	0.630655	0.586712	0.565335	0.611364	0.679184	0.754043	0.752175	0.735655	0.556267	0.330942	0.309399	0.419926	0.513909	0.531432	0.567652	0.655119	0.72649	0.736767	0.720167	0.575796	0.345537	0.283502	0.275861	0.293981	0.328174	0.356735	0.355355	0.368797	0.375892	0.389386	0.406658	0.346566	0.300477	0.318114	0.330528	0.340375	0.341536	0.342954	0.338509	0.336178	0.340095	0.338312	0.337235	0.339754
0.838411	0.822998	0.823101	0.80924	0.761503	0.669935	0.59143	0.538748	0.529311	0.572689	0.654943	0.731867	0.732653	0.525258	0.318265	0.304352	0.394719	0.517575	0.531342	0.52432	0.555329	0.62646	0.713117	0.726165	0.597111	0.388798	0.341427	0.335333	0.335703	0.349936	0.360666	0.354045	0.358255	0.35355	0.373664	0.410403	0.451993	0.435858	0.384824	0.352182	0.341339	0.332823	0.334496	0.336302	0.332447	0.338953	0.339308	0.34023	0.345104	0.335
0.83676	0.838617	0.826342	0.817971	0.805893	0.758111	0.688754	0.59363	0.527204	0.521258	0.581478	0.661129	0.712373	0.602659	0.45062	0.33691	0.421074	0.55925	0.546516	0.528709	0.525319	0.552641	0.631498	0.662201	0.529366	0.377219	0.359588	0.353184	0.361503	0.363986	0.358926	0.354707	0.354439	0.351098	0.361509	0.407063	0.544013	0.579821	0.517829	0.448248	0.377283	0.339031	0.334632	0.331964	0.333373	0.336498	0.336533	0.335552	0.339202	0.336943
0.834236	0.828165	0.828992	0.822767	0.802807	0.78162	0.697047	0.618784	0.548371	0.525153	0.557116	0.616498	0.682285	0.632896	0.54592	0.618353	0.663131	0.624206	0.561947	0.534561	0.527131	0.533499	0.570431	0.45398	0.367689	0.360598	0.358694	0.36044	0.358109	0.357668	0.356936	0.354205	0.351155	0.359858	0.3991	0.544605	0.622592	0.613193	0.564697	0.489541	0.418275	0.371189	0.353814	0.339946	0.334248	0.330132	0.334759	0.332516	0.331004	0.347562
0.827121	0.826757	0.831846	0.830219	0.828305	0.807659	0.767933	0.710419	0.616397	0.52291	0.511915	0.549012	0.622311	0.689649	0.715082	0.745528	0.745888	0.700239	0.638223	0.558144	0.534956	0.516187	0.430058	0.34018	0.323654	0.318874	0.322027	0.321076	0.331549	0.325798	0.332045	0.333927	0.332895	0.337515	0.37384	0.505726	0.62198	0.645022	0.628163	0.612844	0.540484	0.494068	0.440489	0.39287	0.369671	0.369779	0.34799	0.339045	0.340066	0.341733
0.837686	0.831451	0.817979	0.823525	0.806419	0.774464	0.762636	0.690407	0.578601	0.522309	0.514797	0.529866	0.584092	0.677808	0.743324	0.761652	0.709568	0.619038	0.539891	0.542849	0.516181	0.408589	0.33597	0.314582	0.30794	0.313297	0.316255	0.309846	0.310144	0.304906	0.304272	0.302713	0.300924	0.317012	0.403367	0.566728	0.640849	0.642294	0.634572	0.623939	0.606744	0.586755	0.551847	0.517218	0.515693	0.453142	0.403734	0.408801	0.421155	0.380917
0.823663	0.826753	0.83057	0.808294	0.802695	0.807251	0.793382	0.746915	0.661614	0.55239	0.517567	0.518167	0.523785	0.549048	0.556034	0.565806	0.493264	0.419696	0.428046	0.468463	0.434349	0.380488	0.363178	0.362456	0.358529	0.358844	0.351604	0.34958	0.347115	0.347602	0.353426	0.339901	0.33438	0.344163	0.386432	0.511737	0.618472	0.637901	0.652019	0.649629	0.64213	0.673806	0.672571	0.63632	0.620267	0.594841	0.556496	0.561754	0.557425	0.503787
0.807846	0.823111	0.832115	0.830138	0.810352	0.803878	0.792393	0.747345	0.628392	0.50996	0.47218	0.471637	0.413102	0.325059	0.305392	0.289289	0.314087	0.36068	0.390162	0.388079	0.382524	0.370031	0.365414	0.371024	0.363673	0.375398	0.367855	0.359643	0.363866	0.362814	0.359525	0.358744	0.356899	0.365084	0.419651	0.53621	0.633196	0.649856	0.653712	0.679599	0.714824	0.703254	0.688322	0.657485	0.636359	0.64425	0.628221	0.630951	0.609999	0.580202
0.796238	0.817196	0.815143	0.805804	0.807179	0.80421	0.790027	0.685276	0.50385	0.431169	0.418938	0.40388	0.350083	0.296181	0.262751	0.275381	0.312154	0.357129	0.365759	0.373314	0.370534	0.369458	0.373817	0.3678	0.37013	0.360638	0.364111	0.368678	0.367744	0.362948	0.364425	0.367848	0.359919	0.357107	0.382732	0.459407	0.575345	0.652101	0.672914	0.72392	0.728507	0.724383	0.703821	0.664799	0.654427	0.642346	0.63806	0.620417	0.605102	0.590743
0.784169	0.813423	0.828137	0.80546	0.81551	0.786495	0.6521	0.489156	0.403676	0.399669	0.396461	0.38745	0.347778	0.327075	0.346699	0.348864	0.374359	0.370291	0.372158	0.373685	0.377462	0.372589	0.367813	0.368643	0.363115	0.360818	0.367985	0.363444	0.36583	0.365334	0.364838	0.359878	0.353988	0.359872	0.379283	0.491204	0.622186	0.718397	0.731586	0.739271	0.728742	0.726729	0.690019	0.65984	0.64458	0.643763	0.634183	0.621379	0.617852	0.576637
0.763335	0.785192	0.802046	0.807851	0.803096	0.779903	0.65081	0.464784	0.401168	0.401155	0.39551	0.391152	0.376617	0.37913	0.37931	0.379032	0.381742	0.374447	0.377649	0.373768	0.371392	0.372699	0.368914	0.369658	0.365075	0.36712	0.362871	0.362481	0.360115	0.363913	0.361727	0.362688	0.36874	0.361085	0.368442	0.424473	0.538275	0.659286	0.72836	0.736796	0.729576	0.73532	0.705624	0.634822	0.614335	0.611584	0.608686	0.603323	0.593612	0.56608
0.754021	0.764022	0.800971	0.815793	0.719042	0.537183	0.432496	0.407424	0.399681	0.396277	0.391391	0.387728	0.382932	0.383997	0.3835	0.383743	0.374389	0.377947	0.379646	0.372551	0.370968	0.365669	0.372629	0.381585	0.36719	0.367756	0.368203	0.363807	0.363655	0.361686	0.364545	0.365617	0.359795	0.359532	0.37892	0.419364	0.538501	0.661477	0.724965	0.729147	0.735277	0.694046	0.602783	0.55331	0.551392	0.556682	0.569107	0.573635	0.570633	0.526541
0.749623	0.749356	0.762889	0.777323	0.689781	0.510615	0.429681	0.404204	0.393509	0.393056	0.395522	0.391936	0.390857	0.385499	0.388325	0.383827	0.377909	0.375626	0.377351	0.368934	0.369316	0.371014	0.363924	0.369682	0.36238	0.371725	0.372722	0.367466	0.366659	0.365488	0.36063	0.367775	0.356057	0.365516	0.360061	0.368109	0.417944	0.519084	0.628893	0.717162	0.712519	0.625133	0.540768	0.512711	0.510123	0.517487	0.506639	0.509236	0.507551	0.506088
0.705979	0.708834	0.711924	0.622193	0.459181	0.407441	0.411706	0.403898	0.403241	0.396157	0.389186	0.385918	0.391181	0.384438	0.382678	0.379539	0.379446	0.38311	0.372632	0.380153	0.371652	0.375928	0.373397	0.368101	0.367071	0.362942	0.369979	0.367866	0.370265	0.365348	0.367591	0.36618	0.364871	0.359996	0.361812	0.36823	0.407309	0.491022	0.575213	0.592259	0.54439	0.529991	0.527711	0.512002	0.502092	0.509826	0.506341	0.50846	0.502553	0.504349
0.671147	0.671188	0.665124	0.603689	0.464427	0.412502	0.405966	0.403476	0.40524	0.393959	0.394419	0.395248	0.392651	0.388911	0.391129	0.377343	0.384176	0.379157	0.377399	0.370335	0.374862	0.374537	0.368219	0.368732	0.366348	0.370814	0.368946	0.36519	0.371495	0.371773	0.36975	0.368053	0.366515	0.361272	0.368372	0.360024	0.369815	0.387719	0.45018	0.507427	0.535173	0.535775	0.527456	0.515902	0.52752	0.521436	0.508232	0.495232	0.489628	0.501618
0.737081	0.71527	0.656729	0.503741	0.421715	0.406408	0.402727	0.405156	0.399415	0.400563	0.399126	0.391509	0.386528	0.386474	0.382787	0.380112	0.380856	0.387775	0.373332	0.373143	0.381876	0.37323	0.373581	0.369475	0.369139	0.370298	0.37061	0.369433	0.370878	0.365113	0.369158	0.365542	0.370833	0.364013	0.355292	0.362314	0.36716	0.396956	0.460585	0.51803	0.53018	0.534336	0.540004	0.536616	0.535015	0.522408	0.525618	0.517005	0.515693	0.522263
0.663764	0.675554	0.701857	0.609278	0.511306	0.461274	0.410821	0.381104	0.386955	0.377678	0.386242	0.377173	0.380287	0.38276	0.375415	0.372527	0.37281	0.365372	0.357972	0.357324	0.365098	0.373807	0.371872	0.376002	0.371637	0.368113	0.377739	0.363746	0.368914	0.368432	0.363065	0.366995	0.363625	0.367387	0.366169	0.367704	0.369918	0.379363	0.40829	0.46138	0.522929	0.535863	0.536795	0.538918	0.540695	0.532261	0.532108	0.523734	0.518204	0.525264
0.644301	0.739454	0.722985	0.671459	0.609831	0.489284	0.377748	0.315662	0.300046	0.30972	0.307819	0.312506	0.316934	0.320923	0.32821	0.32121	0.293666	0.268804	0.276051	0.302327	0.32092	0.326074	0.337358	0.333552	0.340055	0.348253	0.357133	0.354508	0.351647	0.358879	0.353467	0.357973	0.36261	0.360244	0.36745	0.36003	0.365453	0.37575	0.417961	0.49593	0.545509	0.539886	0.540571	0.536654	0.539483	0.539726	0.526253	0.542299	0.536101	0.546913
0.763193	0.770999	0.76497	0.764726	0.732882	0.642466	0.534643	0.386734	0.285162	0.246162	0.239436	0.240726	0.237183	0.239221	0.245609	0.238015	0.22931	0.22559	0.228023	0.232624	0.241013	0.25124	0.254533	0.254924	0.257783	0.261625	0.263441	0.268366	0.275113	0.28036	0.286258	0.296551	0.301564	0.301597	0.306038	0.309839	0.313973	0.32741	0.356566	0.470714	0.550523	0.550433	0.550135	0.553268	0.545958	0.538137	0.54327	0.548244	0.546606	0.542717
0.735244	0.782754	0.779597	0.75705	0.732928	0.679456	0.589772	0.467165	0.352079	0.26247	0.236192	0.231308	0.218222	0.222945	0.22078	0.221059	0.221483	0.21632	0.211501	0.220782	0.216518	0.214035	0.21874	0.221407	0.21814	0.220322	0.216567	0.21982	0.224133	0.229206	0.229283	0.22873	0.226374	0.233295	0.232479	0.23756	0.242721	0.2986	0.453113	0.542438	0.547901	0.549855	0.545132	0.546796	0.550822	0.554158	0.547718	0.550057	0.554989	0.563227
0.680136	0.76158	0.777594	0.761593	0.756451	0.743012	0.704965	0.650989	0.534002	0.416896	0.323061	0.302961	0.290097	0.28338	0.273322	0.272559	0.269148	0.261163	0.250775	0.24622	0.246241	0.238686	0.23503	0.238775	0.229321	0.233452	0.228993	0.231631	0.219702	0.222647	0.222309	0.22314	0.213737	0.219926	0.217702	0.213475	0.218248	0.275063	0.443669	0.535785	0.550612	0.559052	0.562386	0.553579	0.562277	0.561413	0.551436	0.55875	0.561684	0.559848
0.609915	0.74888	0.745329	0.764766	0.753892	0.739089	0.722116	0.694256	0.642532	0.539455	0.437581	0.376305	0.365404	0.352454	0.350722	0.346729	0.346595	0.348416	0.334841	0.326277	0.322665	0.323125	0.313492	0.31025	0.303488	0.302778	0.29299	0.288784	0.289521	0.292277	0.281378	0.27895	0.278635	0.269756	0.267647	0.268426	0.308581	0.462189	0.551525	0.556667	0.556479	0.55037	0.560588	0.558978	0.558265	0.560812	0.55674	0.561567	0.565988	0.561606
0.541043	0.670265	0.755251	0.743929	0.760463	0.74147	0.748421	0.726211	0.707565	0.650406	0.558711	0.476448	0.405228	0.377788	0.382502	0.373542	0.368144	0.366557	0.36836	0.36884	0.366031	0.360227	0.360174	0.359486	0.368388	0.364361	0.362672	0.359794	0.355695	0.352918	0.346728	0.357323	0.357067	0.345109	0.338153	0.346193	0.371348	0.456442	0.541213	0.565422	0.564369	0.563804	0.564451	0.571575	0.559222	0.563758	0.579091	0.572373	0.570364	0.573204
0.457021	0.656547	0.696597	0.722371	0.739174	0.735028	0.731712	0.736397	0.710232	0.698539	0.625373	0.536476	0.458119	0.410362	0.382939	0.38046	0.370388	0.370874	0.371794	0.377884	0.370872	0.379876	0.368039	0.374026	0.37038	0.364562	0.371341	0.368008	0.374928	0.373722	0.37109	0.382947	0.377571	0.375687	0.377524	0.392478	0.451197	0.54032	0.561679	0.563036	0.566414	0.56877	0.56972	0.572717	0.577622	0.572305	0.577678	0.580046	0.583952	0.574585
0.395891	0.499145	0.597902	0.679168	0.730454	0.74226	0.742306	0.727967	0.727028	0.726311	0.696503	0.648416	0.593217	0.534844	0.461164	0.407629	0.381586	0.37237	0.373553	0.373006	0.373527	0.369682	0.363788	0.370791	0.36999	0.368502	0.373791	0.374369	0.377514	0.375368	0.378479	0.376388	0.383747	0.388523	0.382491	0.39498	0.470404	0.571439	0.59523	0.629747	0.629103	0.608498	0.586317	0.580941	0.576736	0.572359	0.588513	0.585317	0.587656	0.588501
0.328408	0.484349	0.678198	0.734885	0.733717	0.741298	0.740504	0.726501	0.725068	0.72322	0.70402	0.700235	0.680602	0.627947	0.552865	0.4848	0.420086	0.38886	0.371224	0.36807	0.36777	0.371546	0.364099	0.370595	0.38029	0.380986	0.383192	0.371724	0.369645	0.369527	0.379606	0.377123	0.378856	0.387543	0.421031	0.593342	0.695303	0.708423	0.71037	0.711122	0.691954	0.674501	0.670179	0.64323	0.626957	0.608107	0.604838	0.595624	0.594245	0.591586
0.299311	0.389601	0.561275	0.698349	0.743662	0.726121	0.735468	0.732418	0.725819	0.72203	0.72069	0.709053	0.709228	0.712384	0.690379	0.630851	0.556138	0.490269	0.436027	0.388411	0.36613	0.36017	0.365498	0.357988	0.370799	0.37493	0.378539	0.365644	0.366745	0.372802	0.376111	0.381433	0.383798	0.41125	0.569156	0.709891	0.739597	0.749497	0.750256	0.748801	0.739418	0.733792	0.73797	0.724567	0.716153	0.694592	0.672441	0.657706	0.650133	0.63437
0.282881	0.381891	0.575518	0.715443	0.74147	0.737472	0.73812	0.730302	0.739917	0.717697	0.723502	0.704525	0.716982	0.711242	0.686595	0.670436	0.626835	0.5737	0.51798	0.47489	0.416404	0.37166	0.363146	0.34389	0.324616	0.377577	0.426649	0.384482	0.375718	0.374839	0.382189	0.382114	0.450476	0.659421	0.739861	0.734935	0.753346	0.75625	0.750017	0.752358	0.739254	0.751287	0.762306	0.76651	0.759384	0.756826	0.741561	0.736613	0.725939	0.70432
[truncated: 70 more columns]

## Sheet: off axis 45_90
0.639688	0.787231	0.493907	0.135378	0.107674	0.228333	0.580684	0.688746	0.575354	0.493162	0.419089	0.381577	0.36457	0.356195	0.357677	0.359304	0.364708	0.363109	0.354374	0.36069	0.365363	0.378322	0.372785	0.399173	0.582152	0.804584	0.818389	0.82079	0.80848	0.822526	0.793691	0.666281	0.400994	0.123129	0.231256	0.762297	0.974817	0.977263	0.996593	1.00872	0.98287	0.986984	0.934009	0.522967	0.0730425	0.0456718	0.0404715	0.0413842	0.0409508	0.0426438
0.840202	0.834634	0.539364	0.168727	0.102812	0.189249	0.495531	0.633496	0.619399	0.626006	0.59747	0.522232	0.460141	0.404266	0.366747	0.359299	0.366718	0.359352	0.353439	0.356636	0.35915	0.361242	0.367398	0.386568	0.567065	0.784615	0.818558	0.822403	0.819853	0.823298	0.813315	0.777489	0.617285	0.317924	0.268608	0.764241	0.974672	0.9822	0.985734	0.982054	0.982512	0.9811	0.934533	0.492228	0.0722426	0.0433098	0.0433976	0.0417042	0.0380443	0.0382338
0.895162	0.636596	0.168538	0.106698	0.178883	0.367521	0.435178	0.467412	0.518087	0.561714	0.607155	0.62507	0.602062	0.534832	0.462036	0.406719	0.373791	0.359083	0.353694	0.355525	0.354924	0.355747	0.364921	0.463274	0.706452	0.817663	0.820957	0.810826	0.815409	0.812182	0.81712	0.782596	0.624403	0.38948	0.699607	0.967411	0.979404	0.991888	0.989584	0.990118	0.983635	0.931325	0.669284	0.130083	0.0433626	0.0408203	0.0533095	0.043685	0.0410938	0.0372133
0.851068	0.631171	0.199432	0.104917	0.171417	0.315879	0.363495	0.373991	0.392063	0.42962	0.476921	0.531651	0.586434	0.613523	0.61258	0.59214	0.52566	0.468736	0.412541	0.380746	0.361124	0.353306	0.361102	0.439125	0.68424	0.812168	0.823997	0.813029	0.822609	0.820714	0.827799	0.815724	0.722106	0.568583	0.757696	0.979725	0.987279	0.988781	0.98463	0.980384	0.974425	0.91216	0.607924	0.125512	0.0468956	0.0440463	0.04895	0.0424883	0.0434554	0.0443684
0.869346	0.538912	0.224615	0.193371	0.305918	0.354206	0.355639	0.355817	0.363589	0.365236	0.380474	0.40674	0.445908	0.488219	0.551171	0.597472	0.623777	0.606561	0.570866	0.516071	0.450345	0.399769	0.383563	0.487311	0.747414	0.817011	0.826785	0.825957	0.826055	0.815018	0.824913	0.824039	0.780726	0.760125	0.907208	0.991607	0.992123	0.989252	0.989738	0.996022	0.956567	0.879266	0.483371	0.0812166	0.0471695	0.0429995	0.0410252	0.0505469	0.0489041	0.0411125
0.860557	0.738862	0.603112	0.492377	0.404214	0.353718	0.354809	0.357433	0.3615	0.359302	0.361094	0.357883	0.356432	0.376197	0.403521	0.443337	0.492515	0.555114	0.585778	0.610128	0.610699	0.569272	0.51385	0.551285	0.79237	0.842398	0.826736	0.821346	0.824001	0.818622	0.825758	0.823622	0.812708	0.846255	0.918069	0.987692	0.987087	1.00263	0.987675	0.98411	0.986513	0.885679	0.43214	0.0624833	0.0419595	0.0415692	0.0399776	0.044668	0.044953	0.0400578
0.922305	0.898844	0.794709	0.577176	0.388401	0.350405	0.360169	0.357145	0.361301	0.357383	0.367838	0.3521	0.352914	0.358247	0.37229	0.380971	0.402091	0.443172	0.478237	0.524926	0.576805	0.61569	0.681073	0.833221	0.871324	0.836577	0.826801	0.822943	0.826356	0.825627	0.822503	0.833775	0.836148	0.870861	0.94567	0.998119	0.994344	1.00259	0.98492	0.990811	0.896355	0.511235	0.104779	0.0434309	0.0390874	0.0402863	0.0414377	0.0413044	0.0419719	0.0421812
0.916049	0.939135	0.903443	0.771834	0.534076	0.376147	0.360443	0.359457	0.351815	0.347079	0.352799	0.351666	0.353546	0.35508	0.354745	0.357633	0.354812	0.359287	0.370047	0.394689	0.430676	0.500906	0.663825	0.834654	0.862442	0.854292	0.82927	0.82762	0.829586	0.837199	0.832766	0.825416	0.820922	0.827328	0.894967	0.963169	0.990041	0.99776	0.994716	0.987603	0.923847	0.586278	0.102085	0.0439165	0.04111	0.041907	0.0423761	0.0434678	0.0434939	0.0411713
0.905053	0.938488	0.89624	0.7165	0.459213	0.360792	0.346206	0.352223	0.356262	0.354692	0.355961	0.353836	0.353025	0.358748	0.356921	0.357732	0.363006	0.361874	0.359441	0.360397	0.391191	0.601265	0.811348	0.838181	0.848008	0.834673	0.830102	0.835046	0.835008	0.826218	0.827986	0.829298	0.828362	0.848642	0.917818	0.987915	0.997842	1.00093	0.996891	0.938131	0.61789	0.162095	0.0447951	0.044473	0.0434954	0.0381669	0.042618	0.0419281	0.0372824	0.044084
0.895791	0.917508	0.920502	0.842677	0.657788	0.416073	0.359408	0.355861	0.358279	0.362248	0.355482	0.363438	0.364694	0.360266	0.355394	0.354725	0.357985	0.35903	0.35143	0.362965	0.469753	0.750575	0.821816	0.832867	0.835571	0.823954	0.834029	0.83156	0.826953	0.830288	0.840302	0.836808	0.828598	0.836151	0.868285	0.948428	0.996653	0.998067	0.993842	0.954477	0.62532	0.133475	0.0439937	0.0432174	0.0397402	0.0438244	0.0393227	0.0396655	0.0435623	0.0401506
0.897253	0.897452	0.915713	0.805503	0.559825	0.377313	0.35855	0.359714	0.364589	0.356758	0.352679	0.364934	0.359951	0.356856	0.35194	0.357622	0.362333	0.410574	0.490989	0.615618	0.785964	0.829611	0.828831	0.828278	0.831402	0.822049	0.828885	0.825591	0.832568	0.846276	0.828938	0.827997	0.836766	0.8364	0.8917	0.961069	0.995003	0.997626	0.948566	0.598856	0.18712	0.0501116	0.0400419	0.0428021	0.0463427	0.0415942	0.0426531	0.0432145	0.0408357	0.0401999
0.906445	0.889692	0.894325	0.880148	0.74355	0.506026	0.37151	0.352658	0.358607	0.358101	0.357032	0.353753	0.354973	0.359341	0.380358	0.443326	0.556119	0.67246	0.779379	0.837441	0.823592	0.830338	0.828206	0.833956	0.836137	0.822829	0.836805	0.832187	0.831126	0.83045	0.831137	0.837121	0.825267	0.829179	0.864527	0.928679	0.980031	0.997579	0.959714	0.708247	0.201668	0.0488974	0.0405203	0.0394618	0.0425494	0.0411736	0.0386156	0.0431402	0.0418139	0.0413586
0.912722	0.904759	0.881589	0.843423	0.67783	0.474537	0.378015	0.359386	0.362652	0.35955	0.367173	0.390722	0.468714	0.60558	0.750361	0.859927	0.9028	0.915864	0.897633	0.871777	0.845184	0.835036	0.836473	0.831923	0.835097	0.830355	0.835711	0.819444	0.82782	0.820617	0.831031	0.828397	0.834945	0.840832	0.876914	0.949463	0.995485	0.966266	0.70572	0.192585	0.0508746	0.0407952	0.0435974	0.043001	0.0416216	0.0417133	0.0457865	0.0442656	0.0391077	0.0423192
0.933048	0.935313	0.890547	0.870207	0.826265	0.707996	0.561754	0.466736	0.436236	0.448914	0.517196	0.649088	0.787345	0.868451	0.913254	0.928712	0.925391	0.932096	0.923857	0.910583	0.88171	0.840674	0.832561	0.831186	0.83015	0.833327	0.831238	0.83074	0.829892	0.829613	0.827104	0.822055	0.819342	0.820056	0.853465	0.903872	0.97522	0.98532	0.789753	0.25759	0.0521484	0.0420489	0.042117	0.044609	0.0411814	0.0469188	0.0412494	0.0406759	0.0374528	0.0435762
0.950394	0.94174	0.911017	0.895621	0.88204	0.813943	0.757119	0.745455	0.760439	0.815256	0.880947	0.921891	0.941362	0.936574	0.93276	0.933957	0.931953	0.938421	0.929483	0.920283	0.898042	0.852866	0.83441	0.824638	0.828381	0.834157	0.802668	0.807189	0.82189	0.825661	0.830453	0.835198	0.82679	0.835125	0.860617	0.928786	0.979319	0.805383	0.283092	0.05173	0.0425892	0.0409026	0.0404422	0.0421507	0.0464968	0.0437648	0.0404296	0.0415308	0.042739	0.0451533
0.943775	0.951645	0.950873	0.945584	0.937635	0.918541	0.931341	0.931028	0.925236	0.932209	0.937719	0.935405	0.937131	0.929479	0.925292	0.930393	0.940371	0.935577	0.937237	0.931023	0.915003	0.901351	0.850985	0.843853	0.826807	0.795117	0.635555	0.668228	0.819669	0.819172	0.831654	0.834516	0.829383	0.836331	0.84367	0.876398	0.954651	0.849487	0.355918	0.055246	0.0399522	0.0425853	0.0429396	0.041384	0.0412682	0.0411305	0.0431704	0.0423164	0.0417594	0.0429782
0.954544	0.951337	0.961697	0.960175	0.942838	0.940907	0.944939	0.940776	0.930652	0.937791	0.950399	0.940456	0.924105	0.944102	0.937861	0.928828	0.938893	0.928522	0.931038	0.938896	0.923139	0.903424	0.863584	0.845127	0.765661	0.473641	0.606011	0.823634	0.834054	0.832956	0.834267	0.840177	0.840514	0.823255	0.842067	0.906135	0.852138	0.362873	0.0541362	0.0438604	0.0443131	0.0397043	0.0423571	0.0409284	0.0416392	0.0413778	0.0405913	0.0405845	0.0412172	0.0384842
0.958537	0.957728	0.960749	0.965069	0.942685	0.947177	0.946139	0.940438	0.934517	0.938554	0.938918	0.938562	0.943207	0.930972	0.923313	0.938575	0.924503	0.925407	0.927295	0.939194	0.938559	0.925978	0.911395	0.863271	0.723172	0.429681	0.591803	0.808356	0.842461	0.823916	0.828519	0.822879	0.834755	0.830182	0.839223	0.872638	0.81671	0.407032	0.0713311	0.0430436	0.0413554	0.043989	0.0390331	0.0423572	0.0394029	0.040284	0.0415745	0.0403334	0.0413303	0.0481257
0.937633	0.957039	0.955593	0.953622	0.954034	0.947551	0.946175	0.932743	0.948091	0.946977	0.944499	0.945047	0.939583	0.940962	0.934767	0.935946	0.945518	0.927992	0.93556	0.946443	0.935896	0.939287	0.926328	0.806154	0.471242	0.607833	0.820567	0.835169	0.831311	0.835793	0.833279	0.82684	0.827965	0.833172	0.839734	0.823062	0.44605	0.0752071	0.0441837	0.0464073	0.0594187	0.0453782	0.0432413	0.0409922	0.0422054	0.0404907	0.0417619	0.0504594	0.0576373	0.0430949
0.949029	0.947875	0.946345	0.94382	0.936152	0.943747	0.935358	0.938189	0.932716	0.946001	0.953015	0.937636	0.936238	0.934783	0.934905	0.935392	0.931543	0.937328	0.941429	0.936304	0.931789	0.936751	0.927206	0.827653	0.620977	0.695235	0.828339	0.83351	0.845843	0.83758	0.832226	0.832876	0.842499	0.845963	0.842378	0.800913	0.483446	0.117026	0.0459016	0.0537611	0.0520609	0.0441765	0.0438211	0.0420474	0.0395427	0.0434528	0.0424705	0.050148	0.0504735	0.044469
0.954953	0.942236	0.956493	0.9425	0.932025	0.903629	0.92991	0.934255	0.949946	0.937219	0.940267	0.946126	0.943154	0.924958	0.933534	0.936497	0.941915	0.928104	0.939855	0.934662	0.939322	0.9375	0.898528	0.834632	0.854596	0.843759	0.842279	0.842356	0.829382	0.827384	0.825881	0.838668	0.833193	0.832174	0.814574	0.625421	0.211955	0.0469235	0.0453205	0.0449868	0.03991	0.0412459	0.0412189	0.0420968	0.044648	0.0445836	0.04655	0.0423013	0.0382547	0.0429383
0.94321	0.957732	0.952249	0.941387	0.945201	0.92518	0.908796	0.911038	0.933139	0.953987	0.929052	0.931669	0.936794	0.933626	0.939248	0.932024	0.933459	0.923904	0.932195	0.931587	0.936105	0.931633	0.927977	0.932005	0.914496	0.898515	0.874056	0.83984	0.827643	0.832813	0.834673	0.838843	0.825393	0.827903	0.817976	0.724495	0.395716	0.0802175	0.0439686	0.0437607	0.040437	0.0427549	0.0451338	0.0409628	0.0418648	0.0436281	0.0396879	0.0414455	0.0413807	0.041942
0.940165	0.95388	0.953233	0.951316	0.940522	0.923278	0.916452	0.916693	0.928008	0.934465	0.938341	0.951188	0.934914	0.938778	0.936787	0.940182	0.937523	0.931921	0.926285	0.931747	0.918608	0.938888	0.931976	0.939419	0.917013	0.905684	0.870123	0.852776	0.830309	0.831671	0.822941	0.835369	0.823202	0.833027	0.785432	0.579456	0.159528	0.0419151	0.0463906	0.0425929	0.0417462	0.0415548	0.0430686	0.0420013	0.0419134	0.0407954	0.0432723	0.0470559	0.041237	0.0438871
0.941728	0.956719	0.955948	0.938503	0.950188	0.948691	0.923297	0.914337	0.892757	0.913674	0.948689	0.933341	0.935114	0.937692	0.92532	0.920285	0.922583	0.926022	0.942064	0.937134	0.942686	0.924868	0.931094	0.928523	0.929639	0.929769	0.902761	0.874425	0.82665	0.842406	0.841579	0.826882	0.835844	0.830562	0.812689	0.652444	0.281741	0.0534437	0.0560497	0.0480896	0.038392	0.0433925	0.0360082	0.0437061	0.0434012	0.0426435	0.0443807	0.0452724	0.0430001	0.0455111
0.943669	0.939295	0.949636	0.939771	0.94745	0.929947	0.926416	0.902901	0.888567	0.909343	0.94008	0.943234	0.936496	0.940297	0.930431	0.883648	0.905768	0.935911	0.936417	0.936025	0.939339	0.926986	0.931506	0.927659	0.926992	0.918265	0.90699	0.859147	0.816618	0.827651	0.830044	0.835501	0.827934	0.82303	0.794373	0.514409	0.122362	0.0599044	0.0494764	0.0397936	0.0423093	0.0404954	0.0426405	0.0441249	0.0425299	0.0423373	0.0452487	0.0430246	0.0447812	0.0424022
0.953613	0.941093	0.952442	0.948025	0.935582	0.949124	0.932651	0.923074	0.914456	0.885899	0.909449	0.929953	0.926137	0.947456	0.908449	0.867102	0.910669	0.931677	0.92177	0.936823	0.933816	0.938407	0.931839	0.923719	0.916586	0.914595	0.852469	0.765435	0.731666	0.773283	0.838863	0.831421	0.830462	0.822596	0.795224	0.623563	0.304455	0.076654	0.054843	0.0426246	0.0418694	0.0380581	0.0458671	0.0429145	0.0437936	0.0424874	0.0439206	0.0414738	0.0402125	0.041081
0.951059	0.951661	0.953046	0.95431	0.947287	0.947686	0.945782	0.930704	0.923701	0.917893	0.904006	0.925079	0.945149	0.930256	0.906475	0.931418	0.92761	0.93308	0.937245	0.944027	0.937683	0.933583	0.905249	0.842583	0.7599	0.669856	0.63507	0.641698	0.715023	0.81127	0.842273	0.838723	0.832886	0.827615	0.783367	0.536184	0.180936	0.0569247	0.0468631	0.0395756	0.0422019	0.046896	0.0536007	0.0464765	0.0403525	0.0409252	0.0413489	0.0408024	0.0456638	0.0456711
0.946465	0.94967	0.940466	0.946785	0.959265	0.941486	0.955716	0.940978	0.94465	0.922774	0.893667	0.893665	0.922544	0.934342	0.942928	0.933379	0.937115	0.936676	0.934013	0.927935	0.915465	0.858945	0.772814	0.678118	0.629112	0.622402	0.622979	0.620091	0.669183	0.762528	0.829641	0.830525	0.837515	0.823685	0.820294	0.702181	0.437972	0.205059	0.0800989	0.0478096	0.0421574	0.0469012	0.0564453	0.0468573	0.0420862	0.0424693	0.0418684	0.042613	0.0419085	0.0453189
0.953488	0.951533	0.958515	0.947101	0.952234	0.949155	0.952223	0.952857	0.938657	0.930222	0.901149	0.895362	0.919159	0.94259	0.935139	0.928339	0.913561	0.896396	0.85684	0.789662	0.706177	0.646096	0.616165	0.622887	0.618676	0.619028	0.614556	0.639099	0.714955	0.809563	0.833805	0.829758	0.826061	0.827144	0.807008	0.710035	0.551959	0.352139	0.174994	0.068064	0.0450445	0.0483159	0.0443404	0.0405721	0.0407691	0.0436296	0.0431701	0.0421405	0.0412195	0.0412307
0.95361	0.953328	0.951862	0.956128	0.948566	0.946164	0.946805	0.945899	0.943851	0.931265	0.928009	0.92367	0.926401	0.931054	0.930033	0.909576	0.843922	0.778025	0.68976	0.637568	0.619152	0.616427	0.613943	0.612556	0.612806	0.615093	0.608213	0.611223	0.672713	0.783243	0.826424	0.819974	0.836449	0.831966	0.825627	0.813297	0.787706	0.686793	0.56854	0.356218	0.177747	0.0741952	0.0417567	0.0423937	0.0422198	0.0427036	0.042324	0.0426195	0.0428429	0.0377926
0.964994	0.957376	0.946808	0.95177	0.953093	0.947792	0.944422	0.937794	0.944384	0.942094	0.936806	0.928213	0.91903	0.859522	0.750292	0.680265	0.63759	0.618774	0.606772	0.610789	0.613608	0.613976	0.614806	0.611547	0.608805	0.614355	0.614962	0.673041	0.768336	0.835304	0.836064	0.834422	0.822119	0.833537	0.841651	0.822035	0.800451	0.739668	0.672917	0.531314	0.321995	0.148297	0.0584368	0.0426682	0.0439321	0.0446946	0.0427413	0.0446603	0.0407723	0.04411
0.950908	0.954541	0.963495	0.959223	0.956482	0.949316	0.947991	0.949822	0.937583	0.947976	0.937696	0.879445	0.76119	0.681361	0.636779	0.61554	0.625899	0.61956	0.611649	0.609374	0.613053	0.617822	0.613936	0.611519	0.616475	0.615614	0.608689	0.641819	0.73096	0.809743	0.822283	0.840146	0.8367	0.83519	0.834216	0.822977	0.773753	0.670279	0.68482	0.740553	0.613305	0.432816	0.24394	0.111499	0.0523354	0.0506208	0.0450372	0.0435052	0.0418902	0.0424093
0.945964	0.956229	0.955481	0.96516	0.976347	0.936269	0.95348	0.947277	0.93379	0.933817	0.867973	0.743173	0.672884	0.630993	0.632756	0.625044	0.618804	0.614777	0.61933	0.615833	0.616648	0.608819	0.615199	0.613794	0.61351	0.613471	0.625066	0.708183	0.80746	0.840182	0.8293	0.83592	0.835315	0.830516	0.830577	0.787834	0.65806	0.642347	0.627305	0.649385	0.619297	0.542396	0.428088	0.241135	0.0815499	0.0475856	0.0419273	0.0422016	0.0437789	0.0414147
0.953879	0.953192	0.942725	0.952553	0.955861	0.938154	0.890939	0.840326	0.828395	0.884194	0.848808	0.792536	0.75145	0.669306	0.615514	0.613313	0.614419	0.603621	0.605634	0.619674	0.609648	0.601792	0.616154	0.617846	0.609259	0.609715	0.607865	0.666269	0.758377	0.836074	0.833479	0.838992	0.837791	0.818789	0.832018	0.803919	0.743495	0.693895	0.625481	0.613079	0.592376	0.648003	0.626572	0.528057	0.314503	0.134195	0.0538488	0.0448221	0.0423287	0.0426662
0.955636	0.944301	0.943341	0.893006	0.814827	0.736772	0.689707	0.743066	0.835448	0.849197	0.854419	0.831252	0.719259	0.623358	0.620555	0.616675	0.616612	0.609846	0.610096	0.61427	0.613483	0.604964	0.606721	0.610358	0.613535	0.609855	0.646739	0.786046	0.870472	0.86328	0.843834	0.841209	0.836806	0.822053	0.809209	0.7729	0.727222	0.708393	0.649717	0.623137	0.606923	0.609364	0.684316	0.595951	0.441557	0.262661	0.100723	0.0492864	0.0445408	0.0447654
0.934118	0.905457	0.84499	0.750444	0.673532	0.668817	0.722335	0.815061	0.866557	0.844976	0.84501	0.834043	0.74312	0.624852	0.617474	0.618262	0.617073	0.615001	0.610153	0.603213	0.608542	0.60888	0.611315	0.61476	0.60681	0.625002	0.699192	0.834037	0.889624	0.896481	0.87256	0.851494	0.837121	0.830933	0.824208	0.78934	0.745484	0.729326	0.720293	0.696892	0.640854	0.619713	0.550981	0.465405	0.477309	0.539281	0.397146	0.183187	0.0785637	0.0468287
0.749874	0.693442	0.673605	0.7339	0.825219	0.895585	0.920679	0.895938	0.861826	0.849559	0.843184	0.791005	0.656088	0.61488	0.609545	0.603375	0.611412	0.614118	0.606008	0.613972	0.612244	0.599223	0.611926	0.611086	0.636719	0.778812	0.891509	0.900029	0.893413	0.879122	0.881296	0.848359	0.840639	0.820061	0.752206	0.689101	0.736436	0.730451	0.715664	0.704464	0.67888	0.594571	0.460121	0.356899	0.650768	0.768031	0.617357	0.352165	0.148635	0.0671432
0.673783	0.750367	0.832428	0.901238	0.939195	0.942557	0.943285	0.897278	0.849278	0.867122	0.848349	0.795918	0.658536	0.614749	0.609412	0.600656	0.613841	0.603568	0.610703	0.610261	0.60046	0.609347	0.60582	0.60717	0.665771	0.787942	0.858761	0.879313	0.882916	0.887349	0.886882	0.879257	0.847371	0.804135	0.60857	0.610163	0.724822	0.729441	0.729317	0.727439	0.711968	0.703422	0.604028	0.519717	0.770248	0.942839	0.797181	0.625356	0.521654	0.322759
0.889414	0.947971	0.949192	0.952997	0.952756	0.945797	0.910513	0.864509	0.858758	0.858189	0.838894	0.724695	0.619394	0.608158	0.609673	0.609642	0.600856	0.60396	0.614546	0.61124	0.603553	0.599045	0.626537	0.705212	0.829075	0.832924	0.831382	0.732995	0.677287	0.793393	0.87738	0.877285	0.828796	0.576085	0.523637	0.703874	0.709297	0.721115	0.72786	0.723128	0.71739	0.704635	0.66687	0.78243	0.947652	0.807347	0.68557	0.83501	0.705283	0.584237
0.95985	0.957023	0.959237	0.95232	0.949095	0.951026	0.939772	0.896673	0.858436	0.849197	0.844622	0.726625	0.627487	0.606144	0.606327	0.606033	0.612106	0.600957	0.60859	0.611726	0.627552	0.683793	0.777377	0.863431	0.893156	0.861131	0.786487	0.522726	0.431065	0.704124	0.837308	0.872027	0.839111	0.614828	0.594893	0.726601	0.725355	0.71731	0.726954	0.723805	0.721423	0.720243	0.731948	0.795411	0.883198	0.799039	0.802203	0.943868	0.938305	0.889196
0.950174	0.95478	0.95196	0.949705	0.952521	0.955883	0.937471	0.916722	0.883847	0.85796	0.802205	0.652953	0.608345	0.605892	0.611508	0.606659	0.610933	0.63433	0.700923	0.759545	0.835333	0.891645	0.912554	0.907845	0.900615	0.779516	0.415892	0.403836	0.715493	0.815463	0.832391	0.859145	0.823249	0.789319	0.762491	0.723893	0.716886	0.729237	0.721528	0.713524	0.723402	0.730421	0.740681	0.796585	0.887361	0.945633	0.97704	0.980506	0.989417	0.979653
0.950338	0.952855	0.955439	0.939163	0.952738	0.940076	0.94308	0.94013	0.906496	0.883805	0.80566	0.669002	0.608279	0.603064	0.614741	0.626334	0.687204	0.778631	0.886825	0.91834	0.903486	0.904464	0.91418	0.913144	0.903415	0.825078	0.554927	0.42588	0.717193	0.804229	0.817005	0.83579	0.860815	0.878048	0.816975	0.737554	0.720235	0.724107	0.723115	0.721165	0.732371	0.721059	0.728068	0.755526	0.855263	0.959322	0.987089	0.977472	0.995051	0.992105
0.95563	0.950134	0.953573	0.948616	0.952286	0.953331	0.951781	0.933463	0.914487	0.862448	0.72967	0.612546	0.624401	0.664526	0.765689	0.851975	0.927124	0.926754	0.919485	0.901909	0.912323	0.907168	0.902481	0.90583	0.893001	0.731015	0.645942	0.762086	0.807424	0.814091	0.816055	0.836116	0.857268	0.855212	0.803633	0.728754	0.720265	0.715108	0.72467	0.719479	0.726995	0.725666	0.729826	0.763389	0.874433	0.963723	0.988661	0.985053	0.992157	0.988905
0.953485	0.949122	0.954369	0.949778	0.945882	0.940837	0.944324	0.933299	0.92901	0.907471	0.777781	0.693858	0.763899	0.845462	0.896484	0.89441	0.915902	0.902251	0.910032	0.902038	0.906727	0.898105	0.90258	0.905365	0.902256	0.866778	0.829162	0.821487	0.815884	0.810991	0.805777	0.810287	0.818417	0.826979	0.817734	0.735799	0.716636	0.718137	0.712145	0.722859	0.722705	0.718489	0.71855	0.734765	0.808403	0.927676	0.978898	0.988014	0.982174	0.978431
0.955333	0.940366	0.935555	0.937792	0.946944	0.941291	0.93803	0.931738	0.928906	0.883785	0.846821	0.895734	0.909165	0.911357	0.914471	0.907811	0.913844	0.90078	0.898148	0.9021	0.902429	0.895327	0.897289	0.903217	0.89171	0.884329	0.875312	0.844819	0.819607	0.816986	0.819394	0.819498	0.794042	0.819409	0.795302	0.726194	0.717615	0.716689	0.719946	0.71213	0.711974	0.709129	0.723765	0.73767	0.834687	0.941564	0.969707	0.980926	0.978481	0.980576
0.944136	0.943623	0.94994	0.941675	0.93677	0.935425	0.943993	0.930061	0.923581	0.920136	0.91479	0.925085	0.904972	0.916358	0.907455	0.890081	0.896899	0.895454	0.889932	0.894623	0.891413	0.879628	0.883301	0.877233	0.891501	0.888574	0.87976	0.867702	0.857392	0.818274	0.807709	0.80022	0.790932	0.811233	0.817691	0.738129	0.726161	0.716636	0.705663	0.71075	0.705705	0.711576	0.707515	0.721639	0.772586	0.881675	0.956537	0.973634	0.952121	0.916314
0.936384	0.947924	0.942805	0.943336	0.927743	0.921469	0.927456	0.93092	0.927886	0.922502	0.912569	0.909495	0.906693	0.894448	0.912939	0.903168	0.884867	0.893177	0.894723	0.888099	0.888952	0.882343	0.897619	0.88205	0.866353	0.891928	0.878752	0.868068	0.846703	0.824589	0.806883	0.77209	0.773032	0.820037	0.782014	0.710433	0.705153	0.709446	0.715772	0.708594	0.713966	0.69963	0.71377	0.722754	0.789432	0.897352	0.925594	0.896637	0.848165	0.841224
0.943711	0.943521	0.931732	0.931973	0.932335	0.945457	0.923063	0.930685	0.924257	0.91145	0.904362	0.903705	0.89035	0.89947	0.888674	0.887781	0.880612	0.890463	0.88767	0.891458	0.885419	0.872242	0.870959	0.873803	0.871564	0.879016	0.869733	0.87209	0.862456	0.844568	0.829759	0.771032	0.787877	0.783413	0.696105	0.731183	0.71309	0.704493	0.705975	0.710659	0.703257	0.71544	0.70761	0.712731	0.751703	0.826778	0.854552	0.834175	0.83353	0.829743
0.942456	0.941251	0.927885	0.926773	0.933132	0.928614	0.919589	0.925553	0.911736	0.916854	0.897635	0.899066	0.889628	0.899964	0.890514	0.90074	0.875342	0.885259	0.878787	0.885872	0.868543	0.871987	0.866267	0.876937	0.871534	0.866761	0.864757	0.873349	0.85979	0.850651	0.824724	0.842612	0.863726	0.8291	0.824732	0.736887	0.706541	0.691843	0.698541	0.703446	0.708186	0.697668	0.704111	0.701971	0.750338	0.809728	0.835903	0.820329	0.811055	0.824796
0.938586	0.93345	0.937946	0.926604	0.924334	0.924751	0.918485	0.905683	0.913745	0.915471	0.902099	0.89781	0.888621	0.882447	0.892436	0.873727	0.879531	0.876103	0.865818	0.86438	0.872013	0.868349	0.846604	0.857703	0.848184	0.861277	0.859892	0.867792	0.861788	0.887932	0.904617	0.942776	0.949481	0.954315	0.903763	0.808725	0.72075	0.697367	0.691651	0.703523	0.698725	0.702692	0.703305	0.710047	0.722748	0.778693	0.824151	0.815257	0.821022	0.813223
0.943559	0.926303	0.915001	0.889655	0.91663	0.912364	0.918093	0.931353	0.915712	0.911818	0.903742	0.896589	0.884286	0.87569	0.869774	0.877278	0.857477	0.870827	0.853801	0.857209	0.863252	0.846164	0.847008	0.85613	0.859478	0.85666	0.866041	0.882752	0.931434	0.93732	0.937392	0.948479	0.941575	0.94256	0.890333	0.781151	0.700989	0.69861	0.689025	0.685943	0.69044	0.690121	0.693704	0.699687	0.735799	0.793063	0.813306	0.812123	0.814217	0.819681
0.931139	0.931588	0.893492	0.843857	0.892589	0.912727	0.92752	0.915334	0.923767	0.903921	0.898071	0.882988	0.887392	0.877088	0.870941	0.863924	0.870842	0.850162	0.856465	0.850846	0.842992	0.844438	0.851045	0.846084	0.826879	0.851476	0.852004	0.868349	0.859316	0.870477	0.870672	0.865886	0.858124	0.845723	0.828291	0.775975	0.735827	0.698354	0.693284	0.690885	0.689758	0.693984	0.689582	0.694429	0.704711	0.752532	0.803323	0.8027	0.810602	0.80881
0.943482	0.891694	0.881224	0.91123	0.924305	0.911686	0.913465	0.903048	0.900634	0.891833	0.895707	0.878559	0.881714	0.865866	0.853802	0.866684	0.865956	0.858148	0.859476	0.841832	0.84143	0.841659	0.840636	0.83251	0.839096	0.841323	0.803608	0.78763	0.789798	0.787942	0.785972	0.788731	0.788016	0.768411	0.766397	0.761403	0.737464	0.699709	0.678647	0.681811	0.692669	0.689142	0.689069	0.694122	0.717948	0.754454	0.813148	0.79735	0.804023	0.737767
0.932638	0.923172	0.927288	0.923635	0.908394	0.901855	0.906212	0.902266	0.883626	0.885579	0.881923	0.882948	0.879044	0.876729	0.861898	0.855026	0.855808	0.852793	0.846572	0.843435	0.831867	0.815424	0.828184	0.817748	0.811503	0.801947	0.777047	0.761873	0.774565	0.763969	0.766951	0.762633	0.767147	0.766054	0.764666	0.772202	0.74303	0.724184	0.687179	0.676614	0.681397	0.682725	0.686256	0.681753	0.692883	0.73523	0.781317	0.784557	0.794089	0.731237
0.927132	0.917557	0.908019	0.917934	0.91062	0.900511	0.903447	0.890388	0.885094	0.888625	0.884543	0.860755	0.867512	0.866371	0.852143	0.85088	0.850768	0.852019	0.827616	0.825821	0.822389	0.823494	0.819318	0.824921	0.797348	0.755089	0.765657	0.760212	0.757152	0.763564	0.776162	0.760177	0.741257	0.751967	0.7531	0.751706	0.740734	0.697335	0.671135	0.678379	0.679475	0.683893	0.669894	0.673916	0.691509	0.731334	0.767862	0.766905	0.710343	0.43717
0.919279	0.92535	0.906696	0.903723	0.845112	0.866617	0.89905	0.890927	0.886719	0.875674	0.88554	0.872662	0.858891	0.849516	0.846288	0.841949	0.840855	0.831881	0.821097	0.822745	0.815817	0.81157	0.831275	0.841863	0.771306	0.739924	0.712476	0.727491	0.726826	0.734478	0.736648	0.686742	0.633362	0.691473	0.71289	0.726821	0.732536	0.722806	0.682678	0.660603	0.671152	0.665239	0.680848	0.677442	0.685321	0.716614	0.717836	0.733003	0.683106	0.449162
0.918442	0.912944	0.835787	0.726259	0.858245	0.887221	0.891707	0.885309	0.876291	0.877353	0.855686	0.857905	0.857822	0.846238	0.835503	0.839817	0.835109	0.830643	0.817652	0.812534	0.798368	0.833292	0.878077	0.823244	0.784315	0.733964	0.71471	0.715329	0.712725	0.711434	0.559706	0.426757	0.567724	0.684359	0.716811	0.728692	0.730528	0.684546	0.667242	0.66622	0.670904	0.6611	0.671888	0.672934	0.676721	0.681896	0.687751	0.64435	0.516004	0.418147
0.919742	0.899749	0.822209	0.78612	0.869431	0.887836	0.886656	0.879253	0.877416	0.881048	0.857712	0.868896	0.843474	0.830553	0.842024	0.822604	0.813242	0.81148	0.80105	0.803444	0.812969	0.859864	0.872263	0.858557	0.798204	0.758669	0.70795	0.680411	0.6614	0.595588	0.398704	0.277169	0.479683	0.61063	0.669579	0.702415	0.713735	0.699077	0.62953	0.624594	0.651574	0.669536	0.675463	0.670025	0.670383	0.666678	0.670487	0.659133	0.624769	0.574907
0.910363	0.885024	0.885165	0.895586	0.881332	0.881459	0.873232	0.87406	0.866232	0.862767	0.857156	0.858132	0.843727	0.835028	0.814546	0.807478	0.809426	0.805356	0.813132	0.808726	0.861952	0.888714	0.878338	0.861017	0.82953	0.766023	0.709676	0.658249	0.583613	0.460799	0.397788	0.472027	0.595898	0.660166	0.715531	0.743491	0.719568	0.546505	0.451381	0.520808	0.626988	0.657693	0.665026	0.661929	0.661668	0.660587	0.666533	0.658059	0.657054	0.63817
0.91315	0.902029	0.902398	0.890802	0.879517	0.880592	0.884431	0.864724	0.867476	0.864056	0.855442	0.843285	0.840474	0.823013	0.817141	0.809939	0.814901	0.804066	0.80296	0.814935	0.858053	0.882457	0.857867	0.85568	0.830039	0.810075	0.756792	0.702588	0.635158	0.573108	0.55412	0.5922	0.619267	0.680913	0.766934	0.799364	0.809539	0.662966	0.514793	0.486067	0.619851	0.661578	0.661173	0.666113	0.660826	0.65895	0.673771	0.66654	0.650797	0.657653
0.908332	0.898045	0.892285	0.884348	0.886462	0.878855	0.865349	0.867683	0.869392	0.85021	0.845821	0.828606	0.811782	0.813492	0.817687	0.81171	0.807716	0.805006	0.83351	0.862309	0.875437	0.869467	0.870795	0.860125	0.850109	0.816315	0.7698	0.725471	0.685713	0.67091	0.672892	0.708895	0.756698	0.822319	0.845712	0.852527	0.837022	0.762982	0.730408	0.758083	0.732532	0.667761	0.658448	0.654245	0.660928	0.664846	0.662251	0.663227	0.653934	0.657765
0.905769	0.897786	0.897747	0.88457	0.871272	0.878161	0.861658	0.855181	0.856135	0.853599	0.842665	0.829907	0.825411	0.824488	0.809138	0.823264	0.800612	0.803211	0.827121	0.865685	0.862033	0.852305	0.850945	0.848557	0.841992	0.828842	0.812126	0.783966	0.772077	0.758353	0.754482	0.7802	0.789308	0.808507	0.812393	0.815204	0.811175	0.801731	0.793752	0.799001	0.738283	0.678736	0.64436	0.643781	0.651992	0.64695	0.65798	0.64679	0.661489	0.653951
0.898226	0.894407	0.884642	0.882711	0.876555	0.8679	0.874789	0.865532	0.856969	0.844171	0.826657	0.822523	0.824092	0.807277	0.805386	0.792115	0.804646	0.808299	0.814566	0.801022	0.795587	0.788554	0.7736	0.760863	0.758533	0.73817	0.734204	0.719754	0.716522	0.711012	0.713283	0.714252	0.708345	0.709128	0.720478	0.724749	0.716272	0.717877	0.715825	0.700405	0.67568	0.652563	0.639946	0.646114	0.643318	0.654359	0.65799	0.650824	0.649329	0.657433
0.901254	0.895567	0.885166	0.883436	0.875056	0.864836	0.862903	0.859468	0.842702	0.824885	0.819719	0.811622	0.804121	0.808131	0.806788	0.793274	0.781508	0.758086	0.725099	0.710864	0.699157	0.698744	0.687199	0.673341	0.683034	0.676716	0.668027	0.668609	0.661394	0.671528	0.665865	0.676869	0.668334	0.681812	0.689479	0.686824	0.699921	0.69223	0.704518	0.697089	0.678283	0.661318	0.635309	0.63899	0.634944	0.646098	0.646077	0.641383	0.65744	0.644993
0.898706	0.887658	0.887677	0.865661	0.872995	0.84956	0.863502	0.846397	0.839679	0.830355	0.818155	0.811309	0.811249	0.794197	0.791708	0.786383	0.742242	0.696573	0.679143	0.679819	0.672505	0.666856	0.672669	0.663606	0.66163	0.655878	0.655659	0.657086	0.66476	0.659259	0.676168	0.671926	0.675602	0.674121	0.676426	0.673505	0.690348	0.697439	0.693353	0.684778	0.679584	0.653726	0.635111	0.635182	0.642002	0.643323	0.642747	0.638905	0.652765	0.650798
0.890827	0.890181	0.875911	0.871758	0.865522	0.855749	0.851398	0.840511	0.831941	0.817428	0.827257	0.805206	0.805124	0.793974	0.780461	0.783346	0.749894	0.707133	0.68835	0.683773	0.661501	0.663106	0.651108	0.650817	0.64766	0.652178	0.644433	0.657248	0.648196	0.658979	0.662768	0.65999	0.66454	0.672541	0.673531	0.672266	0.691554	0.681988	0.686593	0.686131	0.679428	0.646977	0.634211	0.639531	0.639165	0.642785	0.63696	0.641499	0.640451	0.645444
0.896089	0.872161	0.879867	0.868237	0.854068	0.845837	0.834463	0.826578	0.815393	0.808816	0.797655	0.798236	0.787521	0.765085	0.779561	0.743583	0.701832	0.669724	0.671263	0.661281	0.651881	0.64932	0.640473	0.641764	0.636038	0.642842	0.648054	0.657282	0.66112	0.662205	0.656025	0.667476	0.66215	0.667237	0.673499	0.681159	0.679514	0.687049	0.686572	0.678116	0.656246	0.610238	0.604279	0.611342	0.629624	0.636093	0.63563	0.636448	0.635283	0.638273
0.893654	0.891874	0.862647	0.861407	0.856451	0.849912	0.832971	0.834759	0.826311	0.808931	0.80294	0.786857	0.781681	0.765053	0.761318	0.74212	0.684172	0.663049	0.647059	0.640673	0.628414	0.613127	0.620917	0.604962	0.612786	0.620423	0.631894	0.669165	0.683143	0.665095	0.658728	0.657964	0.656627	0.660837	0.665669	0.660463	0.672927	0.670239	0.677792	0.674047	0.654766	0.60913	0.590511	0.588439	0.603613	0.595174	0.607208	0.619645	0.627238	0.635612
0.890795	0.870742	0.86611	0.861342	0.838337	0.834139	0.826606	0.819665	0.805246	0.800175	0.786154	0.778059	0.781403	0.766738	0.745288	0.693635	0.659582	0.643534	0.637101	0.623521	0.60453	0.599217	0.574743	0.574804	0.589014	0.616438	0.702945	0.746699	0.715034	0.670542	0.647481	0.650785	0.645006	0.663891	0.657911	0.665521	0.67914	0.676849	0.674538	0.669267	0.641778	0.607196	0.602253	0.595169	0.588522	0.597215	0.583376	0.590109	0.598259	0.62429
0.875094	0.868341	0.859125	0.856004	0.82998	0.83728	0.831886	0.81457	0.810813	0.7949	0.792287	0.779477	0.761202	0.749948	0.745531	0.715063	0.658646	0.638194	0.627224	0.60352	0.582961	0.557894	0.530519	0.480959	0.496354	0.535226	0.634408	0.726205	0.725747	0.685716	0.642568	0.639832	0.641349	0.649758	0.653549	0.669994	0.670947	0.66186	0.677707	0.67446	0.64551	0.616751	0.619729	0.619436	0.610366	0.595441	0.593653	0.583666	0.583998	0.593195
0.877366	0.871847	0.870556	0.843875	0.846999	0.820967	0.814706	0.804871	0.801372	0.787296	0.774432	0.772081	0.749109	0.747462	0.738145	0.719525	0.705294	0.696792	0.684717	0.669281	0.633733	0.54919	0.377779	0.301627	0.358322	0.588954	0.708455	0.744456	0.715484	0.670232	0.648945	0.660732	0.674608	0.686512	0.711009	0.735666	0.733241	0.715849	0.726648	0.709317	0.642003	0.609839	0.617935	0.613592	0.610365	0.608108	0.60908	0.606237	0.611869	0.622383
0.872776	0.86312	0.858457	0.845472	0.843447	0.833114	0.81391	0.805389	0.797732	0.792712	0.774507	0.769113	0.751858	0.741037	0.737767	0.728119	0.731593	0.731496	0.715514	0.69471	0.642659	0.513965	0.249124	0.123348	0.229592	0.493576	0.643536	0.700236	0.704731	0.694695	0.712749	0.7245	0.743126	0.750225	0.77672	0.801853	0.791875	0.771949	0.784212	0.752709	0.664383	0.612425	0.619468	0.620801	0.61137	0.623271	0.613176	0.629554	0.61567	0.625484
0.865871	0.862903	0.849416	0.841326	0.824357	0.822521	0.80714	0.796876	0.79945	0.797475	0.774194	0.765513	0.758574	0.752639	0.744021	0.733892	0.738123	0.725357	0.711693	0.68847	0.612546	0.448546	0.271187	0.269383	0.456464	0.635522	0.683405	0.679274	0.718165	0.721688	0.734125	0.726046	0.724961	0.719449	0.719506	0.726013	0.712333	0.716448	0.690924	0.63946	0.611851	0.601969	0.613482	0.608038	0.610997	0.621055	0.613267	0.618972	0.6081	0.6122
0.87512	0.862579	0.838009	0.837977	0.833064	0.811522	0.805047	0.796034	0.789905	0.771369	0.770454	0.760352	0.74573	0.74655	0.736488	0.718704	0.70595	0.693047	0.666395	0.648038	0.613238	0.543149	0.448615	0.432906	0.53414	0.6018	0.621767	0.651071	0.676224	0.689012	0.683482	0.664462	0.658824	0.6532	0.662052	0.65512	0.66586	0.661704	0.659091	0.629	0.61116	0.613381	0.599979	0.608992	0.610656	0.617931	0.615047	0.611692	0.620576	0.616291
0.858244	0.852012	0.849546	0.83357	0.819901	0.817306	0.808838	0.796801	0.785039	0.77769	0.77545	0.754054	0.767928	0.742121	0.729001	0.723657	0.712956	0.698636	0.682913	0.655087	0.639418	0.601449	0.591602	0.60432	0.623665	0.638955	0.658173	0.680182	0.685292	0.687825	0.683171	0.67601	0.671437	0.64632	0.645943	0.644028	0.657138	0.675686	0.665003	0.653824	0.632554	0.612511	0.603112	0.611435	0.60802	0.612187	0.61382	0.617944	0.6106	0.61064
0.862679	0.851059	0.847528	0.827899	0.817014	0.819159	0.806855	0.795195	0.777557	0.777267	0.764792	0.763422	0.739629	0.741568	0.725362	0.71461	0.707588	0.693363	0.678123	0.660272	0.643536	0.639539	0.621449	0.632515	0.634848	0.641016	0.663191	0.675737	0.686491	0.68821	0.700394	0.700659	0.694069	0.681466	0.671006	0.68501	0.705993	0.728784	0.716313	0.712236	0.695159	0.646429	0.618105	0.60536	0.608945	0.613342	0.609157	0.610268	0.606793	0.62772
0.854582	0.847799	0.840905	0.826005	0.823159	0.805958	0.794597	0.787294	0.794619	0.77366	0.775122	0.758006	0.742938	0.74136	0.737769	0.709317	0.710408	0.70176	0.687339	0.67875	0.678682	0.669243	0.661668	0.662454	0.654584	0.661779	0.680595	0.685386	0.68445	0.69522	0.700125	0.718761	0.694595	0.698514	0.703331	0.727973	0.730232	0.731403	0.749292	0.730704	0.696268	0.651864	0.608998	0.599332	0.602035	0.603648	0.612789	0.606926	0.606172	0.611022
0.85501	0.83561	0.830397	0.83127	0.822837	0.809439	0.80337	0.787271	0.781704	0.777451	0.76389	0.761949	0.743828	0.734441	0.717377	0.708001	0.710626	0.694917	0.699457	0.696993	0.684633	0.679464	0.666512	0.664514	0.671687	0.682609	0.686127	0.6912	0.691169	0.69492	0.697933	0.698144	0.699847	0.710154	0.710901	0.719857	0.729585	0.727206	0.729981	0.733886	0.72974	0.689471	0.62254	0.601109	0.603354	0.601728	0.62082	0.609707	0.61002	0.612025
0.841105	0.848101	0.834373	0.822613	0.807607	0.809426	0.791719	0.7959	0.779496	0.772407	0.768366	0.741533	0.745047	0.737002	0.713202	0.720643	0.697898	0.693216	0.700639	0.695105	0.680342	0.67293	0.675874	0.681391	0.668184	0.683714	0.681315	0.689558	0.691332	0.693325	0.694128	0.699613	0.697921	0.715954	0.715667	0.71084	0.714147	0.728098	0.736696	0.734301	0.719703	0.677855	0.620178	0.59829	0.591202	0.602056	0.603772	0.603359	0.610269	0.610311
0.833313	0.841309	0.832946	0.800265	0.815611	0.80072	0.789151	0.788458	0.774807	0.761028	0.743703	0.750741	0.738146	0.73009	0.725869	0.720933	0.706382	0.704507	0.701732	0.697722	0.688804	0.681083	0.674807	0.682976	0.682467	0.685797	0.679217	0.680622	0.680824	0.685794	0.691129	0.691164	0.700726	0.694031	0.713176	0.711455	0.71185	0.716019	0.724021	0.720712	0.720671	0.701536	0.642868	0.593964	0.593621	0.600604	0.58855	0.597202	0.594899	0.604575
0.849438	0.839709	0.83093	0.82182	0.800848	0.787242	0.78798	0.784563	0.787955	0.763991	0.760902	0.732139	0.737803	0.730633	0.721277	0.718198	0.706979	0.705834	0.701035	0.687991	0.693459	0.681928	0.689584	0.686134	0.682956	0.684536	0.690416	0.685151	0.687452	0.692459	0.694078	0.690606	0.709024	0.694664	0.713711	0.713532	0.720032	0.71674	0.7134	0.702262	0.673826	0.62588	0.609431	0.597063	0.593462	0.590099	0.594302	0.591685	0.601578	0.597494
0.833811	0.826258	0.813533	0.810003	0.808396	0.802101	0.792841	0.782629	0.781219	0.760563	0.755824	0.74977	0.74757	0.726362	0.722291	0.70529	0.721533	0.689989	0.704857	0.696553	0.682129	0.688534	0.676585	0.69071	0.690907	0.67792	0.677274	0.681113	0.693017	0.681728	0.695109	0.699047	0.693219	0.700422	0.701254	0.696273	0.6973	0.680278	0.650643	0.628286	0.605607	0.596963	0.580763	0.585059	0.587114	0.594832	0.592226	0.594152	0.597838	0.600174
0.832501	0.824648	0.816685	0.805002	0.80043	0.803482	0.779938	0.787866	0.773292	0.760968	0.747302	0.747253	0.737065	0.726218	0.716504	0.702908	0.710521	0.708227	0.697822	0.694102	0.685759	0.680937	0.685876	0.68184	0.682564	0.681709	0.694018	0.681264	0.651213	0.660231	0.673377	0.697755	0.701718	0.705144	0.670764	0.64191	0.608569	0.582865	0.584326	0.574879	0.545201	0.529738	0.54507	0.573523	0.586221	0.589866	0.586381	0.597922	0.604676	0.603316
0.827467	0.814568	0.815711	0.819189	0.808036	0.795492	0.780752	0.774667	0.767554	0.749524	0.758775	0.744274	0.740691	0.731644	0.719822	0.724183	0.713931	0.700806	0.709033	0.690652	0.683321	0.682802	0.681297	0.672868	0.678551	0.677391	0.669916	0.630334	0.547382	0.571175	0.652224	0.683734	0.683485	0.642338	0.607194	0.58613	0.575284	0.563867	0.549347	0.525801	0.498215	0.499175	0.510676	0.545124	0.575765	0.5784	0.595897	0.608511	0.630436	0.633489
0.841537	0.832524	0.818168	0.805298	0.794565	0.789091	0.778959	0.770822	0.77171	0.757068	0.755554	0.740914	0.73087	0.730508	0.717555	0.710232	0.704687	0.699032	0.689079	0.686304	0.684767	0.682228	0.676482	0.664668	0.672154	0.649691	0.567843	0.482176	0.519448	0.585543	0.650957	0.667604	0.63685	0.606572	0.588762	0.531666	0.516217	0.494539	0.482729	0.480181	0.486795	0.49427	0.496056	0.496181	0.547039	0.597083	0.630296	0.685868	0.716791	0.714958
0.844451	0.82039	0.808056	0.806808	0.784317	0.796367	0.789273	0.779977	0.768275	0.758503	0.765916	0.742808	0.727311	0.727852	0.722047	0.719312	0.706735	0.707918	0.693711	0.687145	0.687275	0.671384	0.659974	0.65361	0.611792	0.620915	0.581951	0.49966	0.484784	0.565259	0.635898	0.655462	0.655395	0.649188	0.608419	0.528915	0.492948	0.474769	0.47489	0.475174	0.470775	0.472182	0.479925	0.490779	0.567775	0.615653	0.64821	0.759598	0.819407	0.817332
0.840469	0.823327	0.811832	0.798995	0.797213	0.791428	0.782853	0.780101	0.764948	0.761733	0.75637	0.738883	0.726731	0.730496	0.725965	0.720996	0.715231	0.70533	0.696021	0.703602	0.696244	0.677452	0.642738	0.540908	0.524737	0.602466	0.523694	0.530297	0.605826	0.652544	0.651865	0.643932	0.669346	0.667688	0.601604	0.502516	0.474806	0.472266	0.473336	0.474283	0.476542	0.481425	0.49954	0.546728	0.601187	0.638166	0.749176	0.827092	0.844327	0.851772
0.834934	0.826694	0.821971	0.811168	0.787308	0.784154	0.782369	0.775789	0.76666	0.767667	0.752248	0.740387	0.741379	0.716275	0.722078	0.720092	0.708085	0.704974	0.691955	0.691954	0.679313	0.661863	0.619832	0.512866	0.54112	0.609221	0.605061	0.612497	0.65678	0.663294	0.661068	0.65431	0.651735	0.668903	0.639076	0.521142	0.475449	0.465826	0.47548	0.470894	0.480463	0.482081	0.492461	0.540271	0.600064	0.680054	0.775519	0.844894	0.839282	0.844039
0.830313	0.818887	0.810534	0.798632	0.793175	0.78093	0.795283	0.766507	0.7659	0.755336	0.753109	0.738423	0.723745	0.728601	0.725425	0.723205	0.701026	0.702191	0.692823	0.687843	0.677972	0.65599	0.641762	0.617619	0.638718	0.65519	0.665577	0.669436	0.687948	0.679052	0.672475	0.659818	0.648583	0.646399	0.554305	0.465236	0.470536	0.470502	0.475492	0.478509	0.475333	0.471326	0.49762	0.572029	0.728881	0.81357	0.840434	0.837355	0.842553	0.843365
0.828792	0.822283	0.813849	0.809194	0.800932	0.784475	0.779449	0.765855	0.760868	0.748009	0.734791	0.718029	0.700692	0.690636	0.698874	0.7125	0.70632	0.701924	0.686671	0.692071	0.670805	0.670364	0.664872	0.651915	0.656953	0.666138	0.672776	0.671874	0.674801	0.682052	0.693432	0.678527	0.655417	0.622919	0.508752	0.47021	0.473555	0.472496	0.477171	0.475586	0.47362	0.482522	0.486927	0.564145	0.728639	0.818612	0.82159	0.833202	0.84015	0.845362
0.829298	0.826397	0.805477	0.798745	0.776491	0.763511	0.738531	0.725489	0.705442	0.702838	0.67393	0.678314	0.668369	0.67311	0.693752	0.702627	0.712548	0.693578	0.69048	0.688434	0.686928	0.670526	0.668099	0.66552	0.663091	0.668564	0.66886	0.687454	0.688797	0.689873	0.676371	0.671781	0.620259	0.516939	0.470465	0.464318	0.459231	0.471216	0.480507	0.471249	0.465685	0.472467	0.496653	0.591456	0.763235	0.829256	0.831975	0.830178	0.838509	0.829573
0.807246	0.80532	0.78153	0.768911	0.751991	0.733906	0.713669	0.694065	0.693889	0.68046	0.671487	0.662368	0.653391	0.654902	0.668537	0.685479	0.703783	0.703669	0.697828	0.686927	0.682418	0.661307	0.683698	0.682944	0.678127	0.678105	0.673487	0.687169	0.68709	0.663331	0.639561	0.580432	0.515817	0.470752	0.46274	0.465807	0.469831	0.465765	0.473834	0.464402	0.470909	0.478086	0.479489	0.564955	0.770455	0.829784	0.832562	0.81873	0.819626	0.806964
0.762147	0.747795	0.72989	0.71885	0.720747	0.700183	0.69927	0.68783	0.684414	0.681974	0.661731	0.657462	0.661285	0.64899	0.660386	0.691889	0.698236	0.69636	0.70026	0.691297	0.691835	0.680886	0.679266	0.687755	0.694783	0.683631	0.677064	0.644566	0.588035	0.520112	0.490367	0.476641	0.463311	0.465556	0.459955	0.465504	0.477078	0.467012	0.462086	0.468635	0.472118	0.483025	0.540901	0.780571	0.887861	0.856314	0.854474	0.817882	0.778628	0.732574
0.735638	0.738724	0.7349	0.717527	0.70785	0.709377	0.701824	0.683215	0.682437	0.675752	0.672639	0.666618	0.658377	0.647729	0.648976	0.659352	0.684293	0.701362	0.708693	0.693616	0.691535	0.690206	0.696965	0.69997	0.687853	0.689474	0.679698	0.636605	0.524235	0.463033	0.462229	0.474538	0.468584	0.468344	0.468183	0.466895	0.468876	0.46723	0.465499	0.46376	0.46922	0.479481	0.626699	0.879689	0.928602	0.917736	0.885997	0.863384	0.816522	0.780942
0.749047	0.735501	0.734105	0.718466	0.70417	0.713347	0.694962	0.69742	0.686227	0.680307	0.666944	0.670795	0.648498	0.642878	0.642059	0.657385	0.683086	0.699299	0.71404	0.69806	0.69431	0.700305	0.699275	0.691974	0.689578	0.681628	0.637387	0.548909	0.471755	0.46813	0.462804	0.466131	0.46018	0.474182	0.461801	0.467754	0.471051	0.463934	0.46336	0.469195	0.495709	0.653581	0.880877	0.924798	0.930972	0.930478	0.911948	0.906708	0.877079	0.883972
0.737734	0.733379	0.729132	0.715444	0.717135	0.704129	0.697325	0.691904	0.691187	0.677192	0.672595	0.661384	0.646219	0.655086	0.647794	0.64752	0.664117	0.685404	0.708005	0.702354	0.711582	0.694259	0.70596	0.699694	0.693379	0.693408	0.683483	0.60781	0.513179	0.465684	0.460927	0.460918	0.458278	0.464615	0.464843	0.471138	0.463758	0.462669	0.471424	0.464179	0.51783	0.716317	0.919673	0.924351	0.924471	0.929412	0.93258	0.934777	0.930392	0.92735
0.740321	0.742227	0.728916	0.717575	0.700444	0.69892	0.693844	0.696904	0.683769	0.680547	0.672572	0.655081	0.664009	0.649708	0.64939	0.650064	0.66586	0.694291	0.705098	0.695562	0.703591	0.703116	0.705033	0.68886	0.699568	0.700193	0.644871	0.552282	0.477496	0.46607	0.464475	0.467636	0.462486	0.464329	0.460978	0.459983	0.4588	0.466741	0.470737	0.539336	0.770713	0.896491	0.921716	0.926239	0.927996	0.932891	0.931657	0.942938	0.937487	0.937113
0.743078	0.719913	0.735269	0.726541	0.699683	0.699764	0.694777	0.686982	0.687324	0.679212	0.669659	0.660166	0.651826	0.647465	0.663048	0.651153	0.647677	0.681726	0.709804	0.712242	0.707642	0.699692	0.711661	0.703362	0.707262	0.696562	0.68005	0.617819	0.518743	0.468996	0.465291	0.464229	0.462191	0.459716	0.456317	0.459864	0.465738	0.465839	0.46877	0.549251	0.784954	0.919206	0.928334	0.924336	0.920172	0.932992	0.929767	0.92566	0.948806	0.946651
0.744191	0.735675	0.726454	0.707118	0.707519	0.698856	0.699798	0.685968	0.687548	0.687046	0.675916	0.6718	0.661088	0.659003	0.649804	0.656347	0.663368	0.697271	0.705666	0.711614	0.709766	0.712952	0.704789	0.708689	0.696477	0.703665	0.650704	0.554993	0.486714	0.463362	0.458011	0.461386	0.459997	0.456738	0.461853	0.465135	0.46688	0.470875	0.544929	0.734586	0.899071	0.936222	0.933048	0.928857	0.919479	0.932453	0.933934	0.935419	0.943761	0.945567
0.741835	0.736126	0.727138	0.711915	0.709559	0.692673	0.695266	0.690939	0.684553	0.680929	0.67178	0.67049	0.664516	0.65766	0.65129	0.645418	0.644901	0.660876	0.668669	0.689189	0.708782	0.700762	0.703982	0.714163	0.701274	0.69979	0.702399	0.622555	0.547307	0.509877	0.502193	0.492926	0.473583	0.465041	0.469364	0.474223	0.497193	0.516942	0.483691	0.585357	0.862531	0.91796	0.927625	0.931871	0.932254	0.9255	0.919262	0.933111	0.925777	0.941744
0.734479	0.728592	0.724353	0.721183	0.707225	0.700466	0.689798	0.689743	0.67923	0.68607	0.675508	0.676953	0.653773	0.65621	0.656578	0.643755	0.637398	0.604841	0.63069	0.672485	0.69802	0.6978	0.697484	0.705173	0.704173	0.695724	0.682188	0.647678	0.613324	0.588761	0.582722	0.565944	0.541123	0.527205	0.542527	0.583561	0.57664	0.42785	0.454488	0.759529	0.907802	0.916523	0.919934	0.928209	0.924426	0.932021	0.924157	0.935101	0.933676	0.931454
0.734601	0.73272	0.724138	0.72109	0.715257	0.698302	0.70143	0.684637	0.674577	0.679914	0.669621	0.665591	0.663537	0.652469	0.650827	0.647999	0.626007	0.557973	0.583113	0.648484	0.678352	0.702498	0.701438	0.704993	0.708618	0.699345	0.706486	0.711202	0.697529	0.693782	0.688001	0.673936	0.659469	0.657683	0.650022	0.631933	0.573264	0.450335	0.350958	0.579585	0.86004	0.913332	0.912649	0.910762	0.91531	0.909565	0.925462	0.921298	0.927212	0.929332
0.734607	0.726416	0.72277	0.712106	0.709426	0.711212	0.69174	0.68867	0.670657	0.679271	0.673413	0.671332	0.662414	0.659279	0.649007	0.58756	0.517071	0.54714	0.635797	0.66179	0.672386	0.704079	0.703423	0.699094	0.700537	0.704853	0.706081	0.693537	0.690965	0.697641	0.702031	0.716159	0.71989	0.698039	0.666186	0.618265	0.531323	0.35675	0.468722	0.773473	0.911812	0.922472	0.918776	0.916103	0.902865	0.915907	0.909612	0.917785	0.917675	0.928697
0.731323	0.729575	0.715692	0.718523	0.726374	0.742452	0.724394	0.695954	0.684773	0.68246	0.678721	0.693142	0.681157	0.654888	0.635909	0.541964	0.490669	0.532684	0.617557	0.65437	0.669847	0.67168	0.689609	0.714281	0.703348	0.699619	0.699765	0.694734	0.698244	0.69535	0.709839	0.727664	0.728217	0.742721	0.721816	0.690684	0.651265	0.492643	0.390264	0.631043	0.873838	0.917874	0.914187	0.911305	0.903774	0.903985	0.909571	0.923503	0.929462	0.927677
0.741381	0.725206	0.728997	0.744259	0.784985	0.758745	0.736067	0.704471	0.690416	0.681439	0.687186	0.697916	0.700432	0.658593	0.548085	0.496606	0.530631	0.622101	0.666509	0.667227	0.651905	0.657234	0.683617	0.703224	0.711517	0.732657	0.726962	0.734729	0.726269	0.725269	0.727398	0.73459	0.722833	0.728103	0.721728	0.709204	0.603125	0.499119	0.613832	0.847331	0.897512	0.916188	0.902494	0.91242	0.918117	0.902435	0.919125	0.914793	0.915769	0.922584
0.740748	0.72625	0.724449	0.751763	0.783162	0.777839	0.769384	0.738205	0.698914	0.690256	0.69139	0.69413	0.726845	0.687805	0.625933	0.534815	0.54136	0.641105	0.667438	0.665397	0.655134	0.649471	0.671191	0.69085	0.718098	0.738061	0.752159	0.7446	0.73552	0.737248	0.731728	0.735874	0.738229	0.734125	0.727113	0.716419	0.670416	0.637353	0.660958	0.757245	0.844598	0.899716	0.911481	0.905777	0.91319	0.914869	0.909712	0.90779	0.910315	0.918016
0.735903	0.738912	0.751824	0.782035	0.792227	0.79217	0.765246	0.741757	0.72285	0.698178	0.684279	0.702182	0.706957	0.707822	0.656375	0.634475	0.707709	0.707965	0.682991	0.678012	0.660769	0.651131	0.655436	0.693295	0.747223	0.742627	0.737739	0.738887	0.74714	0.735033	0.740447	0.73708	0.727118	0.73628	0.727647	0.688692	0.65309	0.66477	0.691792	0.750182	0.803521	0.847342	0.876305	0.89806	0.907368	0.901345	0.914532	0.909177	0.907858	0.918346
0.73631	0.742691	0.745076	0.754861	0.777568	0.778096	0.775364	0.7614	0.73546	0.696083	0.685584	0.677349	0.687069	0.694309	0.711277	0.722973	0.725623	0.734933	0.70112	0.687503	0.661192	0.653499	0.673687	0.703121	0.713426	0.718231	0.720115	0.730499	0.733078	0.715814	0.729059	0.715624	0.722278	0.724932	0.715805	0.701632	0.65668	0.655421	0.654785	0.674518	0.70397	0.71567	0.709822	0.738331	0.809888	0.825905	0.854657	0.886823	0.885077	0.885512
0.762332	0.742692	0.737624	0.750264	0.755684	0.769365	0.761182	0.774162	0.736143	0.698755	0.692101	0.68733	0.69429	0.699544	0.732599	0.739978	0.720035	0.690079	0.655073	0.657688	0.6728	0.710663	0.723398	0.72361	0.724216	0.720911	0.720346	0.720323	0.724441	0.705064	0.712186	0.694888	0.711586	0.701367	0.686097	0.664044	0.652774	0.65482	0.656912	0.640934	0.632456	0.590881	0.558068	0.513731	0.491243	0.553458	0.683244	0.745829	0.70936	0.757552
0.79446	0.758719	0.741832	0.728126	0.721037	0.742048	0.753076	0.764163	0.746066	0.734027	0.695695	0.686812	0.681759	0.690014	0.715193	0.717303	0.693398	0.614967	0.591647	0.64788	0.71252	0.743454	0.764434	0.75291	0.753465	0.754239	0.74466	0.732214	0.738996	0.73756	0.728113	0.718497	0.718828	0.728981	0.708976	0.689743	0.662186	0.649893	0.658615	0.659883	0.642488	0.620337	0.514299	0.357582	0.229281	0.273988	0.356669	0.401202	0.37274	0.429726
0.824401	0.762428	0.740799	0.735645	0.7341	0.737978	0.754556	0.764245	0.765743	0.745206	0.732485	0.730347	0.724455	0.709276	0.692995	0.680633	0.638722	0.639458	0.688937	0.729923	0.762659	0.759655	0.761084	0.752531	0.761831	0.755171	0.75112	0.747637	0.748629	0.735603	0.735014	0.735783	0.740593	0.735192	0.724106	0.690133	0.643883	0.65481	0.652403	0.650393	0.656345	0.622592	0.492626	0.278644	0.170307	0.188001	0.192276	0.18663	0.213478	0.26336
0.864919	0.822005	0.756226	0.726942	0.714862	0.709818	0.723879	0.753024	0.777765	0.794915	0.778461	0.770465	0.773628	0.736369	0.718839	0.710964	0.718489	0.713723	0.737202	0.758177	0.753225	0.757242	0.770226	0.765613	0.762332	0.748243	0.75431	0.748383	0.746884	0.747873	0.74157	0.741346	0.741792	0.727762	0.724782	0.702941	0.670646	0.654125	0.657915	0.659785	0.661596	0.64385	0.574947	0.375962	0.177469	0.153502	0.150813	0.154662	0.157536	0.158732
0.87599	0.801872	0.747467	0.724211	0.720384	0.709192	0.724989	0.747793	0.798043	0.804718	0.807276	0.792254	0.788073	0.757287	0.750865	0.754248	0.742276	0.755563	0.773817	0.76461	0.762462	0.757623	0.764187	0.748839	0.753469	0.757441	0.746462	0.755799	0.743753	0.738265	0.73421	0.742269	0.731903	0.725248	0.722326	0.709557	0.670721	0.655877	0.672299	0.66778	0.660061	0.632721	0.548081	0.356572	0.17239	0.152008	0.159046	0.145638	0.1469	0.155264
0.902082	0.861878	0.80469	0.738601	0.724629	0.724503	0.681773	0.630659	0.726992	0.816136	0.815376	0.793866	0.800819	0.779921	0.777673	0.780748	0.772815	0.782164	0.772805	0.777108	0.763749	0.76364	0.756408	0.753311	0.749668	0.743045	0.75035	0.752294	0.747693	0.741411	0.739516	0.745233	0.748065	0.737491	0.736626	0.732061	0.706337	0.692673	0.683976	0.671084	0.658405	0.664831	0.629308	0.466492	0.316764	0.283383	0.282397	0.208862	0.156382	0.136877
0.920318	0.88203	0.808711	0.74529	0.698182	0.552063	0.517983	0.709124	0.788765	0.816181	0.811902	0.797405	0.787785	0.790257	0.793664	0.777713	0.782574	0.770362	0.767868	0.762648	0.754554	0.767705	0.758839	0.758751	0.756271	0.741943	0.738669	0.746305	0.750645	0.750152	0.748324	0.750409	0.737755	0.731883	0.725002	0.735458	0.710755	0.686673	0.674231	0.681204	0.676613	0.667077	0.679899	0.639727	0.602339	0.603549	0.503177	0.393702	0.295633	0.213517
0.931083	0.907382	0.871153	0.80788	0.712963	0.562254	0.607409	0.774615	0.809043	0.802084	0.802044	0.802673	0.789265	0.789895	0.782058	0.779894	0.786271	0.769383	0.76605	0.768911	0.772479	0.751031	0.762041	0.750402	0.751738	0.760725	0.751109	0.742724	0.750712	0.756326	0.747714	0.73542	0.74167	0.731432	0.729431	0.72955	0.724243	0.716799	0.690693	0.671785	0.684456	0.698901	0.753103	0.768812	0.748694	0.733009	0.690081	0.651051	0.57957	0.481433
0.91591	0.897376	0.847246	0.76061	0.698886	0.78061	0.816603	0.817221	0.808902	0.810762	0.79735	0.801082	0.794187	0.783633	0.78558	0.783956	0.775115	0.771529	0.769603	0.768277	0.766151	0.763117	0.752991	0.752012	0.753188	0.759499	0.759888	0.756344	0.75224	0.747017	0.745752	0.750534	0.741563	0.748911	0.74588	0.747031	0.730568	0.719282	0.703427	0.723377	0.77929	0.784884	0.77713	0.785995	0.782851	0.768181	0.769938	0.740601	0.714619	0.669263
0.896864	0.888	0.873447	0.84027	0.821151	0.829293	0.829668	0.816483	0.820391	0.823108	0.797233	0.795664	0.805234	0.783586	0.797678	0.788903	0.781024	0.768097	0.768121	0.765065	0.76718	0.755774	0.758069	0.757213	0.767599	0.758361	0.764795	0.750689	0.752703	0.752137	0.747523	0.749696	0.751465	0.744528	0.740292	0.748719	0.736767	0.737338	0.726737	0.758015	0.793746	0.793846	0.80258	0.80167	0.784222	0.787339	0.788304	0.766232	0.773094	0.769493
0.91534	0.915068	0.901417	0.872751	0.854958	0.83329	0.823734	0.828702	0.813899	0.808631	0.79951	0.800151	0.802589	0.796864	0.780965	0.784003	0.772692	0.781896	0.772681	0.767132	0.770561	0.767365	0.756742	0.763305	0.764638	0.752409	0.746459	0.762448	0.748175	0.74891	0.749213	0.749909	0.746767	0.749152	0.747106	0.749881	0.747435	0.74917	0.771189	0.788635	0.802047	0.807276	0.800773	0.796187	0.802292	0.804588	0.797111	0.793498	0.784317	0.781563
0.896956	0.89563	0.89017	0.893666	0.882125	0.848786	0.844056	0.814672	0.80532	0.813431	0.800722	0.797845	0.801402	0.79359	0.781016	0.775751	0.778472	0.771152	0.766081	0.751745	0.75922	0.770302	0.765449	0.756123	0.758682	0.756307	0.762453	0.762713	0.74903	0.756586	0.756379	0.751971	0.757069	0.756069	0.753277	0.75821	0.761676	0.751586	0.756611	0.771926	0.794376	0.821306	0.816713	0.807567	0.806578	0.810332	0.800997	0.808495	0.804114	0.812721
0.887706	0.920028	0.940414	0.924984	0.900855	0.87778	0.812503	0.782946	0.76784	0.761992	0.757123	0.74586	0.74771	0.746665	0.758604	0.752147	0.738915	0.716813	0.703841	0.7235	0.727574	0.740276	0.737598	0.744127	0.736067	0.751264	0.755245	0.75193	0.742187	0.746418	0.753848	0.752951	0.755864	0.754413	0.746123	0.748591	0.748761	0.756606	0.77005	0.779103	0.82009	0.827858	0.820994	0.817638	0.823907	0.817236	0.81848	0.816748	0.824353	0.823116
0.938111	0.961376	0.953828	0.944077	0.934867	0.901392	0.880602	0.817797	0.760401	0.719587	0.716694	0.707345	0.705416	0.704899	0.706042	0.702619	0.687009	0.690144	0.691018	0.691115	0.682308	0.699024	0.686536	0.690011	0.702721	0.684252	0.707878	0.700885	0.697875	0.707329	0.703325	0.707978	0.713115	0.720066	0.715329	0.730738	0.719247	0.732432	0.740425	0.75638	0.821017	0.822938	0.835992	0.824602	0.831674	0.831401	0.829257	0.839626	0.835689	0.831745
0.905164	0.946825	0.957207	0.943861	0.93043	0.913561	0.883231	0.835875	0.785524	0.745308	0.719062	0.699401	0.708163	0.690556	0.695182	0.684824	0.672875	0.677347	0.687052	0.683958	0.681686	0.684792	0.67935	0.670239	0.673554	0.671331	0.666302	0.672627	0.677424	0.679966	0.681234	0.685427	0.688111	0.672637	0.687819	0.682464	0.697626	0.700083	0.746998	0.808398	0.827026	0.840628	0.826508	0.838334	0.830487	0.825986	0.838796	0.836163	0.851558	0.858748
0.865626	0.919408	0.950655	0.918017	0.914026	0.92977	0.915597	0.884889	0.854333	0.809059	0.777076	0.747102	0.738901	0.728004	0.721053	0.705877	0.713151	0.706138	0.694865	0.697972	0.685986	0.695376	0.686833	0.68197	0.686325	0.670408	0.673801	0.67858	0.678338	0.669505	0.670564	0.688913	0.678282	0.668277	0.666639	0.682563	0.676562	0.679104	0.728422	0.819336	0.839692	0.841314	0.845113	0.842287	0.840416	0.845246	0.845689	0.839402	0.860247	0.842946
0.833586	0.904585	0.925489	0.913801	0.910949	0.91608	0.910543	0.901543	0.877896	0.840643	0.820603	0.786365	0.773212	0.771402	0.762394	0.762998	0.758983	0.748241	0.752099	0.741565	0.742297	0.730301	0.720502	0.725416	0.713323	0.726926	0.719095	0.719246	0.715826	0.720366	0.715538	0.710148	0.704361	0.705865	0.704046	0.706969	0.713563	0.754188	0.81845	0.846608	0.841612	0.841879	0.841999	0.841152	0.848575	0.851875	0.845714	0.842804	0.852733	0.864253
0.788207	0.86394	0.893845	0.916982	0.902887	0.907087	0.908883	0.899959	0.892754	0.874154	0.85574	0.821977	0.799875	0.784653	0.770543	0.769389	0.770639	0.76846	0.767448	0.762024	0.75256	0.749632	0.757117	0.741812	0.751511	0.753654	0.750271	0.750612	0.761496	0.754513	0.75074	0.751408	0.744847	0.753881	0.754849	0.74933	0.747565	0.781001	0.823128	0.848202	0.835876	0.855534	0.853545	0.841644	0.845952	0.849109	0.860645	0.860071	0.860741	0.87016
0.780163	0.859302	0.886088	0.83137	0.900776	0.900641	0.896235	0.9019	0.894598	0.880595	0.869252	0.845546	0.804001	0.779679	0.767151	0.767008	0.759627	0.767135	0.768814	0.763169	0.753839	0.752043	0.756043	0.751212	0.757731	0.759499	0.763337	0.752446	0.760326	0.764547	0.765734	0.764864	0.763149	0.769188	0.763159	0.770844	0.786903	0.811956	0.822707	0.856351	0.851813	0.857604	0.857475	0.868951	0.872589	0.864993	0.871279	0.877496	0.879398	0.874767
0.760072	0.796499	0.76322	0.792522	0.871588	0.89459	0.893703	0.888087	0.881215	0.877724	0.872243	0.849129	0.81873	0.755407	0.761853	0.757175	0.771622	0.765634	0.751545	0.754905	0.764982	0.751068	0.755391	0.753236	0.753615	0.762277	0.758675	0.771867	0.765728	0.769382	0.752012	0.771394	0.772486	0.782497	0.779047	0.770528	0.782203	0.784778	0.776461	0.80963	0.822394	0.822727	0.842507	0.857473	0.872324	0.870814	0.872792	0.871266	0.880307	0.88574
0.729947	0.758072	0.827054	0.890722	0.900179	0.897222	0.888015	0.887624	0.881772	0.876253	0.875604	0.831636	0.765239	0.739829	0.749417	0.745889	0.762433	0.768744	0.753049	0.754249	0.748303	0.757603	0.740233	0.748294	0.746432	0.747142	0.752017	0.754485	0.757418	0.76219	0.763674	0.777308	0.769055	0.779327	0.776654	0.771114	0.74883	0.746515	0.76525	0.77203	0.782511	0.807645	0.81528	0.825976	0.842464	0.84973	0.861459	0.88382	0.891003	0.896256
0.737327	0.752203	0.781859	0.852411	0.907942	0.907365	0.895126	0.892126	0.888285	0.883194	0.873504	0.843901	0.80002	0.748913	0.73722	0.751448	0.801283	0.788697	0.778387	0.754575	0.752663	0.727399	0.727139	0.72399	0.711912	0.712594	0.699823	0.719513	0.74176	0.755771	0.762594	0.770643	0.770906	0.785655	0.7629	0.750139	0.738806	0.742556	0.758189	0.762765	0.763649	0.769555	0.768808	0.776633	0.792175	0.814618	0.82314	0.82866	0.852989	0.865545
0.728555	0.743207	0.801191	0.868797	0.905528	0.903415	0.90257	0.888912	0.88599	0.889092	0.876534	0.846313	0.796364	0.763475	0.802494	0.833734	0.831218	0.818641	0.816167	0.783618	0.77577	0.753508	0.730519	0.702845	0.60462	0.525441	0.702343	0.737635	0.748516	0.758246	0.761694	0.771496	0.782056	0.747026	0.747157	0.756863	0.752316	0.752944	0.770198	0.80181	0.819813	0.801444	0.77745	0.77145	0.783169	0.77744	0.789349	0.79436	0.810413	0.820843
[truncated: 70 more columns]

## Sheet: off axis 90_90
1.0269	1.20362	0.832038	0.361605	0.326552	0.48013	0.985071	1.16784	1.03316	0.986445	0.947885	0.922971	0.908778	0.908069	0.901416	0.916232	0.909199	0.913425	0.905538	0.916082	0.91439	0.914382	0.913719	0.924943	0.953879	0.999805	1.02793	1.02337	1.0317	1.02426	1.01054	0.896154	0.690091	0.490782	0.646892	1.18894	1.39966	1.39337	1.40839	1.41351	1.40487	1.39776	1.34208	0.918587	0.466319	0.43828	0.435018	0.430431	0.432543	0.428307
1.29204	1.27927	0.888631	0.414283	0.328889	0.457672	0.882531	1.10894	1.07279	1.09131	1.06313	1.02128	0.97188	0.950909	0.922692	0.909532	0.924452	0.912126	0.901475	0.905203	0.913243	0.904304	0.916198	0.922366	0.883672	0.874088	1.00477	1.01557	1.03041	1.0349	1.02641	0.990744	0.88395	0.638357	0.653308	1.18701	1.39234	1.38992	1.39771	1.3939	1.3943	1.39393	1.34154	0.892975	0.465437	0.43471	0.428472	0.437959	0.431375	0.433
1.33579	1.00821	0.415278	0.323464	0.426512	0.789319	0.958677	0.978713	0.993827	1.03607	1.06923	1.0801	1.05036	1.0179	0.981163	0.936994	0.924453	0.913499	0.912038	0.90734	0.907801	0.895219	0.908452	0.834462	0.855787	1.01538	1.03078	1.00285	1.01195	1.03266	1.02809	1.01495	0.881381	0.714778	1.14604	1.38334	1.39791	1.40436	1.41153	1.39657	1.40492	1.35044	1.07374	0.542644	0.436406	0.435819	0.441931	0.43173	0.433778	0.431285
1.30529	0.974258	0.426264	0.330086	0.480575	0.805294	0.908708	0.920226	0.941602	0.956551	0.987263	1.00849	1.04761	1.05675	1.06799	1.05638	1.01496	0.981421	0.945494	0.922817	0.907714	0.898887	0.89601	0.894018	0.961097	1.02493	1.03509	1.01512	1.02762	1.04057	1.04452	1.02017	0.94967	0.867585	1.17795	1.39106	1.40252	1.39788	1.39717	1.40435	1.38038	1.32437	1.04279	0.501846	0.436929	0.433183	0.442793	0.429115	0.435468	0.43977
0.944982	0.471939	0.383324	0.615758	0.885872	0.914742	0.92652	0.919371	0.926839	0.919204	0.939885	0.953775	0.978696	1.01999	1.04261	1.07053	1.05248	1.06106	1.01215	0.99009	0.951925	0.911619	0.914872	0.962474	1.02235	1.03037	1.03668	1.04624	1.03096	1.04314	1.04002	1.03515	0.980104	1.12569	1.36448	1.41354	1.3974	1.39535	1.40251	1.39284	1.35856	1.13501	0.615574	0.450518	0.425194	0.434013	0.444015	0.44064	0.429457	0.433277
0.445586	0.417444	0.563494	0.772759	0.911889	0.91566	0.905954	0.914378	0.913658	0.920808	0.914619	0.918747	0.918709	0.927261	0.933793	0.972221	1.00285	1.04039	1.05784	1.07211	1.05403	1.0203	0.974009	0.906422	0.909965	1.02127	1.03023	1.03925	1.04708	1.03746	1.02385	1.03306	1.04586	1.15274	1.33628	1.39141	1.40868	1.394	1.41507	1.39637	1.38189	1.14046	0.611496	0.444228	0.436556	0.432292	0.438378	0.43552	0.433941	0.437877
0.367718	0.496326	0.695553	0.841489	0.907752	0.916581	0.919723	0.915346	0.908279	0.917795	0.918467	0.912508	0.915121	0.918318	0.934685	0.926069	0.93565	0.965764	0.987486	1.02357	1.04721	1.05512	0.885975	0.699817	0.875456	1.03509	1.04305	1.0282	1.0349	1.02423	1.03634	1.04607	1.05902	1.18516	1.36601	1.40271	1.40332	1.40454	1.39927	1.39293	1.1655	0.711846	0.447491	0.433324	0.427256	0.435221	0.428231	0.431224	0.435004	0.437928
0.377959	0.371227	0.445519	0.631452	0.8459	0.917818	0.917744	0.915933	0.905283	0.904712	0.913581	0.916654	0.900568	0.914522	0.900572	0.90491	0.909017	0.908562	0.929979	0.941279	0.968045	0.97864	0.902405	0.782213	0.765214	0.937844	1.03015	1.03233	1.03704	1.03875	1.04086	1.04022	1.04313	1.11086	1.26961	1.39756	1.40143	1.40032	1.41376	1.39134	1.22505	0.727004	0.444482	0.4345	0.431002	0.433385	0.438536	0.435292	0.435287	0.432017
0.453905	0.361868	0.457456	0.690176	0.877011	0.932665	0.91129	0.920714	0.91396	0.913926	0.917506	0.900604	0.918358	0.914629	0.907587	0.913662	0.910657	0.902151	0.923569	0.919593	0.93337	0.995789	0.959955	0.871001	0.92007	1.04026	1.04996	1.04371	1.05012	1.03526	1.04395	1.04276	1.04973	1.15036	1.30993	1.40379	1.41773	1.40232	1.40226	1.22718	0.716537	0.457291	0.441791	0.431955	0.43272	0.437817	0.434949	0.435344	0.446854	0.428376
0.577517	0.45632	0.378735	0.507889	0.760038	0.904424	0.912735	0.914788	0.919699	0.927229	0.918775	0.914426	0.918394	0.913734	0.912909	0.907489	0.90508	0.899288	0.9044	0.907229	0.972204	1.03047	1.03453	0.996334	1.01279	1.04229	1.0372	1.0359	1.04143	1.03623	1.03444	1.04225	1.04255	1.09248	1.20478	1.3639	1.41361	1.40275	1.41554	1.27668	0.783901	0.455439	0.440992	0.438203	0.431477	0.437801	0.435291	0.436089	0.436846	0.431388
0.674884	0.533466	0.429149	0.570244	0.843255	0.923478	0.916811	0.927864	0.922836	0.921694	0.91357	0.91669	0.920105	0.911627	0.895141	0.902012	0.866822	0.8213	0.806505	0.9508	1.03345	1.03713	1.04284	1.04533	1.04535	1.03815	1.04737	1.05055	1.04181	1.04916	1.04071	1.05475	1.05195	1.10537	1.26303	1.39936	1.41625	1.41289	1.2686	0.794329	0.473238	0.434137	0.435112	0.443572	0.43183	0.429588	0.43623	0.433497	0.428214	0.43096
0.69266	0.678818	0.552477	0.494684	0.65167	0.858078	0.918732	0.917791	0.922729	0.922501	0.9104	0.89562	0.915735	0.889433	0.841976	0.767029	0.634486	0.525272	0.582324	0.88798	1.02553	1.05256	1.04509	1.02115	1.04543	1.0458	1.03339	1.04884	1.04164	1.04056	1.03121	1.03932	1.0467	1.04895	1.16374	1.33854	1.39959	1.41299	1.32461	0.854271	0.466325	0.435612	0.438278	0.430717	0.438089	0.443997	0.431462	0.434475	0.437333	0.433429
0.598089	0.705124	0.605581	0.567172	0.708521	0.8719	0.912397	0.904171	0.898223	0.902451	0.90983	0.839899	0.718295	0.56191	0.421156	0.346911	0.333889	0.439288	0.656551	0.886503	1.01747	1.03243	1.03949	1.04809	1.05269	1.03542	1.03677	1.03423	1.03235	1.04792	1.03802	1.04608	1.04443	1.07953	1.20664	1.35782	1.40742	1.30759	0.86108	0.475241	0.4391	0.438118	0.43881	0.440283	0.432329	0.434194	0.445671	0.433668	0.441044	0.430386
0.497669	0.587972	0.716964	0.658169	0.59676	0.642407	0.769916	0.822436	0.827971	0.796774	0.662262	0.524934	0.395699	0.324894	0.308389	0.304417	0.309123	0.327141	0.437106	0.611387	0.866924	1.03015	1.05516	1.04554	1.03314	1.04339	1.05269	1.043	1.04281	1.04791	1.04658	1.02927	1.04059	1.05294	1.13463	1.2855	1.40755	1.35713	0.947017	0.502418	0.434441	0.428118	0.435999	0.431444	0.445395	0.446727	0.439284	0.443321	0.437742	0.428103
0.39854	0.529096	0.616183	0.506172	0.463466	0.483282	0.513805	0.523892	0.480937	0.399192	0.325168	0.303171	0.304768	0.304152	0.302416	0.30746	0.311908	0.325516	0.388136	0.543342	0.785793	0.993522	1.05581	1.03591	1.04126	1.03371	1.01266	1.03208	1.04607	1.03859	1.04019	1.03981	1.04003	1.06481	1.15496	1.33363	1.35735	0.937865	0.507614	0.44899	0.433843	0.439152	0.436806	0.444456	0.443776	0.433767	0.43332	0.435735	0.438229	0.43552
0.331236	0.364906	0.384513	0.375899	0.341492	0.331055	0.331633	0.324581	0.317961	0.313762	0.313138	0.296677	0.303813	0.297014	0.296097	0.30616	0.297874	0.303027	0.319235	0.365289	0.526337	0.791394	0.998909	1.04718	1.04612	0.967733	0.874007	1.01267	1.05551	1.04891	1.04307	1.03316	1.05963	1.04492	1.09659	1.25198	1.35414	1.04468	0.531849	0.438576	0.430399	0.432138	0.43139	0.437824	0.438694	0.432743	0.431501	0.431387	0.436769	0.428051
0.317222	0.318382	0.332986	0.312462	0.315536	0.304687	0.315212	0.304468	0.308331	0.30127	0.308582	0.303945	0.301751	0.299558	0.299576	0.297411	0.297991	0.296397	0.302935	0.327616	0.45274	0.685321	0.927283	1.02809	0.888715	0.752396	0.990469	1.04273	1.04801	1.0359	1.05825	1.05005	1.04123	1.06164	1.12421	1.27206	1.04038	0.534968	0.440549	0.427034	0.436964	0.441533	0.431174	0.435808	0.439648	0.439981	0.438311	0.435196	0.437965	0.436262
0.305509	0.315523	0.321858	0.311401	0.309444	0.309771	0.306322	0.307784	0.307054	0.303064	0.309038	0.306589	0.303721	0.303514	0.300585	0.303734	0.29261	0.295404	0.307948	0.304793	0.335208	0.466009	0.690102	0.892282	0.810916	0.740052	0.968552	1.04509	1.05041	1.05809	1.0532	1.04468	1.04241	1.06856	1.07275	1.17102	1.05777	0.578598	0.436476	0.438705	0.43238	0.436748	0.425604	0.431649	0.433207	0.437209	0.438681	0.4378	0.439421	0.435979
0.307502	0.31245	0.304371	0.305706	0.315947	0.305741	0.300265	0.308907	0.303135	0.30805	0.313737	0.3043	0.308078	0.297322	0.298328	0.295113	0.302749	0.29718	0.294822	0.296259	0.317339	0.402303	0.576473	0.675764	0.72955	0.991165	1.04655	1.02984	1.04136	1.04255	1.04841	1.05101	1.04639	1.04899	1.08104	1.00423	0.584889	0.441231	0.439397	0.456891	0.445451	0.436633	0.4361	0.436645	0.437557	0.433483	0.439404	0.449362	0.440227	0.431336
0.317486	0.321834	0.322847	0.307264	0.313681	0.33234	0.347068	0.310936	0.305195	0.301936	0.294846	0.308031	0.305317	0.304901	0.300753	0.296541	0.29952	0.295746	0.302528	0.306053	0.301673	0.321133	0.376441	0.46657	0.686873	0.981562	1.05812	1.05625	1.05605	1.05116	1.0502	1.03778	1.04077	1.04273	1.04475	0.949565	0.619868	0.443438	0.439491	0.446229	0.447928	0.438029	0.438178	0.436234	0.437684	0.442761	0.441076	0.434905	0.44211	0.439585
0.336468	0.337555	0.32728	0.329268	0.452741	0.556089	0.425258	0.323229	0.303748	0.30391	0.300482	0.298401	0.300934	0.313456	0.297721	0.296921	0.294487	0.300945	0.31091	0.307264	0.298458	0.306887	0.345133	0.498742	0.799948	1.00846	1.05842	1.05833	1.04171	1.04354	1.03859	1.04395	1.0475	1.04784	0.98749	0.735539	0.464171	0.442923	0.430958	0.435924	0.42975	0.439673	0.434704	0.435919	0.440382	0.440622	0.430397	0.438373	0.441791	0.436425
0.32147	0.329075	0.334633	0.34679	0.463553	0.587778	0.608501	0.46778	0.319428	0.305443	0.304355	0.29917	0.309498	0.306632	0.307794	0.312231	0.291898	0.299383	0.304001	0.295583	0.296619	0.301878	0.312761	0.376817	0.561133	0.813489	1.0038	1.05567	1.04983	1.05313	1.0649	1.04617	1.05006	1.04458	1.02501	0.854352	0.546316	0.434313	0.433575	0.428757	0.426989	0.432687	0.434354	0.429529	0.438052	0.434766	0.442206	0.437568	0.434198	0.435224
0.319491	0.324613	0.343076	0.377945	0.464441	0.576173	0.620342	0.526267	0.360158	0.309613	0.301759	0.300836	0.30327	0.298076	0.303753	0.305083	0.307726	0.300375	0.294689	0.30104	0.292478	0.302391	0.306914	0.342743	0.499121	0.743327	0.969346	1.04656	1.05387	1.04691	1.0592	1.05446	1.05336	1.04331	0.976718	0.68401	0.457061	0.435753	0.438245	0.43239	0.440135	0.432883	0.439365	0.434944	0.428969	0.439477	0.428283	0.430121	0.435482	0.437235
0.327264	0.320294	0.32674	0.342423	0.36393	0.434677	0.539386	0.618321	0.544139	0.361678	0.305776	0.303783	0.303408	0.299466	0.300517	0.307971	0.322192	0.30965	0.298947	0.296496	0.302606	0.302512	0.301622	0.310319	0.338637	0.460076	0.686207	0.930862	1.02768	1.05125	1.04224	1.05356	1.04886	1.04222	1.01093	0.795706	0.5092	0.438303	0.451177	0.431446	0.426325	0.438741	0.429634	0.432901	0.439965	0.434549	0.436768	0.436983	0.427553	0.44204
0.342374	0.32014	0.332914	0.331015	0.355225	0.4184	0.539142	0.624629	0.603015	0.418676	0.306778	0.305332	0.301162	0.303389	0.338406	0.37339	0.31321	0.297512	0.298864	0.300799	0.302809	0.306102	0.29557	0.302299	0.32741	0.447534	0.6631	0.931688	1.04723	1.05402	1.05613	1.05336	1.05417	1.04842	0.926732	0.629791	0.457784	0.455022	0.43538	0.434223	0.435865	0.436066	0.437266	0.434798	0.440621	0.430576	0.435969	0.446733	0.438207	0.435029
0.325494	0.313763	0.325103	0.30968	0.332411	0.353547	0.414152	0.511699	0.598962	0.60756	0.410319	0.30847	0.296541	0.302944	0.365706	0.374093	0.308724	0.302296	0.29678	0.294287	0.297145	0.299038	0.29754	0.307569	0.335226	0.45277	0.705979	0.96062	1.07329	1.0644	1.05621	1.05058	1.05199	1.05199	0.980569	0.756616	0.516377	0.462519	0.439415	0.443662	0.435581	0.430866	0.446663	0.440703	0.427706	0.433202	0.428767	0.44623	0.433649	0.440615
0.309897	0.308981	0.307339	0.312155	0.330599	0.353567	0.377669	0.45661	0.574265	0.647864	0.49779	0.327356	0.313978	0.326501	0.3139	0.300024	0.299935	0.299258	0.300928	0.300605	0.295515	0.324043	0.415613	0.614744	0.848017	1.02957	1.11024	1.11563	1.087	1.0555	1.04517	1.05675	1.05732	1.02872	0.928056	0.678591	0.47886	0.44234	0.44536	0.434356	0.437775	0.437003	0.449682	0.432361	0.44323	0.439769	0.431029	0.445509	0.444066	0.449139
0.312324	0.30646	0.311453	0.303072	0.311637	0.313464	0.336929	0.366117	0.464477	0.582103	0.635255	0.469404	0.325252	0.304152	0.302527	0.299359	0.293694	0.297352	0.30636	0.321999	0.415637	0.61963	0.868895	1.01804	1.10942	1.13225	1.116	1.11518	1.08659	1.05229	1.05198	1.0498	1.04502	1.05269	1.02194	0.850939	0.616674	0.482549	0.444171	0.436061	0.436482	0.443052	0.444303	0.436449	0.436106	0.432993	0.427612	0.443807	0.443104	0.446401
0.313697	0.308175	0.305169	0.309122	0.301305	0.316621	0.331026	0.357777	0.403518	0.523085	0.625135	0.510403	0.329821	0.306291	0.295433	0.308597	0.341977	0.421283	0.58356	0.772555	0.971619	1.09668	1.10284	1.12389	1.12819	1.11813	1.13802	1.10546	1.0788	1.06537	1.04801	1.04964	1.04944	1.05334	1.00294	0.873347	0.711571	0.556658	0.473052	0.440391	0.443568	0.431395	0.439168	0.436631	0.437813	0.441994	0.430692	0.441739	0.439119	0.44099
0.311811	0.306639	0.307753	0.311015	0.307588	0.308798	0.310606	0.327639	0.348559	0.38982	0.504423	0.449328	0.317335	0.308257	0.325071	0.425543	0.606712	0.825871	1.01014	1.0927	1.10935	1.12405	1.13087	1.12438	1.13549	1.12738	1.12771	1.1236	1.08807	1.05854	1.05693	1.0373	1.05733	1.05516	1.04242	1.00816	0.907296	0.788238	0.689126	0.568906	0.478252	0.442969	0.435875	0.436587	0.433564	0.435546	0.431366	0.441529	0.441716	0.442694
0.314816	0.308467	0.301559	0.305039	0.309173	0.30642	0.308843	0.325108	0.341531	0.358244	0.33985	0.336601	0.417937	0.640307	0.87142	1.02828	1.1055	1.12972	1.13381	1.13533	1.13142	1.12348	1.13206	1.13314	1.12542	1.13404	1.11462	1.08773	1.05406	1.0563	1.03811	1.04565	1.04761	1.04709	1.03431	0.988467	0.897662	0.833999	0.77377	0.668947	0.549079	0.466292	0.438475	0.439973	0.437578	0.444264	0.43487	0.436328	0.441723	0.434481
0.313691	0.302712	0.307443	0.310675	0.314223	0.302826	0.309408	0.318278	0.323835	0.331057	0.389516	0.626327	0.85947	1.02779	1.09747	1.12421	1.12291	1.12779	1.13111	1.12746	1.1342	1.13307	1.13934	1.13655	1.12478	1.13637	1.11991	1.09364	1.06731	1.05134	1.03892	1.04972	1.04937	1.04842	1.04313	1.01244	0.943146	0.854122	0.852636	0.823417	0.7261	0.600617	0.510313	0.453056	0.447641	0.447573	0.436644	0.434932	0.447985	0.437657
0.309166	0.303063	0.31412	0.32369	0.305612	0.319612	0.328743	0.358245	0.350266	0.450087	0.850997	1.07395	1.11329	1.13457	1.12941	1.13529	1.13293	1.13522	1.13436	1.13507	1.12972	1.13477	1.14241	1.14255	1.13006	1.10912	1.10626	1.07206	1.0462	1.04649	1.06104	1.0363	1.05493	1.04347	1.03554	1.00736	0.968893	0.891111	0.837277	0.801215	0.755569	0.694634	0.61958	0.488798	0.443316	0.438348	0.433036	0.431807	0.443767	0.441699
0.312125	0.313768	0.322303	0.327863	0.331701	0.374105	0.516674	0.654265	0.605857	0.748286	1.03451	1.07886	1.10251	1.1242	1.1375	1.13111	1.14142	1.13032	1.13145	1.1325	1.12892	1.13349	1.13811	1.12364	1.13543	1.12463	1.11621	1.08206	1.03301	1.01112	1.04839	1.04852	1.04572	1.0445	1.06543	1.06518	1.09404	1.03444	0.948594	0.863428	0.797853	0.799266	0.757446	0.664236	0.534221	0.460778	0.441839	0.442547	0.434817	0.4326
0.327279	0.33467	0.388011	0.532771	0.748727	0.924362	0.99619	0.919232	0.969343	1.0447	1.06231	1.08724	1.13753	1.14891	1.13322	1.13944	1.13314	1.13583	1.13475	1.12754	1.12436	1.12868	1.13566	1.11292	1.12419	1.10624	0.952396	0.761176	0.777315	0.946872	1.03752	1.04337	1.05572	1.04229	1.05393	1.10911	1.10444	1.07926	0.994662	0.916099	0.828878	0.821928	0.805183	0.71424	0.623553	0.512246	0.446179	0.426209	0.436027	0.437695
0.413155	0.541038	0.739495	0.948197	1.03611	0.971159	0.812297	0.792868	0.998101	1.07322	1.07157	1.08131	1.12633	1.14991	1.13441	1.13758	1.14974	1.12941	1.12333	1.12315	1.13327	1.12199	1.1102	1.12721	1.13013	1.04963	0.76152	0.537462	0.551277	0.673826	0.905854	1.03778	1.04809	1.04728	1.05317	1.09464	1.1095	1.10764	1.10057	1.0638	0.98397	0.89901	0.75688	0.686304	0.736102	0.730326	0.58061	0.487054	0.441281	0.435867
0.950689	1.04767	0.977953	0.757547	0.542313	0.426331	0.557046	0.898282	1.07061	1.07319	1.08355	1.10576	1.14007	1.15011	1.14772	1.13768	1.12015	1.13217	1.13687	1.14118	1.12862	1.13152	1.11293	1.11838	0.981561	0.659524	0.484975	0.516112	0.543775	0.627643	0.83807	0.988005	1.03932	1.04859	1.02135	1.10637	1.1312	1.12819	1.1141	1.09984	1.02869	0.931354	0.734501	0.740731	1.02754	0.965208	0.731078	0.557766	0.472712	0.464809
0.917716	0.746192	0.532347	0.39186	0.326707	0.335102	0.501111	0.93624	1.07619	1.07181	1.07798	1.10122	1.13347	1.13339	1.14211	1.12088	1.12329	1.13371	1.12459	1.12633	1.1208	1.13095	1.11682	1.09298	1.0035	0.838603	0.641678	0.502394	0.505692	0.533151	0.603402	0.812551	1.00285	0.956295	0.887583	1.06466	1.12932	1.11722	1.11275	1.13005	1.11083	1.0563	0.939234	0.985887	1.2846	1.23337	0.953922	0.821418	0.666464	0.550032
0.396566	0.329096	0.312572	0.298695	0.33092	0.50991	0.841701	1.03997	1.07977	1.06271	1.0767	1.1298	1.1398	1.13622	1.14972	1.11995	1.13311	1.13343	1.12954	1.11788	1.11221	1.08961	0.984579	0.824623	0.84322	0.856473	0.648445	0.543653	0.599867	0.614265	0.575007	0.702363	0.875845	0.792214	1.01991	1.12282	1.11682	1.12795	1.10809	1.11582	1.10976	1.09662	1.09757	1.2851	1.32327	1.05069	1.09843	1.04691	0.884928	0.920139
0.308605	0.304248	0.309466	0.293942	0.317361	0.393498	0.634488	0.918553	1.06272	1.07024	1.08612	1.11795	1.14579	1.1455	1.13769	1.12997	1.12554	1.13019	1.11974	1.10634	1.00675	0.77827	0.545997	0.462871	0.612837	0.826799	0.806507	0.615535	0.721865	0.806587	0.657018	0.568695	0.607737	0.74567	1.02934	1.10936	1.11702	1.12553	1.12063	1.1208	1.12526	1.112	1.15044	1.25581	1.29342	1.15336	1.28808	1.29769	1.25139	1.27197
0.307621	0.306679	0.303672	0.300055	0.334303	0.430248	0.604475	0.866944	1.03213	1.07701	1.09665	1.13615	1.13762	1.13095	1.12779	1.13457	1.0853	0.999805	0.839925	0.611857	0.426239	0.317993	0.313243	0.354558	0.508085	0.632517	0.614923	0.826399	0.96944	0.895059	0.735078	0.563192	0.60351	0.969625	1.09992	1.11748	1.12087	1.12414	1.11843	1.1147	1.10796	1.10748	1.15316	1.25061	1.30764	1.37154	1.39881	1.38967	1.38539	1.39267
0.311396	0.303421	0.301764	0.299268	0.299995	0.325459	0.398557	0.564755	0.793447	1.02099	1.11852	1.14127	1.13301	1.12581	1.11982	1.00303	0.794628	0.617169	0.444357	0.319039	0.287965	0.28155	0.280364	0.297047	0.322595	0.408936	0.539427	0.808996	1.01474	1.01162	0.931791	0.752653	0.66044	0.891801	1.06738	1.10869	1.11419	1.10236	1.1165	1.11552	1.1241	1.12811	1.11675	1.20827	1.31646	1.38604	1.39837	1.38971	1.38527	1.39829
0.305981	0.303139	0.301277	0.300006	0.297423	0.310531	0.359902	0.483811	0.717794	0.97713	1.12148	1.11602	1.03753	0.851019	0.577251	0.391606	0.344451	0.309564	0.291506	0.285917	0.276457	0.276527	0.278525	0.287379	0.323616	0.467847	0.811391	1.00845	1.02627	1.00907	0.960141	0.853223	0.827189	0.997958	1.09113	1.10724	1.11196	1.11759	1.1258	1.11574	1.11088	1.11355	1.12538	1.20182	1.33229	1.39358	1.38954	1.3918	1.39031	1.40008
0.300706	0.299644	0.294254	0.293163	0.296005	0.298239	0.301194	0.334849	0.489767	0.723573	0.950657	0.81706	0.622091	0.417285	0.328806	0.288399	0.286238	0.282757	0.281894	0.282882	0.278092	0.27497	0.270996	0.274575	0.296165	0.375524	0.605367	0.856764	0.999841	1.0285	1.01738	0.987497	0.934766	0.991872	1.06174	1.10755	1.12071	1.10716	1.11593	1.12283	1.12262	1.11708	1.1092	1.17432	1.28048	1.37404	1.39343	1.38776	1.39017	1.397
0.295513	0.290564	0.293824	0.289198	0.288884	0.299855	0.292557	0.329489	0.409546	0.522023	0.45487	0.336905	0.30302	0.282604	0.279906	0.284344	0.278749	0.27664	0.269215	0.27154	0.27484	0.27194	0.281759	0.28826	0.298197	0.411315	0.620159	0.857681	0.985787	1.02405	1.02152	1.01238	0.974415	1.01706	1.0728	1.10355	1.09571	1.11105	1.10268	1.0957	1.10667	1.11869	1.11407	1.16886	1.28936	1.37773	1.39436	1.39158	1.38504	1.31437
0.302511	0.300807	0.296852	0.290257	0.290341	0.287606	0.292468	0.294579	0.30746	0.319252	0.316242	0.310456	0.28915	0.281421	0.279852	0.279715	0.275432	0.274158	0.274184	0.275994	0.268343	0.271615	0.278371	0.273165	0.270154	0.297667	0.373143	0.542535	0.786468	0.956625	1.02577	1.00564	0.966256	1.00536	1.05175	1.09319	1.10203	1.10381	1.10449	1.10658	1.11195	1.10535	1.10601	1.11921	1.2	1.30049	1.36293	1.33436	1.21641	0.988393
0.31607	0.303707	0.295287	0.289219	0.292597	0.282126	0.284751	0.285098	0.288062	0.293497	0.295526	0.29571	0.2817	0.278301	0.274432	0.274902	0.268802	0.269684	0.274107	0.272936	0.266702	0.265481	0.262288	0.265786	0.268696	0.290062	0.351036	0.518078	0.739131	0.91513	0.98974	0.970287	0.991802	1.00553	1.03802	1.08807	1.10214	1.09428	1.09862	1.09481	1.09189	1.10447	1.10787	1.11299	1.15288	1.2088	1.11365	0.879705	0.73584	0.711744
0.318866	0.314529	0.298168	0.292161	0.290973	0.292451	0.288024	0.283999	0.28925	0.284323	0.28777	0.284819	0.279614	0.274285	0.277048	0.273489	0.27461	0.273663	0.266692	0.265569	0.268488	0.270229	0.268671	0.27027	0.263401	0.262821	0.271916	0.319035	0.461107	0.654573	0.877851	0.965867	1.00655	0.92956	1.00374	1.07701	1.08562	1.09714	1.10211	1.09022	1.10229	1.10892	1.08992	1.09058	1.07328	0.962965	0.785829	0.713993	0.693827	0.695359
0.307914	0.315485	0.300118	0.293632	0.286803	0.284344	0.286119	0.281333	0.288128	0.279562	0.277252	0.275713	0.273635	0.270515	0.266772	0.267371	0.268692	0.266683	0.261528	0.264083	0.263425	0.255176	0.255183	0.263642	0.264399	0.25815	0.271314	0.30552	0.411903	0.601404	0.844449	1.02352	0.992299	1.03186	1.06981	1.07831	1.08122	1.0816	1.08107	1.09043	1.09051	1.07499	1.10142	1.07072	0.981532	0.800101	0.704755	0.70059	0.695782	0.690393
0.307306	0.30585	0.309195	0.29797	0.294507	0.285138	0.282966	0.277552	0.282063	0.278742	0.27633	0.278396	0.270839	0.267917	0.266	0.267318	0.259072	0.261346	0.268643	0.257766	0.261417	0.261805	0.260776	0.261295	0.254347	0.255441	0.261741	0.270679	0.399478	0.675533	0.952498	1.06172	1.05101	1.06178	1.07799	1.08602	1.07589	1.08083	1.08477	1.0857	1.08144	1.07618	1.08636	1.07873	1.01796	0.865493	0.722516	0.689457	0.687788	0.684675
0.300847	0.308513	0.343435	0.324017	0.294203	0.282525	0.281725	0.289471	0.293919	0.272732	0.269236	0.27238	0.269703	0.270876	0.269923	0.263271	0.261358	0.254244	0.255551	0.257365	0.256122	0.251087	0.255929	0.255278	0.252097	0.256202	0.400341	0.744858	0.962135	1.04393	1.0416	1.07358	1.0583	1.07152	1.07415	1.06237	1.06683	1.0615	1.07841	1.08388	1.07134	1.07913	1.08286	1.06451	0.974195	0.816837	0.705299	0.682142	0.68231	0.676624
0.300064	0.316582	0.40135	0.36512	0.294086	0.288454	0.280877	0.298421	0.290304	0.270453	0.270417	0.271054	0.267772	0.269703	0.265752	0.270351	0.260681	0.262116	0.259679	0.258273	0.24514	0.24678	0.251865	0.248498	0.251965	0.303583	0.639671	0.969394	1.02923	1.03459	1.04613	1.05831	1.04566	1.05159	1.06212	1.03145	1.04192	1.05752	1.07095	1.07869	1.06793	1.06605	1.06833	1.03565	1.01715	0.90005	0.744808	0.685401	0.669877	0.678792
0.314037	0.363386	0.321092	0.287425	0.287624	0.293686	0.289679	0.285264	0.275329	0.269429	0.269417	0.269292	0.270118	0.263295	0.266809	0.258857	0.26081	0.253543	0.254237	0.25141	0.252125	0.251112	0.245253	0.277705	0.491904	0.845585	0.982117	0.990588	1.0036	0.997575	1.00578	1.00495	0.997598	0.9897	1.0027	1.00112	1.0327	1.04832	1.04736	1.06446	1.04972	1.05079	1.06557	1.04633	0.991388	0.862565	0.705133	0.671987	0.679347	0.710947
0.301815	0.299212	0.290354	0.28654	0.28376	0.27956	0.288225	0.282782	0.277591	0.272085	0.270735	0.267044	0.267463	0.261589	0.263923	0.262868	0.260487	0.255337	0.258771	0.251867	0.249649	0.255674	0.260195	0.421989	0.768357	0.926825	0.940336	0.965244	0.979999	0.975183	0.976594	0.975017	0.995138	0.979127	0.976381	0.980037	1.00732	1.03614	1.04506	1.06191	1.05029	1.05428	1.06766	1.05689	1.0256	0.924602	0.787593	0.688168	0.675994	0.6923
0.288579	0.289706	0.290049	0.285151	0.285365	0.282719	0.274337	0.284455	0.275981	0.272891	0.269245	0.27097	0.266693	0.257355	0.260884	0.261893	0.255279	0.254645	0.248746	0.253658	0.246197	0.262214	0.525618	0.888247	0.94481	0.951038	0.95584	0.973689	0.975245	0.97492	0.995065	0.981325	0.951261	0.956369	0.969707	0.978944	0.988382	1.04699	1.04698	1.0438	1.05557	1.05907	1.04631	1.03633	0.990995	0.904999	0.794675	0.682565	0.698959	0.729015
0.28703	0.292366	0.286453	0.349672	0.362175	0.296022	0.278131	0.276252	0.277234	0.277877	0.269633	0.268436	0.262613	0.262848	0.259504	0.255902	0.255835	0.252308	0.253821	0.250705	0.24641	0.310629	0.714103	0.88137	0.864526	0.895872	0.914914	0.910923	0.8784	0.867528	0.884546	0.84527	0.879158	0.91764	0.933986	0.938998	0.963162	0.998797	1.03444	1.03268	1.04239	1.02552	1.04239	1.04766	1.03355	0.991205	0.887823	0.77617	0.720044	0.729987
0.290842	0.321537	0.492902	0.421203	0.288542	0.275845	0.275331	0.268366	0.278567	0.268899	0.260023	0.262431	0.260803	0.253399	0.25067	0.25102	0.250677	0.25838	0.259709	0.256324	0.319664	0.732752	0.890081	0.835723	0.806152	0.878062	0.88442	0.884164	0.82738	0.754215	0.608341	0.643808	0.841686	0.898842	0.916427	0.934359	0.960086	1.00036	1.01814	1.03486	1.0267	1.02365	1.042	1.02643	1.01773	0.99925	0.897895	0.856845	0.84554	0.801491
0.29473	0.368447	0.45745	0.364361	0.289036	0.275614	0.273879	0.270126	0.270989	0.274818	0.266999	0.263903	0.252409	0.254125	0.254564	0.252411	0.264341	0.277212	0.272408	0.272037	0.465315	0.891404	0.943237	0.835901	0.748027	0.739085	0.806442	0.807416	0.748412	0.571057	0.337152	0.466869	0.716009	0.821113	0.873943	0.89327	0.930196	0.9574	0.991478	0.997945	1.00238	1.03624	1.02885	1.02825	1.02375	1.01285	0.998921	0.994571	0.973053	0.950806
0.307521	0.318299	0.29643	0.281927	0.276933	0.271835	0.267317	0.264891	0.268344	0.264504	0.259107	0.260066	0.260803	0.268601	0.285514	0.281304	0.278953	0.269724	0.275197	0.504572	0.880691	0.977683	0.936977	0.822434	0.772018	0.799901	0.811658	0.755961	0.629201	0.472808	0.526497	0.682052	0.797737	0.852658	0.892696	0.936013	0.933873	0.916097	0.937783	0.981821	1.01373	1.00795	1.01662	1.01683	1.01301	1.01548	1.02032	1.01479	1.01384	0.993536
0.286701	0.280047	0.280455	0.270782	0.275107	0.267592	0.273966	0.274227	0.264291	0.268706	0.2593	0.259111	0.283088	0.284036	0.28424	0.2616	0.251703	0.246815	0.308075	0.660567	0.943684	0.961688	0.94142	0.908569	0.867858	0.854282	0.827317	0.789855	0.730354	0.683701	0.700626	0.737373	0.801721	0.851683	0.914606	0.951471	0.956286	0.919854	0.916827	0.938028	0.99717	0.998662	1.01715	1.01329	1.02016	1.02048	1.01596	1.01609	1.01526	1.01597
0.288113	0.282595	0.278515	0.281562	0.270002	0.268193	0.264776	0.266077	0.256854	0.261939	0.268496	0.278952	0.266813	0.254158	0.243813	0.248917	0.250644	0.339736	0.668952	0.928445	0.966219	0.953963	0.952173	0.928271	0.919198	0.905084	0.877279	0.839575	0.811791	0.816786	0.818596	0.850058	0.891811	0.935077	0.951516	0.964843	0.964186	0.956603	0.986303	1.00556	1.0018	1.01333	1.00936	1.00683	1.01347	1.02413	1.01398	1.01583	1.02292	1.00723
0.283656	0.283083	0.275275	0.278022	0.267928	0.273311	0.257039	0.262206	0.262199	0.253303	0.255346	0.256675	0.252127	0.250627	0.247267	0.249114	0.24436	0.344798	0.745116	0.940861	0.961834	0.950335	0.934518	0.941759	0.924647	0.92013	0.901234	0.905225	0.890327	0.892015	0.899743	0.915296	0.945674	0.966154	0.96224	0.97546	0.983025	1.00589	1.00935	1.0161	1.01309	1.00767	0.992637	0.995527	0.990437	0.988779	1.00101	1.01362	1.00873	1.0071
0.283785	0.28421	0.27331	0.269251	0.269815	0.269273	0.263337	0.258643	0.255751	0.253795	0.253569	0.253826	0.252594	0.242844	0.234851	0.256107	0.443077	0.840213	0.964834	0.970491	0.971093	0.961597	0.94913	0.945954	0.939511	0.948367	0.95669	0.945831	0.945808	0.949348	0.949574	0.965661	0.97963	0.979455	0.991069	1.00196	1.01721	1.03452	1.03587	1.03073	1.01425	0.984462	0.979784	0.990755	0.992539	0.983581	1.0011	0.999474	0.987772	1.00544
0.279397	0.273703	0.274215	0.271667	0.268668	0.266473	0.26884	0.25494	0.26077	0.254055	0.243298	0.247873	0.250218	0.247714	0.241987	0.255292	0.443312	0.852825	0.992378	1.00428	0.968252	0.97419	0.978873	0.972186	0.978919	0.972201	0.969687	0.960095	0.960542	0.971183	0.972718	0.967539	0.992132	0.992378	1.00248	1.0161	1.02301	1.02895	1.02727	1.04356	1.02228	0.996038	0.983933	0.97723	0.989126	0.989367	0.987988	0.993929	0.981973	0.997173
0.277493	0.277521	0.275337	0.268795	0.264118	0.262522	0.261483	0.258972	0.254286	0.253802	0.24618	0.241863	0.248039	0.241872	0.256554	0.437258	0.852913	0.990756	1.00259	0.984106	0.973686	0.972511	0.975244	0.960624	0.970933	0.975334	0.961383	0.970134	0.970156	0.968571	0.977965	0.983772	0.989869	1.00472	0.991956	1.00298	1.02041	1.01942	1.02663	1.01934	1.00122	0.978818	0.975405	0.985863	0.984472	0.9788	0.986858	0.983326	0.997102	0.99435
0.278914	0.271379	0.271108	0.271242	0.26751	0.263156	0.2679	0.254939	0.255475	0.245588	0.253028	0.243678	0.244004	0.237362	0.255229	0.40824	0.787408	0.99008	0.970934	0.980841	0.963266	0.964033	0.951668	0.955176	0.94935	0.962725	0.961681	0.966072	0.95063	0.976856	0.986554	0.978225	0.985837	0.995095	1.00484	1.00082	1.01851	1.03122	1.02227	1.01173	1.01536	0.983065	0.979882	0.986037	0.977428	0.974754	0.977139	0.987984	0.986469	0.984662
0.275315	0.275657	0.271196	0.26961	0.261418	0.259305	0.257649	0.256374	0.251216	0.243971	0.244557	0.237826	0.237665	0.236545	0.375978	0.773289	0.971541	0.953535	0.967536	0.957103	0.952961	0.942425	0.932368	0.939019	0.942346	0.943331	0.936415	0.954622	0.95699	0.959068	0.955829	0.956263	0.969614	0.975095	0.986257	0.99194	1.01224	1.00082	1.00618	1.00009	0.982653	0.939575	0.955745	0.957122	0.970933	0.975802	0.963849	0.977672	0.984656	0.983788
0.277611	0.277209	0.265547	0.268233	0.264513	0.26093	0.258251	0.255697	0.24519	0.238897	0.24075	0.239085	0.231495	0.239067	0.318733	0.681576	0.933346	0.965572	0.939576	0.932271	0.907084	0.899312	0.897566	0.88597	0.895131	0.915023	0.914955	0.931197	0.937369	0.955153	0.9579	0.969395	0.967918	0.980423	0.974141	0.984235	0.990103	1.00869	1.01207	1.00684	0.98739	0.93657	0.938374	0.92967	0.937642	0.952496	0.960877	0.975456	0.954358	0.976542
0.282939	0.27019	0.262587	0.268624	0.261342	0.25713	0.255538	0.248618	0.242229	0.245533	0.237211	0.235688	0.23905	0.274346	0.566238	0.887739	0.946328	0.940711	0.911233	0.910317	0.89036	0.870183	0.859831	0.853835	0.842517	0.85591	0.861369	0.892465	0.925856	0.936625	0.935772	0.95666	0.972411	0.9681	0.976548	0.980757	0.98072	0.974592	0.997633	0.991819	0.957048	0.942518	0.932841	0.924511	0.926485	0.926229	0.932343	0.93189	0.945592	0.964107
0.278958	0.264341	0.262171	0.260872	0.259964	0.2583	0.248651	0.253389	0.244537	0.248183	0.237136	0.228619	0.232795	0.256057	0.417941	0.716785	0.897407	0.918933	0.885868	0.861943	0.823757	0.783778	0.722206	0.693512	0.701418	0.744614	0.791093	0.824748	0.865082	0.908366	0.927317	0.934755	0.938851	0.951057	0.967127	0.976454	0.979959	0.98101	0.988554	0.983791	0.966955	0.95399	0.944651	0.950209	0.951111	0.933404	0.924909	0.917738	0.921788	0.935279
0.268675	0.266636	0.257836	0.264045	0.255843	0.251831	0.251396	0.244616	0.251328	0.238059	0.238399	0.236339	0.228525	0.278453	0.50376	0.768785	0.883412	0.878491	0.870015	0.830816	0.77924	0.590602	0.421414	0.406003	0.515255	0.725621	0.798572	0.852606	0.892692	0.915599	0.927634	0.941204	0.937979	0.951278	0.975014	0.953844	0.961778	0.970369	0.959177	0.948925	0.922442	0.927944	0.947717	0.941217	0.935024	0.952825	0.934025	0.930641	0.947296	0.963084
0.267141	0.271606	0.261809	0.263453	0.260802	0.255456	0.250688	0.251937	0.238588	0.243568	0.234236	0.232114	0.227242	0.24181	0.31222	0.490924	0.656317	0.744336	0.759245	0.753074	0.681222	0.450407	0.183181	0.148563	0.349496	0.624233	0.72793	0.782477	0.827379	0.861143	0.884193	0.896324	0.893678	0.91862	0.940409	0.936511	0.936972	0.927858	0.934083	0.930367	0.933274	0.934868	0.928743	0.939019	0.9451	0.944866	0.950134	0.956237	0.949439	0.960244
0.267138	0.263315	0.262172	0.253287	0.253887	0.250754	0.247629	0.249474	0.244023	0.238656	0.238337	0.231937	0.236504	0.244437	0.292582	0.378548	0.448083	0.493127	0.521567	0.544519	0.517223	0.348279	0.255709	0.38241	0.622614	0.683512	0.689143	0.691017	0.719835	0.796692	0.863649	0.906632	0.913573	0.919662	0.923082	0.934844	0.937068	0.951678	0.957925	0.938339	0.917314	0.934451	0.918702	0.93295	0.941504	0.934543	0.926167	0.951449	0.954679	0.938744
0.266474	0.259055	0.255698	0.259969	0.258245	0.255539	0.256672	0.249756	0.240006	0.236921	0.238692	0.2301	0.230911	0.23917	0.229778	0.237259	0.248619	0.262067	0.276147	0.305815	0.324601	0.305219	0.287368	0.360141	0.463788	0.428137	0.380344	0.378592	0.40486	0.527741	0.70351	0.84376	0.92121	0.932347	0.934628	0.954616	0.944945	0.942115	0.955201	0.934221	0.897338	0.915647	0.926466	0.92943	0.924551	0.939783	0.934213	0.945598	0.932681	0.959075
0.271548	0.267973	0.261775	0.252558	0.258264	0.254869	0.246471	0.24503	0.241936	0.235138	0.233256	0.232443	0.2308	0.23266	0.229032	0.227668	0.229072	0.228698	0.230954	0.235137	0.240818	0.24178	0.26219	0.262812	0.244466	0.232201	0.237387	0.25855	0.301909	0.392145	0.529487	0.674912	0.830633	0.910935	0.939253	0.935109	0.927628	0.884728	0.746672	0.734313	0.844694	0.912165	0.934378	0.939159	0.924303	0.937976	0.931294	0.935078	0.932668	0.936162
0.268128	0.266727	0.262479	0.255415	0.254777	0.250329	0.243872	0.249663	0.245644	0.233931	0.236765	0.233782	0.228133	0.224362	0.220172	0.217227	0.220965	0.220383	0.21636	0.216062	0.211054	0.214011	0.219285	0.223715	0.209768	0.216322	0.209644	0.214929	0.226167	0.251224	0.294397	0.381386	0.536282	0.654944	0.706841	0.699387	0.648966	0.52585	0.3987	0.448315	0.630903	0.818029	0.91576	0.933534	0.936731	0.926095	0.93021	0.923969	0.944293	0.941963
0.267316	0.258437	0.259417	0.266766	0.249824	0.248661	0.240945	0.24513	0.241475	0.242287	0.234432	0.234596	0.228717	0.223714	0.223612	0.225989	0.217285	0.222865	0.219587	0.234598	0.219563	0.218281	0.217051	0.213711	0.213158	0.210565	0.209182	0.213208	0.217687	0.221452	0.237305	0.262553	0.326646	0.341064	0.339814	0.310828	0.262557	0.250208	0.288532	0.384892	0.584622	0.805078	0.910982	0.917345	0.925347	0.930556	0.930446	0.924476	0.934343	0.936512
0.268595	0.260913	0.265231	0.259742	0.257538	0.248161	0.24808	0.245517	0.239228	0.240565	0.231863	0.225114	0.227405	0.227134	0.224976	0.218752	0.223275	0.221813	0.221627	0.226499	0.220448	0.213639	0.207919	0.215974	0.209283	0.215341	0.207175	0.207097	0.214667	0.212996	0.21908	0.217756	0.227012	0.229413	0.229802	0.226747	0.230315	0.228113	0.228589	0.262363	0.401721	0.631458	0.841669	0.913748	0.916701	0.922341	0.927491	0.930567	0.931727	0.935439
0.262529	0.26006	0.250897	0.258396	0.249295	0.242325	0.240366	0.238828	0.236107	0.243453	0.234238	0.228762	0.226113	0.222121	0.224689	0.223239	0.217604	0.217605	0.221395	0.217145	0.216511	0.210615	0.215704	0.213102	0.208561	0.212874	0.211258	0.20856	0.212829	0.212753	0.215977	0.218857	0.212354	0.220008	0.221022	0.220579	0.215673	0.211932	0.232913	0.2719	0.437599	0.657159	0.878275	0.908362	0.926006	0.911715	0.90474	0.916339	0.934215	0.926757
0.261837	0.264556	0.258927	0.259341	0.251704	0.246735	0.2492	0.24127	0.243659	0.235561	0.231507	0.231371	0.225532	0.224755	0.223677	0.220962	0.217331	0.215298	0.215531	0.215547	0.214852	0.213535	0.211756	0.209537	0.208837	0.211458	0.210093	0.213246	0.210566	0.213186	0.212127	0.212466	0.217298	0.215947	0.213366	0.217917	0.219757	0.221916	0.219092	0.236869	0.29173	0.523513	0.829996	0.89399	0.91349	0.90977	0.915292	0.921055	0.920645	0.923344
0.272086	0.264556	0.257828	0.257384	0.255266	0.246979	0.240801	0.248105	0.245208	0.237549	0.234112	0.223393	0.231887	0.225809	0.218536	0.220095	0.218238	0.21521	0.22443	0.212226	0.216272	0.20836	0.208456	0.208149	0.210577	0.212365	0.213443	0.210835	0.212594	0.214803	0.212299	0.214336	0.211955	0.216313	0.211082	0.21739	0.218579	0.229076	0.265531	0.356169	0.518895	0.717649	0.870057	0.895218	0.906825	0.899858	0.903497	0.908468	0.915042	0.921283
0.301271	0.275456	0.256757	0.255348	0.250259	0.249128	0.249728	0.256981	0.237646	0.23021	0.231602	0.234663	0.224968	0.228799	0.218477	0.223166	0.218025	0.2133	0.210524	0.212412	0.208166	0.208291	0.206815	0.208812	0.206505	0.206542	0.210332	0.212941	0.21274	0.213326	0.213318	0.210891	0.213766	0.212713	0.218271	0.22477	0.25489	0.339597	0.429816	0.497834	0.565443	0.692456	0.836986	0.894492	0.90791	0.902372	0.912444	0.901666	0.91115	0.901325
0.326387	0.279151	0.25968	0.247252	0.246537	0.245623	0.243651	0.244194	0.241076	0.240334	0.230619	0.230337	0.227482	0.227991	0.223208	0.224227	0.218137	0.213422	0.213975	0.211743	0.211953	0.209466	0.19881	0.20144	0.211284	0.203791	0.217497	0.259653	0.310547	0.282269	0.235478	0.220247	0.228438	0.26376	0.335124	0.433039	0.521329	0.553862	0.587598	0.655979	0.753707	0.854195	0.880119	0.881177	0.894412	0.891903	0.895962	0.879973	0.723113	0.463058
0.315134	0.324495	0.28403	0.252794	0.248783	0.248429	0.242316	0.241243	0.23611	0.234609	0.23079	0.228219	0.226537	0.224957	0.223279	0.220393	0.216104	0.206583	0.213967	0.208799	0.213668	0.214093	0.202382	0.197655	0.19845	0.20829	0.287944	0.484582	0.588384	0.461897	0.318367	0.247155	0.318088	0.430721	0.507854	0.550932	0.591375	0.661967	0.722271	0.782799	0.827081	0.867071	0.87977	0.879692	0.872869	0.826998	0.737862	0.641781	0.394924	0.232365
0.306096	0.321589	0.29331	0.258434	0.25031	0.243583	0.23822	0.240025	0.241227	0.23372	0.233006	0.228126	0.224883	0.221843	0.224642	0.214161	0.218499	0.218259	0.209952	0.210929	0.20462	0.19605	0.191393	0.194644	0.209009	0.363501	0.657621	0.726377	0.647021	0.493666	0.388061	0.357942	0.437533	0.481116	0.605616	0.71448	0.773872	0.794243	0.819209	0.86157	0.866503	0.863874	0.845801	0.742904	0.544393	0.376818	0.310397	0.401625	0.47086	0.462282
0.288686	0.30866	0.318205	0.30279	0.263299	0.247213	0.245375	0.241942	0.238893	0.23122	0.230628	0.229577	0.226148	0.228911	0.223438	0.22008	0.217263	0.218518	0.208397	0.215409	0.207676	0.196547	0.191709	0.177399	0.185403	0.303529	0.572484	0.760451	0.72512	0.591955	0.505558	0.428695	0.334682	0.379553	0.585717	0.753896	0.807259	0.839963	0.848634	0.857535	0.856449	0.865923	0.799274	0.558573	0.264638	0.200297	0.330254	0.672975	0.756907	0.770129
0.264381	0.29643	0.310421	0.304739	0.261676	0.248486	0.246052	0.245036	0.239171	0.235149	0.231638	0.232118	0.231676	0.228571	0.218986	0.216773	0.218051	0.218423	0.221504	0.227079	0.214273	0.202117	0.186721	0.160169	0.2325	0.469247	0.66715	0.546003	0.467896	0.50295	0.539087	0.449422	0.344614	0.400216	0.657367	0.824215	0.847297	0.84856	0.857302	0.855372	0.860948	0.834529	0.713478	0.486466	0.289039	0.379827	0.743621	0.848096	0.846992	0.854408
0.264945	0.265909	0.296682	0.301555	0.308963	0.276008	0.24472	0.237612	0.243468	0.236382	0.232033	0.230551	0.229939	0.223479	0.231476	0.225208	0.220317	0.224263	0.233325	0.226459	0.214268	0.205635	0.188422	0.172355	0.218872	0.325304	0.387818	0.318156	0.300783	0.391755	0.489454	0.53085	0.448201	0.37962	0.576208	0.804008	0.859325	0.853354	0.855758	0.865646	0.860455	0.852164	0.827072	0.710263	0.538808	0.595518	0.78645	0.855433	0.85333	0.857484
0.267215	0.26542	0.275566	0.297779	0.307071	0.282742	0.255983	0.241659	0.235027	0.23299	0.224344	0.226344	0.227716	0.228832	0.225788	0.222454	0.221775	0.22246	0.226976	0.216018	0.216361	0.213231	0.206452	0.211253	0.229352	0.231997	0.222423	0.243882	0.279027	0.361117	0.444484	0.54262	0.508732	0.556588	0.775501	0.847872	0.857907	0.862076	0.860239	0.858904	0.85927	0.862413	0.843665	0.792592	0.782313	0.828936	0.839935	0.859645	0.847071	0.852096
0.265854	0.260642	0.263008	0.277062	0.293847	0.309412	0.286338	0.254407	0.225094	0.218478	0.206381	0.202386	0.195097	0.199306	0.210422	0.218309	0.216452	0.221338	0.219778	0.218417	0.219103	0.213596	0.216307	0.211244	0.209774	0.206122	0.216036	0.224345	0.229302	0.267917	0.340722	0.458586	0.558927	0.688331	0.818022	0.853105	0.848015	0.854849	0.857036	0.852337	0.855751	0.857383	0.863537	0.836113	0.824856	0.832703	0.836314	0.849453	0.841535	0.849564
0.262497	0.25008	0.256389	0.257144	0.276431	0.275695	0.232534	0.199406	0.189153	0.182027	0.179965	0.171025	0.172167	0.187628	0.216469	0.21858	0.220004	0.223582	0.220724	0.214044	0.212812	0.211638	0.208822	0.20856	0.214775	0.212397	0.215966	0.221308	0.224891	0.258168	0.314511	0.45192	0.667655	0.814716	0.845139	0.84876	0.852518	0.850652	0.852652	0.857394	0.851284	0.860882	0.858272	0.83796	0.838038	0.832953	0.833806	0.843729	0.838514	0.778897
0.241906	0.23309	0.223401	0.210046	0.208148	0.211035	0.190837	0.186392	0.176132	0.17951	0.175576	0.169509	0.168803	0.176703	0.188564	0.206361	0.219229	0.216263	0.219213	0.218038	0.213414	0.218759	0.214017	0.218702	0.209633	0.218282	0.215376	0.211484	0.237402	0.293882	0.434502	0.633119	0.78521	0.833087	0.836707	0.843795	0.856322	0.848103	0.864066	0.842907	0.840806	0.859806	0.853271	0.834944	0.83532	0.831701	0.840965	0.835784	0.809528	0.583159
0.204286	0.196336	0.189768	0.190684	0.186886	0.186427	0.185162	0.176934	0.182771	0.174933	0.169837	0.167397	0.176675	0.17118	0.184811	0.208505	0.220896	0.224831	0.223012	0.215671	0.214073	0.211416	0.216614	0.216084	0.212027	0.215763	0.245563	0.395236	0.592636	0.716791	0.787434	0.810533	0.830407	0.840962	0.839585	0.844698	0.847372	0.848786	0.847754	0.863609	0.856124	0.854297	0.846519	0.829024	0.825528	0.835826	0.82137	0.677925	0.352758	0.217517
0.192044	0.193455	0.195883	0.186489	0.19229	0.189085	0.182965	0.181646	0.181861	0.17172	0.174079	0.17049	0.165545	0.164086	0.174227	0.182687	0.198421	0.226258	0.22153	0.216453	0.211448	0.220462	0.218174	0.220497	0.216426	0.21748	0.278949	0.566759	0.774187	0.811856	0.824857	0.828552	0.83338	0.834643	0.834386	0.847945	0.850082	0.841047	0.84616	0.850327	0.858996	0.845924	0.829029	0.822105	0.825774	0.828794	0.788696	0.626526	0.409499	0.38855
0.189444	0.193992	0.185023	0.185728	0.188469	0.188562	0.181749	0.182773	0.180965	0.172807	0.172854	0.173165	0.168951	0.171259	0.169526	0.184986	0.203275	0.221259	0.222317	0.224618	0.217411	0.224145	0.217102	0.222463	0.219907	0.280399	0.481751	0.752709	0.814808	0.827064	0.843887	0.836299	0.837577	0.849173	0.859895	0.836993	0.853852	0.854193	0.853525	0.848875	0.857785	0.829522	0.827401	0.830473	0.817002	0.819177	0.764915	0.706108	0.711332	0.796306
0.195653	0.196117	0.19219	0.189668	0.186034	0.182037	0.181033	0.184189	0.181925	0.173267	0.173233	0.172192	0.16759	0.170472	0.16954	0.174713	0.184084	0.207996	0.223021	0.22352	0.223657	0.220107	0.215603	0.21806	0.209488	0.257668	0.367125	0.604315	0.807418	0.837425	0.834948	0.832368	0.831935	0.84532	0.848306	0.851919	0.853226	0.841137	0.848808	0.857695	0.834063	0.826425	0.835527	0.823482	0.829261	0.82837	0.828139	0.813218	0.821768	0.825202
0.189087	0.187154	0.189104	0.186898	0.187868	0.182767	0.182404	0.180408	0.176211	0.18334	0.168659	0.171121	0.1727	0.170343	0.170275	0.17184	0.196012	0.219187	0.219192	0.219015	0.220429	0.220581	0.220567	0.218399	0.223759	0.264977	0.490738	0.73512	0.838433	0.835036	0.823817	0.839659	0.843554	0.830728	0.853557	0.845025	0.841027	0.846549	0.839493	0.839748	0.821305	0.81695	0.822277	0.826587	0.818126	0.824739	0.820903	0.828684	0.824642	0.840375
0.196581	0.194188	0.189302	0.185776	0.191916	0.183442	0.184906	0.184935	0.184461	0.17806	0.178689	0.172081	0.172909	0.173578	0.171057	0.161265	0.178527	0.205548	0.219493	0.229196	0.221462	0.225733	0.215347	0.217536	0.221583	0.239211	0.371286	0.608216	0.812927	0.841983	0.843138	0.846325	0.842438	0.832961	0.841204	0.846164	0.849641	0.846087	0.840055	0.828295	0.826748	0.82324	0.825452	0.823825	0.814746	0.820812	0.829011	0.832397	0.818022	0.841046
0.19833	0.191207	0.192136	0.188022	0.180253	0.187017	0.183145	0.181562	0.183186	0.177528	0.177338	0.176092	0.174588	0.170175	0.170503	0.172144	0.185271	0.216301	0.234329	0.225933	0.221846	0.216788	0.222926	0.221581	0.223563	0.27062	0.477088	0.747782	0.83601	0.856901	0.8417	0.842372	0.844282	0.838484	0.836249	0.840678	0.831218	0.824013	0.827238	0.82041	0.814505	0.815163	0.821066	0.819562	0.814404	0.809684	0.828864	0.824805	0.840269	0.837074
0.19513	0.192745	0.188128	0.191796	0.187933	0.185786	0.182606	0.182563	0.179575	0.174821	0.174874	0.175963	0.171101	0.1711	0.172126	0.172214	0.17877	0.237033	0.351069	0.272195	0.225061	0.216011	0.226416	0.219359	0.212971	0.23514	0.356147	0.64076	0.864437	0.894336	0.880529	0.87215	0.850215	0.844948	0.838449	0.801007	0.726796	0.70083	0.791496	0.812585	0.821878	0.818203	0.816591	0.814665	0.818371	0.823988	0.812811	0.827401	0.829412	0.83504
0.192751	0.192216	0.196755	0.191737	0.186302	0.181531	0.184487	0.182562	0.182835	0.179774	0.174022	0.175786	0.17379	0.171504	0.166736	0.195294	0.386183	0.575324	0.488222	0.332975	0.233947	0.223745	0.216711	0.218362	0.222284	0.299408	0.658349	0.978948	1.01756	1.00602	0.99215	0.95583	0.923659	0.840121	0.620714	0.477868	0.57811	0.752694	0.806344	0.806716	0.818852	0.804231	0.817055	0.817965	0.816919	0.82049	0.818843	0.819076	0.827934	0.829946
0.189129	0.188933	0.194035	0.192771	0.184103	0.184954	0.182494	0.185658	0.18435	0.184315	0.177798	0.176602	0.172418	0.174043	0.173077	0.20967	0.487818	0.746046	0.66997	0.503955	0.334216	0.231347	0.214174	0.215494	0.222285	0.287807	0.615665	1.02554	1.08741	1.08164	1.05802	1.05526	1.02379	0.857337	0.627403	0.544386	0.610509	0.719481	0.791495	0.811406	0.81364	0.810109	0.811735	0.804567	0.797926	0.81091	0.810995	0.813803	0.815161	0.817281
0.187872	0.195914	0.190035	0.190548	0.195629	0.26809	0.31468	0.341739	0.378131	0.339914	0.221788	0.178953	0.174131	0.172777	0.297524	0.674041	0.826287	0.756999	0.671748	0.571932	0.393729	0.258658	0.223316	0.220393	0.273898	0.646474	1.02251	1.09183	1.07787	1.07578	1.0594	1.06338	1.02269	0.925663	0.838816	0.745749	0.712775	0.773087	0.806658	0.797877	0.819023	0.804079	0.806105	0.802546	0.813699	0.810886	0.807214	0.807245	0.815591	0.823735
0.192284	0.191088	0.19231	0.192319	0.2382	0.41313	0.600364	0.697932	0.716924	0.602098	0.389949	0.232478	0.186614	0.214075	0.459666	0.817331	0.846344	0.763497	0.697221	0.686112	0.558035	0.374713	0.246473	0.225363	0.256927	0.542001	0.968336	1.10504	1.07825	1.06564	1.02352	1.0685	1.09441	1.06302	1.01998	0.926346	0.794125	0.765605	0.803534	0.801853	0.802042	0.80668	0.812595	0.805792	0.806369	0.80141	0.798711	0.805774	0.813966	0.821297
0.196471	0.195361	0.19614	0.251053	0.390844	0.562466	0.734292	0.8186	0.808895	0.690519	0.49523	0.296716	0.272048	0.581896	0.841427	0.856219	0.787839	0.694193	0.711278	0.691935	0.633414	0.456759	0.279627	0.245566	0.547698	0.997759	1.09269	1.09659	1.09188	1.09048	1.08832	1.08112	1.09161	1.08686	1.04663	0.950066	0.844623	0.829353	0.819484	0.808958	0.806105	0.796134	0.799013	0.802572	0.799872	0.802225	0.799042	0.804349	0.803517	0.819692
0.198331	0.195165	0.199562	0.226567	0.283437	0.366209	0.51972	0.709934	0.82283	0.818299	0.678079	0.485053	0.352187	0.463168	0.668856	0.808303	0.714407	0.620309	0.656602	0.696441	0.702993	0.626894	0.452785	0.37793	0.720143	1.06598	1.09513	1.11056	1.08926	1.08987	1.08645	1.08784	1.09262	1.08303	1.0795	1.044	0.921125	0.869721	0.84393	0.824315	0.803709	0.800735	0.796536	0.795506	0.799373	0.808721	0.795098	0.807738	0.801651	0.816409
0.2022	0.204099	0.2171	0.249435	0.271253	0.327901	0.486021	0.660826	0.803268	0.828656	0.731425	0.561088	0.404562	0.442612	0.555307	0.432315	0.423989	0.525264	0.649513	0.69266	0.690925	0.671943	0.613405	0.871357	1.08076	1.10683	1.11349	1.10505	1.09701	1.09155	1.09152	1.09211	1.09549	1.08952	1.06257	0.942379	0.884754	0.85957	0.843542	0.833565	0.791015	0.769351	0.78646	0.798452	0.791483	0.79661	0.806372	0.792959	0.804092	0.802944
0.200714	0.195677	0.205255	0.216542	0.243403	0.268738	0.326282	0.459302	0.64149	0.831316	0.821571	0.7466	0.579695	0.421843	0.316494	0.264991	0.280424	0.363142	0.490785	0.638934	0.69856	0.709113	0.876885	1.05561	1.10968	1.11578	1.10123	1.10086	1.10269	1.10389	1.10895	1.09149	1.09418	1.09272	1.06663	0.958871	0.878842	0.875374	0.872643	0.849727	0.795358	0.731659	0.664369	0.688845	0.720716	0.729999	0.767531	0.779064	0.78304	0.783539
0.215978	0.196105	0.198512	0.213378	0.256764	0.303378	0.346233	0.493011	0.7308	0.855796	0.840639	0.795594	0.628967	0.438668	0.294667	0.264688	0.321454	0.470486	0.612439	0.665073	0.739757	0.986862	1.10817	1.11708	1.12341	1.1052	1.11244	1.10607	1.09886	1.10538	1.09713	1.09139	1.10205	1.07071	1.02518	0.925967	0.872499	0.875963	0.865738	0.850333	0.755182	0.588201	0.427285	0.436	0.459122	0.54199	0.643239	0.643644	0.634909	0.707688
0.282017	0.210786	0.200557	0.198945	0.225076	0.242676	0.272942	0.391728	0.580443	0.758202	0.857218	0.828761	0.797891	0.68673	0.623144	0.572453	0.641266	0.735217	0.755267	0.820561	0.977647	1.093	1.11651	1.11067	1.11571	1.11221	1.1117	1.1157	1.11077	1.10439	1.1046	1.10475	1.09132	1.09156	1.05514	0.992524	0.899475	0.885706	0.856551	0.871548	0.734114	0.400012	0.204108	0.209493	0.231867	0.285668	0.364553	0.351814	0.350886	0.424297
0.423238	0.216912	0.196644	0.206921	0.198216	0.216627	0.259231	0.379387	0.624695	0.896635	0.967749	0.968497	1.0014	1.05551	1.04129	1.01493	0.958747	0.968988	1.03903	1.11245	1.13074	1.11837	1.12569	1.1289	1.12333	1.11667	1.10845	1.1027	1.11432	1.10237	1.11063	1.11757	1.10481	1.0855	1.03884	0.950804	0.883177	0.875881	0.794841	0.466973	0.184537	0.137456	0.146986	0.165274	0.177516	0.186627	0.190858	0.19593	0.218141	0.281253
0.588649	0.361565	0.221353	0.191267	0.192821	0.19598	0.23723	0.48958	0.944863	1.10662	1.13333	1.14451	1.16387	1.17353	1.13694	1.13293	1.07673	1.06224	1.11054	1.12757	1.13322	1.12296	1.14355	1.12643	1.12301	1.12188	1.11179	1.12122	1.11628	1.1078	1.10265	1.1075	1.10855	1.09294	1.09254	1.01007	0.925856	0.853236	0.572193	0.239026	0.12305	0.1224	0.13461	0.151461	0.154756	0.155945	0.156963	0.159642	0.162669	0.169092
0.735678	0.422933	0.215874	0.190459	0.191757	0.24846	0.546809	0.971289	1.18588	1.20757	1.20121	1.19039	1.17019	1.15393	1.15329	1.15366	1.12	1.14373	1.15216	1.13602	1.13389	1.11669	1.12096	1.11188	1.12049	1.12432	1.0966	1.09965	1.10707	1.10503	1.10419	1.10618	1.10933	1.09285	1.06865	0.987373	0.719271	0.274507	0.12137	0.111512	0.109642	0.111797	0.131831	0.155136	0.152607	0.161191	0.15879	0.143887	0.15398	0.158595
0.857343	0.684738	0.392634	0.225546	0.196145	0.247104	0.542399	1.00049	1.19721	1.19675	1.1936	1.18574	1.17898	1.16555	1.16415	1.15744	1.15816	1.14705	1.14224	1.13423	1.12862	1.12082	1.13228	1.1194	1.13283	1.11203	1.12186	1.1245	1.11206	1.11423	1.10824	1.10439	1.10513	1.1097	1.09125	1.02367	0.705661	0.316127	0.139647	0.106051	0.10063	0.106069	0.143325	0.258673	0.295667	0.299382	0.276568	0.183068	0.149451	0.139473
0.955252	0.723632	0.412204	0.230585	0.380745	0.762329	1.04703	1.17742	1.20721	1.21388	1.20076	1.19423	1.17853	1.18381	1.16893	1.15134	1.14681	1.1529	1.13895	1.14378	1.14255	1.13844	1.13578	1.12257	1.13349	1.12366	1.1264	1.11927	1.11487	1.10221	1.0998	1.11042	1.09794	1.09743	1.06757	0.928732	0.62033	0.321826	0.138898	0.103492	0.109279	0.207956	0.506355	0.657352	0.666837	0.604725	0.477332	0.365566	0.266873	0.178362
0.990673	0.919729	0.70042	0.460754	0.480791	0.876864	1.13242	1.21749	1.21965	1.2036	1.20314	1.19198	1.17369	1.17102	1.16573	1.16092	1.15159	1.14934	1.1461	1.14575	1.13478	1.14055	1.13558	1.11732	1.129	1.12558	1.12045	1.11253	1.1064	1.10657	1.11469	1.10443	1.10009	1.09285	1.09554	1.05342	0.95249	0.70181	0.404936	0.193291	0.207466	0.503301	0.782566	0.81589	0.807582	0.773706	0.722035	0.674845	0.583916	0.460254
1.02934	0.949889	0.762115	0.769675	1.07336	1.21715	1.22742	1.21365	1.2218	1.21475	1.20715	1.19704	1.17205	1.17264	1.1607	1.16373	1.15233	1.14953	1.15364	1.15301	1.13644	1.13421	1.12585	1.12613	1.12421	1.1135	1.12763	1.11656	1.12121	1.12744	1.11317	1.11365	1.11019	1.10426	1.1072	1.0699	1.00732	0.783881	0.570435	0.590642	0.768732	0.842086	0.841532	0.833776	0.847136	0.81616	0.811774	0.786552	0.744531	0.678675
1.04193	1.01253	0.97519	1.01884	1.19199	1.23537	1.22907	1.22514	1.23455	1.20263	1.19309	1.18629	1.17478	1.16533	1.17215	1.1594	1.16322	1.15864	1.16015	1.13168	1.14681	1.13358	1.12661	1.11578	1.11831	1.12945	1.13453	1.11599	1.12706	1.11114	1.11667	1.11348	1.1044	1.11458	1.11926	1.10998	1.07745	1.05911	0.950552	0.883934	0.870014	0.857665	0.8619	0.850371	0.847494	0.838204	0.839502	0.828932	0.811305	0.800655
1.0438	1.02117	1.05563	1.179	1.23543	1.23867	1.2375	1.23807	1.22315	1.21016	1.18734	1.18539	1.17876	1.18114	1.17086	1.16283	1.1532	1.16329	1.15543	1.15161	1.13698	1.14231	1.12194	1.12463	1.12228	1.12638	1.11901	1.13194	1.11712	1.12588	1.12407	1.12663	1.11031	1.11464	1.12159	1.10029	1.10116	1.08155	0.992313	0.892713	0.874507	0.862671	0.863145	0.875321	0.851933	0.853193	0.843322	0.845805	0.837067	0.842186
1.01325	0.96027	0.882381	0.897579	1.00313	1.09152	1.1855	1.22788	1.2272	1.2134	1.20293	1.20347	1.18402	1.17491	1.18297	1.17318	1.15989	1.15934	1.1568	1.15111	1.14589	1.13995	1.14045	1.12697	1.12391	1.13883	1.13865	1.12444	1.1235	1.12838	1.12017	1.11309	1.12859	1.12388	1.12692	1.13876	1.12049	1.11911	1.06931	1.00067	0.917041	0.870046	0.864659	0.869232	0.870498	0.868225	0.863686	0.853631	0.862898	0.867882
0.656317	0.491205	0.478111	0.551405	0.676015	0.887937	1.09766	1.19596	1.22371	1.20977	1.18147	1.19009	1.16924	1.17903	1.16759	1.15996	1.16378	1.16199	1.14531	1.14908	1.13997	1.13586	1.14499	1.12952	1.14394	1.13837	1.13944	1.1393	1.13329	1.12595	1.13266	1.13268	1.12521	1.12078	1.12693	1.12851	1.11139	1.11627	1.05183	0.945603	0.881907	0.892873	0.883157	0.880114	0.892419	0.878947	0.870394	0.881832	0.873765	0.888963
0.363839	0.312198	0.31416	0.316614	0.361448	0.495976	0.730559	0.942993	1.15054	1.19708	1.20212	1.17611	1.18345	1.17244	1.17604	1.15291	1.16105	1.15208	1.15125	1.15096	1.15916	1.13598	1.13197	1.12716	1.13194	1.13179	1.13639	1.13981	1.1461	1.12897	1.13016	1.12796	1.14363	1.12955	1.12939	1.15074	1.12931	1.13308	1.09457	0.974188	0.899786	0.88948	0.892002	0.895783	0.887999	0.895491	0.90481	0.89409	0.894336	0.901163
0.375084	0.298054	0.289777	0.298374	0.32252	0.410176	0.58435	0.780669	0.982452	1.15114	1.18401	1.1778	1.17508	1.16026	1.15363	1.16476	1.14786	1.13721	1.15282	1.1472	1.15524	1.13226	1.13633	1.13126	1.13366	1.12916	1.1273	1.12286	1.13194	1.13625	1.13324	1.12823	1.14423	1.1312	1.13975	1.12706	1.15955	1.08528	0.96983	0.90295	0.90624	0.906061	0.897502	0.895063	0.901799	0.893674	0.913346	0.914818	0.903982	0.906856
0.459112	0.321455	0.283481	0.283212	0.289075	0.297974	0.339792	0.459676	0.656171	0.899524	1.13219	1.16582	1.16826	1.17594	1.15467	1.16654	1.16217	1.15055	1.14198	1.14437	1.13479	1.13924	1.1196	1.13341	1.13768	1.12585	1.12568	1.13376	1.13889	1.13096	1.14999	1.13957	1.13443	1.1439	1.13823	1.14518	1.14061	1.11344	0.976824	0.908145	0.911028	0.89592	0.905168	0.9147	0.9108	0.90692	0.912322	0.912684	0.915522	0.905312
0.558636	0.314056	0.284272	0.294126	0.282807	0.279338	0.30612	0.348609	0.498554	0.73488	1.00475	1.14382	1.15925	1.14925	1.15241	1.1478	1.13621	1.13868	1.13869	1.13447	1.13901	1.13229	1.13162	1.12895	1.14187	1.13988	1.12583	1.13832	1.14355	1.13639	1.14583	1.14015	1.14515	1.13904	1.13332	1.13906	1.0996	0.977807	0.916788	0.912296	0.8978	0.917204	0.911426	0.914443	0.922105	0.913758	0.917068	0.915692	0.921974	0.92177
0.693382	0.451933	0.297037	0.281136	0.278476	0.270856	0.266035	0.283229	0.322908	0.443033	0.681285	0.924602	1.11663	1.14974	1.16468	1.14764	1.15145	1.12947	1.1303	1.12114	1.12008	1.13121	1.12459	1.12236	1.13681	1.13132	1.14692	1.13256	1.13782	1.13738	1.14111	1.13691	1.14392	1.12934	1.14141	1.149	1.12264	1.03536	0.93238	0.917691	0.916505	0.913531	0.920329	0.916896	0.926665	0.919501	0.925364	0.927475	0.935188	0.929064
0.841308	0.454853	0.283239	0.266159	0.277117	0.277281	0.266408	0.27599	0.289799	0.34359	0.511584	0.754121	1.01892	1.13941	1.15833	1.15647	1.16056	1.16	1.14417	1.14606	1.12917	1.13941	1.14696	1.14215	1.13526	1.1433	1.152	1.15545	1.15162	1.13969	1.15103	1.16118	1.15389	1.16009	1.16085	1.14322	1.07286	0.959692	0.915616	0.920095	0.927223	0.925851	0.930041	0.934965	0.936401	0.922045	0.940399	0.941109	0.946487	0.948468
0.954139	0.67804	0.362254	0.266489	0.267836	0.269269	0.273628	0.271524	0.271254	0.276253	0.313771	0.489808	0.814726	0.99668	1.08513	1.13088	1.14444	1.14015	1.13154	1.13511	1.14019	1.12689	1.11868	1.11983	1.13087	1.13527	1.14234	1.13148	1.13324	1.14886	1.15301	1.14607	1.15217	1.15654	1.15272	1.14762	1.07303	0.95021	0.900457	0.864236	0.893449	0.904486	0.922134	0.936557	0.938089	0.940163	0.948312	0.954569	0.94421	0.961393
1.06086	0.721052	0.36388	0.27777	0.269305	0.27633	0.269072	0.2666	0.273969	0.264615	0.323585	0.586612	0.845547	0.928775	0.981146	1.01877	1.03193	1.09271	1.11391	1.1269	1.13048	1.12131	1.12625	1.12003	1.12325	1.11137	1.1294	1.12824	1.12934	1.15863	1.1443	1.15908	1.16508	1.17174	1.12747	0.980349	0.885215	0.858259	0.86105	0.878465	0.891171	0.889049	0.900732	0.92212	0.921531	0.951107	0.947291	0.958119	0.962809	0.973207
1.14892	0.936977	0.611996	0.338206	0.276851	0.271168	0.272129	0.262879	0.266651	0.259736	0.293719	0.485398	0.719076	0.845372	0.847204	0.734062	0.671241	0.791407	0.95798	1.03708	1.09346	1.10001	1.0949	1.07844	1.06663	1.04569	1.03379	1.09271	1.12537	1.14325	1.16288	1.16497	1.16337	1.14867	1.01181	0.884794	0.871264	0.868982	0.87349	0.867503	0.849244	0.861266	0.890283	0.903104	0.895193	0.91776	0.91968	0.9437	0.937073	0.956775
1.20008	0.964212	0.588194	0.322593	0.278215	0.270808	0.269988	0.276691	0.268192	0.269003	0.306404	0.49051	0.698717	0.627165	0.400021	0.344866	0.41689	0.55999	0.68146	0.832379	0.971088	1.06767	1.07823	0.997576	0.792416	0.892758	1.06597	1.11129	1.11682	1.13123	1.15806	1.17075	1.09735	0.931524	0.876314	0.881226	0.87695	0.87718	0.783087	0.635643	0.659405	0.789539	0.880848	0.899531	0.901073	0.90025	0.916498	0.916876	0.925103	0.934715
[truncated: 70 more columns]

## Sheet: on axis 0_0
1.02429	1.00483	1.04826	1.11067	1.11688	1.11342	1.08065	1.0276	0.946002	0.72554	0.552723	0.493854	0.489178	0.490552	0.487899	0.490157	0.495701	0.496141	0.487759	0.486431	0.50391	0.525822	0.543692	0.533083	0.644271	0.978633	1.01661	1.01439	1.01671	1.01363	1.01519	1.01638	0.982422	0.919101	0.925635	1.03078	1.08098	1.07435	1.07438	1.10338	1.11375	1.0761	1.07743	1.03016	0.925686	0.919638	0.920903	0.923412	0.923744	0.921044
1.01368	1.01269	1.05886	1.11626	1.113	1.11716	1.01993	0.872221	1.00951	1.10802	1.04868	0.832528	0.641426	0.5226	0.489983	0.488801	0.495934	0.50637	0.493426	0.494516	0.489496	0.483766	0.494437	0.511138	0.52516	0.716113	1.00482	1.01392	1.01192	1.00558	1.01022	1.01051	1.01075	0.950976	0.932126	1.0431	1.08472	1.07463	1.07653	1.07355	1.07511	1.07548	1.07482	1.03059	0.921895	0.924315	0.913339	0.931607	0.924929	0.923033
1.01046	1.04342	1.10945	1.10845	1.09296	0.869422	0.560208	0.524213	0.610043	0.769779	1.00132	1.10812	1.04131	0.852508	0.65565	0.530004	0.494565	0.485706	0.487837	0.495857	0.495005	0.484144	0.488361	0.482013	0.579021	0.943731	1.01761	1.01524	1.01538	1.00752	1.01969	1.0107	1.01032	0.953486	1.00913	1.07638	1.08434	1.0806	1.07676	1.08065	1.0762	1.07269	1.06166	0.939846	0.918976	0.924264	0.930281	0.918914	0.921239	0.914696
1.0133	1.04868	1.112	1.11835	1.04472	0.64124	0.490966	0.48866	0.495087	0.502913	0.53572	0.675291	0.884814	1.05531	1.10651	1.01704	0.851141	0.672877	0.541023	0.493981	0.490584	0.485089	0.488409	0.507256	0.778677	1.00487	1.01572	1.01198	1.01771	1.0115	1.01254	1.01345	1.00601	0.988869	1.01339	1.07634	1.0762	1.07621	1.07743	1.07435	1.07535	1.06885	1.0482	0.939323	0.916971	0.921708	0.928434	0.924929	0.922072	0.923788
0.907591	1.02969	1.10437	0.901058	0.552912	0.490788	0.4857	0.489842	0.492495	0.48727	0.489794	0.493475	0.524021	0.651045	0.839393	1.019	1.10712	1.06961	0.942498	0.774938	0.586726	0.496885	0.493157	0.702002	1.00241	1.01562	1.01576	1.01477	1.01145	1.01349	1.02339	1.01425	1.00767	1.02505	1.07605	1.07951	1.07776	1.069	1.07572	1.08472	1.06971	1.06426	0.973946	0.918913	0.920428	0.911856	0.921611	0.933118	0.921092	0.916828
0.289223	0.433988	0.87365	0.807945	0.507019	0.490065	0.490079	0.489699	0.492339	0.489542	0.491011	0.49188	0.488311	0.490065	0.494864	0.527447	0.645091	0.813772	0.97418	1.10045	1.08373	0.901482	0.683437	0.569266	0.886898	1.01065	1.02098	1.01616	1.02206	1.01321	1.01127	1.01084	1.01557	1.02694	1.0725	1.07349	1.078	1.07344	1.07814	1.08022	1.08567	1.06687	0.967363	0.917587	0.920065	0.923363	0.918107	0.9263	0.921661	0.915692
0.171722	0.264074	0.529278	0.519	0.492859	0.491832	0.488076	0.491296	0.488359	0.491817	0.488373	0.489545	0.490505	0.488564	0.492198	0.489115	0.491878	0.513127	0.586443	0.733971	0.93165	1.09604	0.95426	0.401966	0.792744	1.01453	1.01847	1.01715	1.01969	1.01088	1.0142	1.01089	1.01638	1.03533	1.06644	1.07729	1.077	1.07378	1.07331	1.07085	1.0725	0.988911	0.920096	0.928287	0.919151	0.918627	0.918959	0.922704	0.925969	0.920102
0.180614	0.171628	0.199653	0.318397	0.476472	0.487316	0.489461	0.491025	0.491451	0.494154	0.491108	0.483101	0.489607	0.488706	0.492828	0.488279	0.486528	0.490681	0.48813	0.492573	0.513936	0.636092	0.951828	0.759927	0.496505	0.940703	1.01178	1.01306	1.00776	1.01472	1.01932	1.00506	1.01216	1.01406	1.0582	1.07965	1.07705	1.06885	1.07018	1.0689	1.07298	0.987584	0.919622	0.922414	0.917538	0.926399	0.917301	0.924138	0.917492	0.922275
0.323782	0.175274	0.178874	0.318255	0.488942	0.486274	0.490017	0.485942	0.487568	0.48921	0.487223	0.487141	0.490254	0.48561	0.489355	0.490635	0.487033	0.492055	0.487759	0.485896	0.518673	0.841953	1.01595	0.910155	0.754145	1.00065	1.01775	1.01188	1.01889	1.016	1.00806	1.01515	1.01496	1.01652	1.05616	1.0815	1.07728	1.07672	1.07942	1.07468	1.00236	0.919053	0.917115	0.918578	0.918772	0.91356	0.920049	0.926775	0.918583	0.921186
0.534251	0.323987	0.17139	0.215659	0.403126	0.487793	0.491439	0.49229	0.487838	0.488882	0.494991	0.492431	0.50244	0.484996	0.486226	0.488182	0.48978	0.488834	0.488739	0.496271	0.639156	0.968735	1.00937	1.01373	0.990475	1.00421	1.0124	1.01941	1.01979	1.01477	1.01255	1.00966	1.01472	1.00937	1.03764	1.06838	1.06971	1.06999	1.06928	1.06786	1.0052	0.922229	0.915929	0.912283	0.921191	0.917732	0.918772	0.912992	0.915551	0.915834
0.756037	0.44365	0.186404	0.249805	0.456534	0.487142	0.493902	0.480685	0.503859	0.501351	0.4915	0.503705	0.502299	0.490505	0.490317	0.484192	0.481545	0.465814	0.471548	0.722856	0.992938	1.01567	1.01292	1.01287	1.01449	1.01075	1.01126	1.01112	1.01079	1.01415	1.01586	1.0154	1.01482	1.01378	1.04309	1.07947	1.07402	1.0729	1.06976	1.01212	0.926204	0.917634	0.918533	0.913137	0.915692	0.915976	0.918392	0.921327	0.919198	0.921376
0.753432	0.745998	0.467298	0.203015	0.306226	0.47587	0.492339	0.489448	0.490253	0.4823	0.488232	0.483291	0.490352	0.484949	0.472444	0.432144	0.357897	0.2822	0.283163	0.737993	1.01103	1.01358	1.01453	1.01415	1.00686	1.01411	1.01259	1.01648	1.00785	1.01141	1.01235	1.01681	1.01643	1.01415	1.02258	1.06369	1.07691	1.07132	1.07639	1.01202	0.921326	0.918439	0.920619	0.912391	0.911569	0.923125	0.91702	0.916118	0.916182	0.918723
0.434462	0.812726	0.540079	0.270279	0.339934	0.479754	0.481918	0.492257	0.491913	0.489559	0.485804	0.471024	0.421347	0.327775	0.233611	0.179185	0.169295	0.166229	0.326816	0.777683	1.00814	1.01126	1.01021	1.01496	1.01354	1.00909	1.00909	1.01093	1.01307	1.01117	1.01491	1.01018	1.00786	1.01482	1.02812	1.07946	1.07387	1.07141	1.0208	0.920663	0.921235	0.918209	0.918344	0.92379	0.915736	0.923984	0.914523	0.91039	0.918203	0.917918
0.226897	0.465531	0.808703	0.587674	0.319094	0.299595	0.4341	0.473551	0.473061	0.462075	0.397665	0.299029	0.214759	0.174091	0.17152	0.167778	0.168077	0.168362	0.167414	0.298399	0.753771	1.00691	1.01019	1.01146	1.0034	1.00497	1.00861	1.00389	1.01046	1.00677	1.00762	1.01226	1.01548	1.01752	1.03414	1.05261	1.07312	1.07236	1.03135	0.93402	0.923412	0.919766	0.931512	0.920713	0.922141	0.93497	0.916166	0.917491	0.917633	0.917068
0.172329	0.314987	0.61675	0.488171	0.31262	0.200075	0.23149	0.25394	0.246977	0.212664	0.174091	0.168169	0.167698	0.165786	0.169639	0.16945	0.166087	0.168353	0.167825	0.217513	0.58791	0.996061	1.00939	1.00762	1.00852	1.00847	1.0126	1.00833	1.00715	1.01368	1.01018	1.00947	1.01373	1.01657	1.02391	1.06493	1.07956	1.03755	0.929853	0.917824	0.91948	0.913196	0.919337	0.920002	0.921281	0.917918	0.925214	0.924833	0.938238	0.925214
0.170474	0.171343	0.196335	0.196105	0.193067	0.177452	0.169116	0.170667	0.172245	0.172528	0.178117	0.168787	0.171487	0.169733	0.168252	0.167224	0.167921	0.167982	0.168394	0.167864	0.203265	0.595252	1.00662	1.01179	1.01078	0.958412	0.849908	0.969587	1.00885	1.01217	1.00473	1.0114	1.00378	1.01088	1.01254	1.03745	1.07392	1.03343	0.946328	0.914318	0.913088	0.913277	0.920194	0.91844	0.911	0.920808	0.920572	0.921185	0.91664	0.914746
0.172954	0.173522	0.179726	0.169544	0.171518	0.170917	0.171899	0.172576	0.168644	0.170113	0.171755	0.171922	0.169056	0.16947	0.168692	0.16811	0.166213	0.168301	0.166892	0.166032	0.165742	0.390149	0.917066	1.00672	0.94245	0.754476	0.931982	1.00904	1.00847	1.01074	1.00975	1.00871	1.01094	1.01321	1.01889	1.05048	1.05337	0.937429	0.91806	0.914983	0.91803	0.914515	0.917873	0.918298	0.919057	0.912853	0.912943	0.919622	0.921183	0.919243
0.17158	0.170902	0.190571	0.180941	0.170525	0.16708	0.16997	0.170239	0.169023	0.168298	0.171805	0.173413	0.171367	0.170525	0.168207	0.170019	0.169767	0.169735	0.166608	0.169072	0.166466	0.174896	0.440824	0.942259	0.908602	0.757666	0.948655	1.017	1.01089	1.01359	1.01815	1.00994	1.01666	1.01022	1.00951	1.03011	1.04399	0.94676	0.913038	0.915644	0.916259	0.913324	0.920712	0.9165	0.915172	0.920191	0.918058	0.912661	0.913753	0.917874
0.171769	0.170855	0.17223	0.167364	0.168772	0.171045	0.172765	0.17275	0.170159	0.173096	0.170341	0.176412	0.171959	0.168644	0.167958	0.166167	0.165802	0.166275	0.167358	0.169165	0.16514	0.167501	0.292823	0.715452	0.75653	0.952773	1.00748	1.01207	1.00762	1.01378	1.00847	1.01401	1.0151	1.01534	1.01363	1.02078	0.961254	0.91833	0.917585	0.933024	0.9263	0.914267	0.919576	0.919386	0.913186	0.918676	0.914557	0.928921	0.938803	0.921991
0.176458	0.197865	0.181383	0.171345	0.169007	0.179428	0.182081	0.171999	0.167648	0.169598	0.166925	0.169859	0.177312	0.172324	0.167319	0.165505	0.166089	0.169261	0.167224	0.176934	0.166785	0.164903	0.166026	0.272599	0.675386	0.962777	1.01444	1.0142	1.00945	1.01032	1.00421	1.00842	1.01061	1.00899	1.0128	1.00743	0.95647	0.912664	0.914651	0.932646	0.930198	0.917018	0.920854	0.912662	0.91749	0.926633	0.922087	0.912615	0.921516	0.919337
0.183879	0.225429	0.193265	0.174186	0.332975	0.544307	0.277321	0.16997	0.170917	0.169331	0.168162	0.169442	0.172528	0.179633	0.166594	0.166492	0.169402	0.165186	0.173664	0.173711	0.170444	0.16702	0.164762	0.259104	0.716919	1.00734	1.01804	1.01425	1.01278	1.01657	1.01695	1.01288	1.01723	1.00771	1.01098	0.977875	0.918391	0.919105	0.912235	0.916544	0.915879	0.918579	0.917018	0.913608	0.919432	0.922228	0.923222	0.923934	0.920999	0.915409
0.174136	0.181195	0.211883	0.21122	0.233811	0.530477	0.732784	0.331788	0.172593	0.171378	0.171297	0.170486	0.170906	0.174125	0.175498	0.169544	0.169877	0.169732	0.168065	0.170208	0.172859	0.166879	0.164808	0.168977	0.275572	0.680326	0.996488	1.01586	1.01905	1.00828	1.01108	1.00629	1.00918	1.01624	1.00942	0.998148	0.9344	0.916133	0.914843	0.912235	0.919668	0.912709	0.915316	0.91375	0.917541	0.918534	0.922514	0.924359	0.91683	0.924833
0.189659	0.174872	0.204307	0.231491	0.196097	0.431541	0.725838	0.555421	0.19422	0.165741	0.170208	0.16901	0.166167	0.171329	0.175409	0.170665	0.17447	0.170054	0.169152	0.166071	0.174469	0.175545	0.169536	0.166702	0.19654	0.519666	0.969547	1.01539	1.01316	1.02117	1.01179	1.01226	1.0143	1.01458	1.0125	0.978823	0.915692	0.920854	0.922843	0.916497	0.917491	0.915928	0.919859	0.91768	0.912896	0.917536	0.923364	0.915597	0.919674	0.918219
0.178905	0.176316	0.168502	0.194692	0.22434	0.184054	0.330002	0.704036	0.568778	0.190701	0.170383	0.169356	0.167926	0.170587	0.166038	0.178305	0.212405	0.186312	0.165553	0.166406	0.165506	0.174802	0.171188	0.16552	0.166311	0.191281	0.448261	0.890171	1.00804	1.00814	1.01605	1.01856	1.0142	1.01866	1.01955	0.987126	0.923177	0.920903	0.919671	0.918076	0.918771	0.921422	0.914272	0.920425	0.914695	0.916498	0.920996	0.917445	0.915648	0.920616
0.193886	0.176175	0.17788	0.188772	0.215626	0.200138	0.264027	0.572942	0.734066	0.280496	0.169496	0.172312	0.173524	0.169402	0.193983	0.265211	0.191898	0.17054	0.168249	0.168489	0.168219	0.171036	0.176972	0.166552	0.167461	0.172283	0.367048	0.807709	1.0142	1.01032	1.0151	1.01032	1.01112	1.01633	1.01183	0.95568	0.918598	0.924737	0.915569	0.920523	0.911242	0.91702	0.916971	0.919624	0.917445	0.917541	0.925733	0.914933	0.919863	0.912378
0.200512	0.182567	0.197959	0.1739	0.179206	0.225666	0.256971	0.246977	0.551505	0.743536	0.238677	0.167555	0.171426	0.168691	0.232865	0.282878	0.19913	0.172672	0.16495	0.169546	0.166168	0.169402	0.171194	0.170903	0.183563	0.279502	0.52918	0.853126	1.10457	1.04409	1.01472	1.00534	1.01624	1.01551	1.01114	0.976931	0.918962	0.921093	0.910622	0.919672	0.916702	0.918061	0.921091	0.918724	0.924551	0.91522	0.915976	0.914463	0.923649	0.918123
0.167728	0.168345	0.169591	0.170254	0.173665	0.200189	0.228365	0.191648	0.37111	0.766757	0.45734	0.168881	0.168359	0.184117	0.198324	0.174209	0.166514	0.170018	0.165139	0.166749	0.172244	0.175655	0.258474	0.513237	0.892025	1.2008	1.29358	1.29358	1.16552	1.01695	1.01247	1.00724	1.00644	1.01046	1.00568	0.96771	0.920522	0.92218	0.916215	0.916401	0.913655	0.9263	0.933222	0.921802	0.916559	0.911764	0.917585	0.913799	0.924928	0.932174
0.169259	0.171676	0.170017	0.170951	0.171106	0.172528	0.190464	0.215991	0.206627	0.397095	0.782229	0.350034	0.169923	0.170729	0.168346	0.16907	0.164896	0.16732	0.166229	0.17499	0.231587	0.494659	0.917965	1.20658	1.29278	1.30149	1.29841	1.29542	1.22846	1.05346	1.01245	1.0061	1.01041	1.01529	1.01259	0.989666	0.901056	0.928525	0.924029	0.918818	0.922132	0.915457	0.921235	0.911897	0.920397	0.920049	0.916637	0.916265	0.919907	0.937431
0.168217	0.173758	0.170538	0.171391	0.172527	0.169118	0.175639	0.214095	0.22202	0.249679	0.655066	0.572282	0.178117	0.169057	0.1701	0.171676	0.177216	0.232091	0.431105	0.731224	1.0967	1.28368	1.30589	1.30409	1.30253	1.3004	1.29254	1.28633	1.14375	1.01851	1.01179	1.01591	1.0187	1.01613	1.01198	0.892676	0.643558	0.828976	0.9121	0.920966	0.920902	0.917872	0.896181	0.909962	0.920666	0.919625	0.916923	0.924262	0.919294	0.918727
0.169767	0.171188	0.170254	0.168406	0.172614	0.166086	0.16953	0.172337	0.211695	0.219732	0.261944	0.454165	0.205822	0.170066	0.186404	0.265609	0.504556	0.850235	1.14837	1.2706	1.296	1.29097	1.30068	1.30428	1.29878	1.30068	1.30219	1.29803	1.19829	1.02353	1.008	1.01297	1.01984	1.01804	1.0097	1.00269	0.746709	0.497609	0.601927	0.819551	0.908067	0.916973	0.917775	0.926304	0.915693	0.917303	0.917018	0.916261	0.911193	0.923366
0.173568	0.172656	0.167682	0.170998	0.17196	0.167507	0.172515	0.168265	0.193983	0.227925	0.1838	0.183419	0.24712	0.493392	0.867049	1.16741	1.27923	1.28884	1.294	1.29874	1.29874	1.29528	1.29069	1.30011	1.303	1.29926	1.30504	1.22391	1.04678	1.01107	1.00824	1.01358	1.01439	1.01321	1.01046	0.971575	0.635477	0.467819	0.484396	0.611261	0.834799	0.912237	0.914271	0.919575	0.920336	0.926964	0.92043	0.919103	0.911432	0.922229
0.175025	0.169576	0.169605	0.169875	0.171484	0.171675	0.179985	0.182079	0.168275	0.196635	0.273547	0.532117	0.894612	1.18584	1.28861	1.29434	1.30054	1.29315	1.30802	1.3004	1.29126	1.2968	1.2887	1.29685	1.33464	1.31488	1.29702	1.24049	1.07691	1.01098	1.00639	1.00605	1.01633	1.01103	1.0134	1.01524	0.958663	0.703912	0.488929	0.491061	0.565556	0.67563	0.879225	0.914368	0.922371	0.931229	0.917538	0.919198	0.915976	0.919101
0.173687	0.16779	0.171438	0.185977	0.1838	0.183467	0.192025	0.212486	0.176599	0.208127	0.709009	1.17569	1.29002	1.30106	1.30528	1.30007	1.2923	1.30589	1.29727	1.30016	1.30542	1.30182	1.29723	1.30447	1.30495	1.28922	1.28652	1.12218	1.00975	1.00696	1.00103	1.0152	1.0143	1.00866	1.01302	1.09097	1.16083	0.972146	0.667729	0.528191	0.570781	0.577207	0.675823	0.894	0.919198	0.916876	0.91754	0.918724	0.910772	0.914997
0.170099	0.17248	0.175985	0.180055	0.187525	0.211206	0.328138	0.570117	0.55419	0.428544	0.920521	1.03632	1.16381	1.29755	1.29893	1.31011	1.30149	1.30016	1.29942	1.29164	1.29315	1.29936	1.2905	1.31735	1.29775	1.29941	1.29827	1.23315	1.06814	1.00279	1.01345	1.00601	1.01145	1.01221	1.01292	1.09277	1.22297	1.22325	1.17485	0.952539	0.64408	0.523689	0.561293	0.596311	0.852844	0.911617	0.911665	0.918488	0.914747	0.913798
0.181668	0.189435	0.21624	0.355196	0.640571	0.962385	1.18526	1.1254	0.924971	0.979531	1.01515	1.02495	1.22278	1.30708	1.30134	1.30798	1.30627	1.30329	1.3005	1.2995	1.30229	1.29576	1.29921	1.30655	1.29325	1.30007	1.14657	0.71304	0.681275	0.914033	1.01431	1.0106	1.01183	1.01416	1.0447	1.20388	1.2296	1.22467	1.21638	1.12086	0.889752	0.606099	0.474496	0.530573	0.702383	0.882254	0.915172	0.920712	0.918912	0.918676
0.243838	0.383691	0.687552	1.00288	1.19545	1.1729	0.952824	0.7541	0.95225	1.0114	1.00899	1.01785	1.19545	1.29514	1.2977	1.29595	1.2941	1.29259	1.29926	1.29656	1.29912	1.30012	1.29775	1.29798	1.30992	1.22377	0.864782	0.513145	0.255392	0.37602	0.875721	1.01671	1.00572	1.00838	1.02656	1.17149	1.22524	1.22652	1.22254	1.22055	1.20407	1.07728	0.807197	0.704718	0.571968	0.582274	0.807429	0.911478	0.913292	0.914651
1.01709	1.22523	1.12648	0.840531	0.523122	0.269664	0.219224	0.600711	0.994687	1.01264	1.00879	1.1013	1.29263	1.30007	1.30286	1.2932	1.30802	1.30338	1.2995	1.29509	1.29571	1.29789	1.29168	1.30637	1.21543	0.649903	0.295571	0.490221	0.354662	0.279455	0.644887	1.0071	1.00984	1.00302	1.04389	1.22045	1.22799	1.23296	1.23035	1.22964	1.22841	1.19048	1.03224	0.854362	0.848491	0.647868	0.607439	0.828976	0.912141	0.910009
1.05332	0.802612	0.476567	0.2484	0.180945	0.170145	0.253111	0.708295	1.00241	1.01089	1.00477	1.09528	1.28951	1.30214	1.29225	1.29812	1.29164	1.28733	1.29078	1.29723	1.29003	1.29741	1.29486	1.287	1.1478	0.963476	0.610453	0.271795	0.437413	0.47213	0.251288	0.583474	0.993509	0.981903	0.891584	1.18091	1.22543	1.22775	1.23398	1.23319	1.22746	1.22477	1.20464	1.0502	1.05559	1.03234	0.733986	0.550924	0.67444	0.860952
0.280319	0.180941	0.169582	0.169543	0.16779	0.220457	0.626127	0.994688	1.00459	1.00478	1.02287	1.22907	1.29083	1.29358	1.29353	1.29553	1.29789	1.3004	1.30058	1.29803	1.29699	1.28557	1.18025	0.90551	0.895376	0.998192	0.723076	0.399053	0.566833	0.632527	0.27305	0.428023	0.936626	0.831675	1.08458	1.22917	1.22794	1.23623	1.23012	1.22699	1.22936	1.23282	1.2107	1.12346	1.07355	1.01657	0.953549	0.729518	0.589851	0.784694
0.169719	0.173316	0.17442	0.177547	0.174644	0.170253	0.288228	0.775409	1.00359	1.01212	1.01193	1.20079	1.28761	1.29647	1.295	1.30031	1.30172	1.30026	1.29211	1.28628	1.20364	0.931224	0.507589	0.246031	0.346388	0.820419	0.946003	0.738515	0.762292	0.95102	0.738052	0.262878	0.441997	0.804825	1.10963	1.23035	1.2305	1.22983	1.23452	1.23376	1.22822	1.23021	1.22979	1.18451	1.07298	1.03111	1.03935	1.06445	0.980813	0.945243
0.178718	0.180342	0.172321	0.169863	0.168406	0.184106	0.280272	0.613864	0.994117	1.00482	1.10688	1.2949	1.29453	1.29751	1.29495	1.28898	1.28349	1.20302	0.98602	0.646875	0.334957	0.188016	0.168908	0.167637	0.233859	0.580901	0.723079	0.794732	0.982185	0.997386	0.883678	0.464258	0.384987	1.13034	1.22638	1.2341	1.23111	1.23031	1.23527	1.22344	1.22174	1.22737	1.22339	1.17366	1.06919	1.07378	1.07856	1.07501	1.06745	1.07411
0.171566	0.1728	0.170667	0.168407	0.169544	0.17409	0.169592	0.239116	0.603974	0.996551	1.10973	1.29543	1.29438	1.2914	1.28699	1.19389	0.943114	0.655557	0.428213	0.182946	0.166417	0.167263	0.168408	0.167258	0.166324	0.239582	0.54344	0.79991	0.994451	1.00697	1.01425	0.906551	0.474103	0.878136	1.22145	1.23329	1.22533	1.22212	1.2197	1.22851	1.24826	1.23002	1.22676	1.22477	1.11532	1.07435	1.07885	1.0743	1.06985	1.07146
0.16997	0.171711	0.1694	0.170775	0.167744	0.167459	0.170144	0.180438	0.407104	0.917111	1.20624	1.29121	1.23173	1.02083	0.647017	0.297843	0.189373	0.204495	0.182934	0.166267	0.168835	0.163751	0.165742	0.165835	0.16451	0.305871	0.786684	0.998383	1.01036	1.01013	1.00421	0.979818	0.76983	1.10783	1.22064	1.22368	1.22794	1.22827	1.22742	1.23604	1.2385	1.22514	1.23632	1.2089	1.09651	1.07089	1.07369	1.07629	1.07103	1.07809
0.167696	0.170632	0.168264	0.168723	0.171992	0.168881	0.168345	0.168265	0.175181	0.406523	1.07511	0.965184	0.592223	0.300922	0.188697	0.169245	0.169862	0.16688	0.168597	0.170372	0.167307	0.166229	0.168304	0.169489	0.170088	0.168726	0.378624	0.877236	1.00399	1.01349	1.00567	1.01406	0.980389	1.10002	1.21122	1.21742	1.2169	1.22135	1.22221	1.22642	1.23282	1.2321	1.22827	1.22642	1.16135	1.07335	1.07544	1.07624	1.06781	1.07402
0.168217	0.172557	0.170253	0.171045	0.16787	0.170301	0.167981	0.172614	0.183121	0.275003	0.390892	0.200367	0.17466	0.166876	0.167176	0.167399	0.171331	0.169151	0.167209	0.168502	0.174801	0.170247	0.169382	0.191363	0.166167	0.167494	0.33444	0.749694	0.998713	1.01122	1.01785	1.02329	1.02879	1.17201	1.21714	1.22661	1.22585	1.23376	1.23125	1.2305	1.22841	1.22837	1.2286	1.22481	1.14809	1.08477	1.07604	1.07482	1.07492	1.06256
0.174753	0.168738	0.167081	0.171438	0.170241	0.17114	0.169829	0.170207	0.172703	0.170798	0.188819	0.209374	0.171714	0.169735	0.167871	0.168914	0.168408	0.167508	0.168265	0.170483	0.169591	0.165709	0.167461	0.171012	0.165709	0.162772	0.165613	0.265971	0.620496	0.986779	1.01259	1.0053	0.990948	1.13203	1.20369	1.21961	1.22386	1.22849	1.22828	1.22784	1.22234	1.2305	1.22216	1.21871	1.19717	1.09604	1.07714	1.06658	1.03747	0.965041
0.192277	0.171439	0.172529	0.172504	0.167345	0.170302	0.169294	0.169055	0.167732	0.171061	0.179712	0.202507	0.176553	0.168542	0.168015	0.168739	0.170009	0.167682	0.170677	0.167602	0.170809	0.167502	0.166039	0.168503	0.166931	0.16443	0.167449	0.209279	0.491927	0.894378	1.00757	0.988578	1.01799	1.1576	1.2143	1.2269	1.23258	1.23149	1.2305	1.23007	1.22941	1.2286	1.23325	1.22718	1.20757	1.09557	1.00582	0.927722	0.878436	0.880454
0.201227	0.188758	0.17285	0.170568	0.171234	0.169022	0.17133	0.1692	0.169829	0.171344	0.170064	0.178908	0.1766	0.170735	0.167319	0.166971	0.170871	0.167853	0.165646	0.169497	0.16817	0.17001	0.166022	0.168585	0.169284	0.163861	0.167768	0.165791	0.176305	0.389629	0.856019	0.985739	0.998477	0.996111	1.14312	1.22169	1.22662	1.23822	1.22756	1.23599	1.22709	1.22689	1.23286	1.23054	1.22884	1.10168	0.900586	0.880268	0.881262	0.871377
0.191269	0.212105	0.172561	0.172906	0.168501	0.168322	0.17158	0.171722	0.167223	0.168218	0.172622	0.171613	0.168202	0.169781	0.166987	0.16822	0.168165	0.167791	0.169354	0.170715	0.16484	0.166972	0.167934	0.166133	0.169211	0.169165	0.165084	0.163624	0.165234	0.259752	0.654975	0.953682	0.924881	0.955237	1.14525	1.2302	1.23168	1.23012	1.23054	1.23026	1.23329	1.22411	1.22476	1.23168	1.22178	1.04877	0.886377	0.878845	0.878233	0.874535
0.177169	0.186687	0.207526	0.179821	0.177594	0.168359	0.173475	0.170253	0.168346	0.17016	0.170206	0.170113	0.1703	0.166134	0.167507	0.167216	0.165754	0.166844	0.169119	0.162852	0.168588	0.166749	0.165946	0.164794	0.164226	0.167034	0.167164	0.168692	0.235375	0.419843	0.738562	0.937196	0.926066	0.92338	0.964094	1.14217	1.2322	1.23026	1.22604	1.23689	1.23997	1.22765	1.23642	1.22524	1.23055	1.14189	0.903948	0.877427	0.874977	0.878324
0.173183	0.185875	0.212153	0.191825	0.178968	0.170491	0.170524	0.1811	0.178021	0.170526	0.168076	0.16708	0.170205	0.168644	0.168399	0.167442	0.166087	0.169969	0.170721	0.167412	0.170493	0.16746	0.164287	0.166358	0.167594	0.168668	0.252222	0.615331	0.871933	0.922795	0.924932	0.925119	0.930327	0.932554	0.956327	1.1506	1.2251	1.23538	1.23026	1.22709	1.2366	1.23471	1.24982	1.23093	1.22268	1.08988	0.88794	0.869941	0.876762	0.878815
0.170917	0.184543	0.29977	0.283949	0.181762	0.177075	0.173048	0.195213	0.212058	0.170206	0.169624	0.168345	0.169923	0.170098	0.16765	0.166497	0.168406	0.169923	0.168739	0.16817	0.166784	0.167408	0.165708	0.168645	0.164936	0.187351	0.505422	0.882399	0.948891	0.948418	0.949463	0.957518	0.961585	0.966274	0.97243	1.02145	1.13454	1.22372	1.2243	1.2251	1.23045	1.2304	1.23954	1.22538	1.22107	1.19298	0.985547	0.875671	0.8725	0.87539
0.176214	0.240867	0.249393	0.177217	0.172859	0.17507	0.178014	0.172528	0.172292	0.166594	0.169783	0.16844	0.167831	0.165836	0.169402	0.170939	0.16907	0.168407	0.171864	0.166782	0.169213	0.16849	0.168645	0.183752	0.34994	0.714266	0.9668	0.998906	0.99502	0.999424	1.0088	1.01155	1.00581	1.0118	1.01122	1.02401	1.12739	1.22638	1.22193	1.21927	1.22732	1.22789	1.2305	1.23042	1.23173	1.16585	0.944251	0.87719	0.869987	0.845362
0.171013	0.170158	0.169956	0.172568	0.168691	0.169828	0.176081	0.177595	0.172088	0.171439	0.17106	0.170113	0.171912	0.169022	0.169118	0.171284	0.169245	0.167115	0.171582	0.168346	0.166464	0.168693	0.172433	0.314278	0.795349	0.959831	0.975228	1.00757	1.0134	1.00757	1.01022	1.01283	1.0241	1.01255	1.01027	1.01625	1.04257	1.16817	1.22524	1.23144	1.22283	1.22737	1.22486	1.22453	1.23078	1.21909	1.0545	0.880646	0.874395	0.818193
0.170097	0.16959	0.174468	0.171959	0.173096	0.173223	0.172385	0.172701	0.172132	0.170572	0.172385	0.172088	0.169261	0.165185	0.169862	0.172277	0.173704	0.170586	0.171487	0.168111	0.170384	0.167919	0.344005	0.885615	0.993596	1.00392	1.00042	1.01505	0.991845	0.96651	0.995875	1.00175	1.01061	1.01582	1.0116	1.01183	1.06606	1.20867	1.22813	1.22709	1.2242	1.22581	1.22846	1.22727	1.23708	1.21093	1.05707	0.879085	0.807048	0.600036
0.174042	0.173712	0.171756	0.233054	0.269128	0.182142	0.169171	0.17158	0.176586	0.171579	0.169677	0.170005	0.170286	0.171911	0.168549	0.168927	0.170004	0.169149	0.167367	0.170956	0.171651	0.180343	0.518053	0.822484	0.893289	1.00141	1.00204	1.0008	0.993933	0.905176	0.792288	0.837825	0.972014	1.0152	1.01506	1.01724	1.01141	1.11215	1.22496	1.2306	1.22567	1.22855	1.22903	1.22055	1.23523	1.22211	1.1911	1.02604	0.802312	0.591982
0.167459	0.190323	0.416955	0.449619	0.211728	0.172764	0.168074	0.168725	0.173523	0.175924	0.172623	0.166499	0.169734	0.168629	0.171983	0.169105	0.172703	0.173571	0.177169	0.170727	0.18085	0.569359	0.905509	0.751399	0.747753	0.99256	0.997956	0.999612	0.992887	0.880938	0.642449	0.574147	1.0257	1.00696	1.00582	1.0018	1.03855	1.1839	1.2197	1.22562	1.21496	1.22145	1.23059	1.22661	1.22822	1.22746	1.19862	1.08908	0.897142	0.697929
0.170729	0.201537	0.369878	0.32412	0.188109	0.170681	0.17114	0.172149	0.173524	0.174598	0.172813	0.169543	0.167872	0.168408	0.168216	0.16991	0.184863	0.211364	0.235538	0.210605	0.233702	0.752484	0.932471	0.90073	0.648624	0.665724	0.98313	0.994443	0.993882	0.948654	0.834419	0.783714	0.980052	0.994745	0.99296	0.994883	0.998766	1.08123	1.20748	1.21934	1.22449	1.22699	1.22254	1.22344	1.22993	1.22631	1.22756	1.23031	1.22197	1.18517
0.169779	0.174457	0.175464	0.170998	0.167214	0.172813	0.172529	0.168691	0.170065	0.171297	0.176032	0.171161	0.168915	0.187481	0.217931	0.236369	0.223377	0.190842	0.176445	0.269001	0.770057	0.928951	0.925398	0.906552	0.729801	0.69799	0.964472	1.00492	1.00435	0.995968	1.00213	1.00075	1.01224	0.985367	0.993328	0.98626	0.999099	1.062	1.12811	1.19578	1.2197	1.22115	1.2314	1.22278	1.22841	1.22846	1.22467	1.2269	1.2214	1.22761
0.172276	0.172434	0.170822	0.16699	0.172623	0.170333	0.169638	0.169686	0.172243	0.170287	0.171723	0.1872	0.209232	0.230639	0.22395	0.184889	0.172671	0.171107	0.170584	0.404625	0.882697	0.928952	0.924041	0.925162	0.917363	0.897835	0.872783	0.921802	0.994119	1.00662	1.00549	1.00052	1.00477	0.964489	0.935965	0.936627	0.932789	0.948386	0.990949	1.06876	1.1819	1.23533	1.23249	1.23788	1.23106	1.24499	1.24291	1.22662	1.22301	1.23381
0.167932	0.17005	0.173238	0.172385	0.170254	0.170238	0.170538	0.17095	0.166985	0.168549	0.175497	0.198278	0.185875	0.170146	0.169071	0.169402	0.169781	0.173428	0.415153	0.841806	0.9209	0.92654	0.926441	0.924453	0.923128	0.9317	0.918642	0.947894	0.974322	0.992951	0.993412	0.967742	0.931149	0.91523	0.915694	0.92152	0.912424	0.929999	0.941318	0.992275	1.11603	1.23471	1.2296	1.22698	1.22339	1.23286	1.23002	1.2286	1.22813	1.22566
0.174138	0.173284	0.171955	0.172512	0.168785	0.173806	0.170428	0.170003	0.17125	0.167176	0.172182	0.168691	0.17403	0.176222	0.169639	0.170254	0.171509	0.185221	0.497514	0.892577	0.924497	0.929188	0.926584	0.924926	0.924406	0.928383	0.932094	0.929475	0.92412	0.930371	0.929952	0.932981	0.934258	0.932513	0.93372	0.934449	0.939468	0.943542	0.943634	0.954575	1.00459	1.17205	1.22074	1.22998	1.22495	1.23376	1.22808	1.22634	1.22514	1.23888
0.169074	0.168833	0.172231	0.171898	0.169305	0.170476	0.16869	0.170964	0.169577	0.172276	0.17068	0.172671	0.176214	0.175653	0.168501	0.168928	0.214062	0.63197	0.921847	0.943633	0.941505	0.941217	0.946112	0.946444	0.948984	0.955617	0.960116	0.965561	0.955805	0.956281	0.956136	0.964096	0.970255	0.971677	0.972573	0.969446	0.971106	0.973045	0.972676	0.966781	1.05332	1.19124	1.2107	1.2205	1.22363	1.21955	1.2304	1.22803	1.226	1.23088
0.170901	0.171674	0.171342	0.171485	0.172465	0.172147	0.171754	0.172134	0.171059	0.172372	0.168108	0.169828	0.170823	0.175938	0.178812	0.167318	0.239386	0.689688	0.954431	0.960684	0.953058	0.961772	0.96471	0.965516	0.972525	0.956048	0.971767	0.966275	0.967122	0.97314	0.973234	0.973537	0.976695	0.970679	0.972339	0.963341	0.979492	0.970773	0.970919	0.976647	0.992431	1.14895	1.22126	1.21937	1.21833	1.22254	1.22245	1.23339	1.22226	1.23533
0.171532	0.174604	0.173001	0.171911	0.171581	0.171343	0.170949	0.171581	0.169055	0.170287	0.170918	0.17407	0.171817	0.172528	0.176837	0.200139	0.634953	0.947185	0.962104	0.967598	0.966936	0.957844	0.965654	0.961395	0.96121	0.960966	0.966227	0.971152	0.969256	0.966136	0.972197	0.981525	0.975131	0.981381	0.974232	0.967267	0.975414	0.97153	0.978732	0.971675	1.02434	1.20403	1.22368	1.22358	1.23221	1.21766	1.2045	1.21146	1.21989	1.22751
0.172135	0.17166	0.176033	0.173356	0.171033	0.167845	0.171058	0.170775	0.17139	0.170286	0.169542	0.170585	0.165516	0.172196	0.169813	0.204353	0.584783	0.948954	0.951448	0.96073	0.962103	0.959138	0.964481	0.965989	0.959612	0.967741	0.966431	0.97101	0.967936	0.969872	0.973061	0.974373	0.967839	0.975746	0.971245	0.967551	0.977356	0.972051	0.969779	0.972385	0.98457	1.10925	1.22429	1.2322	1.22671	1.22297	1.22737	1.21938	1.22135	1.20999
0.171296	0.172182	0.170254	0.172102	0.170963	0.172954	0.1703	0.17323	0.171382	0.170917	0.171202	0.171661	0.169687	0.177256	0.181797	0.546484	0.948273	0.949931	0.956562	0.955442	0.961534	0.960634	0.959268	0.961207	0.963669	0.971106	0.969352	0.962912	0.970156	0.970869	0.970916	0.968452	0.964141	0.974086	0.963389	0.973425	0.969021	0.970315	0.966037	0.97248	1.00497	1.07326	1.15008	1.21269	1.22311	1.22382	1.22514	1.22718	1.2214	1.22742
0.175498	0.171343	0.173366	0.167588	0.171283	0.171004	0.168984	0.171951	0.169006	0.173414	0.171194	0.168251	0.170334	0.170477	0.170679	0.481773	0.935439	0.954998	0.946423	0.953153	0.950072	0.961725	0.963148	0.957039	0.965375	0.9676	0.955193	0.949651	0.950601	0.958981	0.964332	0.969068	0.966935	0.970253	0.961822	0.975225	0.972778	0.973236	0.971295	0.973945	1.01397	1.12053	1.12517	1.08639	1.09135	1.16301	1.22169	1.22818	1.22231	1.22903
0.205063	0.175464	0.170634	0.171626	0.17068	0.175655	0.173333	0.16959	0.171582	0.170064	0.170301	0.173524	0.168312	0.169646	0.285374	0.799088	0.946043	0.951729	0.946803	0.948889	0.955084	0.950403	0.955096	0.957043	0.965146	0.948944	0.912474	0.914178	0.934924	0.96978	0.966464	0.960353	0.97134	0.972494	0.972004	0.974514	0.963283	0.958742	0.967269	0.972099	1.09112	1.22102	1.21946	1.19877	1.13256	1.07283	1.07629	1.14094	1.20724	1.22434
0.17777	0.173191	0.17248	0.17068	0.16831	0.171296	0.171627	0.172415	0.174896	0.169804	0.169907	0.170099	0.171723	0.170135	0.183358	0.541258	0.940127	0.949077	0.942968	0.943252	0.936241	0.926505	0.875111	0.856013	0.914946	0.959649	0.912668	0.902151	0.917682	0.957227	0.970884	0.9658	0.972715	0.969023	0.973522	0.968359	0.977407	0.96433	0.96789	0.969874	1.05668	1.20644	1.21814	1.23097	1.22188	1.21787	1.17665	1.10949	1.06753	1.11338
0.179665	0.180236	0.170437	0.170681	0.17185	0.173224	0.171297	0.17177	0.171959	0.170633	0.169388	0.168927	0.173664	0.169483	0.227655	0.591604	0.921564	0.93269	0.941641	0.940412	0.958646	0.849051	0.240557	0.215605	0.492322	0.850755	0.896659	0.907217	0.930567	0.96443	0.963955	0.956996	0.962296	0.957559	1.01884	1.03433	0.947488	0.942072	0.947095	1.01809	1.18575	1.2162	1.2259	1.226	1.22439	1.22311	1.21903	1.21782	1.21774	1.2169
0.17574	0.172811	0.171724	0.170383	0.170002	0.171531	0.172609	0.172514	0.169971	0.172765	0.172813	0.170951	0.172135	0.170348	0.17447	0.246456	0.532086	0.782796	0.876426	0.901954	0.932547	0.957181	0.717355	0.553994	0.67185	0.848803	0.871266	0.892207	0.895665	0.912821	0.918395	0.919576	0.923366	0.920239	0.953201	1.00672	0.94269	0.922087	0.920332	0.989242	1.17892	1.21681	1.21918	1.22514	1.21681	1.21752	1.22017	1.22576	1.22093	1.22036
0.167255	0.171991	0.169355	0.170571	0.16907	0.168662	0.173555	0.170444	0.167886	0.171582	0.170477	0.169639	0.169625	0.176916	0.179204	0.181748	0.210636	0.281788	0.342156	0.43645	0.641192	0.833247	0.850251	0.787074	0.857486	0.792481	0.676577	0.721722	0.698738	0.840156	0.929098	0.952872	0.96154	0.950694	0.961394	0.960178	0.962013	0.959267	0.99464	1.13606	1.23027	1.226	1.22236	1.21747	1.22548	1.22146	1.23211	1.22993	1.23064	1.22425
0.170872	0.170619	0.171709	0.171911	0.167553	0.167918	0.181511	0.177867	0.16972	0.171248	0.174123	0.168881	0.171818	0.17229	0.172243	0.168832	0.17526	0.170965	0.173981	0.177594	0.189423	0.26283	0.359117	0.468381	0.470265	0.363671	0.226511	0.189082	0.187678	0.272554	0.538422	0.889833	0.968877	0.974986	0.97712	0.967788	0.963763	0.97044	0.97319	1.06933	1.21534	1.2143	1.21416	1.22183	1.21667	1.21667	1.21823	1.22334	1.22481	1.21951
0.172757	0.173049	0.172479	0.172087	0.171092	0.169307	0.169922	0.17057	0.169436	0.170112	0.1712	0.170917	0.171742	0.173697	0.174185	0.170205	0.171109	0.173381	0.173324	0.173949	0.175605	0.173737	0.169829	0.164952	0.161107	0.159197	0.160547	0.164004	0.167983	0.17021	0.232108	0.466625	0.831868	0.962058	0.966889	0.968121	0.955064	0.916748	0.722135	0.780756	1.133	1.21705	1.22254	1.2241	1.22178	1.21539	1.21506	1.21278	1.21965	1.2124
0.172764	0.173804	0.172419	0.171628	0.172282	0.169009	0.16959	0.168251	0.170571	0.16926	0.170538	0.169104	0.168453	0.16836	0.167271	0.172954	0.170714	0.173846	0.175514	0.173712	0.173084	0.17062	0.169876	0.167163	0.165317	0.162962	0.163105	0.163163	0.164715	0.166595	0.166548	0.167035	0.243982	0.495526	0.619801	0.615855	0.548651	0.428548	0.280322	0.188584	0.424298	0.993224	1.22861	1.2242	1.22595	1.23386	1.2241	1.21495	1.22746	1.22495
0.173143	0.17158	0.173222	0.173428	0.169748	0.17185	0.172765	0.16901	0.170539	0.16907	0.171708	0.168027	0.167365	0.171154	0.172387	0.168109	0.171391	0.173332	0.173498	0.187392	0.191899	0.172705	0.169734	0.165395	0.164999	0.163484	0.169358	0.167548	0.165567	0.163531	0.161937	0.163956	0.167391	0.168219	0.171771	0.171013	0.167828	0.166325	0.167651	0.165092	0.3334	0.938144	1.22107	1.22543	1.22197	1.22827	1.21657	1.21956	1.22154	1.22765
0.17252	0.17267	0.169916	0.171886	0.170964	0.171572	0.169056	0.168677	0.172338	0.172182	0.168171	0.168724	0.16844	0.171628	0.171518	0.172575	0.174738	0.172434	0.169402	0.177643	0.187148	0.169342	0.170196	0.167259	0.16533	0.162913	0.167354	0.163227	0.166892	0.168444	0.165567	0.171392	0.177643	0.166174	0.166221	0.167793	0.166324	0.167177	0.165329	0.163862	0.167224	0.478652	1.11963	1.22769	1.22083	1.22903	1.22936	1.22657	1.22931	1.22893
0.171675	0.171106	0.170618	0.173949	0.170395	0.171045	0.171011	0.171058	0.172243	0.168123	0.166782	0.16949	0.16836	0.170814	0.16817	0.170774	0.172847	0.172372	0.175026	0.171519	0.169671	0.169687	0.169023	0.169159	0.165093	0.164655	0.163151	0.166364	0.166744	0.162995	0.177583	0.18895	0.171961	0.164478	0.167123	0.167494	0.164043	0.165412	0.168646	0.16521	0.172137	0.5146	1.16865	1.22259	1.22699	1.23878	1.22098	1.22197	1.22514	1.24021
0.170245	0.170585	0.172859	0.167207	0.170965	0.172472	0.169639	0.167778	0.167933	0.168834	0.167776	0.170194	0.165044	0.171994	0.167791	0.168942	0.170112	0.172339	0.169625	0.168347	0.169472	0.171142	0.168264	0.167271	0.16901	0.166988	0.167212	0.166325	0.164714	0.162711	0.166549	0.170717	0.164321	0.162759	0.166657	0.165757	0.165602	0.16589	0.166548	0.165614	0.173136	0.31176	0.909129	1.22074	1.2204	1.22818	1.2215	1.21705	1.2151	1.22391
0.17488	0.17158	0.168204	0.17427	0.170916	0.173841	0.168155	0.180153	0.174042	0.166749	0.169402	0.166324	0.169529	0.165172	0.168169	0.17158	0.164746	0.169496	0.172386	0.168488	0.171391	0.169543	0.168929	0.169721	0.169545	0.167035	0.16713	0.164416	0.167541	0.166064	0.166419	0.166648	0.166168	0.166834	0.169878	0.165921	0.166694	0.174376	0.221547	0.333728	0.520713	0.759324	1.14781	1.22576	1.22366	1.21594	1.22437	1.2223	1.2205	1.21766
0.233274	0.172039	0.171389	0.170442	0.172907	0.171762	0.166923	0.191268	0.190888	0.167222	0.167412	0.16618	0.167128	0.167128	0.170288	0.170159	0.170716	0.171147	0.169044	0.169877	0.171147	0.167845	0.168441	0.167022	0.1729	0.166638	0.163757	0.166554	0.165648	0.169688	0.167413	0.167259	0.167105	0.164573	0.16939	0.178276	0.241951	0.393558	0.589048	0.704086	0.726882	0.783323	1.03899	1.21658	1.21652	1.22084	1.22003	1.22339	1.22334	1.2125
0.307679	0.195545	0.175087	0.171391	0.170111	0.171835	0.173476	0.169306	0.170822	0.168359	0.166797	0.170617	0.170221	0.168725	0.169679	0.170112	0.174849	0.173191	0.174471	0.171142	0.169923	0.169923	0.170776	0.168254	0.165851	0.164801	0.17659	0.243521	0.385211	0.3432	0.178489	0.165032	0.185693	0.253669	0.39517	0.628752	0.772238	0.794024	0.816804	0.929947	1.08122	1.23902	1.24669	1.21781	1.21779	1.21539	1.21966	1.19872	1.01273	0.497928
0.261045	0.31232	0.205916	0.169685	0.169577	0.169023	0.169993	0.170051	0.169956	0.167603	0.170161	0.170396	0.166939	0.171959	0.170113	0.169009	0.172892	0.171046	0.168833	0.172227	0.173184	0.169245	0.171345	0.173429	0.166467	0.162095	0.273171	0.781567	1.09448	0.914188	0.526405	0.180436	0.317674	0.623431	0.760873	0.787725	0.81644	0.935396	1.09656	1.1667	1.20644	1.26966	1.28932	1.22336	1.21833	1.13881	0.984036	0.910766	0.420841	0.0864157
0.188535	0.296659	0.256956	0.172054	0.171532	0.169498	0.16836	0.171675	0.171676	0.170115	0.173272	0.166749	0.170017	0.167982	0.168123	0.171567	0.169734	0.169164	0.17436	0.174185	0.172907	0.173751	0.17106	0.166643	0.165124	0.23218	0.891349	1.29231	1.17395	0.883534	0.620131	0.303891	0.478288	0.592743	0.920618	1.10954	1.16732	1.1874	1.24517	1.27871	1.29372	1.29239	1.24433	0.85967	0.621506	0.195453	0.348649	0.492529	0.361576	0.313459
0.173427	0.192134	0.289554	0.308593	0.173712	0.171818	0.169678	0.169828	0.173753	0.168587	0.17035	0.171091	0.168075	0.167305	0.166655	0.167839	0.171746	0.173746	0.175039	0.174991	0.174327	0.178401	0.176316	0.188394	0.172704	0.165276	0.555141	1.25233	1.24452	0.922936	0.80554	0.631909	0.240429	0.213448	0.665487	1.17864	1.24409	1.28871	1.28316	1.28984	1.28264	1.28965	1.29046	0.832406	0.10213	0.0341846	0.226235	0.538484	0.531947	0.526771
0.168959	0.174029	0.248873	0.33251	0.188001	0.170491	0.169827	0.170161	0.169401	0.171557	0.169631	0.169766	0.169402	0.172277	0.173948	0.174741	0.169922	0.172054	0.176032	0.207763	0.193602	0.177263	0.205823	0.226211	0.17973	0.303657	0.932887	0.847543	0.487996	0.448874	0.757709	0.756042	0.43325	0.175309	0.691786	1.28861	1.29126	1.28951	1.29207	1.29145	1.28965	1.28922	1.28799	1.00497	0.251954	0.0779507	0.398611	0.530227	0.529896	0.527921
0.172717	0.171187	0.17049	0.230165	0.302992	0.204732	0.171108	0.168298	0.171951	0.169875	0.172859	0.171014	0.171723	0.170395	0.180768	0.178716	0.173129	0.172846	0.17447	0.205062	0.205062	0.173088	0.173569	0.173147	0.16172	0.16995	0.304894	0.261932	0.201222	0.250615	0.405053	0.754194	0.724737	0.373845	0.462563	1.24575	1.28629	1.28653	1.29893	1.28922	1.28941	1.28643	1.29121	1.28785	0.945203	0.407754	0.463689	0.527623	0.52298	0.526533
0.170491	0.173048	0.170002	0.206563	0.297593	0.271972	0.17305	0.167542	0.16877	0.169638	0.17016	0.170716	0.170578	0.171108	0.17229	0.173777	0.174172	0.172481	0.174659	0.172664	0.170681	0.174185	0.171621	0.168172	0.166325	0.17015	0.172056	0.170943	0.184321	0.222907	0.320529	0.647065	0.796202	0.654456	1.0493	1.2986	1.29363	1.29552	1.29273	1.28941	1.28401	1.2888	1.29277	1.18839	0.627838	0.526294	0.524259	0.526721	0.528238	0.52393
0.17139	0.169496	0.171142	0.169543	0.185173	0.282971	0.312287	0.177785	0.175498	0.192894	0.214393	0.240111	0.260902	0.249758	0.18702	0.171899	0.169735	0.174082	0.166986	0.173699	0.173382	0.1699	0.169119	0.168525	0.167958	0.16816	0.165046	0.167887	0.167922	0.177106	0.221358	0.313743	0.67908	0.951985	1.27146	1.28979	1.29173	1.29552	1.29349	1.28884	1.29727	1.28984	1.29581	1.17196	0.602222	0.522569	0.52939	0.52587	0.526818	0.527196
0.172708	0.170253	0.16889	0.172906	0.184036	0.270642	0.331894	0.263222	0.295948	0.316835	0.326353	0.331612	0.335624	0.306357	0.204015	0.173665	0.169151	0.174706	0.17324	0.168881	0.170192	0.171095	0.172281	0.168408	0.168231	0.166073	0.170492	0.170919	0.167163	0.169972	0.206155	0.318493	0.706326	1.23102	1.28396	1.2923	1.29178	1.29732	1.2914	1.2942	1.29187	1.29941	1.29581	1.0027	0.52601	0.522569	0.5253	0.526581	0.527258	0.525869
0.186482	0.201592	0.224151	0.246252	0.276388	0.303998	0.322422	0.328958	0.331753	0.329953	0.332368	0.332986	0.333316	0.332545	0.297926	0.207479	0.17365	0.172482	0.16773	0.174683	0.171534	0.170682	0.169782	0.171154	0.171509	0.166134	0.168821	0.171763	0.185641	0.274671	0.531566	0.910528	1.22017	1.29003	1.29292	1.2959	1.29211	1.29525	1.29211	1.28743	1.29315	1.29637	1.31162	1.19162	0.706217	0.547956	0.527812	0.5247	0.531224	0.540173
0.310346	0.32356	0.324872	0.329481	0.327759	0.327017	0.325026	0.33161	0.328911	0.32809	0.330792	0.333679	0.330508	0.331595	0.310102	0.227972	0.17474	0.172481	0.172787	0.174801	0.171865	0.172197	0.168691	0.171108	0.168964	0.166894	0.193558	0.50323	0.94349	1.18821	1.27952	1.28742	1.2968	1.29249	1.29059	1.28993	1.29339	1.29003	1.28212	1.30064	1.29216	1.29517	1.2842	1.25167	1.11688	0.843231	0.601411	0.540992	0.566424	0.586917
0.326164	0.330996	0.326622	0.324695	0.329481	0.324206	0.330852	0.330048	0.330568	0.332735	0.331611	0.335861	0.33213	0.332354	0.331279	0.315494	0.23405	0.171392	0.172812	0.170856	0.170445	0.169633	0.188156	0.200646	0.166608	0.168313	0.171677	0.601187	1.27227	1.28785	1.28832	1.29116	1.29301	1.29671	1.29377	1.30194	1.28681	1.28884	1.29306	1.27984	1.28534	1.29188	1.27558	1.26644	1.26369	1.25517	1.16769	1.00418	0.855118	0.71356
0.326069	0.332179	0.326305	0.327159	0.327997	0.331074	0.333727	0.33327	0.328516	0.332828	0.330131	0.332782	0.33128	0.327522	0.3381	0.322557	0.25271	0.175261	0.174043	0.173097	0.16972	0.171345	0.171046	0.172941	0.168873	0.164478	0.326862	1.08401	1.2796	1.28624	1.29027	1.28577	1.28392	1.29164	1.30069	1.29211	1.29656	1.28941	1.28022	1.2841	1.29129	1.27857	1.26635	1.26147	1.26152	1.25716	1.26246	1.24385	1.22609	1.13616
0.326212	0.328911	0.326386	0.328375	0.325832	0.325391	0.329148	0.332132	0.329148	0.331563	0.333553	0.333031	0.328992	0.33308	0.331991	0.329796	0.31	0.230355	0.17223	0.172386	0.171628	0.171865	0.171202	0.16926	0.169735	0.168874	0.172469	0.581579	1.2439	1.29131	1.28608	1.28435	1.28117	1.28392	1.28761	1.2959	1.30504	1.29633	1.29069	1.29481	1.28941	1.27028	1.26178	1.26484	1.25877	1.25924	1.26024	1.25408	1.26228	1.26128
0.323448	0.325296	0.330364	0.328424	0.326527	0.32929	0.330332	0.330712	0.330995	0.333537	0.32828	0.331265	0.33	0.334121	0.330426	0.332607	0.293709	0.193257	0.172148	0.169247	0.169151	0.171858	0.170193	0.170398	0.171392	0.170006	0.286666	0.977592	1.28889	1.28705	1.28539	1.29282	1.2851	1.2834	1.29292	1.28771	1.29097	1.29356	1.28856	1.29008	1.26947	1.26989	1.25953	1.26216	1.26493	1.25948	1.25167	1.2672	1.26805	1.26285
0.328154	0.327476	0.32757	0.329763	0.329195	0.328281	0.32809	0.328992	0.329053	0.331421	0.332889	0.331076	0.33155	0.334864	0.33482	0.334595	0.326908	0.254272	0.173745	0.172236	0.170477	0.174946	0.171431	0.169497	0.166452	0.1692	0.173996	0.588778	1.25129	1.287	1.29316	1.29898	1.28316	1.2896	1.28984	1.28202	1.2951	1.2842	1.28851	1.28705	1.26204	1.25598	1.26109	1.26441	1.26109	1.25711	1.26356	1.26659	1.27388	1.26663
0.321997	0.326021	0.329084	0.329976	0.322091	0.330426	0.327807	0.330806	0.330365	0.331658	0.332118	0.337343	0.337579	0.334264	0.337802	0.334106	0.317449	0.235661	0.184591	0.172515	0.171154	0.166406	0.169687	0.170303	0.170816	0.172008	0.27127	0.931413	1.29178	1.29689	1.29026	1.29704	1.29026	1.29315	1.29211	1.28756	1.28017	1.28899	1.2763	1.2699	1.26223	1.26189	1.261	1.26555	1.26914	1.25564	1.25923	1.26682	1.27904	1.29761
0.329654	0.32667	0.32517	0.324492	0.325264	0.330032	0.328533	0.335717	0.330141	0.332795	0.333648	0.33232	0.33109	0.332686	0.330142	0.333112	0.335638	0.370872	0.482111	0.260461	0.170712	0.171629	0.17125	0.170777	0.168502	0.168063	0.17035	0.517865	1.10883	1.20374	1.22931	1.25673	1.27909	1.29628	1.28951	1.23049	1.01809	0.914509	1.21676	1.26512	1.26853	1.26374	1.2618	1.26194	1.25266	1.25287	1.26014	1.25806	1.25849	1.25863
0.326386	0.327191	0.329087	0.328755	0.32942	0.332488	0.327994	0.329669	0.332496	0.334122	0.331233	0.332449	0.337199	0.334168	0.333742	0.337815	0.480086	0.945433	0.897408	0.443272	0.170325	0.170856	0.173143	0.169247	0.171715	0.169862	0.360772	0.877518	0.961173	0.968925	0.994784	1.04395	1.11665	1.11077	0.778112	0.49878	0.550416	1.00852	1.26754	1.26678	1.26962	1.26441	1.26872	1.26611	1.26024	1.2618	1.26076	1.25422	1.26052	1.26611
0.325643	0.327902	0.328107	0.324648	0.332629	0.330143	0.329892	0.329101	0.329811	0.331043	0.335969	0.330853	0.32896	0.333363	0.331895	0.340075	0.563046	1.10366	1.08926	0.881071	0.436714	0.167644	0.170431	0.17228	0.172043	0.170436	0.361197	0.886851	0.994688	0.997735	0.993885	0.990442	0.984379	0.945811	0.727008	0.685425	0.800471	1.00368	1.24958	1.26573	1.26061	1.25631	1.26407	1.25844	1.25508	1.2574	1.25493	1.25669	1.25806	1.26389
0.329039	0.326717	0.328187	0.330048	0.339978	0.412061	0.476423	0.484489	0.552403	0.54822	0.346136	0.334961	0.335909	0.336144	0.405999	0.875629	1.24546	1.09348	0.900682	0.972854	0.642234	0.186586	0.170492	0.168501	0.170871	0.354155	0.900063	0.967977	0.970581	0.971816	0.989671	1.00061	1.00927	1.00615	0.981712	0.916352	0.846449	1.16646	1.25247	1.25735	1.26521	1.27066	1.25981	1.26015	1.25417	1.26109	1.25735	1.2618	1.25623	1.25295
0.326905	0.325675	0.324823	0.328104	0.315556	0.427184	0.83666	0.953293	0.981568	0.965987	0.635129	0.296044	0.325394	0.350492	0.642043	1.17285	1.28719	1.12568	0.832244	0.856254	0.966512	0.597241	0.182426	0.168929	0.168921	0.277513	0.805721	0.966225	0.963625	0.963763	0.966839	1.00321	1.00104	1.00577	1.0062	0.988058	0.799326	0.823764	1.24565	1.26493	1.26767	1.2618	1.26639	1.26521	1.26388	1.26872	1.26284	1.25938	1.26469	1.26559
0.32787	0.327336	0.326023	0.276814	0.191661	0.332875	0.725017	0.991845	1.00449	1.00293	0.76698	0.277369	0.252804	0.652479	1.243	1.29116	1.19592	0.942354	0.801978	0.800793	0.977875	0.800937	0.256578	0.173523	0.318776	0.827128	1.00577	1.0025	1.0071	1.00122	1.00591	1.00208	1.00625	1.00174	0.999093	0.967313	0.652747	0.666165	1.01425	1.24892	1.26473	1.26441	1.26099	1.2681	1.26753	1.2762	1.25967	1.26052	1.26124	1.26985
0.329228	0.330805	0.325833	0.25113	0.177406	0.173554	0.261172	0.634748	0.988203	1.00037	0.992905	0.776311	0.253648	0.227783	0.726549	1.2436	1.05049	0.677991	0.845786	0.790518	0.81022	0.981806	0.755712	0.26444	0.564481	0.993365	1.00331	1.00388	1.00473	0.99928	1.00795	1.00876	1.00222	1.00563	1.00269	0.973849	0.636709	0.422103	0.454889	0.70575	1.14837	1.26251	1.25792	1.25839	1.25806	1.26251	1.25659	1.26251	1.26455	1.26119
0.336	0.331942	0.285862	0.183974	0.175084	0.173096	0.205206	0.446839	0.900296	0.998901	0.995775	0.897348	0.479518	0.189815	0.500721	0.527102	0.23413	0.351076	0.733542	0.862695	0.817184	0.927815	0.899022	0.743883	0.978113	1.00606	1.00781	1.00469	1.00004	1.00795	1.00497	1.00762	1.00345	1.01169	0.999188	0.708729	0.420555	0.420208	0.419354	0.548164	0.868441	1.18182	1.24328	1.25598	1.25484	1.25965	1.26545	1.25849	1.26024	1.2627
0.325356	0.325674	0.328771	0.27983	0.195639	0.188095	0.213859	0.261849	0.482725	0.941739	1.00596	1.0035	0.883342	0.457969	0.179822	0.17575	0.171533	0.171203	0.295524	0.668155	0.867304	0.820354	0.934872	0.966511	0.97172	0.968544	0.973571	0.979912	0.971669	0.986213	0.987961	0.984838	0.992746	0.992367	0.993455	0.782435	0.434133	0.41776	0.41945	0.424043	0.451006	0.601171	0.872738	1.10698	1.17594	1.18545	1.23916	1.25621	1.24054	1.25105
0.32738	0.328802	0.330932	0.307362	0.28065	0.281884	0.26237	0.301536	0.674768	0.985973	1.00355	1.00356	0.965797	0.662027	0.204448	0.176165	0.230356	0.391853	0.587814	0.633189	0.867289	0.902715	0.98299	0.990099	0.982438	0.977416	0.977734	0.97396	0.976552	0.97011	0.972003	0.962956	0.963619	0.973944	0.943777	0.592553	0.418126	0.414206	0.418709	0.423618	0.422673	0.453044	0.544772	0.62741	0.62651	0.793423	1.03097	1.06814	0.953769	1.13284
0.355481	0.326609	0.332828	0.329954	0.339946	0.309967	0.236986	0.195971	0.333173	0.77702	1.00146	1.0035	1.00241	0.960257	0.744862	0.547418	0.733828	1.04693	1.21752	0.969826	0.873207	1.00321	1.00563	1.00719	1.00444	1.0062	1.00246	1.00061	0.998901	0.994544	1.00132	1.00146	0.997575	1.0026	0.994546	0.841764	0.461711	0.42054	0.420175	0.421439	0.442704	0.556038	0.641854	0.491405	0.455066	0.456536	0.495557	0.560774	0.512418	0.534738
0.506683	0.331707	0.325312	0.341162	0.340926	0.319391	0.275538	0.218658	0.321003	0.705883	1.00667	1.00785	0.990473	0.944344	0.937387	0.934965	0.977548	1.05029	1.03575	1.01192	1.00217	1.0088	1.00596	1.00271	1.00118	1.00297	1.00288	0.999614	1.0008	0.998917	1.00515	1.00766	1.00264	1.00487	0.992982	0.747199	0.41945	0.421394	0.431384	0.527827	0.653647	0.686151	0.640009	0.470458	0.453659	0.448102	0.444505	0.447581	0.438455	0.4393
0.700737	0.41495	0.327584	0.33218	0.33226	0.330554	0.328579	0.447487	0.799468	0.949266	0.9998	1.00798	0.9909	0.966317	0.949411	0.956845	0.948464	0.97627	0.99582	0.997765	1.00591	1.00582	1.00496	1.01013	1.00298	1.00635	0.998239	0.997341	1.00316	1.00932	1.0017	1.00194	0.998952	0.998387	1.00355	0.940132	0.588383	0.42722	0.495938	0.640638	0.686609	0.69239	0.683721	0.552438	0.447581	0.449193	0.443855	0.442767	0.433896	0.418184
0.858475	0.529609	0.325405	0.321415	0.333269	0.328106	0.387433	0.710384	1.00743	0.999326	1.00326	0.996928	0.999235	0.974133	0.999993	1.00269	1.00004	0.999566	0.999138	1.00171	1.00492	0.995824	1.00515	1.00312	1.00388	1.00653	0.998951	1.01179	1.00388	1.00748	1.00673	1.00222	1.00127	0.999427	0.993036	0.903234	0.570497	0.629177	0.692152	0.692907	0.688472	0.691629	0.663688	0.52047	0.444409	0.443808	0.4464	0.435552	0.427214	0.408648
0.923836	0.804676	0.483353	0.33753	0.330096	0.333886	0.42324	0.71706	0.98427	1.00359	1.00184	1.00478	1.00061	1.00236	0.995776	1.00572	0.998998	0.997672	1.0007	1.00814	1.00506	0.996629	0.999045	1.00108	1.00701	1.00549	1.00426	1.00288	1.00316	1.00776	1.00682	1.00767	1.00246	1.00269	1	0.996016	0.919433	0.745811	0.693288	0.695563	0.698027	0.694425	0.689182	0.697503	0.608763	0.56892	0.548223	0.457244	0.434572	0.422149
0.92696	0.862362	0.562634	0.335825	0.383044	0.60515	0.808039	0.944387	0.997245	1.01008	1.01024	1.00222	1.00733	1.00028	1.00468	1.00028	0.997874	1.0007	0.991326	0.999281	1.0043	1.00127	1.00568	1.00279	1.00572	1.00155	0.994878	0.999898	1.01046	1.0107	1.0071	1.00511	1.00923	0.998619	0.997152	1.00052	0.948702	0.798384	0.689403	0.683534	0.692296	0.714126	0.881024	1.0268	1.01756	1.00402	0.925794	0.765272	0.60567	0.490251
0.919904	0.924115	0.838777	0.540707	0.407043	0.733923	0.907166	0.98782	1.00023	1.00501	1.00421	1.00346	0.998665	1.00113	0.999676	0.997858	1.00492	1.00212	0.999377	1.00133	0.994165	1.00222	1.00975	0.999094	0.998477	0.999664	0.999472	1.00189	1.0008	1.00639	0.996346	0.998478	1.00795	0.997244	1.00615	1.00274	0.993221	0.981808	0.849248	0.701685	0.709721	0.833568	1.01287	1.04498	1.05289	1.05277	1.05559	1.04707	1.03324	0.957479
0.926964	0.922747	0.875433	0.695053	0.810123	0.989384	1.00381	0.996864	1.00435	1.00795	1.00117	1.00748	1.00733	0.993882	0.998287	0.99426	1.00297	1.00345	1.00681	1.00009	0.998475	1.00913	1.00847	1.00677	1.00416	0.999804	1.00269	1.00283	1.00374	1.00113	1.00094	1.00165	0.999139	1.00023	0.99682	0.996016	1.00194	0.986352	0.93298	0.907121	1.00265	1.04262	1.05204	1.03992	1.05322	1.04371	1.04948	1.05512	1.05455	1.04967
0.92887	0.928286	0.926065	0.931857	0.977875	0.999752	0.996865	0.994259	1.00037	1.00368	1.00549	0.99767	0.993598	0.999662	1.00681	1.00065	1.00648	1.00805	0.997247	0.999424	1.00487	0.999944	0.998002	0.996865	1.00908	1.00103	0.997149	1.00009	1.00359	1.00434	1.00279	1.0043	1.00113	1.00786	1.00137	1.00175	1.00563	1.00137	1.00511	1.02097	1.04001	1.04835	1.0491	1.04745	1.04124	1.04622	1.05218	1.04238	1.04793	1.04134
0.918627	0.920568	0.924167	0.967881	1.00131	1.00421	0.99786	1.00411	1.00051	1.01685	1.00691	1.00549	1.00631	1.0034	1.00326	1.00141	1.00269	1.00662	1.00307	0.999375	1.00255	1.00629	1.00468	0.998241	1.01043	1.00174	0.998144	1.00629	1.00056	0.998571	0.999518	0.997718	0.997436	1.00284	1.00279	1.00236	0.996442	1.01193	1.04749	1.03897	1.04318	1.04702	1.04375	1.04778	1.04915	1.04868	1.04991	1.0518	1.04641	1.0451
0.9316	0.913604	0.868611	0.85597	0.906594	0.953387	0.987157	0.991607	1.00141	1.00203	1.0034	1.0062	1.00553	1.00752	1.00904	1.00038	1.00525	0.992983	0.990048	0.991513	0.994657	1.00421	1.00695	1.00039	0.995165	0.995872	0.995257	1.00298	0.999662	0.992748	0.999243	1.00193	1.00369	0.998337	1.00155	1.0017	1.00099	1.00307	1.00004	1.00236	1.01856	1.03571	1.0493	1.04238	1.03926	1.04157	1.04139	1.04523	1.04181	1.04679
0.794683	0.717882	0.670269	0.669323	0.687506	0.781095	0.908067	0.961206	0.958928	0.961063	0.958316	0.960256	0.96376	0.971198	0.969317	0.973376	0.959744	0.938327	0.941359	0.958932	0.976799	0.987157	0.980293	0.98569	0.989716	0.990899	0.992272	0.997156	0.993505	0.990473	1.00362	1.00312	0.99488	1.00592	0.998433	1.00265	0.996868	1.00213	1.00702	0.95661	0.959556	1.03528	1.04783	1.04759	1.04655	1.04636	1.05276	1.04797	1.04916	1.04646
0.667236	0.654041	0.657434	0.660561	0.660605	0.662408	0.695717	0.817607	0.917489	0.932931	0.926221	0.935491	0.930988	0.93648	0.932503	0.932456	0.93146	0.927958	0.931937	0.933025	0.931084	0.93383	0.935826	0.931667	0.939845	0.938187	0.941787	0.954543	0.947658	0.948084	0.953107	0.953962	0.963906	0.96902	0.969778	0.972523	0.978116	0.980576	0.977168	1.00953	1.042	1.04569	1.04176	1.04574	1.04627	1.05086	1.04868	1.04342	1.03873	1.05171
0.673124	0.657104	0.656772	0.654833	0.654262	0.651846	0.662219	0.726532	0.849482	0.93151	0.926173	0.930797	0.932411	0.937997	0.933628	0.933687	0.933371	0.927624	0.93492	0.938424	0.933924	0.929331	0.932931	0.933166	0.938236	0.935353	0.934495	0.931652	0.942691	0.935347	0.935961	0.93762	0.936056	0.932221	0.935679	0.939182	0.933733	0.938409	0.99469	1.04513	1.03973	1.04475	1.03897	1.04434	1.04892	1.0438	1.05413	1.04598	1.05111	1.0536
0.737946	0.656485	0.659155	0.654308	0.657023	0.656583	0.657625	0.653079	0.6754	0.813866	0.963682	0.974416	0.960349	0.955187	0.961395	0.960732	0.958173	0.957841	0.95121	0.954006	0.952917	0.941218	0.945103	0.939373	0.935304	0.937668	0.93953	0.936486	0.932743	0.93009	0.938709	0.95732	0.930947	0.932173	0.935865	0.938757	0.935725	0.934446	0.988959	1.04044	1.03851	1.04404	1.04385	1.04077	1.04451	1.03954	1.04759	1.04915	1.04285	1.04603
0.809887	0.658584	0.661982	0.675826	0.658207	0.654639	0.652002	0.65636	0.654831	0.7119	0.912517	0.995966	0.995539	0.994831	1.00018	0.999046	1.00283	0.997669	0.996678	0.999093	0.994547	0.995256	0.984648	0.979533	0.983622	0.983417	0.97333	0.982098	0.984317	0.976928	0.973281	0.970677	0.970534	0.964379	0.959265	0.950409	0.953867	0.996063	1.03638	1.04101	1.04281	1.04134	1.03954	1.0376	1.04693	1.04579	1.04418	1.04172	1.04295	1.0439
0.869606	0.709057	0.652523	0.649809	0.645497	0.648623	0.65341	0.650094	0.650158	0.648532	0.692103	0.86544	0.995873	0.995162	0.997624	0.996677	1.00203	0.996204	1.00152	1.00236	0.997342	1.0017	0.996962	1.00009	1.00009	0.999948	0.999424	0.994641	1.00213	0.996819	0.997106	0.998243	1.00752	1.00023	0.999046	0.993552	0.989817	1.01511	1.03267	1.04158	1.03817	1.04153	1.04049	1.04102	1.04565	1.0439	1.04499	1.04589	1.03741	1.04556
0.919521	0.723706	0.601782	0.628689	0.642801	0.656014	0.657921	0.650805	0.655823	0.653933	0.656409	0.724307	0.879128	0.981521	0.997816	0.995399	0.998192	1.00307	1.00734	1.00085	0.998051	0.997433	0.994924	1.00118	1.0017	0.996347	0.998714	0.994169	1.00018	0.999755	0.997483	1.00108	1.00137	1.00752	0.998241	0.997816	0.999946	1.0214	1.03594	1.04039	1.03983	1.04409	1.034	1.04006	1.04016	1.04409	1.04106	1.04736	1.0476	1.04285
0.959467	0.853743	0.673492	0.632588	0.638212	0.641805	0.659202	0.653328	0.64976	0.653804	0.655825	0.641616	0.588717	0.636738	0.830111	0.966986	0.990945	1.01317	1.02206	0.996442	0.996634	1.01344	1.00374	0.994071	0.99559	0.994169	1.00037	0.999379	0.999853	0.995794	0.997057	0.999425	1.00179	1.01894	0.999234	0.990807	0.921802	0.759831	0.775188	0.793362	0.850197	0.94496	1.02501	1.03723	1.04077	1.04016	1.0466	1.03722	1.04371	1.0503
0.971529	0.875338	0.678242	0.645499	0.642895	0.650047	0.64943	0.647395	0.655649	0.654878	0.646777	0.609855	0.496222	0.498825	0.575787	0.754525	0.942071	1.00103	1.0025	0.998618	0.996589	1.00113	0.998003	1.00345	0.993176	1.00057	0.997393	0.981191	0.996311	0.994122	0.99341	1.00094	1.00355	0.995306	0.961727	0.728666	0.527637	0.508256	0.514943	0.510478	0.539383	0.594685	0.696698	0.814153	0.92095	0.994972	1.03447	1.04164	1.04286	1.04224
0.970675	0.95173	0.833	0.668284	0.649873	0.651135	0.651529	0.647269	0.649487	0.64744	0.649668	0.636546	0.555612	0.492148	0.499883	0.532971	0.658242	0.788142	0.907071	0.987064	0.996438	0.992744	0.987582	0.986081	0.978587	1.00224	0.975419	1.01293	0.992054	0.99398	0.997009	1.00355	1.00341	0.982707	0.772145	0.536825	0.506641	0.506311	0.503611	0.503657	0.509498	0.507447	0.505933	0.513099	0.539557	0.612682	0.717175	0.80866	0.899352	0.981902
0.979437	0.966097	0.830253	0.661271	0.648199	0.654797	0.656252	0.653031	0.652746	0.650949	0.65753	0.636077	0.551207	0.530936	0.614625	0.647411	0.653504	0.669938	0.717866	0.814908	0.941897	0.992808	0.999957	0.994026	0.711203	0.85733	1.2355	1.03295	0.989482	0.9945	0.995495	1.00104	0.936107	0.641445	0.5101	0.509024	0.505649	0.508394	0.52227	0.565985	0.58043	0.526549	0.515086	0.525302	0.504618	0.506454	0.504368	0.519099	0.561059	0.628974
[truncated: 70 more columns]

## Sheet: on axis 0_90
0.419675	0.382155	0.498985	0.697132	0.707296	0.703225	0.579644	0.436872	0.497975	0.557724	0.61116	0.619828	0.617615	0.616974	0.625278	0.621051	0.622413	0.629713	0.619113	0.621194	0.622849	0.607006	0.60895	0.610243	0.656514	0.758529	0.766977	0.772418	0.772354	0.768585	0.773741	0.776873	0.696126	0.570612	0.572692	0.523338	0.512876	0.513674	0.511876	0.529238	0.528419	0.50829	0.51009	0.528501	0.570331	0.567825	0.572261	0.574345	0.571841	0.57435
0.398257	0.384859	0.513527	0.690186	0.713182	0.700499	0.589967	0.469314	0.449332	0.430633	0.469979	0.537806	0.587312	0.618193	0.618183	0.621625	0.628648	0.634519	0.624068	0.62112	0.618399	0.623065	0.619042	0.606938	0.659952	0.779783	0.77135	0.761827	0.769562	0.765902	0.765258	0.76275	0.755238	0.643478	0.560723	0.522493	0.513884	0.506722	0.505213	0.510873	0.503351	0.51625	0.510659	0.529855	0.574563	0.582728	0.578711	0.579436	0.575342	0.573482
0.389447	0.45901	0.673134	0.711173	0.70343	0.658021	0.603284	0.601996	0.566101	0.52055	0.453493	0.433068	0.471189	0.530642	0.584017	0.614382	0.622485	0.623696	0.624422	0.630152	0.627356	0.6242	0.620851	0.626136	0.742484	0.784543	0.758239	0.768623	0.763023	0.770491	0.770635	0.769058	0.757601	0.629791	0.529926	0.512081	0.513813	0.508508	0.513456	0.514592	0.508722	0.506576	0.517684	0.569756	0.57005	0.575709	0.582804	0.575299	0.573046	0.57901
0.389718	0.483558	0.675638	0.715688	0.704578	0.6387	0.62413	0.616829	0.626923	0.627132	0.593473	0.538098	0.478341	0.438435	0.441096	0.476554	0.529631	0.58337	0.615396	0.620905	0.626565	0.617041	0.613096	0.621623	0.706159	0.763612	0.765482	0.759118	0.77135	0.766966	0.762472	0.767994	0.76777	0.692333	0.540026	0.514167	0.507723	0.514382	0.512732	0.511735	0.515822	0.518472	0.518966	0.567973	0.570261	0.577216	0.584665	0.580387	0.577358	0.571265
0.474978	0.655134	0.712823	0.684505	0.626995	0.619975	0.619982	0.612954	0.631878	0.621772	0.613308	0.614316	0.596115	0.554713	0.491242	0.450337	0.427617	0.46065	0.502348	0.559373	0.607516	0.618906	0.622555	0.674143	0.761105	0.763761	0.759098	0.765691	0.761972	0.759105	0.76225	0.75731	0.76154	0.638461	0.51209	0.507071	0.509801	0.508574	0.508723	0.509077	0.511153	0.513163	0.553275	0.569625	0.574198	0.571262	0.571475	0.582943	0.575491	0.574781
0.808247	0.807453	0.747563	0.678939	0.617537	0.621764	0.622853	0.623411	0.615962	0.617898	0.617036	0.616104	0.621117	0.618837	0.611097	0.591246	0.554935	0.499411	0.461659	0.437796	0.447968	0.510802	0.581075	0.682307	0.781236	0.76799	0.765191	0.765545	0.766189	0.766843	0.76612	0.759675	0.764408	0.721781	0.542959	0.507648	0.512162	0.502133	0.514097	0.509729	0.512952	0.516179	0.559587	0.576783	0.571045	0.572103	0.57599	0.576204	0.569543	0.570333
0.876515	0.860751	0.783524	0.643255	0.620334	0.622843	0.622923	0.6247	0.615884	0.624708	0.611449	0.621054	0.618972	0.623563	0.617332	0.620625	0.613963	0.601142	0.572482	0.529933	0.473332	0.435297	0.544969	0.816556	0.793203	0.767128	0.758883	0.758879	0.765047	0.77207	0.761963	0.763687	0.766049	0.697134	0.519679	0.507713	0.506711	0.511325	0.504061	0.509645	0.516392	0.555665	0.572129	0.581433	0.579937	0.579356	0.575988	0.578925	0.578956	0.571548
0.87229	0.870857	0.859315	0.762609	0.626066	0.620337	0.622052	0.6189	0.611666	0.619837	0.621119	0.613885	0.618107	0.617971	0.616535	0.622771	0.618113	0.618034	0.623271	0.616975	0.608658	0.569545	0.641331	0.791193	0.828309	0.773854	0.763254	0.759461	0.765328	0.770139	0.769484	0.762038	0.766691	0.764688	0.598622	0.51216	0.508082	0.505859	0.504064	0.503423	0.511378	0.544472	0.570332	0.568689	0.576708	0.570469	0.570038	0.572621	0.579073	0.573411
0.850444	0.873072	0.853021	0.75022	0.626644	0.619753	0.610089	0.615746	0.61489	0.617251	0.619049	0.616747	0.622407	0.619046	0.621269	0.621406	0.615815	0.61812	0.62371	0.624276	0.629365	0.702006	0.767048	0.781812	0.812266	0.770509	0.770702	0.768771	0.760749	0.762695	0.761386	0.767549	0.753653	0.747996	0.580576	0.512161	0.511233	0.514244	0.511665	0.507934	0.541026	0.573409	0.567251	0.579643	0.572694	0.567106	0.568894	0.579359	0.571905	0.572988
0.834392	0.85818	0.869066	0.832885	0.68667	0.614387	0.619546	0.614309	0.614958	0.614747	0.617256	0.629365	0.622766	0.619688	0.616034	0.618259	0.620479	0.621842	0.617678	0.617533	0.651861	0.748167	0.77312	0.763976	0.764112	0.762183	0.760384	0.765265	0.769492	0.764113	0.771781	0.762972	0.763479	0.769272	0.676144	0.513885	0.506141	0.512876	0.506287	0.506141	0.541819	0.576708	0.574627	0.572911	0.572339	0.573265	0.575418	0.576417	0.570906	0.57047
0.796639	0.823356	0.865196	0.81132	0.645553	0.618259	0.616897	0.616034	0.624699	0.629226	0.620837	0.635377	0.630364	0.614174	0.622981	0.618475	0.619112	0.636457	0.645909	0.694869	0.757666	0.769197	0.769779	0.767049	0.765548	0.7639	0.767984	0.759959	0.762978	0.773072	0.765113	0.766116	0.766127	0.769494	0.651497	0.510023	0.513164	0.508436	0.511226	0.534872	0.572126	0.571982	0.571476	0.570978	0.575066	0.568611	0.573988	0.567682	0.57456	0.578074
0.793835	0.792479	0.827737	0.857322	0.758737	0.633226	0.619406	0.609508	0.626504	0.611883	0.612813	0.614101	0.616034	0.61683	0.621909	0.650059	0.708515	0.766984	0.810611	0.785967	0.75351	0.764121	0.764911	0.766842	0.765118	0.772139	0.761246	0.755586	0.764619	0.769343	0.759454	0.76017	0.76762	0.762205	0.723277	0.551274	0.509656	0.50227	0.508933	0.529775	0.575133	0.575632	0.574408	0.574986	0.568607	0.574638	0.57291	0.5727	0.573776	0.572293
0.840484	0.799654	0.823934	0.842055	0.732528	0.622692	0.617401	0.615104	0.617106	0.622628	0.616605	0.625644	0.663246	0.733886	0.807341	0.84922	0.865556	0.86398	0.847863	0.796278	0.7581	0.76031	0.765338	0.762613	0.761043	0.763111	0.761393	0.773077	0.771495	0.767531	0.76168	0.761891	0.769915	0.763613	0.693194	0.532014	0.505788	0.51173	0.537572	0.575488	0.574054	0.57535	0.574055	0.568466	0.571552	0.574626	0.572268	0.575922	0.575206	0.575709
0.858246	0.844417	0.802366	0.816042	0.825865	0.767844	0.657722	0.629571	0.627221	0.634223	0.677785	0.748922	0.824293	0.859686	0.86828	0.87373	0.861619	0.870812	0.862477	0.851728	0.801876	0.755584	0.763405	0.757878	0.763688	0.764402	0.759175	0.759382	0.761971	0.768773	0.763114	0.762253	0.767342	0.768421	0.767835	0.606177	0.505851	0.507286	0.533294	0.566392	0.573367	0.574918	0.579216	0.570973	0.567173	0.578431	0.572986	0.573618	0.56897	0.577422
0.860177	0.854526	0.814115	0.830664	0.849584	0.837401	0.812326	0.78295	0.797783	0.830512	0.855376	0.867202	0.861029	0.868563	0.868421	0.870453	0.871783	0.874806	0.873501	0.85897	0.821645	0.762676	0.765618	0.766052	0.757516	0.75731	0.761315	0.760457	0.760742	0.761032	0.762535	0.766332	0.764849	0.773499	0.732739	0.561734	0.509585	0.527358	0.561235	0.572619	0.573339	0.576636	0.570408	0.577785	0.577567	0.573125	0.574635	0.579793	0.57677	0.57405
0.866988	0.868133	0.873295	0.873007	0.867854	0.861681	0.87035	0.860402	0.870143	0.873363	0.866914	0.875152	0.870284	0.871934	0.871502	0.865413	0.866132	0.866063	0.86857	0.869138	0.864124	0.820141	0.765478	0.761478	0.760383	0.737468	0.697567	0.740188	0.762535	0.762469	0.766126	0.759385	0.765402	0.76118	0.761101	0.648278	0.507352	0.524334	0.562595	0.570554	0.576419	0.572912	0.573411	0.573344	0.575774	0.569899	0.570475	0.574201	0.577356	0.573918
0.863403	0.87071	0.872427	0.870351	0.872498	0.864041	0.867318	0.87143	0.866127	0.873299	0.86856	0.862974	0.870426	0.879815	0.871502	0.871145	0.862157	0.865414	0.873659	0.869993	0.867776	0.833918	0.779875	0.765688	0.729224	0.629866	0.703579	0.764184	0.759888	0.760815	0.761259	0.755079	0.761032	0.765836	0.754233	0.609233	0.516668	0.562307	0.568469	0.572886	0.572481	0.57334	0.576997	0.579936	0.568761	0.575708	0.571268	0.570039	0.573773	0.568537
0.870851	0.868567	0.885256	0.871568	0.867348	0.863118	0.870932	0.874085	0.869713	0.878022	0.874083	0.866051	0.872284	0.86219	0.866269	0.870503	0.865985	0.864192	0.867349	0.871357	0.868353	0.867418	0.834819	0.767555	0.713105	0.62227	0.716478	0.760885	0.756161	0.762107	0.755876	0.76669	0.763251	0.764686	0.75767	0.693337	0.542461	0.558446	0.566101	0.573695	0.574461	0.57334	0.573199	0.57076	0.574415	0.569462	0.575566	0.572403	0.571403	0.57779
0.86447	0.869775	0.857666	0.869565	0.863834	0.865117	0.866699	0.866268	0.867411	0.865128	0.869214	0.869272	0.874079	0.8695	0.862259	0.862191	0.869064	0.868779	0.868061	0.8725	0.867994	0.881108	0.852664	0.739714	0.622046	0.720555	0.757026	0.761257	0.768414	0.756017	0.762107	0.761244	0.763255	0.769635	0.761249	0.664102	0.567036	0.571326	0.576488	0.580221	0.575555	0.574633	0.57413	0.563878	0.569905	0.582946	0.570183	0.578788	0.59419	0.569258
0.8667	0.860182	0.86412	0.860538	0.865338	0.866343	0.865054	0.862972	0.862837	0.86713	0.868565	0.866561	0.862047	0.858174	0.871866	0.877879	0.867993	0.861472	0.867915	0.86849	0.864056	0.864193	0.864477	0.817059	0.660302	0.727359	0.762752	0.762537	0.762466	0.763834	0.768628	0.765196	0.770423	0.757669	0.767985	0.730583	0.617826	0.566177	0.572985	0.583227	0.587313	0.57305	0.578954	0.569259	0.572268	0.567754	0.580355	0.572762	0.575485	0.566956
0.86584	0.867774	0.857319	0.867636	0.840264	0.819132	0.854527	0.873216	0.863257	0.866555	0.869063	0.86326	0.87064	0.87556	0.86634	0.868129	0.870713	0.873874	0.866556	0.870569	0.869427	0.860034	0.868349	0.832308	0.781741	0.761897	0.758307	0.765828	0.769489	0.761031	0.764178	0.761384	0.761956	0.774435	0.767765	0.699502	0.579501	0.572842	0.567042	0.567175	0.568968	0.575705	0.565818	0.573769	0.568324	0.57678	0.57442	0.567748	0.573766	0.577207
0.864981	0.864845	0.863763	0.860824	0.853949	0.819065	0.796066	0.849723	0.861187	0.858204	0.866844	0.867265	0.863836	0.870357	0.866701	0.871798	0.860899	0.868492	0.866132	0.86895	0.870421	0.874726	0.870997	0.861832	0.862332	0.800301	0.767264	0.768389	0.76146	0.758095	0.762611	0.758308	0.7748	0.764612	0.768849	0.733719	0.617038	0.576133	0.57757	0.572817	0.567604	0.571761	0.572271	0.573491	0.55901	0.57527	0.574054	0.573768	0.5732	0.570185
0.8619	0.868982	0.864471	0.861908	0.867052	0.832456	0.797851	0.818987	0.864764	0.868281	0.868634	0.866914	0.87201	0.87022	0.86578	0.869142	0.866489	0.861755	0.869932	0.872152	0.865123	0.863474	0.872794	0.86119	0.86849	0.827013	0.762538	0.76261	0.766125	0.765904	0.765761	0.768052	0.762396	0.762763	0.769846	0.684531	0.575775	0.56653	0.570041	0.572841	0.57671	0.580437	0.574843	0.574611	0.572792	0.575564	0.571548	0.570403	0.568538	0.569611
0.861756	0.860752	0.866552	0.868133	0.866052	0.865698	0.845281	0.795268	0.817269	0.864698	0.874363	0.86806	0.865198	0.87093	0.860391	0.86312	0.855246	0.855717	0.868992	0.865693	0.866568	0.876584	0.867632	0.869577	0.858319	0.863558	0.839346	0.77708	0.765871	0.759968	0.758238	0.7634	0.768564	0.75795	0.76784	0.71447	0.587596	0.570693	0.576207	0.576135	0.571623	0.569465	0.571629	0.57205	0.573555	0.579863	0.571764	0.572764	0.573775	0.574637
0.85925	0.863549	0.859393	0.863689	0.86369	0.865491	0.851439	0.806015	0.795997	0.854304	0.867413	0.871143	0.86527	0.868854	0.865484	0.81821	0.848795	0.859205	0.87279	0.863265	0.871509	0.865267	0.857025	0.863837	0.871139	0.873505	0.842778	0.78625	0.751216	0.767695	0.763474	0.766696	0.769774	0.762399	0.756235	0.64577	0.569946	0.570544	0.574849	0.571403	0.574629	0.569327	0.570419	0.56939	0.572983	0.575271	0.573197	0.573911	0.573703	0.573765
0.847566	0.855236	0.855527	0.860183	0.866479	0.858821	0.839258	0.846139	0.822287	0.795058	0.850658	0.865492	0.869259	0.858104	0.828725	0.792846	0.851583	0.864488	0.864625	0.866989	0.869786	0.868716	0.867781	0.864482	0.86484	0.828088	0.740034	0.625498	0.593831	0.718695	0.761531	0.76204	0.769573	0.770489	0.759746	0.703432	0.576133	0.567038	0.574781	0.571982	0.569087	0.567536	0.568393	0.578142	0.572273	0.575272	0.571337	0.569402	0.572839	0.573766
0.870997	0.861969	0.869061	0.862256	0.866415	0.863623	0.859964	0.869496	0.859894	0.791906	0.828208	0.86691	0.866127	0.859185	0.857032	0.864768	0.87122	0.862115	0.866698	0.871718	0.869714	0.868493	0.836308	0.738474	0.584234	0.441877	0.38736	0.392953	0.571256	0.758523	0.761177	0.758401	0.758935	0.755591	0.763543	0.668048	0.570976	0.570261	0.565537	0.568249	0.577279	0.582419	0.587316	0.572196	0.577716	0.575422	0.567749	0.570553	0.580583	0.585086
0.868139	0.859678	0.871286	0.865622	0.858249	0.869139	0.859615	0.859746	0.886041	0.857323	0.785177	0.844638	0.87716	0.865272	0.873515	0.871643	0.862038	0.864618	0.87057	0.866051	0.846924	0.752223	0.583443	0.434794	0.390017	0.386932	0.387368	0.380502	0.469111	0.694765	0.76591	0.767003	0.76154	0.765548	0.762034	0.739048	0.625498	0.587166	0.583582	0.576996	0.570693	0.572984	0.577569	0.567543	0.57778	0.576707	0.574344	0.576058	0.581009	0.584443
0.87444	0.865191	0.870502	0.86246	0.880381	0.866985	0.85932	0.862325	0.860757	0.855953	0.809315	0.81313	0.858688	0.865844	0.875375	0.862758	0.868784	0.851023	0.775648	0.646982	0.496764	0.404485	0.382206	0.379704	0.384136	0.382415	0.378196	0.388293	0.578854	0.759746	0.767059	0.765624	0.779424	0.767484	0.765772	0.76254	0.732094	0.61475	0.574206	0.568687	0.572689	0.570554	0.558732	0.573627	0.574847	0.573269	0.571619	0.577848	0.567463	0.568252
0.867062	0.8667	0.861683	0.865127	0.870206	0.859602	0.867482	0.874141	0.862476	0.857526	0.85137	0.839473	0.869712	0.868425	0.862617	0.836042	0.737029	0.592537	0.468675	0.40141	0.378697	0.384209	0.386385	0.375183	0.377905	0.380706	0.377762	0.377047	0.508289	0.742058	0.762249	0.763399	0.768554	0.773717	0.767046	0.759532	0.793916	0.80373	0.740881	0.614166	0.581222	0.576066	0.57463	0.571551	0.571764	0.571476	0.574699	0.573267	0.575919	0.570977
0.857665	0.873435	0.865554	0.866781	0.874219	0.876233	0.871425	0.875951	0.870219	0.863832	0.866268	0.867703	0.848081	0.747917	0.59017	0.452842	0.391087	0.379049	0.383142	0.379842	0.386941	0.381711	0.380942	0.379121	0.381705	0.386005	0.382136	0.475218	0.705682	0.765119	0.762461	0.76548	0.764114	0.763899	0.76118	0.768921	0.811973	0.846356	0.81892	0.73833	0.615249	0.573844	0.572049	0.56224	0.566319	0.580507	0.569902	0.574126	0.572836	0.574055
0.864984	0.86813	0.864755	0.861465	0.860965	0.869133	0.861053	0.870354	0.866546	0.868918	0.84081	0.733094	0.576131	0.445318	0.390653	0.383071	0.37876	0.375975	0.380696	0.380634	0.37862	0.377692	0.377906	0.380775	0.398183	0.387795	0.37848	0.428582	0.652928	0.755157	0.761752	0.760605	0.764189	0.762467	0.763469	0.7677	0.720659	0.722914	0.828519	0.830316	0.777006	0.707449	0.588528	0.574916	0.573477	0.590825	0.575925	0.573704	0.579408	0.583874
0.861536	0.865127	0.872212	0.880954	0.86477	0.863116	0.863551	0.862035	0.868541	0.860609	0.744414	0.505425	0.383846	0.381001	0.380771	0.380062	0.37748	0.383288	0.380486	0.376834	0.376327	0.377555	0.378985	0.380625	0.380483	0.382137	0.393237	0.59855	0.759815	0.764835	0.765045	0.763759	0.762248	0.756805	0.754303	0.668693	0.522618	0.59813	0.738328	0.805457	0.772993	0.760744	0.696131	0.57879	0.570905	0.578715	0.578934	0.574206	0.568892	0.567539
0.86727	0.86004	0.863905	0.870144	0.859206	0.859226	0.811828	0.717984	0.745697	0.836975	0.778731	0.71755	0.562876	0.385857	0.377114	0.377192	0.378191	0.377904	0.376836	0.378693	0.378766	0.382646	0.385573	0.390653	0.384146	0.378339	0.380993	0.461937	0.666259	0.759178	0.758025	0.760818	0.757738	0.760969	0.757239	0.673424	0.507291	0.496837	0.515457	0.607148	0.73991	0.79571	0.778731	0.747276	0.600067	0.57356	0.569824	0.572909	0.570765	0.567752
0.858605	0.866843	0.857604	0.79326	0.678787	0.5512	0.446041	0.541888	0.751	0.765549	0.765122	0.737541	0.489655	0.377047	0.377698	0.37734	0.38393	0.375831	0.378191	0.384216	0.377332	0.3815	0.381564	0.383212	0.380488	0.377759	0.445251	0.638822	0.750434	0.773996	0.769492	0.762684	0.767116	0.763829	0.73704	0.542963	0.487873	0.495258	0.497051	0.529429	0.637386	0.765619	0.827384	0.798075	0.691902	0.593322	0.570612	0.580508	0.577214	0.57313
0.845419	0.792843	0.671411	0.524409	0.435866	0.417518	0.50858	0.67414	0.760168	0.764333	0.758595	0.749853	0.512154	0.379836	0.377763	0.379122	0.376191	0.380484	0.379843	0.374923	0.381204	0.374972	0.37034	0.377048	0.380915	0.407778	0.564238	0.781017	0.858036	0.838902	0.776947	0.766547	0.766411	0.761748	0.750217	0.577283	0.497689	0.491242	0.498628	0.498242	0.494465	0.548125	0.664756	0.710389	0.779736	0.757805	0.632162	0.576066	0.567892	0.575127
0.521762	0.414587	0.433209	0.549049	0.691976	0.813046	0.855745	0.8076	0.758805	0.767194	0.762976	0.64104	0.386787	0.37633	0.381565	0.383714	0.373605	0.379765	0.37798	0.377263	0.37762	0.371817	0.372531	0.382564	0.469532	0.735098	0.845853	0.825369	0.848794	0.853021	0.808463	0.765187	0.754367	0.766623	0.647913	0.500268	0.493467	0.49942	0.489592	0.495897	0.499342	0.502134	0.54834	0.598482	0.627858	0.72614	0.743629	0.622199	0.571615	0.573418
0.465664	0.579074	0.708881	0.826874	0.860967	0.874434	0.861186	0.797504	0.7606	0.762965	0.764879	0.654007	0.396466	0.378193	0.377692	0.377116	0.375399	0.37368	0.375977	0.376969	0.374608	0.378475	0.375689	0.381126	0.527133	0.741841	0.813184	0.850991	0.825723	0.830094	0.8571	0.806097	0.765901	0.745488	0.62299	0.501776	0.497329	0.496762	0.487515	0.493934	0.493038	0.506212	0.504201	0.529642	0.509293	0.533801	0.698782	0.776871	0.699783	0.597988
0.817123	0.876514	0.869781	0.872144	0.862113	0.866484	0.806245	0.756225	0.753581	0.754798	0.744923	0.475904	0.37779	0.374896	0.382779	0.381425	0.377931	0.379553	0.378675	0.37719	0.375967	0.378693	0.423684	0.567174	0.759818	0.765549	0.782317	0.781961	0.77114	0.800651	0.856654	0.839478	0.763614	0.643767	0.524126	0.496402	0.492531	0.498479	0.497332	0.4949	0.496551	0.490161	0.495756	0.499837	0.502709	0.530936	0.571617	0.69205	0.757237	0.646413
0.861617	0.864273	0.866558	0.861395	0.869642	0.871144	0.84707	0.78611	0.761463	0.751662	0.743695	0.496826	0.37647	0.370598	0.377115	0.37748	0.371665	0.383354	0.376849	0.377403	0.410432	0.521042	0.702287	0.824579	0.839549	0.788259	0.72995	0.639748	0.635452	0.760314	0.789756	0.84385	0.819358	0.60544	0.516386	0.496473	0.494678	0.496471	0.493679	0.495325	0.497552	0.498048	0.495894	0.493462	0.501633	0.51976	0.506283	0.511015	0.554361	0.573272
0.857238	0.86441	0.861674	0.867055	0.866414	0.884254	0.864477	0.810974	0.762611	0.761031	0.633587	0.380052	0.381209	0.372104	0.375762	0.375542	0.381416	0.408289	0.495757	0.637161	0.79492	0.859036	0.875153	0.868998	0.861542	0.781958	0.613749	0.635592	0.729868	0.762608	0.774144	0.828449	0.749211	0.431283	0.495675	0.50114	0.493033	0.490167	0.495614	0.493888	0.492818	0.4957	0.491236	0.492033	0.498194	0.506428	0.501915	0.505858	0.499633	0.504493
0.862325	0.86749	0.864053	0.871285	0.868782	0.867919	0.869988	0.85939	0.810186	0.760669	0.63803	0.382271	0.374247	0.371116	0.374897	0.402689	0.504638	0.690612	0.85259	0.849221	0.873931	0.869564	0.860827	0.866065	0.869782	0.834676	0.668408	0.628933	0.746425	0.761539	0.760826	0.774143	0.819995	0.514463	0.456997	0.491027	0.49411	0.496906	0.493104	0.493034	0.509587	0.493532	0.492105	0.493816	0.49398	0.510661	0.498549	0.50464	0.501988	0.501485
0.866843	0.863267	0.867413	0.866848	0.874009	0.869208	0.859675	0.86255	0.8379	0.761172	0.506503	0.375825	0.402623	0.466311	0.630863	0.7955	0.864693	0.896925	0.881966	0.872869	0.863903	0.86168	0.869995	0.862472	0.867061	0.790544	0.690614	0.750794	0.761971	0.752433	0.757885	0.757165	0.724147	0.423907	0.48351	0.491099	0.49196	0.491955	0.497114	0.508932	0.497188	0.49389	0.493251	0.49454	0.501564	0.50622	0.504498	0.506429	0.501203	0.502205
0.866338	0.866985	0.869929	0.862688	0.869847	0.876155	0.86369	0.868064	0.864912	0.819489	0.525982	0.495037	0.653348	0.785394	0.845996	0.866196	0.863478	0.865619	0.867348	0.86677	0.867989	0.863049	0.864768	0.869354	0.866917	0.865054	0.818775	0.773006	0.763828	0.74599	0.750006	0.758675	0.750575	0.471901	0.432049	0.488518	0.494968	0.493604	0.494893	0.497119	0.492888	0.493461	0.494759	0.499987	0.496119	0.506712	0.505282	0.50406	0.500627	0.500198
0.860606	0.868498	0.865553	0.866703	0.873003	0.87415	0.863399	0.871215	0.883607	0.822574	0.766983	0.850154	0.866484	0.864983	0.867704	0.865055	0.86878	0.866197	0.865553	0.864335	0.872077	0.875309	0.870211	0.899078	0.86957	0.866563	0.839691	0.796359	0.747564	0.755154	0.76218	0.771996	0.674708	0.408715	0.459506	0.494624	0.497186	0.497263	0.49616	0.490809	0.494617	0.493222	0.49296	0.494536	0.492529	0.506999	0.507144	0.498767	0.498186	0.51725
0.868492	0.863406	0.859964	0.856521	0.870559	0.865556	0.855516	0.871643	0.872141	0.876366	0.866337	0.867284	0.86971	0.868425	0.863398	0.867203	0.871646	0.872854	0.870979	0.864979	0.862475	0.866126	0.865055	0.864553	0.869504	0.862044	0.862047	0.846645	0.810971	0.758103	0.756096	0.749135	0.740196	0.510804	0.405851	0.49812	0.493675	0.49196	0.495543	0.493747	0.49611	0.495688	0.495757	0.492818	0.486446	0.489381	0.50569	0.50722	0.552707	0.628004
0.868495	0.864258	0.86412	0.864626	0.864834	0.867416	0.863047	0.861819	0.863838	0.864837	0.862476	0.866627	0.86648	0.872348	0.871792	0.864773	0.869852	0.872862	0.867063	0.866555	0.866776	0.863193	0.874586	0.864267	0.871934	0.864839	0.864691	0.861332	0.826654	0.76712	0.756308	0.747564	0.721897	0.446611	0.436004	0.486219	0.492237	0.493546	0.494901	0.487514	0.494892	0.497904	0.494252	0.493894	0.454704	0.47347	0.58395	0.674498	0.716258	0.728296
0.861686	0.865047	0.860464	0.863406	0.868487	0.865335	0.868987	0.872147	0.862188	0.869503	0.865339	0.855517	0.856954	0.866846	0.868703	0.859463	0.863761	0.870572	0.862044	0.870714	0.870621	0.864549	0.867564	0.870636	0.869711	0.869146	0.866209	0.865413	0.864263	0.844996	0.782244	0.74814	0.747419	0.611387	0.44926	0.488231	0.488875	0.496033	0.492888	0.490376	0.495325	0.491961	0.496055	0.493028	0.472397	0.485301	0.709383	0.724204	0.730157	0.73783
0.863973	0.859965	0.864545	0.863039	0.873014	0.869067	0.87201	0.863556	0.864912	0.861118	0.867919	0.865905	0.871502	0.869492	0.866489	0.866339	0.874222	0.86319	0.863617	0.864338	0.865197	0.867272	0.864114	0.864908	0.872939	0.87545	0.867699	0.866896	0.864548	0.857608	0.780526	0.683099	0.618467	0.56562	0.49368	0.499844	0.493321	0.490453	0.499629	0.502252	0.494034	0.489448	0.493387	0.490162	0.461368	0.536594	0.729277	0.731591	0.732957	0.728874
0.866567	0.861902	0.862043	0.863331	0.863979	0.862827	0.86906	0.866489	0.871429	0.867201	0.867324	0.86577	0.86835	0.872284	0.863768	0.86763	0.866419	0.866194	0.866127	0.865912	0.859171	0.860185	0.866993	0.873075	0.871359	0.874589	0.869639	0.86678	0.843711	0.792915	0.684527	0.600991	0.560817	0.560447	0.556287	0.523463	0.492524	0.496475	0.492459	0.500917	0.503494	0.495684	0.496687	0.492608	0.489888	0.472399	0.690326	0.733315	0.727935	0.728514
0.856949	0.869429	0.852439	0.857249	0.86885	0.86458	0.871781	0.874939	0.868568	0.872513	0.864196	0.865482	0.861539	0.864118	0.866274	0.862831	0.866409	0.862041	0.869568	0.868202	0.864122	0.870859	0.870906	0.872504	0.871072	0.870504	0.845714	0.719279	0.596046	0.568974	0.562813	0.567254	0.561319	0.558151	0.550053	0.522265	0.495538	0.492458	0.492031	0.497259	0.493818	0.494801	0.506648	0.496549	0.469095	0.498697	0.720341	0.726287	0.735535	0.737176
0.862955	0.857457	0.799861	0.806094	0.862112	0.860263	0.871291	0.881174	0.903953	0.865194	0.867919	0.865412	0.860034	0.862543	0.87021	0.865117	0.866777	0.865341	0.861043	0.861186	0.863047	0.867063	0.873511	0.87523	0.867856	0.857029	0.694702	0.501989	0.449548	0.437602	0.429916	0.435002	0.441744	0.447756	0.470252	0.554422	0.581654	0.497043	0.496972	0.491749	0.490838	0.492671	0.498336	0.493324	0.490883	0.442312	0.597341	0.728943	0.72328	0.732814
0.866921	0.814117	0.812472	0.867416	0.867193	0.866271	0.863839	0.876507	0.865259	0.869895	0.864478	0.860116	0.865273	0.865258	0.868133	0.866128	0.871506	0.862001	0.872285	0.868104	0.870427	0.865986	0.86326	0.868417	0.828381	0.688465	0.568388	0.574989	0.601275	0.618191	0.64498	0.672497	0.693047	0.717982	0.736674	0.735394	0.616329	0.496904	0.491811	0.48988	0.490811	0.496329	0.49289	0.491165	0.492401	0.451268	0.658302	0.726512	0.73403	0.699916
0.871076	0.862399	0.861824	0.864476	0.871281	0.861755	0.858964	0.861541	0.867707	0.868564	0.867278	0.862829	0.867634	0.871077	0.870497	0.866988	0.865839	0.865335	0.866137	0.860532	0.863619	0.871001	0.866915	0.837115	0.723855	0.687107	0.730376	0.74778	0.746349	0.739904	0.745281	0.742982	0.760033	0.742486	0.747353	0.755095	0.717985	0.584665	0.494249	0.497765	0.491248	0.494616	0.493599	0.492671	0.49834	0.439162	0.532434	0.721131	0.727729	0.689113
0.857173	0.865259	0.862326	0.863906	0.857026	0.856463	0.864481	0.870283	0.868202	0.871861	0.867057	0.865267	0.872566	0.865625	0.869346	0.871358	0.876872	0.864907	0.861897	0.865768	0.863043	0.874295	0.830669	0.70859	0.717189	0.739543	0.746207	0.75502	0.741552	0.739334	0.724437	0.726595	0.733751	0.745503	0.74743	0.749364	0.684806	0.530582	0.50013	0.495679	0.498768	0.50042	0.492297	0.492384	0.494821	0.434652	0.576992	0.72872	0.683229	0.551842
0.865695	0.868209	0.86648	0.840187	0.824	0.86506	0.868848	0.872798	0.872652	0.86914	0.868421	0.859469	0.863974	0.863772	0.869786	0.858965	0.868708	0.865481	0.86856	0.865344	0.861321	0.860832	0.752	0.67042	0.762415	0.752098	0.76039	0.757602	0.744912	0.742265	0.736625	0.623287	0.676381	0.73067	0.754311	0.762525	0.748427	0.627932	0.497699	0.498765	0.499702	0.494031	0.496477	0.494681	0.491314	0.464451	0.47978	0.631229	0.677214	0.544538
0.863765	0.85545	0.745137	0.699639	0.831739	0.869284	0.859393	0.86362	0.864839	0.859752	0.875869	0.874078	0.870213	0.865837	0.86706	0.863834	0.869778	0.870711	0.869642	0.866768	0.866062	0.724719	0.568976	0.667975	0.774852	0.753218	0.758749	0.766696	0.763838	0.751948	0.594472	0.40726	0.717835	0.742978	0.743489	0.747358	0.710676	0.547624	0.489233	0.494037	0.500204	0.493533	0.499769	0.495041	0.49189	0.488739	0.510148	0.546328	0.510227	0.508793
0.869929	0.857391	0.73876	0.759961	0.84929	0.865051	0.859599	0.859112	0.861106	0.864549	0.863549	0.863055	0.857241	0.870065	0.862375	0.856093	0.861044	0.849862	0.834604	0.850218	0.84147	0.641539	0.566393	0.572359	0.708954	0.801169	0.76126	0.761609	0.76125	0.774226	0.725583	0.638815	0.724477	0.730884	0.735614	0.740842	0.738261	0.635246	0.49138	0.491027	0.487155	0.495734	0.491912	0.498189	0.496329	0.497615	0.496118	0.494035	0.49196	0.495326
0.867276	0.862414	0.862114	0.866273	0.870201	0.864264	0.871072	0.868412	0.873148	0.868637	0.861252	0.86498	0.868063	0.859753	0.847926	0.840039	0.848423	0.855884	0.865912	0.83675	0.637812	0.558362	0.558509	0.567198	0.664614	0.756744	0.763664	0.769486	0.778875	0.784829	0.7723	0.763965	0.757679	0.750373	0.744783	0.726939	0.663684	0.496261	0.463816	0.490525	0.489024	0.494331	0.495617	0.493319	0.49454	0.496111	0.497478	0.499559	0.48995	0.494968
0.863117	0.867607	0.858097	0.862333	0.865835	0.860539	0.861539	0.872642	0.861108	0.870355	0.86663	0.856235	0.853729	0.842055	0.834174	0.86089	0.861757	0.855162	0.865122	0.786114	0.586376	0.558588	0.556863	0.559156	0.561021	0.577855	0.643471	0.737401	0.761175	0.76584	0.775297	0.755741	0.743995	0.716559	0.661536	0.62773	0.599565	0.555939	0.487376	0.469674	0.495187	0.498766	0.497402	0.498917	0.492536	0.503276	0.508219	0.49475	0.497974	0.496827
0.865049	0.862896	0.866197	0.862682	0.863688	0.865764	0.86032	0.867703	0.869424	0.860948	0.861376	0.860252	0.866765	0.872641	0.866126	0.865622	0.864979	0.867415	0.771784	0.597835	0.555357	0.553852	0.557865	0.555429	0.552995	0.556857	0.578491	0.64763	0.716905	0.737539	0.734601	0.689334	0.613387	0.56102	0.556368	0.563026	0.561517	0.558602	0.552491	0.546615	0.523628	0.494827	0.494971	0.493894	0.495901	0.507858	0.503921	0.494323	0.493314	0.494531
0.875221	0.868634	0.870785	0.864626	0.866416	0.861245	0.857457	0.859894	0.863619	0.859463	0.865845	0.862618	0.874438	0.870857	0.859463	0.863912	0.866845	0.862908	0.739749	0.576013	0.553276	0.555355	0.5575	0.557652	0.555643	0.546691	0.543755	0.545474	0.54117	0.547334	0.54089	0.510361	0.499631	0.482722	0.463805	0.451566	0.432931	0.409506	0.394748	0.381061	0.383497	0.467962	0.496758	0.49648	0.498054	0.499265	0.496973	0.496038	0.495541	0.496466
0.868563	0.869642	0.871351	0.862406	0.864402	0.868278	0.869073	0.870137	0.863205	0.866769	0.867199	0.863547	0.861259	0.858318	0.85444	0.864413	0.838753	0.621767	0.464234	0.441745	0.426488	0.400425	0.377908	0.361717	0.347468	0.33041	0.312144	0.303979	0.294313	0.279046	0.268875	0.258131	0.249105	0.238426	0.237284	0.229182	0.227319	0.223173	0.223525	0.225542	0.320815	0.475629	0.492103	0.501205	0.493686	0.491524	0.492103	0.486651	0.497053	0.49511
0.869134	0.862754	0.87171	0.863973	0.862183	0.865409	0.869352	0.873501	0.87501	0.867836	0.872859	0.868134	0.870353	0.86727	0.860179	0.868924	0.816911	0.463369	0.229968	0.223951	0.221016	0.219225	0.219155	0.221232	0.221596	0.221592	0.226331	0.221518	0.223597	0.2236	0.22467	0.228687	0.222745	0.221737	0.219659	0.219515	0.217515	0.226555	0.222594	0.223313	0.244371	0.41108	0.494676	0.490878	0.492677	0.501276	0.493393	0.490018	0.494614	0.49024
0.867776	0.867991	0.867488	0.86491	0.870783	0.869141	0.862255	0.8634	0.864622	0.868346	0.864836	0.873862	0.859033	0.863405	0.869282	0.852023	0.493825	0.224814	0.219369	0.217509	0.216075	0.212141	0.21364	0.213282	0.217508	0.220452	0.223028	0.221813	0.219818	0.221333	0.223244	0.222957	0.224746	0.221677	0.219519	0.223054	0.222887	0.222529	0.220155	0.223037	0.297313	0.456495	0.494394	0.492745	0.492894	0.500556	0.488876	0.49167	0.494252	0.49304
0.866046	0.874081	0.866263	0.864544	0.868344	0.869997	0.862833	0.862327	0.865709	0.865697	0.864189	0.869711	0.866557	0.862618	0.865819	0.85474	0.570258	0.285278	0.280338	0.265433	0.216504	0.215073	0.212495	0.213927	0.21565	0.219953	0.217156	0.221098	0.219014	0.220304	0.222745	0.225605	0.219376	0.219951	0.223745	0.222522	0.219153	0.219301	0.223175	0.223247	0.234487	0.378771	0.493391	0.493099	0.493325	0.498487	0.492603	0.493603	0.502788	0.493609
0.865188	0.865485	0.8619	0.871498	0.86319	0.861394	0.866264	0.872432	0.862761	0.868556	0.865979	0.863115	0.86921	0.863552	0.860682	0.584587	0.259268	0.248881	0.241721	0.223031	0.210923	0.205036	0.210275	0.209132	0.209917	0.211634	0.218083	0.220308	0.213422	0.22174	0.22181	0.223399	0.221812	0.221951	0.217361	0.219583	0.224174	0.215578	0.219731	0.222525	0.302479	0.467386	0.511891	0.506719	0.49755	0.497759	0.492603	0.494104	0.493967	0.493966
0.859751	0.874654	0.865192	0.866913	0.867129	0.865987	0.864049	0.860034	0.864411	0.866481	0.870206	0.866552	0.875512	0.86011	0.861034	0.617749	0.240574	0.215861	0.215795	0.211992	0.208365	0.204764	0.201462	0.202993	0.203475	0.215941	0.275685	0.326117	0.329772	0.253328	0.223106	0.221308	0.218006	0.227199	0.223313	0.222961	0.221107	0.221594	0.220082	0.220445	0.269527	0.431928	0.509735	0.505437	0.50507	0.49977	0.48981	0.50035	0.497042	0.495541
0.89686	0.86405	0.862763	0.870171	0.870495	0.865474	0.857029	0.882034	0.866633	0.856236	0.862684	0.859966	0.870167	0.866486	0.772488	0.351759	0.219012	0.211496	0.212994	0.210924	0.203174	0.200818	0.189454	0.187006	0.198262	0.311528	0.530934	0.548493	0.425052	0.232843	0.219374	0.222819	0.222815	0.222742	0.225179	0.222523	0.219731	0.222744	0.224747	0.228971	0.362731	0.492895	0.493607	0.491322	0.494114	0.505865	0.496829	0.502849	0.489549	0.493891
0.870128	0.873146	0.867125	0.86484	0.868706	0.864479	0.860752	0.862973	0.865337	0.863262	0.869208	0.860326	0.860964	0.855947	0.843773	0.557085	0.230493	0.217576	0.218959	0.219812	0.219161	0.211063	0.195326	0.206842	0.213369	0.269833	0.459456	0.56125	0.508371	0.317668	0.221098	0.221523	0.224607	0.221244	0.220526	0.223318	0.221165	0.222808	0.223177	0.223381	0.323541	0.489596	0.495757	0.49977	0.498975	0.491307	0.492889	0.493886	0.502487	0.498691
0.877805	0.872363	0.869638	0.865409	0.865331	0.862615	0.858886	0.859248	0.866627	0.86656	0.860975	0.85975	0.857385	0.857737	0.804754	0.575124	0.427	0.436599	0.45319	0.467747	0.480282	0.44024	0.167834	0.182165	0.317665	0.541492	0.561175	0.562894	0.451641	0.267522	0.250834	0.260354	0.269463	0.286923	0.391238	0.43164	0.337577	0.351977	0.370822	0.41244	0.476111	0.494323	0.498482	0.497698	0.495544	0.494259	0.495823	0.498552	0.500568	0.489171
0.868852	0.867424	0.869786	0.864909	0.864841	0.859892	0.866134	0.864337	0.863905	0.870278	0.865404	0.870352	0.862328	0.86456	0.856467	0.821513	0.688554	0.584828	0.559873	0.547614	0.537168	0.532326	0.387866	0.307269	0.401203	0.531386	0.539405	0.541191	0.529075	0.501996	0.484636	0.505147	0.523413	0.525486	0.575706	0.632377	0.546119	0.519962	0.520836	0.509365	0.495683	0.499676	0.493176	0.494472	0.494464	0.49418	0.487585	0.490883	0.493963	0.494037
0.857531	0.868636	0.864048	0.862838	0.868494	0.868352	0.86541	0.858106	0.865984	0.867993	0.864907	0.859538	0.858243	0.862476	0.858475	0.850291	0.831171	0.789394	0.763342	0.722145	0.649637	0.537943	0.451842	0.42265	0.512696	0.573576	0.567763	0.470767	0.533804	0.46474	0.390947	0.368528	0.349612	0.328267	0.31745	0.297755	0.286366	0.272885	0.285215	0.413519	0.49684	0.497623	0.488943	0.496335	0.494258	0.491103	0.498114	0.497114	0.488443	0.489953
0.863973	0.870926	0.867844	0.865344	0.857748	0.85688	0.860461	0.857888	0.86627	0.865105	0.855813	0.870715	0.864556	0.869426	0.865628	0.867779	0.854242	0.862486	0.853236	0.854817	0.843213	0.787627	0.72473	0.664702	0.663554	0.723369	0.804458	0.81879	0.831108	0.757316	0.544403	0.278116	0.226187	0.219458	0.220809	0.220162	0.220736	0.226967	0.225969	0.333561	0.494678	0.498265	0.493107	0.495983	0.495679	0.495256	0.491458	0.493179	0.497975	0.491744
0.866493	0.863117	0.860817	0.866409	0.864188	0.857239	0.857886	0.85588	0.863983	0.859605	0.859033	0.857599	0.86176	0.855162	0.867992	0.860106	0.856169	0.855305	0.854814	0.865276	0.864481	0.86635	0.867492	0.856967	0.852882	0.85668	0.855966	0.864991	0.853951	0.847868	0.787619	0.593184	0.316016	0.227044	0.222167	0.221449	0.244442	0.275607	0.454861	0.601217	0.522134	0.489884	0.495334	0.494036	0.49798	0.489519	0.489955	0.497553	0.491166	0.495541
0.862464	0.863829	0.86133	0.861104	0.863259	0.864051	0.85689	0.859532	0.864477	0.869206	0.865616	0.860759	0.853521	0.857682	0.866484	0.861406	0.861686	0.854811	0.860184	0.860041	0.857966	0.853878	0.867063	0.857676	0.861955	0.857316	0.864554	0.856892	0.857896	0.860907	0.860044	0.856891	0.775	0.572911	0.471319	0.496615	0.584869	0.690545	0.774298	0.838195	0.770185	0.570055	0.490881	0.502347	0.495822	0.500986	0.496713	0.49167	0.492173	0.494827
0.862047	0.869847	0.855811	0.85925	0.865339	0.866265	0.856163	0.862752	0.86434	0.864053	0.864557	0.866628	0.862251	0.857957	0.859247	0.862908	0.858895	0.864552	0.862907	0.892754	0.880595	0.860762	0.86813	0.859608	0.860541	0.863124	0.862558	0.863981	0.864195	0.861334	0.860799	0.858391	0.862408	0.855026	0.845068	0.845924	0.863914	0.858828	0.860758	0.864635	0.803875	0.603006	0.496764	0.49375	0.500697	0.498986	0.498043	0.492248	0.492811	0.491458
0.863616	0.85875	0.860611	0.865125	0.864557	0.857097	0.861393	0.856749	0.860827	0.861256	0.860592	0.862683	0.858031	0.865628	0.860182	0.864482	0.862479	0.859894	0.861188	0.870695	0.875157	0.854597	0.858966	0.858899	0.858817	0.856745	0.862625	0.859476	0.85947	0.864198	0.851519	0.860828	0.859616	0.857824	0.868786	0.862685	0.861617	0.861398	0.866489	0.861612	0.8538	0.75437	0.532008	0.499626	0.495331	0.500773	0.491382	0.49788	0.49447	0.499048
0.857168	0.864188	0.862325	0.865338	0.861176	0.860747	0.863623	0.868487	0.868066	0.864265	0.862542	0.856241	0.867058	0.864623	0.86283	0.863616	0.866414	0.859469	0.862758	0.865838	0.861695	0.861685	0.86355	0.864774	0.856744	0.854597	0.853521	0.866612	0.857318	0.859682	0.855813	0.849009	0.859513	0.856968	0.860621	0.861113	0.858608	0.861118	0.858039	0.862841	0.857896	0.739421	0.511596	0.498689	0.501849	0.506356	0.493039	0.49182	0.497614	0.502634
0.86119	0.869642	0.868563	0.862907	0.859678	0.862952	0.855597	0.86183	0.862832	0.856313	0.861899	0.859318	0.866493	0.862115	0.861974	0.863479	0.862742	0.855167	0.859182	0.863913	0.858107	0.862833	0.861331	0.860905	0.860334	0.85538	0.852948	0.856955	0.863626	0.852447	0.857675	0.858039	0.862763	0.860624	0.852515	0.862836	0.858603	0.855095	0.858398	0.857819	0.863047	0.815988	0.611391	0.495968	0.501201	0.492891	0.498121	0.497046	0.492752	0.498576
0.860467	0.860106	0.863115	0.867198	0.862836	0.86169	0.851293	0.872073	0.865916	0.859393	0.859537	0.858797	0.858249	0.857247	0.859044	0.856237	0.862264	0.850038	0.866987	0.860617	0.8543	0.868203	0.868419	0.85753	0.861049	0.856963	0.864769	0.860829	0.86126	0.847574	0.858903	0.865561	0.861552	0.856808	0.863619	0.860399	0.859972	0.858822	0.840554	0.804021	0.727366	0.631019	0.515038	0.49361	0.49634	0.496802	0.494399	0.491597	0.489806	0.501344
0.844925	0.863979	0.862756	0.866623	0.857312	0.859318	0.857163	0.884823	0.887914	0.862114	0.858458	0.856526	0.868708	0.857242	0.862627	0.855381	0.854014	0.860549	0.864194	0.856095	0.857967	0.862619	0.852803	0.85696	0.857744	0.858887	0.855597	0.850376	0.858658	0.861764	0.857961	0.854027	0.85424	0.85703	0.860261	0.852356	0.841275	0.774582	0.700928	0.648782	0.622411	0.599644	0.536573	0.498054	0.494393	0.493541	0.488453	0.49669	0.492109	0.494606
0.85187	0.864409	0.856307	0.859675	0.860613	0.866195	0.860536	0.859815	0.85667	0.864624	0.869709	0.86405	0.853228	0.858755	0.865405	0.856952	0.858317	0.86039	0.8556	0.858323	0.860758	0.867711	0.849292	0.855027	0.853592	0.863264	0.849656	0.83389	0.78382	0.810756	0.853447	0.859536	0.881463	0.871001	0.782456	0.679373	0.600927	0.587933	0.588675	0.536165	0.479428	0.414592	0.445753	0.491171	0.497118	0.496764	0.49346	0.500921	0.56339	0.744563
0.858531	0.839547	0.853449	0.865268	0.859818	0.858882	0.861691	0.863916	0.863624	0.84829	0.856888	0.862331	0.856886	0.863549	0.864047	0.863407	0.859899	0.85997	0.858606	0.860543	0.856888	0.854592	0.855882	0.853238	0.856248	0.853308	0.820289	0.622818	0.482795	0.601997	0.81833	0.85875	0.807752	0.700356	0.610171	0.602143	0.587245	0.540818	0.482718	0.43522	0.414802	0.386938	0.397469	0.468321	0.491102	0.518898	0.584309	0.617949	0.787685	0.926166
0.86305	0.843064	0.852087	0.861105	0.860895	0.856094	0.861615	0.863766	0.85617	0.861765	0.866046	0.854151	0.859465	0.862616	0.861541	0.863382	0.860466	0.866492	0.858319	0.85968	0.858598	0.867712	0.862471	0.854237	0.858544	0.828734	0.553285	0.37927	0.463665	0.69412	0.803661	0.828958	0.716904	0.665173	0.546975	0.475707	0.436015	0.418596	0.403912	0.385215	0.383066	0.382131	0.403415	0.511525	0.683238	0.877718	0.908045	0.90138	0.877497	0.884691
0.861255	0.866048	0.846429	0.852799	0.860037	0.85388	0.85338	0.866631	0.863909	0.865763	0.861182	0.867554	0.856485	0.852663	0.866061	0.858893	0.859037	0.855959	0.854667	0.866202	0.855174	0.858398	0.863835	0.822866	0.794004	0.855893	0.696855	0.402342	0.401906	0.618611	0.780794	0.800934	0.845291	0.832106	0.62972	0.425769	0.407785	0.383235	0.378916	0.380136	0.37841	0.375546	0.383364	0.560889	0.907761	0.953747	0.926862	0.837187	0.80724	0.813044
0.862752	0.861901	0.85101	0.834244	0.867708	0.860756	0.863907	0.868275	0.865346	0.86183	0.861757	0.864832	0.860388	0.859389	0.852947	0.858255	0.862411	0.862133	0.859621	0.883615	0.868994	0.854235	0.844353	0.675701	0.774372	0.792279	0.522056	0.545978	0.736539	0.814195	0.782675	0.789628	0.824583	0.861544	0.636524	0.382431	0.37719	0.37813	0.381996	0.375544	0.375256	0.375472	0.372035	0.535884	0.894581	0.934909	0.847718	0.795995	0.807954	0.803737
0.854156	0.860967	0.865055	0.857672	0.837976	0.859036	0.863476	0.860173	0.865977	0.867553	0.859825	0.862262	0.85567	0.862054	0.84614	0.85015	0.860107	0.856312	0.862547	0.885543	0.874153	0.855889	0.851803	0.836045	0.835897	0.846216	0.77837	0.79586	0.850941	0.850225	0.828516	0.790622	0.79707	0.841842	0.729299	0.412638	0.379415	0.372108	0.380783	0.377918	0.379055	0.377476	0.382348	0.374692	0.596927	0.848933	0.833182	0.805669	0.79814	0.796143
0.861396	0.863547	0.86455	0.857459	0.84219	0.849342	0.856386	0.86075	0.856099	0.863548	0.864405	0.861471	0.854736	0.85564	0.861112	0.851515	0.855449	0.855747	0.85431	0.862404	0.860612	0.86677	0.863756	0.857757	0.854668	0.852235	0.852237	0.86062	0.852663	0.841704	0.841559	0.797357	0.782884	0.763901	0.495611	0.382209	0.383062	0.382858	0.377202	0.376407	0.375121	0.378195	0.37899	0.399475	0.732362	0.808754	0.807025	0.80287	0.796857	0.809032
0.870207	0.865621	0.859746	0.855597	0.862185	0.83933	0.849644	0.862545	0.866417	0.869636	0.86806	0.876941	0.890202	0.879302	0.860111	0.859246	0.854165	0.846059	0.862116	0.859325	0.858818	0.858108	0.860619	0.858823	0.856678	0.85847	0.848222	0.858244	0.861478	0.854305	0.855457	0.837549	0.817775	0.702369	0.416955	0.384311	0.380267	0.383429	0.385721	0.379458	0.380774	0.382862	0.379482	0.424554	0.747567	0.806173	0.811756	0.809604	0.805024	0.803076
0.85789	0.861968	0.862259	0.871149	0.86613	0.862189	0.86589	0.887114	0.903309	0.916709	0.92165	0.927233	0.923416	0.910035	0.877666	0.853087	0.859324	0.858252	0.861263	0.856956	0.858901	0.853089	0.854675	0.856102	0.859471	0.855808	0.859973	0.855459	0.856898	0.850728	0.850374	0.826377	0.705156	0.439659	0.380775	0.380063	0.380561	0.376975	0.376477	0.376553	0.381567	0.377627	0.382135	0.527486	0.799151	0.812329	0.800512	0.807963	0.807742	0.813618
0.87122	0.867344	0.877223	0.885468	0.890336	0.911477	0.918828	0.920792	0.93039	0.929594	0.933826	0.918498	0.923582	0.92616	0.907601	0.870216	0.859106	0.861681	0.854529	0.857465	0.857242	0.859475	0.853012	0.850583	0.86169	0.856886	0.858032	0.858331	0.854649	0.819213	0.719841	0.567977	0.424476	0.378125	0.378749	0.378411	0.378557	0.375756	0.379626	0.375975	0.378766	0.380347	0.38808	0.429414	0.704299	0.798573	0.804443	0.802518	0.809106	0.832747
0.906898	0.915917	0.928092	0.92494	0.932117	0.92315	0.919142	0.926949	0.93103	0.931181	0.927376	0.923296	0.934044	0.932466	0.918505	0.870503	0.856759	0.858609	0.872942	0.860545	0.862545	0.860118	0.859396	0.864051	0.858824	0.846573	0.852088	0.742844	0.555865	0.448115	0.387102	0.382286	0.379341	0.379844	0.382996	0.378547	0.377475	0.381539	0.375909	0.372014	0.375187	0.379844	0.369959	0.376839	0.465884	0.627784	0.761247	0.812547	0.89185	0.930181
0.928945	0.928745	0.935398	0.92308	0.925806	0.920504	0.928661	0.930816	0.927743	0.920428	0.928169	0.919719	0.928669	0.923582	0.919426	0.920717	0.881316	0.855555	0.857967	0.865266	0.866909	0.861758	0.876311	0.893709	0.857469	0.85481	0.865994	0.682094	0.394679	0.381272	0.378405	0.381063	0.38429	0.377059	0.386939	0.390589	0.380991	0.381284	0.38165	0.375401	0.378292	0.374687	0.360139	0.355993	0.358566	0.36781	0.427342	0.577349	0.72493	0.838117
0.920636	0.927039	0.921502	0.926669	0.919855	0.924437	0.933039	0.921286	0.929316	0.929962	0.928243	0.92215	0.930385	0.930531	0.928884	0.920861	0.89256	0.864262	0.862399	0.861752	0.857176	0.867419	0.862835	0.873226	0.862192	0.857887	0.790628	0.479502	0.373542	0.376112	0.371027	0.377476	0.384068	0.380921	0.398407	0.383354	0.382064	0.3782	0.378047	0.381277	0.378913	0.369022	0.360498	0.357255	0.358779	0.356924	0.36072	0.364441	0.40721	0.465595
0.926956	0.928457	0.925653	0.928519	0.931327	0.924661	0.929675	0.921719	0.926303	0.92501	0.91649	0.925233	0.926951	0.91928	0.925803	0.925026	0.919354	0.889843	0.862689	0.863409	0.862025	0.857896	0.8609	0.862114	0.867848	0.862974	0.863473	0.678864	0.400547	0.378912	0.373386	0.375828	0.375901	0.376621	0.37734	0.383433	0.387944	0.388731	0.375974	0.37225	0.375696	0.362224	0.36222	0.359135	0.360142	0.359436	0.356628	0.35355	0.354484	0.358354
0.925946	0.92838	0.930248	0.92121	0.925093	0.919283	0.921938	0.919066	0.929665	0.935471	0.92587	0.923734	0.922436	0.927811	0.920785	0.925586	0.903374	0.857317	0.860539	0.864986	0.864411	0.857454	0.852593	0.853447	0.860123	0.855886	0.812264	0.525852	0.383139	0.376761	0.375396	0.380983	0.378556	0.374544	0.378915	0.381066	0.374112	0.376692	0.373038	0.373175	0.360364	0.365155	0.360722	0.357135	0.360143	0.355991	0.359282	0.356988	0.359215	0.35362
0.91834	0.924591	0.924797	0.922941	0.927447	0.919643	0.91513	0.917494	0.925302	0.919718	0.921654	0.92256	0.920861	0.931752	0.926668	0.926876	0.916494	0.894639	0.853876	0.853668	0.855887	0.864191	0.855311	0.859256	0.863343	0.852516	0.856458	0.683531	0.402622	0.374548	0.377621	0.382425	0.380415	0.37719	0.375539	0.377908	0.375691	0.36981	0.374176	0.368094	0.35341	0.35857	0.358491	0.358495	0.356631	0.363225	0.356201	0.356993	0.362799	0.363155
0.920496	0.926659	0.925162	0.924584	0.922508	0.917488	0.919789	0.921145	0.923872	0.924157	0.926737	0.928664	0.925874	0.924725	0.922803	0.923371	0.916991	0.883472	0.859185	0.859398	0.851582	0.866201	0.860678	0.865553	0.857745	0.855319	0.811973	0.536664	0.378838	0.37822	0.382357	0.378406	0.378846	0.375392	0.380128	0.374753	0.380132	0.37877	0.364441	0.358997	0.358353	0.358136	0.36258	0.356273	0.355988	0.359219	0.354056	0.355985	0.366306	0.373253
0.922794	0.915839	0.922361	0.919352	0.92265	0.927312	0.922434	0.922502	0.930962	0.925597	0.926804	0.924008	0.920512	0.927018	0.924443	0.923814	0.922154	0.894433	0.801807	0.843414	0.852661	0.857603	0.851073	0.857104	0.859184	0.857521	0.8594	0.681087	0.398756	0.364741	0.379055	0.381762	0.377835	0.376619	0.382999	0.39618	0.478415	0.517894	0.375613	0.340438	0.358207	0.352985	0.353557	0.356635	0.359209	0.358202	0.35692	0.361505	0.357714	0.355915
0.920646	0.912402	0.924436	0.927735	0.926015	0.928882	0.916636	0.928667	0.92302	0.917852	0.919643	0.924585	0.922719	0.924869	0.919573	0.927229	0.848787	0.631076	0.715969	0.827229	0.850224	0.856385	0.859041	0.857387	0.854382	0.855307	0.751585	0.406425	0.336782	0.346679	0.349686	0.346115	0.36072	0.396244	0.571494	0.704726	0.702795	0.474048	0.330845	0.351971	0.362372	0.360144	0.357205	0.356565	0.352696	0.354127	0.365162	0.361366	0.353053	0.35598
0.919284	0.916914	0.928314	0.931036	0.922009	0.919787	0.922801	0.925376	0.919354	0.92502	0.920142	0.916984	0.921436	0.926596	0.923017	0.917426	0.818273	0.510522	0.616677	0.776359	0.83425	0.863764	0.852586	0.855023	0.853379	0.852082	0.749721	0.433217	0.352051	0.351686	0.356339	0.352987	0.355125	0.389376	0.56046	0.644046	0.598487	0.486156	0.342876	0.337644	0.355986	0.361643	0.355417	0.35914	0.357417	0.359423	0.363343	0.359214	0.356917	0.360217
0.918843	0.925874	0.916915	0.919347	0.922582	0.907461	0.892061	0.8849	0.869136	0.867419	0.911615	0.926084	0.929602	0.926023	0.892924	0.644986	0.409072	0.524113	0.757884	0.765621	0.806303	0.858468	0.855677	0.857595	0.855743	0.730446	0.385361	0.330479	0.333563	0.338578	0.361197	0.358429	0.348596	0.371402	0.400979	0.478992	0.531887	0.380058	0.334132	0.359636	0.354844	0.360866	0.357065	0.357346	0.362435	0.358922	0.357277	0.354421	0.358447	0.359072
0.927022	0.924516	0.92035	0.925302	0.925584	0.891336	0.797142	0.774935	0.759341	0.761523	0.82773	0.906315	0.916632	0.91706	0.766416	0.457209	0.375401	0.505346	0.7389	0.777797	0.762619	0.801933	0.863117	0.853161	0.862836	0.80233	0.475767	0.345675	0.346386	0.343662	0.379554	0.398615	0.354625	0.353204	0.351695	0.368531	0.494675	0.542467	0.34023	0.341371	0.358787	0.362007	0.357854	0.357998	0.36086	0.360144	0.356772	0.361229	0.357205	0.356272
0.916635	0.92064	0.922796	0.91126	0.866919	0.842057	0.791977	0.759669	0.761748	0.756439	0.79055	0.862984	0.889764	0.703934	0.395169	0.376054	0.457356	0.688609	0.781591	0.782742	0.759056	0.781024	0.843927	0.857886	0.78962	0.47906	0.357279	0.35628	0.358636	0.35255	0.359141	0.356203	0.34889	0.355779	0.358233	0.377761	0.643831	0.685667	0.48293	0.359303	0.357127	0.357418	0.357278	0.355767	0.362864	0.361292	0.360567	0.364308	0.356199	0.358498
0.924446	0.926015	0.916496	0.898287	0.856817	0.86219	0.83919	0.807169	0.75917	0.764618	0.762323	0.788138	0.851007	0.818348	0.60501	0.393101	0.466958	0.729803	0.775074	0.782025	0.784747	0.758963	0.781525	0.835753	0.63323	0.37031	0.355989	0.361794	0.354201	0.354345	0.352974	0.355628	0.351827	0.355198	0.352191	0.375752	0.657082	0.866276	0.830388	0.670351	0.410929	0.358495	0.356131	0.356699	0.359005	0.360289	0.359214	0.358928	0.361378	0.36023
0.941209	0.919641	0.904953	0.852154	0.850648	0.851083	0.849796	0.819929	0.765051	0.756235	0.759676	0.763398	0.809792	0.846283	0.69276	0.675424	0.825795	0.833456	0.788049	0.774796	0.785326	0.766763	0.768487	0.615829	0.370385	0.354484	0.357703	0.353409	0.347381	0.352985	0.353837	0.351549	0.357146	0.35571	0.358061	0.605003	0.867135	0.870428	0.868352	0.764621	0.56667	0.395391	0.36351	0.36165	0.359994	0.359781	0.356488	0.359504	0.359778	0.358993
0.922501	0.919854	0.919646	0.897	0.85552	0.839829	0.831457	0.822209	0.816342	0.763607	0.758877	0.75508	0.766688	0.822998	0.846141	0.845929	0.85701	0.85251	0.840837	0.797503	0.774293	0.771706	0.636527	0.397685	0.336357	0.335789	0.333345	0.339798	0.335349	0.340009	0.338074	0.344093	0.348263	0.345026	0.350903	0.548268	0.854448	0.862896	0.86519	0.865198	0.844708	0.720416	0.558155	0.432926	0.39009	0.391445	0.368361	0.361003	0.367171	0.365722
0.925949	0.919493	0.918347	0.910188	0.860969	0.809167	0.816843	0.828234	0.798835	0.760961	0.758748	0.759311	0.757946	0.802074	0.854379	0.852583	0.840987	0.773573	0.721202	0.785025	0.759865	0.601996	0.377118	0.352978	0.356634	0.354622	0.357133	0.355341	0.354839	0.348682	0.34653	0.346955	0.34154	0.339439	0.367228	0.70143	0.868423	0.863192	0.871433	0.864272	0.864259	0.849147	0.790042	0.678859	0.674565	0.587527	0.468968	0.454207	0.509369	0.41774
0.904665	0.919645	0.928099	0.915125	0.923651	0.888619	0.85868	0.844573	0.827659	0.787677	0.755736	0.752868	0.759094	0.726369	0.643842	0.635951	0.590381	0.489094	0.41101	0.523484	0.540393	0.3898	0.355486	0.351973	0.35319	0.351046	0.355343	0.35491	0.352186	0.352672	0.351977	0.35613	0.348533	0.349895	0.356702	0.50335	0.826085	0.864262	0.866986	0.871645	0.868055	0.903742	0.904814	0.815838	0.795203	0.794698	0.759172	0.7202	0.752275	0.735527
0.819059	0.933187	0.92652	0.946786	0.935548	0.91678	0.891128	0.850368	0.803223	0.719988	0.655219	0.64469	0.589532	0.388792	0.339004	0.33485	0.385642	0.432564	0.356483	0.372676	0.357853	0.353122	0.351473	0.352274	0.35771	0.361938	0.35534	0.352469	0.354409	0.351616	0.352906	0.351337	0.351044	0.352332	0.353695	0.589243	0.861967	0.871292	0.875014	0.886829	0.930959	0.930824	0.902088	0.802585	0.800936	0.796718	0.788689	0.805383	0.797781	0.794418
0.70315	0.874293	0.916983	0.92179	0.919779	0.926598	0.909103	0.793851	0.510298	0.411434	0.37748	0.374467	0.359281	0.3476	0.343659	0.339508	0.346963	0.387938	0.384563	0.356779	0.357635	0.353258	0.354337	0.356728	0.349689	0.353694	0.351184	0.35219	0.355846	0.355776	0.352694	0.354989	0.350835	0.359216	0.350758	0.419968	0.718694	0.86969	0.881532	0.923989	0.937055	0.931825	0.932173	0.855812	0.793921	0.793583	0.794055	0.794007	0.792277	0.78726
0.60178	0.804445	0.921718	0.914481	0.925231	0.921361	0.881963	0.611243	0.354914	0.358782	0.358783	0.353404	0.356414	0.357994	0.363737	0.354914	0.356492	0.358922	0.353266	0.353197	0.35654	0.359003	0.356279	0.353489	0.354498	0.350544	0.352265	0.359379	0.358295	0.358476	0.354356	0.35162	0.35155	0.35477	0.352547	0.443535	0.789695	0.916209	0.938529	0.938919	0.940415	0.934834	0.931392	0.830385	0.793928	0.794562	0.792838	0.792206	0.797151	0.801154
0.554281	0.633089	0.83418	0.926518	0.931969	0.918406	0.857605	0.627934	0.36866	0.354986	0.355552	0.354987	0.352977	0.353262	0.355562	0.351616	0.353689	0.350757	0.357352	0.354269	0.353407	0.355394	0.355629	0.352413	0.357785	0.351332	0.349818	0.349184	0.352618	0.349684	0.347534	0.351052	0.349735	0.350253	0.353265	0.354339	0.483145	0.82587	0.937489	0.940991	0.938847	0.936696	0.925589	0.833826	0.743209	0.761746	0.773766	0.782757	0.781893	0.789415
0.546185	0.601557	0.799143	0.918065	0.880455	0.736667	0.575275	0.419604	0.359354	0.355913	0.355909	0.351828	0.353145	0.355482	0.358563	0.354556	0.354245	0.354414	0.352841	0.353617	0.352333	0.350325	0.354147	0.355636	0.351118	0.353123	0.350547	0.349177	0.354921	0.357517	0.356416	0.352697	0.355197	0.351406	0.34767	0.354334	0.4459	0.741121	0.929748	0.939636	0.917705	0.919074	0.769414	0.599916	0.599638	0.610392	0.643843	0.698575	0.753587	0.785253
0.551201	0.544606	0.609379	0.796279	0.864045	0.632729	0.469962	0.369954	0.359279	0.353188	0.356492	0.357208	0.355414	0.352685	0.358128	0.355756	0.34947	0.346884	0.347319	0.348256	0.353767	0.351255	0.358655	0.355555	0.351837	0.350539	0.354921	0.356779	0.358223	0.354912	0.353271	0.353555	0.356778	0.355776	0.357349	0.354435	0.349464	0.400696	0.654654	0.910904	0.923228	0.80695	0.629149	0.580924	0.580503	0.58796	0.583231	0.574419	0.593336	0.620483
0.528561	0.525983	0.559275	0.680727	0.557865	0.371249	0.354052	0.352402	0.354762	0.354291	0.351042	0.35591	0.36115	0.354484	0.355636	0.352884	0.351184	0.347672	0.354198	0.353986	0.353123	0.354842	0.357541	0.349463	0.35427	0.351899	0.351338	0.351768	0.350326	0.353194	0.352122	0.350403	0.352334	0.352331	0.349184	0.354489	0.352121	0.371747	0.534009	0.715737	0.635894	0.586744	0.58259	0.583444	0.579638	0.580724	0.583157	0.581288	0.58696	0.589037
0.504254	0.507074	0.512448	0.503924	0.394741	0.357207	0.347813	0.349468	0.352977	0.356485	0.356128	0.351614	0.357494	0.35233	0.356345	0.357485	0.351478	0.351827	0.353979	0.353334	0.346184	0.356205	0.35149	0.354196	0.360427	0.353046	0.346458	0.350973	0.355341	0.351542	0.351838	0.352977	0.354196	0.349035	0.348181	0.35148	0.353481	0.358923	0.362291	0.48164	0.582503	0.584235	0.580717	0.589894	0.583656	0.580074	0.576273	0.579288	0.580362	0.586743
0.546765	0.542938	0.546538	0.443741	0.359573	0.353904	0.350753	0.351035	0.350043	0.359	0.356843	0.353614	0.352193	0.35383	0.353983	0.349324	0.35254	0.352977	0.352549	0.352918	0.351763	0.347961	0.354365	0.35506	0.357857	0.355773	0.35362	0.35556	0.353978	0.351114	0.348897	0.353694	0.354634	0.349896	0.348388	0.352341	0.352469	0.356927	0.428415	0.541311	0.584943	0.577922	0.584666	0.581071	0.584872	0.581076	0.588102	0.585453	0.578281	0.590317
0.51051	0.52777	0.574779	0.549336	0.448477	0.386718	0.355629	0.353749	0.351682	0.363435	0.3615	0.35405	0.352618	0.354553	0.351119	0.352334	0.353123	0.351406	0.346246	0.345459	0.349323	0.352267	0.355347	0.348393	0.348532	0.35291	0.3552	0.354915	0.349756	0.35074	0.352549	0.348678	0.352259	0.351769	0.354631	0.346319	0.349394	0.350622	0.354337	0.412873	0.547066	0.581723	0.58322	0.584298	0.593754	0.576853	0.578639	0.578644	0.586029	0.59348
0.519346	0.653217	0.726928	0.711597	0.673701	0.561018	0.383593	0.344172	0.339708	0.327257	0.331418	0.332276	0.337579	0.334632	0.33141	0.336854	0.333203	0.326903	0.326617	0.331128	0.330625	0.338293	0.338507	0.344452	0.345744	0.347028	0.349901	0.350759	0.34811	0.347972	0.350353	0.351332	0.34639	0.351977	0.345167	0.352692	0.352055	0.354704	0.348609	0.466384	0.591394	0.586448	0.589677	0.585229	0.587245	0.58494	0.584373	0.581009	0.586241	0.591757
0.731513	0.732735	0.740183	0.730221	0.739113	0.731586	0.667257	0.483289	0.34402	0.326541	0.33056	0.33078	0.330076	0.326182	0.327614	0.327695	0.330771	0.333562	0.333562	0.33128	0.336644	0.331824	0.324179	0.325399	0.3211	0.334421	0.332424	0.325608	0.326762	0.329767	0.325684	0.331132	0.332993	0.331562	0.336431	0.335568	0.338508	0.336076	0.340726	0.458083	0.576352	0.582733	0.585953	0.582863	0.591679	0.589672	0.589391	0.583325	0.591178	0.585738
0.721063	0.745487	0.736752	0.7361	0.735891	0.743197	0.722061	0.628638	0.442164	0.33564	0.332418	0.336287	0.323886	0.327543	0.334935	0.323961	0.324892	0.325825	0.330552	0.325697	0.331408	0.332847	0.326684	0.326768	0.330411	0.331989	0.327619	0.332209	0.326395	0.331414	0.329764	0.331569	0.329408	0.331918	0.33299	0.33765	0.330989	0.337009	0.460151	0.580649	0.580577	0.583162	0.577285	0.582011	0.587889	0.587312	0.583012	0.586312	0.590897	0.589165
0.670765	0.741126	0.745276	0.73818	0.741548	0.734529	0.739395	0.730581	0.698921	0.532725	0.365872	0.347744	0.352144	0.344166	0.349755	0.340954	0.342726	0.344099	0.341869	0.336642	0.337217	0.332989	0.330484	0.332995	0.33237	0.328053	0.329335	0.324677	0.331122	0.325902	0.338297	0.343021	0.333365	0.331059	0.336218	0.337737	0.336068	0.340301	0.46545	0.576779	0.580293	0.58096	0.584666	0.578084	0.58517	0.583301	0.58573	0.584614	0.589393	0.591116
0.614313	0.739685	0.73746	0.754512	0.744485	0.735605	0.741839	0.741262	0.73131	0.656153	0.431423	0.350823	0.350182	0.351786	0.353906	0.35577	0.348179	0.353486	0.351902	0.354695	0.35384	0.354186	0.353687	0.354126	0.352836	0.353417	0.352188	0.355415	0.351908	0.348756	0.349254	0.346883	0.347391	0.345746	0.345168	0.343161	0.349905	0.453701	0.581287	0.589531	0.587737	0.586666	0.585594	0.585445	0.583288	0.584013	0.584088	0.582294	0.585524	0.587099
0.56596	0.693117	0.73058	0.734889	0.734599	0.725507	0.733602	0.73789	0.726501	0.72751	0.678861	0.490408	0.357347	0.350829	0.353702	0.352473	0.350685	0.351902	0.355274	0.34954	0.350544	0.346815	0.350043	0.353623	0.347967	0.347967	0.355275	0.358909	0.353196	0.354913	0.353129	0.351687	0.358212	0.35391	0.350473	0.358217	0.346383	0.420692	0.569959	0.590321	0.585453	0.586961	0.582799	0.587243	0.589536	0.590473	0.585089	0.586095	0.578429	0.593523
0.525062	0.683731	0.669829	0.719843	0.734746	0.727652	0.732514	0.73553	0.741691	0.730158	0.727447	0.637595	0.452121	0.361144	0.348824	0.352194	0.356415	0.358136	0.357782	0.35441	0.353552	0.355073	0.349545	0.353981	0.346097	0.345591	0.354197	0.346967	0.351906	0.34968	0.356781	0.354702	0.349829	0.359289	0.348391	0.348466	0.375475	0.519255	0.578861	0.583013	0.582367	0.587165	0.585448	0.584594	0.581798	0.582221	0.587099	0.590603	0.584017	0.583729
0.493093	0.570837	0.682301	0.70803	0.718622	0.726936	0.744414	0.733192	0.734092	0.733527	0.728648	0.73231	0.733509	0.639388	0.484154	0.368737	0.35327	0.358776	0.364299	0.347825	0.355199	0.359921	0.357492	0.349753	0.352908	0.354272	0.353768	0.351768	0.348826	0.345383	0.35255	0.349324	0.347889	0.358998	0.355274	0.352001	0.406638	0.598485	0.654653	0.658211	0.651511	0.621479	0.601859	0.587747	0.58709	0.589026	0.58688	0.584444	0.594	0.585666
0.489083	0.557429	0.719481	0.725498	0.729364	0.732161	0.73044	0.730507	0.727642	0.739615	0.731525	0.754947	0.793992	0.779803	0.710302	0.551416	0.406497	0.358491	0.359003	0.354917	0.354628	0.361291	0.355129	0.356492	0.353913	0.35256	0.354708	0.351675	0.349184	0.347747	0.348254	0.346023	0.355636	0.348896	0.373466	0.566614	0.765117	0.785893	0.784534	0.790066	0.781382	0.746423	0.70437	0.670205	0.620698	0.603079	0.585452	0.589034	0.58817	0.5866
0.494325	0.501847	0.602638	0.732449	0.733237	0.729732	0.735242	0.726422	0.730371	0.733816	0.729585	0.739404	0.764614	0.799502	0.796349	0.77055	0.690604	0.577351	0.443462	0.367526	0.353634	0.351907	0.357349	0.361076	0.356214	0.397821	0.403427	0.364578	0.348335	0.3494	0.3456	0.349548	0.350619	0.366016	0.534448	0.754668	0.794707	0.785466	0.788834	0.787183	0.793775	0.799293	0.79758	0.790199	0.776938	0.74119	0.703866	0.665114	0.637598	0.60393
0.49662	0.49704	0.606933	0.725283	0.733096	0.732666	0.733742	0.731447	0.731808	0.730799	0.73603	0.741979	0.762823	0.776715	0.75042	0.736532	0.731879	0.716418	0.657012	0.546566	0.409223	0.355769	0.356555	0.366668	0.314724	0.475608	0.557606	0.375853	0.349195	0.347041	0.350268	0.355925	0.398974	0.656612	0.793349	0.796717	0.792492	0.794495	0.787688	0.764401	0.762039	0.782601	0.795491	0.817996	0.79535	0.789195	0.790269	0.787045	0.7667	0.73489
[truncated: 70 more columns]

## Sheet: on axis 45_0
1.06604	1.07436	1.07836	1.08354	1.08433	1.09264	1.0807	1.02136	0.91233	0.93612	0.963413	0.975042	0.969819	0.969664	0.976215	0.977885	0.981258	0.973061	0.972792	0.970411	0.964096	0.960916	0.965113	0.966019	0.96817	0.961848	0.960574	0.962076	0.961595	0.966338	0.952747	0.959598	1.01755	1.09704	1.08716	1.00078	0.958584	0.948417	0.954505	0.976652	0.980468	0.962434	0.954075	0.986604	1.08751	1.09016	1.09895	1.09449	1.09577	1.09611
1.07668	1.07682	1.07792	1.08911	1.0976	1.09239	1.07997	0.951619	0.81962	0.814809	0.860914	0.916459	0.955344	0.968344	0.970504	0.973742	0.980515	0.994307	0.978025	0.981108	0.967408	0.972738	0.969218	0.963844	0.887884	0.773251	0.949024	0.958917	0.954609	0.953374	0.9541	0.954868	0.973372	1.03263	1.09278	1.00497	0.958719	0.953333	0.946803	0.955784	0.95783	0.954897	0.958414	0.998631	1.08452	1.09865	1.09608	1.09162	1.10237	1.08808
1.07294	1.07924	1.08666	1.09398	1.09488	1.05652	0.981446	0.950615	0.905847	0.86068	0.817275	0.814753	0.855786	0.906119	0.949468	0.970779	0.974161	0.971833	0.97543	0.987969	0.973524	0.971739	0.972939	0.962714	0.691459	0.865264	0.963674	0.960274	0.956747	0.956556	0.951664	0.958393	0.965993	1.04203	1.03807	0.956364	0.95612	0.960227	0.953871	0.955006	0.95614	0.956029	0.96873	1.06643	1.10051	1.10136	1.10315	1.09584	1.10369	1.09983
1.06828	1.07552	1.0873	1.09611	1.0874	1.02086	0.981125	0.976081	0.976565	0.979248	0.945043	0.896486	0.843682	0.809489	0.822947	0.86351	0.91624	0.951671	0.969708	0.975227	0.983941	0.970227	0.977394	0.972743	0.926437	0.941315	0.950346	0.961254	0.953958	0.951837	0.951581	0.957439	0.948686	1.00181	1.02795	0.952212	0.9569	0.952935	0.955084	0.949438	0.961303	0.962717	0.971567	1.0676	1.10144	1.09352	1.11524	1.10898	1.0991	1.09117
1.02745	1.06623	1.0853	1.07156	0.986282	0.975726	0.973544	0.971687	0.977144	0.969368	0.970024	0.964814	0.933518	0.901158	0.847081	0.816981	0.8197	0.848596	0.895461	0.941939	0.970345	0.971031	0.976605	0.970837	0.956032	0.958465	0.953918	0.958389	0.957977	0.95255	0.957288	0.952643	0.951887	0.987703	0.957433	0.954552	0.957391	0.948005	0.952154	0.949121	0.961957	0.975629	1.04722	1.10334	1.094	1.09338	1.08926	1.09316	1.09654	1.09312
0.445303	0.549059	0.905962	1.02102	0.988536	0.9688	0.97115	0.972595	0.971465	0.978383	0.973562	0.976502	0.976993	0.970737	0.967325	0.944234	0.8952	0.850673	0.816617	0.810464	0.845492	0.896809	0.941156	0.914406	0.889401	0.956237	0.956117	0.954222	0.961399	0.955362	0.950752	0.955942	0.953451	0.960669	0.955491	0.948365	0.951937	0.9526	0.955482	0.951395	0.953393	0.964084	1.0479	1.09613	1.09402	1.1007	1.09645	1.10446	1.09437	1.10004
0.165909	0.257051	0.663965	0.950647	0.972734	0.962569	0.964677	0.969809	0.964481	0.97396	0.97514	0.973275	0.96888	0.97587	0.971875	0.973811	0.961273	0.952599	0.91458	0.875098	0.826833	0.810847	0.790582	0.44791	0.775751	0.958171	0.95741	0.961494	0.960763	0.962104	0.952011	0.957782	0.951435	0.956458	0.947661	0.95031	0.95115	0.949953	0.956608	0.961096	0.95882	1.0298	1.09077	1.09315	1.09634	1.09148	1.10327	1.10022	1.09126	1.09383
0.174623	0.16909	0.23154	0.543388	0.951182	0.967922	0.969898	0.975406	0.974251	0.970857	0.970498	0.971377	0.969623	0.978763	0.971561	0.974402	0.972948	0.978995	0.974396	0.964921	0.952302	0.91619	0.883654	0.668268	0.43145	0.879939	0.961617	0.953918	0.955087	0.956286	0.956366	0.957755	0.954965	0.953037	0.955335	0.954869	0.956461	0.950976	0.957244	0.950076	0.961986	1.03786	1.10301	1.10217	1.09341	1.09904	1.09112	1.09554	1.09728	1.09689
0.275927	0.171582	0.199159	0.575854	0.968311	0.972178	0.968641	0.969466	0.975224	0.972261	0.974548	0.968332	0.970543	0.972742	0.976502	0.965993	0.977922	0.979803	0.972842	0.972299	0.974156	0.964339	0.957537	0.819963	0.633844	0.952692	0.960037	0.957447	0.955966	0.951054	0.956277	0.955336	0.951628	0.956093	0.955425	0.948907	0.953583	0.95541	0.949087	0.953047	1.01578	1.08726	1.09972	1.10209	1.09934	1.09359	1.10322	1.10301	1.09787	1.08985
0.48692	0.294704	0.168932	0.263174	0.785517	0.966669	0.97369	0.96731	0.976405	0.973434	0.973527	0.975031	0.972518	0.973719	0.972566	0.973352	0.977583	0.974653	0.975699	0.974169	0.972164	0.963258	0.957679	0.952247	0.919957	0.935348	0.957997	0.964209	0.954819	0.958145	0.962424	0.95711	0.955976	0.951869	0.954505	0.948735	0.949197	0.952745	0.948982	0.95411	1.01973	1.09255	1.10369	1.09025	1.09195	1.09072	1.09334	1.09954	1.09738	1.09537
0.70775	0.421497	0.174369	0.360516	0.896949	0.97264	0.969175	0.967318	0.992296	0.98306	0.974182	0.989652	0.982784	0.971883	0.971886	0.965006	0.974696	0.955797	0.92199	0.955309	0.962434	0.960189	0.964572	0.959952	0.957336	0.948685	0.956802	0.956309	0.95783	0.957806	0.96482	0.954768	0.955191	0.95704	0.955381	0.952938	0.950833	0.95619	0.96115	1.00907	1.08638	1.09073	1.08963	1.09672	1.09319	1.08721	1.09415	1.09185	1.09711	1.08701
0.737258	0.705547	0.41012	0.198037	0.549116	0.956007	0.972665	0.961209	0.977446	0.969716	0.96488	0.973235	0.969118	0.968733	0.959754	0.916021	0.783977	0.595267	0.478526	0.776759	0.951737	0.957379	0.959292	0.958661	0.950492	0.959957	0.954896	0.958136	0.954379	0.958358	0.958078	0.955506	0.951104	0.953422	0.957788	0.950938	0.950699	0.944869	0.956755	0.997337	1.08887	1.0919	1.09507	1.09143	1.09977	1.09836	1.09121	1.08873	1.09356	1.09263
0.455031	0.754665	0.485494	0.26395	0.619552	0.957133	0.967828	0.970927	0.963892	0.966425	0.96626	0.964107	0.902243	0.735132	0.468484	0.261455	0.183173	0.182007	0.404037	0.869721	0.950785	0.959297	0.956874	0.963231	0.956469	0.961206	0.955132	0.955874	0.956162	0.956016	0.962282	0.948932	0.950312	0.954896	0.953868	0.94752	0.957509	0.951178	1.00683	1.08779	1.09669	1.09313	1.09708	1.09542	1.09361	1.0899	1.09586	1.088	1.09393	1.099
0.242089	0.504172	0.780054	0.502657	0.332256	0.595911	0.928394	0.9556	0.960543	0.936453	0.845366	0.648417	0.400442	0.234723	0.172999	0.165186	0.166058	0.166172	0.174833	0.391567	0.831583	0.954903	0.959857	0.950349	0.949685	0.953839	0.953791	0.956223	0.94966	0.951961	0.953431	0.962716	0.959072	0.957194	0.966582	0.959101	0.949223	0.951037	0.989906	1.08029	1.10063	1.09797	1.09142	1.09224	1.09772	1.10219	1.09504	1.09087	1.09709	1.08877
0.172414	0.317336	0.664795	0.504074	0.316413	0.325251	0.472245	0.524976	0.499429	0.378267	0.223959	0.170458	0.171047	0.16689	0.166164	0.168893	0.166987	0.166032	0.167827	0.255244	0.633454	0.947182	0.957632	0.957851	0.951669	0.957293	0.958511	0.960127	0.949769	0.955386	0.959569	0.955295	0.960569	0.962206	0.957783	0.956325	0.951079	0.988334	1.08173	1.10045	1.09303	1.09231	1.09401	1.0944	1.09322	1.09573	1.09591	1.09919	1.10664	1.10107
0.168854	0.172632	0.227674	0.243825	0.227617	0.181703	0.171291	0.172513	0.170222	0.17234	0.173589	0.169457	0.167288	0.168357	0.167924	0.167673	0.168209	0.166204	0.167967	0.167535	0.254659	0.663837	0.947878	0.956668	0.95485	0.952298	0.992325	0.959151	0.952901	0.955238	0.95621	0.947373	0.959611	0.9499	0.954013	0.959482	0.950936	0.975581	1.07117	1.0919	1.09415	1.08466	1.09556	1.09459	1.09691	1.09664	1.0955	1.09192	1.09236	1.09102
0.167085	0.171633	0.170955	0.169051	0.168698	0.168612	0.165053	0.168012	0.169312	0.170068	0.172462	0.168393	0.166702	0.165813	0.167988	0.166423	0.170019	0.169351	0.16789	0.164398	0.184281	0.452295	0.90057	0.946163	0.969186	1.05461	0.989564	0.952082	0.953093	0.956461	0.950846	0.957849	0.946947	0.952859	0.950691	0.948834	0.965075	1.06462	1.0901	1.0968	1.09197	1.09302	1.09851	1.09889	1.09994	1.10032	1.09547	1.09239	1.08731	1.0948
0.168013	0.171778	0.185716	0.180823	0.167142	0.167719	0.168917	0.170704	0.167841	0.169531	0.169489	0.178283	0.167253	0.168162	0.168163	0.164593	0.167169	0.1664	0.163955	0.168246	0.167355	0.18562	0.486669	0.907196	0.980542	1.05434	0.991528	0.953539	0.953177	0.954603	0.954794	0.951619	0.953892	0.955836	0.947289	0.954969	0.964884	1.04823	1.08908	1.09358	1.09524	1.09427	1.09246	1.09122	1.09004	1.10022	1.09271	1.09139	1.09792	1.09293
0.168507	0.16997	0.171779	0.170027	0.169555	0.170728	0.165528	0.170952	0.166424	0.165422	0.168796	0.179858	0.16965	0.167442	0.165617	0.171984	0.166145	0.165227	0.167113	0.169408	0.166547	0.167722	0.328211	0.817107	1.0478	0.985554	0.948302	0.95124	0.952003	0.955577	0.954987	0.94993	0.956021	0.94932	0.95496	0.95802	1.05046	1.0919	1.10158	1.10165	1.09615	1.09458	1.09436	1.08756	1.09031	1.0963	1.09241	1.10413	1.10992	1.09401
0.167705	0.18537	0.175199	0.167435	0.169372	0.171018	0.170802	0.168845	0.169017	0.170801	0.170512	0.170419	0.174224	0.168895	0.165201	0.168553	0.165239	0.165008	0.170071	0.170027	0.16881	0.164349	0.168798	0.362963	0.935047	0.980716	0.952452	0.957105	0.952404	0.956337	0.945516	0.951873	0.958712	0.952521	0.954893	0.947729	1.03011	1.09349	1.09992	1.10301	1.12016	1.08814	1.0932	1.0933	1.09881	1.09395	1.09485	1.09714	1.09063	1.09431
0.177645	0.214709	0.183829	0.170654	0.277165	0.423102	0.217348	0.169923	0.166547	0.169872	0.166897	0.168257	0.174811	0.17349	0.165961	0.166947	0.16728	0.166058	0.172073	0.176823	0.169358	0.165642	0.169629	0.322918	0.769728	0.952376	0.954379	0.953576	0.954753	0.956314	0.95788	0.956228	0.962983	0.952949	0.963417	1.00136	1.09693	1.09352	1.09459	1.0992	1.09726	1.09892	1.09455	1.09865	1.09356	1.09373	1.10441	1.09131	1.08878	1.0851
0.172031	0.182436	0.203389	0.197913	0.236369	0.570044	0.622745	0.227506	0.168182	0.166545	0.169627	0.169887	0.164786	0.168162	0.175699	0.16843	0.169978	0.164942	0.165912	0.169397	0.179824	0.167681	0.169285	0.166107	0.261355	0.668927	0.953185	0.957487	0.955824	0.946832	0.957688	0.949812	0.955602	0.957736	0.953545	0.973766	1.05894	1.09479	1.09219	1.09417	1.09056	1.09398	1.08505	1.09259	1.09402	1.09312	1.09664	1.09478	1.09396	1.09875
0.185911	0.171668	0.20813	0.215393	0.214473	0.490202	0.714524	0.38516	0.174222	0.173293	0.166604	0.167008	0.17002	0.169139	0.174566	0.167463	0.168462	0.16728	0.167673	0.172905	0.172179	0.172855	0.167438	0.165961	0.213049	0.582504	0.931084	0.957145	0.957825	0.949785	0.952179	0.950444	0.957361	0.955776	0.955191	1.01352	1.09269	1.09293	1.09782	1.0965	1.09934	1.09142	1.09578	1.09997	1.09267	1.09709	1.09553	1.09173	1.09278	1.09933
0.17991	0.17762	0.173686	0.199074	0.23026	0.198283	0.391617	0.719169	0.420324	0.171998	0.168747	0.171387	0.170384	0.170273	0.171389	0.172145	0.193009	0.173206	0.166276	0.165969	0.170712	0.174376	0.170363	0.164736	0.170351	0.193674	0.485983	0.910939	0.960446	0.953158	0.953813	0.95636	0.955876	0.953796	0.95382	0.985756	1.08129	1.09118	1.09202	1.08701	1.09492	1.09395	1.09132	1.0953	1.09758	1.08789	1.09906	1.09351	1.08995	1.09586
0.178046	0.177011	0.169538	0.191973	0.219364	0.186275	0.305949	0.623379	0.604762	0.205968	0.167965	0.169529	0.168639	0.168648	0.179944	0.2395	0.180776	0.168707	0.167977	0.167038	0.167436	0.171953	0.175887	0.165912	0.164541	0.178172	0.422518	0.832041	0.950384	0.956119	0.955186	0.952603	0.957926	0.952892	0.957194	1.03358	1.09553	1.08765	1.09195	1.09342	1.101	1.08664	1.09195	1.08979	1.08726	1.09543	1.09512	1.09137	1.09212	1.0923
0.194405	0.178928	0.18433	0.173831	0.184903	0.218398	0.218914	0.28551	0.612037	0.596388	0.204392	0.169065	0.171047	0.169581	0.209819	0.290643	0.217473	0.16971	0.167867	0.17068	0.168064	0.167063	0.173353	0.168357	0.167729	0.184151	0.266881	0.486772	0.828011	0.940764	0.953967	0.951866	0.957608	0.949369	0.948732	0.997485	1.08024	1.08364	1.0842	1.09029	1.09102	1.0967	1.0964	1.08814	1.09708	1.09009	1.09054	1.09429	1.09253	1.08657
0.170507	0.173561	0.172416	0.169104	0.175712	0.210404	0.225221	0.203009	0.456373	0.743714	0.331398	0.171046	0.165568	0.183391	0.215985	0.174348	0.167476	0.167259	0.167534	0.162511	0.16724	0.16892	0.180947	0.262734	0.448991	0.638646	0.733446	0.76525	0.865814	0.954058	0.961401	0.949607	0.954544	0.958683	0.961302	1.02838	1.08754	1.0943	1.09562	1.09877	1.1008	1.10956	1.10321	1.09762	1.09767	1.09762	1.10046	1.08586	1.09422	1.09911
0.169247	0.170753	0.170753	0.167524	0.168012	0.172465	0.195835	0.229085	0.213654	0.471754	0.735559	0.308968	0.170949	0.166791	0.169971	0.165542	0.169189	0.168269	0.170117	0.167738	0.18596	0.271585	0.445401	0.625872	0.735108	0.760192	0.757649	0.757463	0.820628	0.942792	0.956853	0.954701	0.956364	0.95705	0.9557	0.974106	1.055	1.10669	1.10072	1.09175	1.10042	1.10008	1.10794	1.09038	1.09332	1.09473	1.09278	1.10027	1.09332	1.11874
0.168355	0.170236	0.173249	0.16794	0.165848	0.168893	0.190507	0.21224	0.19789	0.284835	0.691111	0.524535	0.17789	0.168859	0.167524	0.165056	0.170276	0.182169	0.241812	0.370955	0.567576	0.726747	0.770902	0.766799	0.760751	0.757072	0.757797	0.766522	0.876226	0.958904	0.960738	0.960147	0.958131	0.959637	0.956898	0.913983	0.86791	1.05567	1.09077	1.0887	1.09146	1.08535	1.06717	1.09171	1.09645	1.0946	1.09288	1.0905	1.09953	1.09708
0.168697	0.172073	0.171494	0.170899	0.168212	0.166448	0.168649	0.180581	0.211336	0.195787	0.306392	0.549743	0.24478	0.171804	0.168258	0.187865	0.272541	0.42178	0.608784	0.725721	0.755066	0.760391	0.757356	0.756566	0.75912	0.762109	0.762833	0.754325	0.828206	0.949097	0.960174	0.95519	0.961488	0.964197	0.956169	0.952816	0.809454	0.685001	0.842555	1.03753	1.09002	1.09635	1.09478	1.09618	1.0917	1.09784	1.08403	1.08261	1.09817	1.09449
0.177302	0.170613	0.169968	0.1709	0.168758	0.167259	0.171412	0.172549	0.198282	0.231147	0.193292	0.18647	0.181274	0.263167	0.430633	0.618808	0.727342	0.76298	0.754442	0.76178	0.757954	0.752459	0.76403	0.764396	0.766012	0.759284	0.761389	0.812809	0.939027	0.958033	0.956409	0.955582	0.956627	0.961152	0.953773	0.942224	0.733789	0.656141	0.691642	0.881603	1.05168	1.08912	1.08682	1.0939	1.08784	1.09887	1.0918	1.09471	1.09762	1.09471
0.171581	0.170627	0.169075	0.169675	0.169529	0.169077	0.173429	0.174299	0.169993	0.202424	0.244645	0.263948	0.424522	0.619516	0.726524	0.753729	0.756966	0.751692	0.759604	0.75674	0.760829	0.760754	0.758883	0.757355	0.775797	0.770325	0.758725	0.779554	0.91114	0.95304	0.946655	0.949176	0.958466	0.95719	0.950849	0.958233	0.908496	0.793393	0.649348	0.66734	0.744939	0.941816	1.07719	1.09046	1.09382	1.10497	1.09598	1.09515	1.09196	1.09914
0.172168	0.171043	0.172364	0.178045	0.178283	0.174783	0.192316	0.197316	0.169479	0.202876	0.506277	0.736526	0.754563	0.76606	0.756376	0.761997	0.755986	0.760217	0.757614	0.759249	0.759069	0.758235	0.753687	0.75897	0.760974	0.75365	0.764542	0.880427	0.949224	0.9463	0.945656	0.953533	0.958293	0.953767	0.953867	0.888614	0.79454	0.824954	0.7321	0.699562	0.776426	0.778012	0.954821	1.08042	1.09948	1.09909	1.09474	1.09009	1.09452	1.09629
0.166642	0.166555	0.173297	0.177214	0.184734	0.179135	0.210086	0.324431	0.335444	0.368879	0.80679	0.918867	0.83038	0.757795	0.761337	0.757503	0.760877	0.758238	0.758634	0.759337	0.75185	0.765816	0.760726	0.771005	0.760401	0.762541	0.765376	0.819405	0.919544	0.952843	0.953486	0.95455	0.955495	0.954065	0.959787	0.86928	0.698878	0.704155	0.788114	0.824099	0.735571	0.728043	0.750219	0.867223	1.06482	1.09915	1.09	1.09647	1.09244	1.08872
0.174761	0.179504	0.17916	0.213829	0.311084	0.485796	0.653716	0.771627	0.779464	0.895381	0.949311	0.934414	0.822556	0.76259	0.760555	0.760359	0.761862	0.756924	0.759262	0.757405	0.758577	0.760312	0.756193	0.764063	0.762793	0.754494	0.725673	0.599565	0.696527	0.921348	0.95367	0.954455	0.960149	0.954328	0.926533	0.728236	0.685807	0.682357	0.731102	0.807544	0.82574	0.704354	0.672524	0.715415	0.929811	1.07621	1.09723	1.10491	1.09346	1.09112
0.184979	0.215051	0.325164	0.480407	0.652591	0.714963	0.655895	0.694672	0.92634	0.946052	0.952252	0.943795	0.82427	0.758552	0.757552	0.764592	0.758197	0.753003	0.758336	0.76219	0.76073	0.757846	0.754872	0.761659	0.75848	0.755057	0.646409	0.451049	0.248301	0.467991	0.905361	0.954902	0.952548	0.950214	0.947751	0.787522	0.684551	0.683329	0.684577	0.684259	0.744105	0.835811	0.829584	0.825616	0.729645	0.801167	1.02986	1.09302	1.09381	1.0901
0.477034	0.656773	0.713014	0.628379	0.462084	0.287013	0.240086	0.618392	0.94428	0.949222	0.950406	0.890205	0.76694	0.758574	0.752801	0.761509	0.759931	0.763579	0.756924	0.762294	0.762222	0.762889	0.757124	0.762439	0.783522	0.488281	0.326031	0.490825	0.270552	0.334309	0.705305	0.949366	0.955716	0.958219	0.876625	0.695329	0.685014	0.68704	0.688379	0.683523	0.688459	0.766793	0.941861	0.979092	0.828864	0.725085	0.839902	1.05616	1.08936	1.09405
0.703815	0.62334	0.465987	0.292698	0.188404	0.171787	0.217397	0.676578	0.942289	0.947146	0.945739	0.895925	0.771388	0.76142	0.760387	0.75767	0.7576	0.753395	0.751397	0.760682	0.758726	0.753835	0.757967	0.757014	0.797716	0.838618	0.503562	0.275231	0.465461	0.353084	0.290009	0.747333	0.952256	0.960269	0.951865	0.726148	0.683587	0.681568	0.685148	0.68783	0.687103	0.691079	0.742357	0.974461	0.954942	0.912234	0.778481	0.720197	0.928884	1.06934
0.299007	0.200431	0.168573	0.17168	0.170653	0.228253	0.640661	0.937863	0.944431	0.943845	0.936361	0.809278	0.763864	0.756378	0.75012	0.757868	0.754519	0.750116	0.754835	0.75814	0.758235	0.755596	0.741537	0.690573	0.872226	0.921031	0.620589	0.404574	0.559964	0.515077	0.237846	0.514464	0.942425	1.01692	0.822446	0.68416	0.690514	0.686921	0.685236	0.682545	0.687389	0.689559	0.73247	0.89972	0.953969	0.986795	0.91666	0.730267	0.752958	0.973399
0.174378	0.173108	0.171581	0.173882	0.171924	0.173342	0.352693	0.821518	0.93734	0.946067	0.940619	0.823131	0.754885	0.761521	0.756047	0.753208	0.755936	0.757357	0.755912	0.754519	0.74293	0.661081	0.472072	0.302406	0.374793	0.814831	0.959319	0.981203	0.977039	0.90482	0.561451	0.236297	0.525812	0.984037	0.8197	0.684209	0.683825	0.684745	0.68416	0.686312	0.684941	0.692913	0.686556	0.776278	0.943453	0.98472	0.987805	0.933682	0.864098	0.82982
0.174737	0.175003	0.17339	0.169969	0.172707	0.185908	0.342446	0.745323	0.945385	0.940903	0.889717	0.755792	0.758286	0.754735	0.757231	0.762119	0.754413	0.743417	0.668267	0.520701	0.340029	0.201607	0.170252	0.168601	0.27495	0.738331	1.06266	1.05328	0.970173	0.932903	0.770864	0.321893	0.335102	0.646908	0.684821	0.686752	0.684014	0.685989	0.686606	0.689737	0.67956	0.677949	0.687534	0.785401	0.942036	0.962543	0.952941	0.948563	0.938662	0.947798
0.175984	0.174147	0.172226	0.169503	0.169928	0.175639	0.177865	0.285669	0.733006	0.94049	0.877248	0.763029	0.751839	0.752799	0.754041	0.738433	0.652973	0.531362	0.37812	0.200485	0.173002	0.170514	0.168707	0.167818	0.169971	0.281845	0.841557	1.04048	0.959645	0.948339	0.950837	0.764592	0.319766	0.424573	0.63503	0.685258	0.684367	0.686027	0.68285	0.684429	0.696261	0.687646	0.683526	0.71259	0.881309	0.959298	0.952949	0.947317	0.946292	0.945905
0.171679	0.171827	0.169724	0.169088	0.172711	0.170035	0.168113	0.236831	0.486595	0.895478	0.808877	0.755592	0.740591	0.687777	0.523645	0.306588	0.216625	0.238279	0.187679	0.17041	0.167548	0.170656	0.168701	0.169186	0.16865	0.453005	0.96137	0.963493	0.96263	0.96273	0.951103	0.888644	0.568429	0.526132	0.664426	0.687414	0.68069	0.686507	0.685501	0.696971	0.698042	0.688388	0.684768	0.720842	0.903333	0.951177	0.952815	0.955065	0.943806	0.951427
0.170626	0.173589	0.172855	0.171095	0.172424	0.171534	0.171142	0.172924	0.205786	0.487986	0.779383	0.674723	0.514247	0.332604	0.206568	0.174177	0.171241	0.168737	0.168867	0.164616	0.171054	0.171194	0.169726	0.171779	0.172736	0.176498	0.447169	0.888538	0.952255	0.948562	0.952154	0.951765	0.892844	0.639823	0.618201	0.686128	0.686361	0.683864	0.685144	0.684893	0.687313	0.684305	0.684453	0.687643	0.806641	0.952943	0.949245	0.957317	0.95173	0.942275
0.168844	0.17278	0.171923	0.171779	0.172754	0.172609	0.17141	0.171389	0.181361	0.296817	0.399839	0.222638	0.174614	0.175373	0.170739	0.172512	0.170373	0.173686	0.168902	0.173343	0.17354	0.169237	0.167333	0.186815	0.169092	0.173588	0.373916	0.798625	0.945421	0.949177	0.957833	0.969173	0.887672	0.610399	0.646292	0.680075	0.680761	0.685586	0.686813	0.688977	0.687584	0.685785	0.690272	0.690734	0.831553	0.947819	0.949174	0.950517	0.952796	0.94531
0.17164	0.171289	0.171925	0.169725	0.174624	0.169642	0.172465	0.170755	0.177398	0.173244	0.200724	0.20225	0.173026	0.172187	0.172227	0.172877	0.170777	0.17129	0.171683	0.172277	0.172659	0.169395	0.170704	0.174174	0.171437	0.169236	0.170311	0.303053	0.713031	0.946934	0.952098	0.963576	0.942814	0.724354	0.58785	0.685183	0.682557	0.687409	0.682696	0.686551	0.690717	0.687242	0.687705	0.688239	0.721709	0.888301	0.948244	0.946298	0.929568	0.842585
0.185026	0.172377	0.173463	0.172413	0.171814	0.17482	0.173695	0.171828	0.16955	0.169929	0.187167	0.211604	0.175153	0.168649	0.170271	0.169726	0.171534	0.170823	0.171151	0.171754	0.170362	0.170312	0.169173	0.170658	0.167437	0.1682	0.167722	0.249329	0.539659	0.915163	0.957205	0.961555	0.921576	0.639225	0.625876	0.684796	0.678732	0.681373	0.691642	0.687046	0.687094	0.678928	0.68915	0.690957	0.684805	0.833265	0.892254	0.782882	0.667977	0.642942
0.203813	0.188181	0.171493	0.172472	0.170188	0.169223	0.168636	0.168966	0.172514	0.169112	0.167671	0.183953	0.190512	0.169674	0.16919	0.172208	0.172122	0.171558	0.172001	0.169978	0.171592	0.169921	0.169635	0.171289	0.169041	0.169294	0.165606	0.166009	0.196205	0.481878	0.900675	0.968587	0.947144	0.850411	0.670832	0.68235	0.690959	0.684211	0.689347	0.686033	0.68665	0.687681	0.692849	0.691511	0.667997	0.636383	0.684404	0.647489	0.640959	0.643525
0.187473	0.208605	0.174476	0.172292	0.173058	0.171348	0.172514	0.171826	0.171152	0.171961	0.172514	0.169626	0.174397	0.17151	0.173218	0.169676	0.171142	0.169489	0.170496	0.172179	0.171497	0.170516	0.170423	0.169408	0.168121	0.17178	0.168355	0.165056	0.175998	0.336536	0.752615	0.825884	0.742945	0.742347	0.646558	0.686845	0.69196	0.690077	0.686431	0.688122	0.688222	0.687583	0.683983	0.69029	0.655508	0.59908	0.646609	0.641816	0.638491	0.64184
0.172207	0.191063	0.206565	0.174761	0.172266	0.169429	0.171494	0.171167	0.168989	0.170753	0.170864	0.17036	0.170142	0.172708	0.169957	0.170849	0.17359	0.170384	0.169752	0.169099	0.173625	0.170655	0.169641	0.16865	0.169286	0.168425	0.169098	0.169728	0.184028	0.259499	0.492786	0.6315	0.598518	0.601095	0.607688	0.663652	0.691592	0.689927	0.684962	0.696773	0.695643	0.689512	0.687997	0.686907	0.682253	0.614091	0.628955	0.644015	0.638008	0.645383
0.17065	0.183708	0.21075	0.182691	0.176422	0.169432	0.172071	0.178086	0.174321	0.171897	0.169063	0.17076	0.170068	0.172864	0.172925	0.172388	0.172806	0.171094	0.171437	0.170663	0.170211	0.17036	0.168901	0.169691	0.17535	0.173159	0.197694	0.354453	0.519966	0.589424	0.602089	0.599131	0.599866	0.594116	0.603444	0.673846	0.685454	0.67834	0.68724	0.681521	0.684628	0.688268	0.693414	0.686452	0.672348	0.605193	0.639028	0.638683	0.639566	0.646715
0.173451	0.174467	0.253149	0.285617	0.179943	0.17537	0.172889	0.199376	0.206308	0.169284	0.171533	0.170565	0.172815	0.169726	0.169724	0.172218	0.16766	0.171031	0.169334	0.172277	0.169639	0.167817	0.169775	0.172121	0.1719	0.177186	0.274927	0.519861	0.586757	0.591328	0.590437	0.594949	0.601472	0.60619	0.629515	0.710955	0.763387	0.689343	0.687635	0.688026	0.683722	0.692279	0.693603	0.69301	0.686802	0.632156	0.615175	0.636065	0.635139	0.636555
0.173342	0.236439	0.289326	0.183463	0.175102	0.178085	0.174466	0.177609	0.174232	0.173392	0.170677	0.171044	0.170271	0.173844	0.171779	0.171786	0.173883	0.169727	0.168831	0.17296	0.171829	0.171536	0.172414	0.172757	0.24054	0.47265	0.712186	0.751376	0.770482	0.79579	0.816224	0.845962	0.874584	0.897467	0.926437	0.92366	0.778335	0.684951	0.69039	0.686142	0.689736	0.683574	0.687703	0.68558	0.683234	0.615014	0.629162	0.637122	0.645873	0.673209
0.175787	0.1784	0.178623	0.176276	0.173158	0.175371	0.173733	0.173671	0.172241	0.169919	0.169185	0.172805	0.173733	0.16772	0.16851	0.17475	0.173491	0.173225	0.169567	0.171363	0.172033	0.170409	0.169235	0.225258	0.52478	0.747039	0.872025	0.939297	0.93665	0.939151	0.93799	0.950548	0.974562	0.952451	0.958569	0.95208	0.924247	0.771002	0.685825	0.688856	0.687216	0.687339	0.687216	0.688294	0.68818	0.642842	0.600058	0.641934	0.64069	0.682202
0.172228	0.170017	0.171631	0.174664	0.170455	0.17295	0.176962	0.17922	0.172784	0.174722	0.173525	0.170018	0.173637	0.171652	0.174623	0.175448	0.174322	0.168575	0.172023	0.171256	0.171228	0.170272	0.238276	0.662888	0.87507	0.924976	0.945694	0.937725	0.931788	0.920006	0.938127	0.951896	0.96436	0.960821	0.960545	0.961849	0.882751	0.694694	0.682986	0.685876	0.688564	0.683279	0.690248	0.686322	0.683792	0.631571	0.626706	0.634531	0.703639	0.939647
0.169771	0.174518	0.173538	0.197106	0.223141	0.175552	0.174379	0.17565	0.17882	0.175056	0.17135	0.16807	0.172269	0.168266	0.172473	0.173123	0.172978	0.171731	0.172513	0.169342	0.170899	0.174525	0.312389	0.629103	0.869105	0.944868	0.938556	0.934364	0.923349	0.823556	0.803097	0.836983	0.946014	0.964835	0.969714	0.959311	0.95008	0.826792	0.687246	0.689591	0.690186	0.685236	0.690127	0.684697	0.688191	0.666315	0.638914	0.659712	0.697678	0.950497
0.170361	0.178089	0.321402	0.435816	0.220161	0.175923	0.170508	0.175642	0.176621	0.174714	0.169629	0.16828	0.169663	0.173932	0.17496	0.174133	0.171488	0.172757	0.17294	0.171695	0.174133	0.347739	0.577166	0.554853	0.761756	0.93431	0.931718	0.930485	0.891839	0.74792	0.564822	0.567342	0.971307	0.960817	0.954067	0.949276	0.907667	0.722816	0.689101	0.683876	0.685922	0.689198	0.690227	0.688464	0.683379	0.685868	0.682595	0.696307	0.882799	0.98751
0.174762	0.183416	0.373449	0.392591	0.207179	0.172768	0.17256	0.170017	0.173932	0.173686	0.172415	0.173395	0.168551	0.174566	0.173492	0.170802	0.173318	0.184088	0.2012	0.201409	0.20591	0.466934	0.604088	0.583187	0.491711	0.666479	0.934983	0.924842	0.922511	0.856052	0.704294	0.729871	0.964066	0.952123	0.949888	0.946449	0.937357	0.833251	0.693029	0.689888	0.691399	0.690665	0.690322	0.68863	0.686752	0.680101	0.681823	0.689391	0.703987	0.735218
0.171249	0.181375	0.19423	0.17848	0.172097	0.1708	0.172584	0.169774	0.172375	0.174029	0.174909	0.171508	0.171094	0.175644	0.188651	0.200482	0.205175	0.189551	0.186071	0.233148	0.479867	0.60455	0.601672	0.588223	0.475365	0.608369	0.926782	0.946089	0.946869	0.946749	0.961846	0.982141	0.973412	0.948034	0.938326	0.904096	0.863635	0.80963	0.753107	0.705138	0.688684	0.685555	0.684795	0.686019	0.683768	0.677412	0.689493	0.683924	0.688708	0.690567
0.173168	0.170945	0.172218	0.174762	0.171191	0.174519	0.173539	0.173	0.171987	0.171493	0.17339	0.181127	0.184025	0.200089	0.205077	0.192632	0.172635	0.17173	0.173048	0.309565	0.574876	0.603647	0.609394	0.600351	0.59859	0.572772	0.661432	0.857543	0.945213	0.953352	0.959739	0.963652	0.95813	0.89584	0.767549	0.706311	0.674734	0.706896	0.828649	0.813909	0.701883	0.692383	0.685089	0.69342	0.689882	0.693157	0.691749	0.684047	0.687911	0.687191
0.173902	0.170897	0.171681	0.171896	0.170297	0.171241	0.173051	0.170188	0.172718	0.172499	0.176424	0.191386	0.186799	0.174867	0.169994	0.169	0.171802	0.171786	0.30167	0.563336	0.604509	0.604557	0.603091	0.598452	0.59644	0.601087	0.631058	0.768512	0.904192	0.922783	0.904095	0.841558	0.717183	0.605012	0.584612	0.5829	0.586418	0.609521	0.647073	0.648187	0.667392	0.686655	0.688464	0.684113	0.68609	0.702255	0.693988	0.689443	0.681129	0.684622
0.174417	0.177464	0.169062	0.170856	0.176082	0.17124	0.174126	0.172765	0.171375	0.170299	0.169929	0.173196	0.17789	0.174623	0.171347	0.168294	0.170044	0.180435	0.347825	0.582426	0.60722	0.601499	0.597516	0.600935	0.595523	0.597466	0.594897	0.599568	0.623552	0.652231	0.634579	0.600357	0.578986	0.579526	0.574401	0.576008	0.575757	0.572336	0.567495	0.567811	0.588138	0.680249	0.687	0.690295	0.684223	0.684661	0.68729	0.686238	0.689189	0.685158
0.17279	0.171067	0.172511	0.172792	0.174737	0.171896	0.172534	0.171395	0.174273	0.17296	0.171534	0.172588	0.176545	0.177305	0.173587	0.173135	0.195688	0.398568	0.574067	0.585887	0.587514	0.579934	0.573752	0.564974	0.562284	0.558007	0.555465	0.544421	0.544294	0.54153	0.537813	0.52965	0.529075	0.524612	0.526179	0.519726	0.518404	0.514982	0.510483	0.515441	0.586224	0.680552	0.685824	0.688513	0.684623	0.687827	0.690662	0.686845	0.685534	0.688319
0.177547	0.172521	0.173414	0.170466	0.172513	0.174419	0.173377	0.17335	0.17212	0.170947	0.173393	0.173489	0.174518	0.18002	0.17658	0.170708	0.191249	0.388263	0.506911	0.504515	0.501407	0.501631	0.502681	0.499971	0.503538	0.505543	0.50657	0.509771	0.508379	0.509308	0.511216	0.515715	0.513659	0.516668	0.515715	0.511314	0.513563	0.512925	0.509968	0.512536	0.539806	0.644896	0.690724	0.692373	0.688903	0.692518	0.682742	0.685381	0.681323	0.685354
0.171629	0.171003	0.175625	0.174427	0.173929	0.16851	0.173841	0.173265	0.173782	0.170261	0.170751	0.16948	0.168685	0.175885	0.179112	0.181456	0.36004	0.495567	0.492108	0.494638	0.497237	0.498548	0.500312	0.495872	0.505789	0.503732	0.503982	0.504418	0.506447	0.50615	0.503791	0.513366	0.508381	0.517965	0.509504	0.510971	0.514738	0.509456	0.511461	0.511289	0.575905	0.672592	0.687264	0.687092	0.694428	0.698878	0.689978	0.686285	0.686067	0.687848
0.175349	0.171973	0.173156	0.169551	0.171534	0.171632	0.173366	0.170509	0.17424	0.174222	0.171591	0.170555	0.171033	0.172412	0.17652	0.184166	0.341227	0.498172	0.504047	0.499539	0.496153	0.497844	0.491217	0.498161	0.498465	0.503442	0.505163	0.504394	0.505004	0.505553	0.510283	0.511118	0.516105	0.517635	0.513318	0.50882	0.512887	0.50932	0.5097	0.506543	0.530245	0.628868	0.692534	0.686115	0.689855	0.683426	0.687045	0.690907	0.695408	0.688377
0.170478	0.174467	0.172373	0.172805	0.171924	0.170995	0.170065	0.170934	0.170504	0.174271	0.170701	0.171826	0.172217	0.170848	0.175466	0.319346	0.505256	0.512543	0.504118	0.497006	0.489489	0.493758	0.496593	0.492682	0.50322	0.500873	0.504129	0.505394	0.509063	0.511609	0.5078	0.511727	0.504223	0.514737	0.508941	0.510391	0.505153	0.505006	0.512779	0.510541	0.579339	0.716092	0.710319	0.69279	0.68748	0.681421	0.686567	0.690517	0.687877	0.685236
0.172274	0.172876	0.177254	0.172092	0.173296	0.171291	0.175397	0.175591	0.172635	0.171779	0.170358	0.171299	0.17296	0.175455	0.174469	0.284191	0.480752	0.486737	0.492105	0.489015	0.477424	0.481294	0.486669	0.490094	0.496794	0.504298	0.516693	0.514159	0.518034	0.512068	0.51117	0.505151	0.507902	0.509309	0.51195	0.507901	0.509218	0.507452	0.510311	0.510397	0.545688	0.690174	0.757259	0.762539	0.725575	0.694816	0.683767	0.684307	0.685834	0.68124
0.198042	0.173833	0.173685	0.171486	0.174036	0.172903	0.172022	0.172031	0.173596	0.174147	0.172757	0.167448	0.173489	0.17437	0.218181	0.43689	0.482271	0.48209	0.481653	0.481876	0.474353	0.471712	0.471712	0.483788	0.502467	0.53025	0.565638	0.573972	0.545394	0.512929	0.510716	0.512145	0.509751	0.505347	0.511315	0.515386	0.510408	0.507607	0.5131	0.513367	0.604635	0.684212	0.69763	0.721567	0.749877	0.758384	0.734802	0.708902	0.692375	0.691029
0.186262	0.1756	0.1734	0.172717	0.171728	0.172412	0.173758	0.174225	0.172558	0.170079	0.175251	0.167985	0.170994	0.172667	0.175368	0.329824	0.487449	0.4809	0.474806	0.471363	0.463684	0.447241	0.438103	0.453087	0.489699	0.531659	0.546277	0.572826	0.566541	0.52739	0.513184	0.512231	0.509367	0.507182	0.507232	0.509944	0.512632	0.510096	0.508256	0.509129	0.580842	0.676799	0.687046	0.687047	0.688218	0.703475	0.729144	0.759469	0.760165	0.727995
0.180291	0.177215	0.173198	0.172365	0.170626	0.17138	0.173445	0.172129	0.172863	0.171094	0.171715	0.171021	0.17217	0.173099	0.201176	0.388554	0.536102	0.541986	0.545195	0.561034	0.58031	0.570179	0.252332	0.256342	0.288408	0.505899	0.55322	0.572151	0.550388	0.516916	0.516476	0.51529	0.516034	0.511805	0.566577	0.590376	0.521386	0.520017	0.526033	0.577468	0.664259	0.683231	0.686532	0.683867	0.684844	0.687021	0.688523	0.700854	0.70592	0.6979
0.178134	0.178722	0.176378	0.171008	0.171143	0.171494	0.174734	0.172939	0.172755	0.17349	0.171141	0.172272	0.169733	0.170592	0.174393	0.23484	0.468919	0.587439	0.61005	0.61663	0.645157	0.68225	0.473895	0.268155	0.322662	0.428531	0.514694	0.54702	0.556946	0.553855	0.552465	0.559041	0.567654	0.578254	0.627127	0.712965	0.608031	0.577577	0.583555	0.602211	0.665337	0.684362	0.685455	0.685555	0.684945	0.683476	0.677118	0.686137	0.690512	0.687537
0.172916	0.172122	0.171144	0.173025	0.171779	0.172683	0.170262	0.172807	0.167938	0.173392	0.169969	0.171094	0.170311	0.176655	0.175935	0.192998	0.249349	0.313352	0.364719	0.432445	0.527943	0.61221	0.581607	0.43212	0.497032	0.50907	0.512897	0.50638	0.506719	0.554101	0.562314	0.563259	0.561531	0.561141	0.555321	0.541141	0.536935	0.53493	0.543656	0.646928	0.688291	0.690224	0.68597	0.683427	0.684074	0.685293	0.681518	0.685846	0.687696	0.686316
0.174478	0.171903	0.172707	0.170384	0.169194	0.173735	0.177891	0.174956	0.169822	0.171558	0.170955	0.172414	0.172561	0.17267	0.169334	0.172608	0.171584	0.172315	0.171288	0.175405	0.19652	0.276833	0.343214	0.382851	0.391433	0.348219	0.26227	0.216979	0.205325	0.264244	0.41765	0.50452	0.517743	0.516181	0.510875	0.512143	0.512145	0.511373	0.518132	0.584854	0.689494	0.688466	0.686174	0.69086	0.687687	0.686409	0.685113	0.695395	0.685285	0.684796
0.170799	0.174378	0.173439	0.173122	0.171263	0.17119	0.174076	0.170075	0.169722	0.171056	0.17129	0.175594	0.17124	0.171631	0.173565	0.1686	0.17041	0.168523	0.172667	0.172855	0.170701	0.169138	0.165449	0.163329	0.160358	0.153837	0.157845	0.158057	0.165414	0.170167	0.237104	0.377047	0.494774	0.50987	0.513381	0.510093	0.512242	0.505007	0.477578	0.555448	0.672111	0.686142	0.684854	0.681815	0.690225	0.682657	0.683525	0.683532	0.68142	0.688858
0.169634	0.174098	0.174896	0.174075	0.170335	0.172609	0.172352	0.170652	0.173253	0.176522	0.170165	0.170383	0.169933	0.168082	0.169283	0.171731	0.171045	0.16745	0.164941	0.169235	0.165079	0.165008	0.162537	0.162736	0.162685	0.15809	0.160732	0.157969	0.163036	0.165824	0.16298	0.171926	0.238366	0.366142	0.425281	0.433009	0.41983	0.375629	0.275686	0.204453	0.383284	0.644524	0.6846	0.686922	0.69037	0.690859	0.682608	0.677923	0.688902	0.685355
0.171641	0.171825	0.173769	0.17344	0.168109	0.171665	0.171151	0.169674	0.171605	0.171835	0.170407	0.170264	0.167329	0.172568	0.167496	0.168576	0.167354	0.168149	0.168283	0.176619	0.175789	0.164763	0.164252	0.161069	0.163916	0.162303	0.162882	0.164307	0.163395	0.164471	0.162757	0.162987	0.164299	0.177894	0.180143	0.179261	0.17086	0.166109	0.164211	0.170813	0.30231	0.596344	0.680102	0.675507	0.685003	0.688341	0.682399	0.68504	0.684662	0.680101
0.172657	0.171933	0.173635	0.172512	0.174516	0.173	0.17195	0.172806	0.170248	0.170481	0.17129	0.173148	0.171095	0.172121	0.169186	0.168026	0.166082	0.166986	0.165483	0.177794	0.181994	0.16788	0.163663	0.164544	0.164056	0.165823	0.161022	0.162198	0.161667	0.162544	0.162147	0.161903	0.164015	0.165081	0.161863	0.163224	0.162686	0.161218	0.167272	0.166362	0.170607	0.370167	0.678319	0.691546	0.688806	0.692059	0.685577	0.683302	0.685331	0.689246
0.174369	0.172656	0.171679	0.168452	0.173784	0.171492	0.17064	0.169879	0.176205	0.171459	0.17288	0.169258	0.168476	0.169627	0.171875	0.168868	0.166594	0.166425	0.167245	0.16724	0.166304	0.164249	0.162247	0.164403	0.165774	0.167527	0.16509	0.160395	0.163103	0.16188	0.16475	0.175132	0.168605	0.161863	0.162343	0.158557	0.163712	0.166018	0.1649	0.16205	0.174197	0.373527	0.67629	0.687927	0.688415	0.695992	0.679858	0.687929	0.688361	0.701323
0.175199	0.17426	0.174467	0.171933	0.172462	0.169404	0.170801	0.171826	0.170506	0.172902	0.171339	0.168844	0.173148	0.169859	0.169199	0.166499	0.167548	0.167044	0.165595	0.166986	0.167147	0.163515	0.163699	0.167674	0.163232	0.165302	0.160462	0.162771	0.164031	0.166891	0.16802	0.167137	0.161953	0.16193	0.162344	0.159642	0.163078	0.16173	0.163273	0.165109	0.165989	0.222403	0.558392	0.683254	0.689071	0.691641	0.688464	0.687609	0.679427	0.686997
0.17356	0.172903	0.171581	0.167998	0.172631	0.172659	0.173931	0.172631	0.171834	0.168559	0.171487	0.171666	0.170117	0.168406	0.16982	0.170019	0.167255	0.167631	0.171439	0.167063	0.164493	0.163746	0.166901	0.163515	0.16574	0.16513	0.166209	0.165403	0.162379	0.164796	0.160738	0.16198	0.164885	0.164913	0.164495	0.162539	0.161524	0.168115	0.176181	0.216766	0.299946	0.456846	0.66776	0.68252	0.685444	0.681875	0.687264	0.686802	0.686408	0.689248
0.212507	0.173302	0.175165	0.172256	0.174736	0.173735	0.169783	0.191442	0.188744	0.171142	0.165079	0.169969	0.168649	0.170664	0.169251	0.169481	0.169187	0.168034	0.166363	0.163244	0.16733	0.166939	0.16196	0.164062	0.164619	0.165621	0.164494	0.165921	0.164228	0.162303	0.164043	0.164434	0.160973	0.162419	0.163957	0.164155	0.174177	0.225518	0.320876	0.406809	0.454253	0.481788	0.598645	0.687192	0.680597	0.688806	0.684768	0.687949	0.685846	0.6874
0.321471	0.182131	0.172219	0.167838	0.172168	0.169048	0.168353	0.171484	0.173441	0.171143	0.169626	0.173196	0.169382	0.166603	0.168022	0.165812	0.166057	0.16724	0.165862	0.169529	0.16851	0.168404	0.16454	0.165715	0.166821	0.166133	0.16348	0.178479	0.224833	0.214565	0.164544	0.161462	0.174471	0.185519	0.225467	0.337198	0.448312	0.495873	0.500311	0.522272	0.598151	0.695995	0.708025	0.688431	0.687314	0.68421	0.686724	0.680171	0.652769	0.535395
0.272918	0.319979	0.186508	0.17036	0.172707	0.172414	0.171008	0.172716	0.171781	0.170654	0.171396	0.169783	0.167719	0.17085	0.171884	0.165229	0.169677	0.166937	0.167084	0.167744	0.167485	0.168404	0.169384	0.168945	0.165644	0.163153	0.193234	0.398462	0.581944	0.573608	0.361888	0.16782	0.219698	0.343819	0.444779	0.495178	0.494835	0.523299	0.607003	0.674968	0.712335	0.751245	0.747894	0.702255	0.691006	0.67665	0.655509	0.642892	0.502953	0.368464
0.202642	0.28884	0.222848	0.170235	0.171152	0.171053	0.171689	0.170605	0.170578	0.168771	0.168649	0.170042	0.171191	0.169656	0.169062	0.169188	0.167783	0.168441	0.167426	0.168501	0.168062	0.170995	0.168796	0.163564	0.164666	0.193352	0.554659	0.763054	0.728766	0.707356	0.537862	0.230365	0.388681	0.440419	0.518011	0.617005	0.684562	0.699864	0.71621	0.740634	0.754644	0.767036	0.769922	0.788415	0.607348	0.438605	0.447261	0.527109	0.537668	0.501289
0.171896	0.201515	0.289931	0.262987	0.171655	0.172609	0.168993	0.171249	0.170066	0.172388	0.170385	0.171143	0.168699	0.168797	0.167182	0.167965	0.168903	0.168124	0.170956	0.168218	0.169725	0.169286	0.17393	0.177734	0.169925	0.162773	0.374968	0.741563	0.753297	0.752534	0.754338	0.545272	0.205233	0.21432	0.451758	0.699735	0.714793	0.749785	0.760877	0.760108	0.757356	0.758188	0.765278	0.684291	0.426433	0.327177	0.406601	0.704939	0.816249	0.827092
0.168645	0.174272	0.263261	0.315208	0.174077	0.170898	0.171886	0.168403	0.170116	0.167718	0.16997	0.171193	0.171411	0.168942	0.167315	0.170238	0.16997	0.170507	0.167914	0.189821	0.177597	0.170338	0.193981	0.20666	0.167918	0.25911	0.641289	0.62292	0.447895	0.5178	0.760048	0.641672	0.308592	0.1732	0.448145	0.756981	0.76376	0.758434	0.763814	0.755618	0.760805	0.761243	0.757957	0.655024	0.399714	0.343111	0.658832	0.828315	0.830227	0.831975
0.170663	0.173596	0.173196	0.242628	0.316659	0.186449	0.168844	0.169189	0.173639	0.17031	0.170019	0.171096	0.168403	0.170018	0.175593	0.178855	0.163451	0.167451	0.168551	0.203946	0.212652	0.166779	0.166402	0.166742	0.157557	0.15912	0.285551	0.284076	0.217253	0.277765	0.477184	0.763885	0.615879	0.275122	0.293832	0.708374	0.755573	0.757916	0.764944	0.760165	0.758359	0.756226	0.764522	0.770369	0.740849	0.537577	0.714491	0.827694	0.832242	0.821364
0.171974	0.17114	0.168209	0.219696	0.289129	0.209953	0.168734	0.169284	0.17085	0.167525	0.172058	0.169941	0.169146	0.16763	0.171607	0.167085	0.166067	0.168038	0.16767	0.168022	0.167525	0.165472	0.165398	0.159562	0.159458	0.168776	0.170856	0.161491	0.186364	0.221753	0.372644	0.698438	0.745105	0.473075	0.556223	0.758531	0.763516	0.755598	0.75987	0.76342	0.755303	0.759251	0.761808	0.76748	0.82491	0.823367	0.83006	0.83477	0.828648	0.824306
0.171199	0.170432	0.170018	0.172523	0.20192	0.286437	0.258273	0.16998	0.172951	0.182558	0.199167	0.229581	0.246808	0.237691	0.178633	0.165737	0.16745	0.166288	0.163527	0.165349	0.165911	0.166156	0.161958	0.161265	0.1624	0.160413	0.162597	0.161365	0.162967	0.181755	0.21608	0.359736	0.700247	0.756628	0.752811	0.761535	0.764896	0.762663	0.76886	0.762786	0.749289	0.764251	0.76147	0.770668	0.817424	0.832947	0.830506	0.830748	0.834857	0.83077
0.171143	0.174441	0.168453	0.169088	0.188597	0.294898	0.327951	0.256759	0.301496	0.341005	0.372176	0.379585	0.381171	0.334455	0.203706	0.165153	0.169434	0.165716	0.168783	0.163915	0.163612	0.166999	0.161274	0.162783	0.163028	0.161805	0.160598	0.164251	0.164943	0.169432	0.209334	0.276523	0.530728	0.760266	0.760545	0.760537	0.757055	0.760924	0.758387	0.762109	0.76569	0.761534	0.762736	0.787038	0.82498	0.829922	0.825173	0.830219	0.832825	0.824953
0.179847	0.191241	0.207838	0.235097	0.276903	0.318829	0.37509	0.383206	0.383596	0.386089	0.386257	0.387116	0.38797	0.382377	0.330495	0.192021	0.164248	0.16459	0.162881	0.163661	0.164933	0.162781	0.161658	0.163811	0.164152	0.162931	0.163769	0.162908	0.164213	0.188357	0.272953	0.47255	0.665629	0.752712	0.766353	0.76733	0.766355	0.766942	0.762589	0.765349	0.764223	0.76802	0.770926	0.774424	0.814149	0.829199	0.829212	0.83515	0.828353	0.772954
0.328146	0.354745	0.372445	0.384058	0.385373	0.387061	0.387274	0.385648	0.383599	0.385012	0.383644	0.38912	0.389267	0.38873	0.346248	0.213686	0.165765	0.164688	0.164933	0.165431	0.1642	0.163819	0.161952	0.164251	0.160778	0.159368	0.172416	0.290429	0.4786	0.63839	0.737419	0.761176	0.764202	0.757034	0.758822	0.759361	0.763978	0.759704	0.760143	0.761729	0.762073	0.761033	0.757304	0.731396	0.747494	0.79751	0.82816	0.797758	0.638003	0.532535
0.386112	0.382079	0.385745	0.386188	0.382862	0.380768	0.386063	0.388045	0.384965	0.385209	0.384719	0.383648	0.389374	0.392299	0.384622	0.351509	0.220087	0.164002	0.160616	0.165716	0.164453	0.163699	0.175202	0.194475	0.161413	0.161108	0.163663	0.402445	0.73126	0.758504	0.757573	0.762149	0.764057	0.767258	0.762443	0.77296	0.75837	0.762905	0.762933	0.763543	0.761612	0.755205	0.746498	0.71389	0.710512	0.714084	0.732616	0.713506	0.584852	0.547106
0.383359	0.386294	0.384231	0.384768	0.385816	0.382143	0.383713	0.385014	0.38742	0.384777	0.385012	0.390196	0.389095	0.387016	0.386646	0.365035	0.239403	0.16508	0.165971	0.167722	0.167122	0.161904	0.167351	0.165619	0.16328	0.163055	0.260283	0.653845	0.756085	0.761268	0.757944	0.76205	0.763125	0.768606	0.781876	0.76988	0.769389	0.760995	0.759118	0.761559	0.761094	0.740195	0.714047	0.707948	0.705529	0.712079	0.708875	0.702605	0.687338	0.723129
0.382272	0.38655	0.37842	0.381855	0.386539	0.382818	0.38401	0.383056	0.386475	0.387068	0.387752	0.387653	0.384964	0.386088	0.39153	0.389441	0.357339	0.215256	0.167477	0.162269	0.165765	0.162026	0.163175	0.163869	0.162343	0.166871	0.165333	0.411468	0.744103	0.759657	0.762834	0.765963	0.758552	0.762687	0.761123	0.764938	0.779069	0.764934	0.758776	0.76122	0.764938	0.731758	0.707633	0.712348	0.708755	0.70902	0.70939	0.703497	0.706518	0.713207
0.382627	0.38335	0.384287	0.386844	0.387089	0.38489	0.385034	0.38609	0.386991	0.386479	0.388877	0.384669	0.384644	0.389143	0.386725	0.391812	0.315003	0.186692	0.167134	0.164062	0.164983	0.164395	0.163379	0.16332	0.163883	0.163763	0.239831	0.610691	0.764401	0.756642	0.761916	0.756092	0.763672	0.764397	0.75887	0.768333	0.756937	0.758774	0.756739	0.757795	0.724806	0.71472	0.711648	0.712176	0.711052	0.707702	0.707532	0.705014	0.708314	0.709145
0.381721	0.385843	0.384767	0.382833	0.384705	0.387752	0.382344	0.37934	0.383497	0.381491	0.386333	0.384183	0.388108	0.391272	0.392207	0.387068	0.378221	0.266569	0.165921	0.165081	0.163712	0.163955	0.164249	0.165229	0.165985	0.161564	0.168554	0.402641	0.758897	0.754863	0.762588	0.764176	0.769781	0.760462	0.761019	0.761761	0.756426	0.763518	0.76143	0.756424	0.72137	0.712268	0.704206	0.713167	0.712391	0.709511	0.715769	0.708804	0.707875	0.707101
0.385842	0.380778	0.384682	0.381429	0.381218	0.383155	0.386494	0.384524	0.383644	0.385134	0.38907	0.387516	0.389707	0.389561	0.387605	0.388658	0.352497	0.214221	0.170337	0.164423	0.163321	0.165032	0.16411	0.16347	0.164063	0.161315	0.244711	0.611305	0.768995	0.755344	0.761558	0.762295	0.761711	0.760545	0.764007	0.761314	0.765428	0.760142	0.751204	0.726506	0.70856	0.709147	0.711157	0.707922	0.714742	0.708169	0.707822	0.709734	0.718314	0.733154
0.376553	0.382371	0.387101	0.383972	0.383443	0.388313	0.387093	0.38203	0.386832	0.38473	0.386186	0.384741	0.387363	0.384965	0.380906	0.390734	0.391419	0.35548	0.350646	0.183905	0.162429	0.161937	0.166499	0.164795	0.163613	0.161373	0.163564	0.32937	0.658462	0.70993	0.737063	0.755853	0.757522	0.764642	0.761803	0.751292	0.710369	0.639198	0.757867	0.760437	0.713787	0.709245	0.710183	0.709948	0.712325	0.700245	0.706068	0.709393	0.711053	0.710757
0.378997	0.382687	0.382226	0.385013	0.386333	0.38467	0.385818	0.38556	0.386678	0.387491	0.387138	0.388534	0.389892	0.388387	0.386674	0.391868	0.426135	0.653561	0.683816	0.2866	0.163859	0.160776	0.164053	0.16117	0.159311	0.16288	0.222436	0.338468	0.360982	0.394171	0.452493	0.519725	0.62209	0.670492	0.573676	0.397545	0.351374	0.640301	0.786813	0.720023	0.712276	0.707728	0.707341	0.706222	0.707442	0.704367	0.708806	0.712568	0.710624	0.70946
0.386989	0.384036	0.384863	0.385063	0.382908	0.383324	0.386919	0.384916	0.382372	0.384132	0.387421	0.389316	0.387333	0.385952	0.387726	0.385307	0.451903	0.702709	0.885512	0.737328	0.273946	0.16289	0.161617	0.162953	0.161462	0.162808	0.315827	0.771366	0.839058	0.800358	0.762397	0.730268	0.699044	0.661814	0.499332	0.39142	0.458944	0.606184	0.814418	0.755681	0.711249	0.710115	0.713891	0.707797	0.710522	0.709194	0.706749	0.705381	0.709736	0.709975
0.379166	0.385475	0.38243	0.381198	0.384791	0.413421	0.433713	0.435092	0.481973	0.47652	0.387532	0.384448	0.387871	0.388583	0.403202	0.545548	0.73376	0.796662	0.900544	0.866808	0.495523	0.167084	0.16327	0.165548	0.162293	0.27975	0.660691	0.76484	0.800735	0.856836	0.966976	1.02809	1.02699	1.00893	0.890447	0.701614	0.57869	0.778822	0.782157	0.719365	0.710295	0.710115	0.717116	0.708221	0.706123	0.709267	0.701089	0.70445	0.713891	0.707134
0.381689	0.382821	0.38511	0.385868	0.379376	0.474833	0.795448	0.839988	0.888321	0.862836	0.538256	0.348854	0.384427	0.393716	0.457697	0.681392	0.757131	0.754856	0.775496	0.863066	0.869204	0.473956	0.167442	0.16057	0.161813	0.216054	0.476744	0.447391	0.436872	0.43743	0.571318	0.970588	1.03202	1.03207	1.02846	0.994008	0.783467	0.606658	0.80945	0.744224	0.710902	0.710866	0.717947	0.711675	0.708144	0.714109	0.705775	0.707551	0.716013	0.711249
0.380711	0.380415	0.381162	0.33426	0.21413	0.412933	0.825024	0.945397	0.942324	0.933529	0.637729	0.257443	0.30316	0.482756	0.746375	0.762001	0.770945	0.818232	0.761095	0.771583	0.931983	0.645727	0.198989	0.166952	0.243143	0.764796	0.99592	0.989758	0.984284	0.97466	0.998263	1.0348	1.02735	1.02922	1.02608	1.00736	0.816178	0.787525	0.77623	0.712228	0.712151	0.712628	0.712835	0.713888	0.711904	0.721615	0.714035	0.711833	0.714722	0.708705
0.376392	0.37951	0.375871	0.306852	0.17647	0.169536	0.323646	0.746588	0.939884	0.941687	0.919464	0.643058	0.2107	0.234097	0.498453	0.751413	0.702177	0.662451	0.818302	0.758553	0.771053	0.930078	0.628917	0.209109	0.483052	0.970539	1.03616	1.02802	1.03059	1.0288	1.02379	1.03195	1.02914	1.02396	1.02179	1.01916	0.891187	0.77535	0.772538	0.743621	0.712129	0.706745	0.709534	0.710516	0.706222	0.711247	0.715062	0.709144	0.712053	0.705871
0.387738	0.379118	0.323024	0.177361	0.167279	0.168013	0.241407	0.543388	0.918321	0.945546	0.94208	0.806097	0.32972	0.18983	0.415304	0.460134	0.251992	0.452978	0.790402	0.757475	0.785961	0.915263	0.808893	0.588627	0.987948	1.02345	1.03073	1.03767	1.03417	1.03325	1.0363	1.03034	1.03	1.02826	1.02176	0.925825	0.775276	0.768943	0.771731	0.756254	0.73232	0.722152	0.7156	0.717431	0.711979	0.711026	0.709536	0.716087	0.707543	0.713709
0.378411	0.378556	0.368583	0.294263	0.180824	0.168746	0.178476	0.240526	0.530453	0.929175	0.946434	0.949917	0.790748	0.364332	0.174052	0.174378	0.16415	0.171046	0.38614	0.75987	0.755009	0.770959	0.809963	0.722762	0.783807	0.8185	0.853313	0.889026	0.917539	0.937586	0.953744	0.971226	0.990973	1.00687	1.01607	0.943232	0.784445	0.772929	0.771489	0.770776	0.774519	0.781461	0.779653	0.733396	0.715945	0.713956	0.709458	0.71067	0.707343	0.70763
0.379262	0.377858	0.373056	0.325225	0.248801	0.221088	0.223437	0.302672	0.677068	0.942914	0.941193	0.940324	0.899063	0.511967	0.169186	0.165081	0.17452	0.229417	0.368975	0.611306	0.836053	0.806008	0.749723	0.702078	0.678313	0.646365	0.633354	0.618296	0.607023	0.60065	0.590914	0.593504	0.595902	0.62595	0.661207	0.732688	0.778626	0.771585	0.771632	0.774959	0.771217	0.799087	0.859257	0.847577	0.824433	0.809258	0.743028	0.743273	0.76509	0.723082
0.383126	0.379963	0.380515	0.381981	0.379928	0.314749	0.2062	0.18609	0.417234	0.879132	0.943405	0.945028	0.942621	0.861553	0.449288	0.208181	0.335531	0.553753	0.709195	0.705889	0.830505	1.00294	1.03082	1.02748	1.0285	1.02819	1.02171	1.00932	1.01349	1.00462	1.00082	0.987187	0.970005	0.956746	0.928417	0.887771	0.785862	0.773493	0.772221	0.775937	0.769944	0.725844	0.732518	0.911377	0.929127	0.919367	0.891911	0.860183	0.886636	0.868741
0.427832	0.376602	0.379497	0.399341	0.387849	0.344233	0.257256	0.181725	0.313783	0.732714	0.955236	0.959974	0.839912	0.408338	0.268887	0.287223	0.451072	0.80894	0.935723	1.01338	1.02621	1.0275	1.02912	1.03274	1.03103	1.02955	1.03049	1.02124	1.03369	1.02893	1.0255	1.03372	1.03156	1.03314	1.02277	0.908517	0.773344	0.774619	0.776793	0.737064	0.66784	0.645436	0.724645	0.917045	0.923107	0.922386	0.924923	0.929076	0.91813	0.91553
0.501896	0.399457	0.377113	0.376897	0.377434	0.381247	0.366435	0.407016	0.604711	0.860446	1.01865	1.01598	0.906586	0.563749	0.372421	0.359784	0.349686	0.615797	0.931201	0.989327	1.03222	1.0321	1.02701	1.02799	1.03275	1.03019	1.02498	1.02976	1.02966	1.03494	1.023	1.03408	1.03387	1.03103	1.03812	0.995142	0.862969	0.769018	0.751929	0.689733	0.648809	0.646473	0.663057	0.838646	0.924354	0.923864	0.924337	0.916558	0.914604	0.907018
0.566863	0.430679	0.378466	0.374842	0.379676	0.385645	0.454553	0.800189	1.03263	1.02927	1.0273	1.02681	0.952492	0.708944	0.889617	0.915827	0.935084	1.00648	1.02936	1.03264	1.02492	1.03134	1.03381	1.03161	1.0305	1.03137	1.02462	1.03103	1.03501	1.02323	1.02704	1.02511	1.02513	1.02479	1.01939	0.981789	0.795888	0.696345	0.653209	0.64382	0.64206	0.641522	0.67863	0.865515	0.917481	0.916324	0.918096	0.917315	0.905654	0.908066
0.600299	0.545588	0.418211	0.382971	0.384182	0.380278	0.448479	0.780816	1.01899	1.02681	1.03723	1.02482	1.02525	0.997871	1.01144	1.02484	1.02968	1.02339	1.03102	1.0312	1.03259	1.02821	1.02207	1.02682	1.02645	1.03577	1.0352	1.03255	1.02995	1.02917	1.02694	1.02758	1.03535	1.03127	1.0257	1.02702	0.931184	0.698779	0.645136	0.64612	0.649201	0.644517	0.646521	0.751047	0.89183	0.877393	0.860573	0.919837	0.914415	0.912546
0.605485	0.572578	0.448781	0.382001	0.415291	0.627896	0.860679	0.985302	1.03689	1.03064	1.03178	1.04032	1.03005	1.02732	1.03337	1.02825	1.03072	1.03388	1.03017	1.02946	1.03002	1.03406	1.03107	1.03242	1.02714	1.02773	1.02515	1.02586	1.0304	1.02694	1.02585	1.03665	1.03533	1.03407	1.02946	1.02791	0.945463	0.716584	0.645583	0.639136	0.649075	0.643576	0.650932	0.685527	0.710615	0.686577	0.745187	0.841694	0.894992	0.927079
0.603236	0.601181	0.568983	0.431867	0.441644	0.769798	0.943814	1.02599	1.02873	1.03777	1.02953	1.0332	1.03603	1.02841	1.02806	1.02496	1.02941	1.02846	1.02877	1.02995	1.02277	1.02806	1.03544	1.032	1.02677	1.02795	1.02912	1.03034	1.03235	1.03108	1.0308	1.03061	1.03372	1.03581	1.0322	1.02765	1.03171	0.977926	0.792566	0.649396	0.645335	0.652528	0.664282	0.674437	0.676338	0.677275	0.67394	0.677652	0.697598	0.745838
0.602766	0.601383	0.568567	0.504556	0.801859	1.01449	1.03098	1.03124	1.02612	1.03545	1.03074	1.02947	1.02955	1.0389	1.01928	1.0254	1.03102	1.03156	1.02716	1.03274	1.03048	1.03323	1.03261	1.02257	1.02657	1.02545	1.02692	1.02452	1.03009	1.02467	1.03048	1.03704	1.02946	1.03394	1.02771	1.02675	1.02111	1.0018	0.843804	0.661229	0.659027	0.670131	0.672873	0.665827	0.673819	0.676582	0.674182	0.67521	0.674302	0.671446
0.589613	0.585409	0.584625	0.612447	0.894166	1.02774	1.02541	1.02774	1.02853	1.03111	1.03029	1.03359	1.0314	1.02526	1.032	1.02991	1.03382	1.03416	1.02305	1.02399	1.02958	1.0299	1.03157	1.02982	1.03626	1.0322	1.028	1.02922	1.0256	1.02611	1.02948	1.03583	1.0325	1.02913	1.02595	1.02709	1.02193	1.02707	1.01029	0.819379	0.669075	0.667291	0.669779	0.666663	0.668366	0.672327	0.668337	0.672059	0.672587	0.672181
0.603038	0.603326	0.619751	0.847622	1.03106	1.03134	1.02472	1.03185	1.03699	1.03656	1.03327	1.03343	1.02868	1.03031	1.02961	1.03481	1.03613	1.03459	1.02623	1.03567	1.03445	1.03073	1.022	1.0288	1.03767	1.02696	1.02531	1.03	1.02971	1.02302	1.02707	1.03597	1.02887	1.02648	1.03352	1.02677	1.02852	1.03851	0.945655	0.701881	0.672189	0.675466	0.674108	0.668511	0.676874	0.67081	0.669295	0.669194	0.671103	0.669735
0.595576	0.594893	0.579381	0.669709	0.920127	0.996622	1.00034	1.01249	1.01571	1.03121	1.03686	1.03087	1.02551	1.03433	1.02701	1.02616	1.03221	1.01514	0.988678	1.00853	1.02824	1.02491	1.02168	1.0209	1.02335	1.02628	1.03073	1.02492	1.02932	1.02179	1.03143	1.02804	1.02182	1.02364	1.0299	1.01968	1.02457	1.02927	1.03456	0.910253	0.70164	0.664503	0.672681	0.67462	0.669589	0.667789	0.667682	0.670859	0.674285	0.671812
0.46912	0.392739	0.342716	0.372458	0.464373	0.522312	0.549645	0.594215	0.616655	0.650421	0.686675	0.729753	0.770702	0.807442	0.843138	0.845262	0.663381	0.520794	0.472635	0.644851	0.858959	0.916902	0.9446	0.965798	0.982421	0.993787	1.01308	1.01553	1.01875	1.02257	1.02046	1.03071	1.02066	1.02408	1.02144	1.02462	1.02604	1.03064	1.01376	0.81838	0.627688	0.6623	0.671212	0.672299	0.672581	0.668805	0.669981	0.674699	0.667903	0.667828
0.30718	0.302876	0.300186	0.299689	0.301621	0.29745	0.285951	0.267575	0.264262	0.264729	0.269963	0.2704	0.277541	0.283821	0.295167	0.307027	0.285033	0.265564	0.264291	0.269582	0.310007	0.342672	0.370152	0.398056	0.430024	0.462075	0.49789	0.535298	0.574743	0.604484	0.649001	0.683184	0.724746	0.759752	0.805152	0.828473	0.862338	0.893058	0.922967	0.850498	0.6808	0.667658	0.667557	0.673561	0.673943	0.675432	0.676629	0.676923	0.670227	0.674673
0.306398	0.304345	0.300865	0.293645	0.299837	0.300835	0.293797	0.280084	0.263213	0.264387	0.263384	0.261943	0.258777	0.263091	0.263508	0.261476	0.261821	0.261991	0.261772	0.265367	0.262088	0.264241	0.263045	0.264046	0.26698	0.268741	0.270207	0.266311	0.270549	0.26737	0.269264	0.276735	0.278616	0.287909	0.295951	0.314873	0.334798	0.369514	0.536787	0.664944	0.667204	0.667263	0.670908	0.674065	0.668661	0.667927	0.667448	0.66915	0.675902	0.677754
0.343251	0.302622	0.301397	0.300886	0.3002	0.297344	0.295731	0.297638	0.297	0.436402	0.595792	0.562858	0.523584	0.481681	0.450291	0.420269	0.396014	0.3683	0.348292	0.332211	0.311669	0.301205	0.289721	0.284347	0.277398	0.272409	0.26754	0.267557	0.26593	0.264462	0.270328	0.282336	0.274558	0.268104	0.267616	0.265317	0.269916	0.26962	0.448189	0.665333	0.67301	0.671351	0.671545	0.670762	0.672182	0.667339	0.671642	0.672816	0.672086	0.669642
0.414975	0.304551	0.302438	0.312891	0.300741	0.299112	0.294606	0.296953	0.311756	0.52709	0.94472	1.02359	1.00438	1.00692	0.98828	0.969978	0.95832	0.939294	0.918419	0.89864	0.859942	0.819992	0.79148	0.760654	0.712784	0.675603	0.63943	0.604557	0.570135	0.542167	0.512696	0.487451	0.481266	0.439898	0.410442	0.380858	0.378241	0.511532	0.664571	0.679074	0.669149	0.669513	0.670087	0.67048	0.672361	0.672885	0.670196	0.666728	0.673842	0.671424
0.476546	0.340966	0.308347	0.301646	0.29673	0.297108	0.295193	0.295436	0.293946	0.30024	0.473538	0.866501	1.02703	1.03671	1.02668	1.02618	1.02462	1.01569	1.02227	1.02644	1.02692	1.01941	1.01496	1.02017	1.02378	1.02951	1.02462	1.02326	1.01867	1.01181	1.00406	1.00614	1.00137	0.987143	0.968302	0.947417	0.931985	0.87956	0.688266	0.667779	0.66613	0.663233	0.66822	0.67028	0.672865	0.66646	0.67327	0.670275	0.671178	0.674724
0.528103	0.36248	0.307374	0.289828	0.294274	0.292746	0.295309	0.295509	0.295143	0.296951	0.323306	0.550599	0.933782	1.0169	1.0289	1.02736	1.02229	1.02628	1.03415	1.02948	1.02467	1.02555	1.02758	1.02423	1.02432	1.02386	1.02105	1.02689	1.02873	1.02608	1.02721	1.02027	1.03094	1.03347	1.02748	1.02496	0.987628	0.755767	0.670639	0.667046	0.671239	0.668905	0.666362	0.66471	0.670725	0.668711	0.671643	0.677023	0.67279	0.673402
0.563693	0.473454	0.322109	0.28776	0.285648	0.291915	0.304968	0.298223	0.295977	0.294557	0.293384	0.306098	0.592162	0.902669	0.992912	1.02413	1.02456	1.04212	1.04011	1.03025	1.0265	1.04037	1.02249	1.02422	1.02028	1.02072	1.01484	1.01235	1.02484	1.0211	1.02145	1.0191	1.02362	1.03902	1.02956	1.01836	1.01225	0.855492	0.670494	0.644286	0.694531	0.681421	0.669394	0.668465	0.674676	0.670962	0.670471	0.668223	0.665261	0.667095
0.579424	0.490955	0.304092	0.289373	0.294658	0.293676	0.293921	0.292503	0.296976	0.293431	0.294753	0.415885	0.750364	0.808158	0.877151	0.956069	1.00792	1.02838	1.02481	1.03178	1.02667	1.02741	1.02637	1.03435	1.02838	1.02556	1.02003	1.01842	1.02057	1.01751	1.02781	1.02276	1.02223	1.02726	1.02095	0.953401	0.832035	0.792223	0.779668	0.789065	0.778137	0.754328	0.729291	0.705653	0.686998	0.675309	0.670223	0.667341	0.669562	0.671715
0.577677	0.567007	0.444539	0.299357	0.295777	0.295555	0.29133	0.297101	0.296904	0.295019	0.296932	0.345921	0.614797	0.793063	0.79138	0.725083	0.593652	0.725593	0.957233	1.02393	1.02767	1.02769	1.02975	1.03444	1.02246	1.04918	0.978227	0.98806	0.991205	1.00876	1.01132	1.02418	1.03079	1.029	0.968391	0.841557	0.805763	0.803709	0.802987	0.801265	0.796815	0.797228	0.804102	0.798112	0.782558	0.76215	0.731738	0.709439	0.686898	0.671814
0.581041	0.576588	0.438752	0.301206	0.293591	0.293627	0.293049	0.293259	0.293584	0.296171	0.295293	0.344723	0.655906	0.710582	0.46507	0.317096	0.301548	0.371225	0.542372	0.776518	0.977405	1.03195	1.03743	1.03427	0.811003	0.797121	1.11455	1.02308	1.01349	1.01118	1.01808	1.02438	1.0079	0.893147	0.81428	0.80778	0.801216	0.798013	0.775596	0.625411	0.586622	0.763858	0.812267	0.821611	0.807159	0.794529	0.800286	0.798355	0.774578	0.748801
[truncated: 70 more columns]

## Sheet: on axis 45_90
0.599673	0.734457	0.621851	0.242828	0.180487	0.178898	0.403639	0.673001	0.562014	0.525577	0.529729	0.523449	0.522604	0.52323	0.522605	0.524906	0.531304	0.527904	0.521581	0.522523	0.518779	0.516432	0.527393	0.52376	0.552343	0.649406	0.655238	0.666179	0.659427	0.663323	0.66504	0.652927	0.393887	0.0878053	0.0999965	0.609614	0.884254	0.890316	0.892715	0.919139	0.928409	0.890426	0.880656	0.720538	0.150311	0.081636	0.0809099	0.0785052	0.0806726	0.0799899
0.724912	0.749574	0.630461	0.254178	0.182505	0.17876	0.377341	0.59901	0.496282	0.500209	0.512169	0.524096	0.52585	0.526708	0.520029	0.526763	0.527896	0.53648	0.521445	0.52487	0.529389	0.525347	0.52639	0.515482	0.562781	0.690435	0.663286	0.664957	0.655639	0.661651	0.660273	0.665772	0.613152	0.329902	0.111742	0.573144	0.882241	0.885606	0.888511	0.892512	0.890183	0.890252	0.890134	0.664529	0.125205	0.0809786	0.0795271	0.0800837	0.0790786	0.080664
0.76829	0.702353	0.302054	0.179196	0.180353	0.337607	0.538857	0.50782	0.496603	0.477171	0.487544	0.498646	0.514335	0.529406	0.529489	0.523342	0.52694	0.528421	0.524608	0.530013	0.526233	0.524798	0.516639	0.537183	0.696488	0.699232	0.654752	0.660312	0.676874	0.660189	0.66369	0.665194	0.640708	0.280897	0.402367	0.884275	0.891136	0.889618	0.900509	0.895281	0.882834	0.880254	0.824076	0.247633	0.0786272	0.0813569	0.084402	0.0806064	0.0790703	0.0778777
0.764852	0.672037	0.31457	0.180523	0.1992	0.370575	0.516475	0.532418	0.532815	0.525898	0.511006	0.494108	0.489348	0.487157	0.504728	0.518933	0.529274	0.528636	0.528653	0.529126	0.528361	0.531623	0.524421	0.528942	0.605961	0.670441	0.666133	0.660278	0.656763	0.660389	0.662491	0.660249	0.659205	0.471269	0.428238	0.86956	0.893209	0.895844	0.88348	0.88823	0.895011	0.852742	0.765274	0.247649	0.0787758	0.0783075	0.091312	0.08967	0.0792158	0.0780333
0.747912	0.377644	0.176862	0.231155	0.466825	0.528403	0.523375	0.526941	0.530876	0.524413	0.516822	0.515596	0.50077	0.491832	0.481331	0.490955	0.500933	0.512526	0.530099	0.533548	0.528132	0.520827	0.527958	0.563024	0.656156	0.657684	0.666439	0.669211	0.658033	0.666876	0.667968	0.666082	0.645711	0.593703	0.844813	0.889428	0.893802	0.884802	0.888066	0.896146	0.860912	0.813444	0.383651	0.0793036	0.0811198	0.0814487	0.0814461	0.0861017	0.0782779	0.0813148
0.831208	0.677897	0.434259	0.360913	0.499861	0.532976	0.529591	0.522312	0.52856	0.523529	0.522386	0.520533	0.524504	0.524342	0.520127	0.510259	0.492719	0.485479	0.487154	0.5023	0.516432	0.529524	0.528572	0.566141	0.659543	0.661107	0.655198	0.656535	0.662178	0.654778	0.657724	0.666002	0.662807	0.697905	0.848288	0.8896	0.894059	0.885605	0.892269	0.888302	0.888095	0.849109	0.357522	0.0811336	0.0794494	0.0790409	0.0795582	0.085298	0.0828004	0.077832
0.921948	0.880634	0.716647	0.549643	0.525257	0.521814	0.521389	0.5224	0.521165	0.524532	0.526048	0.526248	0.523195	0.521648	0.525153	0.520456	0.518379	0.513308	0.498175	0.48219	0.489039	0.49347	0.543548	0.791138	0.716669	0.666968	0.660758	0.665437	0.660315	0.670721	0.658788	0.660278	0.664323	0.716663	0.879868	0.890253	0.890244	0.89402	0.893655	0.898117	0.873891	0.46897	0.0927781	0.0810942	0.0813605	0.0793938	0.0783321	0.0791602	0.0794881	0.080819
0.928279	0.922973	0.898326	0.741217	0.533988	0.52275	0.527255	0.523539	0.527185	0.529802	0.524386	0.527684	0.521782	0.525374	0.527531	0.522457	0.52466	0.521439	0.522572	0.52211	0.508365	0.497279	0.547921	0.767561	0.8378	0.681401	0.660645	0.667471	0.659723	0.662444	0.663249	0.66529	0.657677	0.670605	0.78487	0.886145	0.88289	0.883258	0.888119	0.894324	0.867631	0.448654	0.0872213	0.0806944	0.0778718	0.0806642	0.0814819	0.0779668	0.0778343	0.0826828
0.894737	0.916978	0.903905	0.719492	0.529333	0.5207	0.530628	0.528615	0.524535	0.518175	0.526128	0.52289	0.519039	0.523588	0.524238	0.526886	0.530534	0.525968	0.524196	0.524071	0.529498	0.598328	0.655819	0.71824	0.78097	0.675045	0.670183	0.663752	0.670338	0.65983	0.663655	0.663013	0.664356	0.680931	0.814018	0.886346	0.88458	0.8913	0.886223	0.860172	0.518797	0.110194	0.083336	0.0821842	0.0784976	0.0805227	0.0803024	0.0821779	0.0807794	0.0783313
0.836353	0.904295	0.918959	0.875707	0.615525	0.522544	0.525802	0.520019	0.513315	0.52319	0.522259	0.52669	0.529172	0.526355	0.520094	0.528287	0.534922	0.529719	0.524014	0.531736	0.559406	0.64737	0.661875	0.659168	0.687442	0.683749	0.664779	0.670853	0.663918	0.670623	0.662228	0.665389	0.666511	0.663804	0.72838	0.877817	0.885893	0.879918	0.890737	0.86618	0.532726	0.100215	0.0776794	0.0796525	0.0782826	0.0801138	0.0769063	0.0784326	0.0803972	0.0824961
0.749742	0.848157	0.923748	0.824918	0.555667	0.525838	0.529464	0.523898	0.534154	0.526989	0.526562	0.532047	0.528412	0.522762	0.518434	0.524928	0.524041	0.530025	0.54911	0.593722	0.649387	0.672934	0.657815	0.667975	0.65987	0.657961	0.662021	0.664314	0.665022	0.663059	0.663629	0.664098	0.659677	0.667843	0.767568	0.882005	0.888429	0.895591	0.870776	0.589311	0.119947	0.0807324	0.0793368	0.0776191	0.0763488	0.0778169	0.0810456	0.0793167	0.0795717	0.0815345
0.727198	0.753275	0.850626	0.908686	0.734128	0.529739	0.52406	0.524542	0.525932	0.528245	0.522235	0.52431	0.52641	0.517526	0.523106	0.541806	0.606024	0.686953	0.761934	0.703704	0.667216	0.666265	0.662655	0.658795	0.661277	0.667658	0.663066	0.658786	0.666941	0.664911	0.66056	0.667477	0.661617	0.663997	0.697663	0.847117	0.887753	0.886281	0.884578	0.625458	0.123426	0.078917	0.0796315	0.0809404	0.0788744	0.0791541	0.0798092	0.0783728	0.0782878	0.0787292
0.818412	0.736921	0.82885	0.876527	0.685215	0.522884	0.52426	0.5254	0.514852	0.520155	0.523861	0.523206	0.549383	0.624124	0.759135	0.849892	0.91559	0.915547	0.836411	0.690909	0.658039	0.659571	0.666836	0.654712	0.667886	0.664914	0.660447	0.669805	0.665058	0.661336	0.660543	0.660612	0.658901	0.664697	0.723919	0.8834	0.889645	0.886441	0.625341	0.149195	0.0783035	0.0817864	0.077948	0.0742623	0.0784803	0.0769548	0.0786727	0.082242	0.0757658	0.0768137
0.89087	0.823733	0.743525	0.822494	0.854134	0.696873	0.538252	0.518006	0.520954	0.539845	0.57109	0.665139	0.784825	0.879823	0.923684	0.919426	0.925535	0.922078	0.925949	0.848163	0.697555	0.658047	0.665079	0.660592	0.662508	0.662637	0.667097	0.662313	0.670536	0.668579	0.659914	0.66314	0.662984	0.668739	0.679921	0.810557	0.887199	0.898519	0.686434	0.185053	0.0776353	0.076327	0.077857	0.0769327	0.0799557	0.0850971	0.0830148	0.0800746	0.0786062	0.0764583
0.929948	0.860177	0.750893	0.805438	0.87452	0.841311	0.765387	0.730001	0.751866	0.801084	0.885912	0.924922	0.928495	0.925667	0.936958	0.928952	0.929237	0.926273	0.919732	0.887876	0.757328	0.66233	0.665424	0.662657	0.663098	0.667311	0.667032	0.658137	0.657143	0.662948	0.66503	0.665538	0.668605	0.675117	0.699035	0.838153	0.888871	0.698961	0.176795	0.078852	0.0771555	0.0779341	0.0807577	0.0766363	0.0789493	0.0772246	0.0783899	0.0811145	0.0795997	0.0794027
0.915415	0.923921	0.888317	0.883349	0.901413	0.922094	0.91999	0.925753	0.922117	0.920133	0.927132	0.925502	0.924787	0.924217	0.926228	0.928403	0.928071	0.923763	0.917802	0.917245	0.891096	0.751163	0.666853	0.665316	0.664891	0.631993	0.564075	0.640988	0.656538	0.662194	0.659017	0.667235	0.665598	0.662522	0.664446	0.765026	0.881748	0.780523	0.211377	0.080231	0.0770588	0.0753945	0.0814787	0.0796559	0.0781814	0.0780868	0.0762122	0.0763489	0.0755109	0.0788458
0.921429	0.923732	0.932468	0.915343	0.919673	0.920314	0.92054	0.921531	0.927996	0.918679	0.918632	0.918512	0.920571	0.932148	0.928914	0.93141	0.92006	0.919274	0.923951	0.921774	0.906468	0.80867	0.680447	0.670617	0.623976	0.433057	0.558293	0.666287	0.664282	0.661459	0.670296	0.660783	0.666809	0.666497	0.666961	0.808873	0.806292	0.23859	0.0805129	0.0779134	0.0759453	0.076433	0.0758257	0.0801044	0.0781799	0.0796539	0.0790122	0.0777146	0.0799314	0.0785209
0.927486	0.920045	0.94356	0.939149	0.919519	0.920566	0.927695	0.919667	0.924878	0.920799	0.914937	0.92276	0.930311	0.923487	0.923943	0.930048	0.91668	0.922283	0.928765	0.926639	0.927624	0.917055	0.809148	0.66925	0.607223	0.423902	0.554534	0.660298	0.662543	0.65993	0.65342	0.670829	0.663494	0.664915	0.659761	0.722059	0.809866	0.31043	0.0800053	0.0771105	0.0770789	0.0769245	0.0770829	0.0769128	0.0772209	0.0781472	0.0771122	0.0760175	0.0799482	0.078591
0.920641	0.923384	0.934477	0.923779	0.927325	0.930956	0.917373	0.9264	0.920899	0.926059	0.929783	0.921541	0.913896	0.924247	0.92699	0.914703	0.912748	0.933102	0.930345	0.927258	0.933488	0.924616	0.869687	0.664643	0.421918	0.572	0.661348	0.654425	0.664033	0.666045	0.664763	0.665139	0.658361	0.667092	0.669387	0.729178	0.34155	0.0765998	0.078384	0.0822287	0.0786153	0.0757735	0.0741012	0.0829944	0.0789903	0.077481	0.0780421	0.0851391	0.0927926	0.0776968
0.922711	0.924553	0.924884	0.922731	0.934083	0.918423	0.917313	0.919227	0.923034	0.923726	0.914816	0.914268	0.922629	0.932564	0.92981	0.931326	0.915206	0.923549	0.921511	0.926119	0.925052	0.919084	0.921572	0.822031	0.480481	0.597318	0.664273	0.665627	0.65635	0.657023	0.667017	0.663727	0.659778	0.665069	0.658093	0.669142	0.380292	0.0824019	0.0792597	0.0870214	0.100942	0.0799192	0.0773141	0.0792339	0.077806	0.0789693	0.0813916	0.0834079	0.0886528	0.0796213
0.918938	0.901962	0.919131	0.915938	0.891541	0.852011	0.901153	0.923436	0.924943	0.915664	0.925131	0.926329	0.92855	0.920713	0.920381	0.923811	0.922857	0.923354	0.922167	0.92272	0.915878	0.921013	0.921143	0.829323	0.679399	0.664177	0.663956	0.665331	0.66777	0.658782	0.667625	0.662561	0.666855	0.664472	0.660947	0.477181	0.0911371	0.0782959	0.0798402	0.0778405	0.0794198	0.0813988	0.0780244	0.0761823	0.0796056	0.0801856	0.0873154	0.0818023	0.0803173	0.0785455
0.916205	0.914419	0.896617	0.904441	0.895837	0.78574	0.779382	0.90566	0.91751	0.924371	0.915223	0.917121	0.920239	0.920492	0.917949	0.930696	0.925536	0.918506	0.920208	0.921011	0.920714	0.924105	0.925645	0.926028	0.889204	0.747327	0.668366	0.667677	0.661249	0.66158	0.670832	0.666737	0.670714	0.66947	0.666329	0.595284	0.2313	0.0771095	0.0776712	0.0778572	0.0812922	0.0786556	0.0773653	0.0814401	0.0782458	0.0797846	0.0805563	0.0761399	0.0769492	0.0773762
0.918498	0.925503	0.914068	0.908086	0.906649	0.808493	0.748484	0.859397	0.922265	0.922843	0.920356	0.925937	0.923132	0.920164	0.920555	0.924534	0.920903	0.923844	0.926634	0.919193	0.91836	0.924862	0.928897	0.929067	0.915316	0.777229	0.669111	0.668655	0.664374	0.662661	0.658338	0.664179	0.666376	0.665114	0.662579	0.430163	0.082808	0.0769559	0.07784	0.0751266	0.0749243	0.0756439	0.0782338	0.0794155	0.0774571	0.0801129	0.0786958	0.0773359	0.0782653	0.0757182
0.919089	0.913077	0.921325	0.912639	0.89769	0.904493	0.833852	0.744113	0.84838	0.917688	0.925229	0.92358	0.920353	0.923278	0.924441	0.924893	0.908371	0.920912	0.917785	0.926937	0.933216	0.92217	0.928155	0.919778	0.924174	0.919452	0.810928	0.680516	0.657809	0.665139	0.668838	0.670528	0.657828	0.670037	0.667248	0.539894	0.142618	0.0813849	0.0853881	0.0809051	0.0773308	0.0777664	0.0773732	0.0772127	0.0813173	0.0793357	0.077502	0.0780267	0.0814528	0.0792207
0.920238	0.922119	0.91238	0.915934	0.910429	0.916904	0.866437	0.759562	0.782139	0.901919	0.928618	0.924717	0.923242	0.924614	0.918656	0.872383	0.915108	0.9236	0.920403	0.927586	0.920546	0.918027	0.928292	0.924947	0.919408	0.906543	0.825118	0.69952	0.66494	0.659717	0.670994	0.668809	0.670895	0.664829	0.655879	0.349428	0.0801306	0.097039	0.080312	0.0799971	0.0792234	0.0768016	0.0764939	0.0779127	0.0790868	0.0818167	0.0797797	0.0792768	0.0801482	0.077116
0.918231	0.91532	0.913135	0.915308	0.916762	0.899634	0.90537	0.876998	0.769707	0.787084	0.909921	0.918557	0.916028	0.918797	0.886193	0.801851	0.867733	0.919028	0.92866	0.926879	0.928591	0.919914	0.922165	0.919404	0.91848	0.924045	0.909416	0.83574	0.721742	0.674016	0.667434	0.664348	0.662436	0.664465	0.668365	0.500038	0.126039	0.0940799	0.0828145	0.0767011	0.0789767	0.0788926	0.0774292	0.0789974	0.0761966	0.0769306	0.0774804	0.0779479	0.0785978	0.0768029
0.917019	0.907711	0.913081	0.915773	0.915791	0.909928	0.89729	0.904124	0.826176	0.743047	0.871835	0.91948	0.923437	0.902131	0.867212	0.911346	0.923185	0.923838	0.921827	0.92791	0.929371	0.929321	0.918386	0.905924	0.866069	0.831601	0.817225	0.800602	0.723894	0.666556	0.668846	0.670732	0.662923	0.66336	0.663429	0.37151	0.0979989	0.0830159	0.0757548	0.0778255	0.0772554	0.0801627	0.0883074	0.0755749	0.0801115	0.0777797	0.0762541	0.0759373	0.0763434	0.087776
0.918447	0.919136	0.923283	0.915895	0.921142	0.91802	0.9015	0.901053	0.923574	0.833511	0.747641	0.881957	0.919004	0.927873	0.925165	0.92799	0.930932	0.923651	0.918505	0.923355	0.919831	0.909784	0.875503	0.829117	0.802956	0.816669	0.805603	0.81093	0.753011	0.671807	0.663549	0.657978	0.664552	0.669368	0.669218	0.58298	0.204199	0.0960085	0.0864177	0.0762821	0.07959	0.0801382	0.0917081	0.0784095	0.0810585	0.077315	0.0799259	0.0776078	0.0761981	0.0882093
0.92255	0.917056	0.918522	0.918229	0.919569	0.919087	0.917387	0.90637	0.92138	0.870333	0.744877	0.816621	0.922524	0.923536	0.919828	0.923883	0.924983	0.925113	0.914691	0.885134	0.845331	0.833319	0.81385	0.808641	0.803459	0.807677	0.804319	0.791816	0.718313	0.669611	0.663913	0.670407	0.670425	0.669353	0.664807	0.621858	0.424054	0.132184	0.0811425	0.0758844	0.0748912	0.0801845	0.0767798	0.0793455	0.0773547	0.0732152	0.0762399	0.0777513	0.0769261	0.0808428
0.918467	0.927542	0.91712	0.915401	0.924981	0.918434	0.928179	0.91716	0.906029	0.919676	0.864244	0.79098	0.899718	0.928882	0.922538	0.916629	0.891798	0.872364	0.835329	0.815694	0.800828	0.799436	0.805898	0.80242	0.80504	0.803105	0.805734	0.806081	0.752489	0.675494	0.664574	0.666432	0.667451	0.682086	0.663133	0.674376	0.738678	0.734734	0.45401	0.153865	0.0790496	0.0808666	0.0770047	0.0799355	0.0765655	0.0773808	0.076782	0.0754761	0.0768064	0.0784913
0.922614	0.928349	0.911536	0.916754	0.921911	0.92215	0.923658	0.927181	0.910835	0.90515	0.909839	0.913574	0.92559	0.905338	0.873099	0.835143	0.812342	0.805923	0.806702	0.800827	0.802737	0.807304	0.80558	0.808543	0.808272	0.801108	0.808468	0.770475	0.684679	0.665644	0.669213	0.663405	0.666865	0.666489	0.668824	0.679568	0.784062	0.798472	0.722166	0.398485	0.128777	0.0810767	0.0732047	0.076685	0.0797991	0.0794844	0.0778767	0.0778974	0.0758243	0.0773014
0.909479	0.917152	0.919146	0.920019	0.921465	0.924146	0.917353	0.929657	0.92638	0.912746	0.902489	0.905479	0.87048	0.82795	0.803898	0.803795	0.804522	0.806527	0.799965	0.804963	0.804121	0.804006	0.80129	0.80563	0.826827	0.830411	0.811436	0.78614	0.699215	0.667773	0.66825	0.664549	0.669033	0.672042	0.662569	0.664796	0.638166	0.609717	0.832916	0.787088	0.65901	0.311007	0.0914687	0.0810099	0.0789822	0.0925983	0.0840395	0.0772765	0.0793628	0.0798945
0.918503	0.922335	0.914784	0.928163	0.914155	0.924116	0.912923	0.915567	0.928333	0.909368	0.846705	0.810862	0.810061	0.803276	0.807509	0.806199	0.803109	0.80521	0.802335	0.806074	0.803073	0.801525	0.807906	0.802627	0.810783	0.80257	0.793322	0.724236	0.666227	0.664879	0.666273	0.666644	0.665244	0.666362	0.665516	0.704516	0.679219	0.574689	0.707504	0.745622	0.606591	0.584702	0.298991	0.0876462	0.0802597	0.0809919	0.078893	0.0785609	0.0760378	0.076
0.908374	0.9227	0.922567	0.931663	0.927962	0.923686	0.919622	0.885558	0.874409	0.865624	0.719163	0.707357	0.765955	0.800863	0.810759	0.808264	0.809231	0.805532	0.801198	0.79866	0.803998	0.80296	0.806149	0.815179	0.810954	0.801259	0.8083	0.757249	0.681508	0.667259	0.667416	0.665129	0.666379	0.666187	0.664544	0.742011	0.888956	0.854595	0.672689	0.562919	0.682622	0.683978	0.64202	0.425663	0.11541	0.0785967	0.0809297	0.0771719	0.0763765	0.0760731
0.91525	0.921196	0.922065	0.907125	0.891607	0.851741	0.824167	0.772754	0.73371	0.684196	0.669849	0.67529	0.759803	0.799457	0.810705	0.802577	0.808039	0.802558	0.802655	0.801511	0.80351	0.800939	0.812022	0.810192	0.797952	0.803788	0.806883	0.789157	0.723798	0.672979	0.667953	0.668178	0.66359	0.668361	0.687288	0.851637	0.899764	0.886913	0.801737	0.627565	0.550678	0.721048	0.778719	0.686432	0.327046	0.102885	0.0805807	0.0788434	0.0779222	0.0786729
0.925307	0.912977	0.892678	0.854982	0.81871	0.811978	0.824796	0.779083	0.668139	0.666105	0.670698	0.672132	0.751831	0.798102	0.804773	0.805142	0.794126	0.796473	0.80119	0.802898	0.802959	0.80475	0.801996	0.806065	0.803551	0.813398	0.82083	0.843461	0.89422	0.816336	0.677744	0.660745	0.668351	0.667908	0.675908	0.807411	0.896004	0.887173	0.892808	0.881211	0.758393	0.561729	0.531055	0.534172	0.689678	0.532956	0.181922	0.0820906	0.0760032	0.0764914
0.856052	0.825133	0.80559	0.822877	0.859135	0.886794	0.893806	0.77033	0.664971	0.664892	0.667732	0.709644	0.797736	0.797838	0.803424	0.798365	0.800287	0.79521	0.800654	0.802424	0.791305	0.807713	0.801516	0.812038	0.825192	0.856261	0.861297	0.819562	0.89082	0.859651	0.742268	0.663751	0.667473	0.672058	0.721874	0.896807	0.899299	0.897295	0.900897	0.895734	0.874655	0.7069	0.36459	0.299501	0.732904	0.785415	0.479145	0.137674	0.0774813	0.0755395
0.805405	0.824348	0.863029	0.887153	0.915299	0.91131	0.901921	0.766157	0.665902	0.666463	0.671936	0.70554	0.788639	0.80084	0.795839	0.796261	0.803198	0.801114	0.7999	0.801177	0.799323	0.79627	0.795954	0.794491	0.789229	0.731661	0.819792	0.883489	0.820793	0.870451	0.868214	0.725866	0.663324	0.653084	0.589441	0.842412	0.891801	0.895561	0.900077	0.900375	0.89979	0.885883	0.76207	0.370735	0.766286	0.895879	0.836149	0.703645	0.312883	0.109177
0.906441	0.931266	0.910793	0.919982	0.916566	0.902239	0.761755	0.669927	0.668352	0.664406	0.674144	0.76243	0.802741	0.795733	0.800963	0.796804	0.792436	0.793872	0.792894	0.794661	0.79669	0.804041	0.797432	0.802654	0.695983	0.682498	0.772688	0.804874	0.756329	0.809221	0.900845	0.795446	0.670446	0.508427	0.69764	0.897834	0.898758	0.896522	0.893375	0.897331	0.896181	0.896769	0.812233	0.77466	0.883807	0.68397	0.688461	0.839039	0.655105	0.297681
0.918798	0.912762	0.914371	0.917937	0.913053	0.928094	0.854419	0.704881	0.671851	0.667041	0.674702	0.750454	0.801892	0.793641	0.79414	0.804299	0.796729	0.789354	0.786752	0.791798	0.795204	0.819762	0.857225	0.888609	0.851589	0.705425	0.650486	0.50642	0.496463	0.658393	0.793177	0.896624	0.775677	0.48664	0.689371	0.894985	0.896119	0.888467	0.893574	0.900703	0.898663	0.894426	0.897073	0.88556	0.889421	0.665802	0.653606	0.869908	0.912624	0.857494
0.913863	0.914096	0.910725	0.917143	0.922832	0.933565	0.856289	0.732155	0.669208	0.664562	0.709256	0.795733	0.797757	0.798178	0.79372	0.795617	0.798922	0.805142	0.810444	0.851682	0.899052	0.911314	0.92376	0.925384	0.881761	0.693503	0.41649	0.439723	0.628517	0.674835	0.738025	0.877195	0.817858	0.727084	0.893594	0.891047	0.890279	0.894244	0.890687	0.896245	0.893286	0.882101	0.888444	0.882297	0.854527	0.812192	0.88496	0.891614	0.891036	0.895213
0.911116	0.915215	0.913444	0.914304	0.921312	0.928726	0.919535	0.868667	0.725688	0.67707	0.699546	0.78446	0.795118	0.78922	0.785789	0.790694	0.82467	0.890649	0.947747	0.910043	0.922363	0.916234	0.918487	0.915257	0.920533	0.856062	0.509055	0.448927	0.637145	0.6685	0.671286	0.738842	0.883495	0.82386	0.852903	0.895141	0.886743	0.88823	0.891353	0.896234	0.910321	0.898166	0.893067	0.895458	0.89527	0.898561	0.893539	0.8846	0.887512	0.888181
0.914456	0.915422	0.917681	0.912785	0.917531	0.920248	0.913493	0.88409	0.798732	0.683562	0.756423	0.800447	0.800186	0.814373	0.84205	0.882723	0.932453	0.972371	0.939381	0.921165	0.924655	0.911659	0.913963	0.915722	0.919786	0.734217	0.49769	0.645297	0.667388	0.668623	0.66305	0.699383	0.792146	0.803134	0.884115	0.888136	0.895809	0.889292	0.892452	0.911238	0.911414	0.896179	0.896582	0.898959	0.881714	0.892554	0.900354	0.89444	0.893393	0.894369
0.912898	0.913376	0.914952	0.920978	0.917903	0.920849	0.912139	0.911711	0.89547	0.803096	0.763651	0.815713	0.84416	0.877972	0.896471	0.910492	0.91549	0.917637	0.91257	0.912412	0.913902	0.918094	0.919717	0.922984	0.921043	0.907412	0.782035	0.670616	0.662398	0.667921	0.666418	0.666283	0.685382	0.753475	0.833326	0.892691	0.892224	0.895412	0.8939	0.89158	0.896193	0.896218	0.899233	0.896089	0.889836	0.897811	0.900407	0.896705	0.894178	0.890288
0.906705	0.920895	0.920239	0.923819	0.924816	0.915678	0.914168	0.916185	0.921233	0.878005	0.869339	0.898691	0.91661	0.914344	0.917382	0.928778	0.918203	0.920685	0.919939	0.924109	0.918651	0.913565	0.922653	0.943847	0.911007	0.907643	0.838389	0.713951	0.672665	0.670071	0.682009	0.676305	0.69211	0.768391	0.861565	0.894495	0.887355	0.892728	0.903201	0.89297	0.898054	0.897256	0.897252	0.900536	0.89086	0.89447	0.893748	0.891264	0.888056	0.888996
0.915384	0.922088	0.910839	0.909103	0.907024	0.914902	0.906554	0.914191	0.92816	0.913387	0.904181	0.901368	0.911976	0.916527	0.921154	0.918453	0.917112	0.915357	0.913123	0.915461	0.912899	0.913966	0.921178	0.929178	0.933017	0.913296	0.916636	0.86552	0.739457	0.673018	0.674	0.672775	0.663015	0.745671	0.818008	0.894219	0.891699	0.894469	0.890007	0.898681	0.892821	0.901376	0.893438	0.89694	0.89516	0.879875	0.889037	0.892084	0.888263	0.88387
0.912677	0.915824	0.915877	0.91642	0.917202	0.918013	0.916751	0.919079	0.916981	0.915798	0.903848	0.894311	0.911891	0.921584	0.909215	0.924459	0.915311	0.911791	0.914898	0.926091	0.914678	0.922564	0.919507	0.918087	0.920195	0.915966	0.918531	0.873556	0.784163	0.677451	0.66676	0.650974	0.686146	0.781565	0.85069	0.887224	0.891429	0.890801	0.889782	0.891039	0.90369	0.896597	0.887533	0.897142	0.860862	0.860285	0.890157	0.881002	0.883791	0.875793
0.90522	0.909199	0.909835	0.915425	0.916079	0.913673	0.918115	0.91415	0.924459	0.916761	0.906599	0.904098	0.910666	0.90801	0.910104	0.92153	0.919309	0.916012	0.9152	0.923069	0.91473	0.911614	0.916117	0.914945	0.922852	0.920833	0.917344	0.915696	0.910109	0.804443	0.689533	0.652668	0.66103	0.687111	0.758466	0.888668	0.894105	0.892685	0.896999	0.899457	0.894769	0.89518	0.892312	0.897395	0.876256	0.83204	0.880238	0.877263	0.880125	0.882821
0.911372	0.904936	0.920103	0.914969	0.92014	0.914648	0.91451	0.919457	0.912895	0.916253	0.914181	0.918376	0.908445	0.914269	0.919498	0.914712	0.915127	0.914461	0.918201	0.911895	0.916258	0.919046	0.916711	0.916691	0.926771	0.919933	0.921247	0.918631	0.904392	0.859709	0.715601	0.744582	0.813903	0.77397	0.866286	0.897953	0.894889	0.898376	0.889576	0.89364	0.899856	0.894432	0.896322	0.895913	0.859954	0.829512	0.879682	0.877533	0.875741	0.873663
0.912599	0.900302	0.896577	0.908189	0.912419	0.912095	0.91572	0.919668	0.921275	0.912452	0.907712	0.923766	0.911299	0.904979	0.910828	0.91427	0.916496	0.9186	0.90372	0.912477	0.918442	0.91394	0.910306	0.913298	0.916159	0.914697	0.91657	0.914682	0.915064	0.920251	0.927407	0.961582	0.976195	0.972475	0.951304	0.907973	0.897421	0.897216	0.899055	0.9049	0.910975	0.899354	0.904876	0.893137	0.895508	0.833562	0.864992	0.886833	0.88359	0.880872
0.923202	0.909321	0.901147	0.9146	0.91063	0.917941	0.914299	0.930288	0.920959	0.915015	0.917533	0.913025	0.920487	0.910487	0.912817	0.908911	0.921398	0.913617	0.914722	0.908399	0.913603	0.918314	0.91755	0.914486	0.919338	0.919205	0.914531	0.94479	0.966657	0.971792	0.981155	0.979527	0.974527	0.980612	0.959466	0.909226	0.891859	0.893036	0.888031	0.891018	0.89007	0.897105	0.90786	0.887766	0.872282	0.827425	0.876447	0.877861	0.877967	0.877119
0.914269	0.908465	0.855572	0.828695	0.918104	0.907443	0.910783	0.943114	0.944339	0.91596	0.912239	0.914462	0.917275	0.921796	0.915049	0.905275	0.912602	0.919014	0.90589	0.918316	0.915045	0.904232	0.911709	0.912869	0.913234	0.91356	0.921645	0.948057	0.952542	0.95881	0.945464	0.934145	0.91488	0.91165	0.903817	0.8492	0.842794	0.895335	0.891991	0.89054	0.891732	0.891805	0.90532	0.894537	0.901175	0.851336	0.846669	0.881247	0.872763	0.877853
0.921051	0.858216	0.795693	0.901682	0.907546	0.925023	0.923741	0.930574	0.922053	0.922329	0.913504	0.909852	0.923719	0.918243	0.917174	0.91769	0.915625	0.919371	0.918989	0.91483	0.917086	0.916562	0.913604	0.911305	0.900972	0.869482	0.823055	0.797123	0.780908	0.77145	0.76407	0.745878	0.734266	0.715164	0.697467	0.698569	0.821344	0.895789	0.890904	0.888243	0.895906	0.894645	0.893831	0.894224	0.888463	0.833304	0.861081	0.876876	0.878198	0.822269
0.91634	0.910567	0.904364	0.921572	0.917365	0.915376	0.926061	0.9136	0.921036	0.910568	0.91264	0.921783	0.915576	0.921084	0.922611	0.91698	0.915914	0.92124	0.919451	0.922371	0.923704	0.908767	0.921556	0.909821	0.876242	0.824244	0.723311	0.684387	0.692725	0.688797	0.681356	0.693486	0.688718	0.669824	0.675766	0.674572	0.70496	0.838279	0.895742	0.888711	0.897003	0.90411	0.89455	0.89143	0.896586	0.853225	0.833069	0.874141	0.874299	0.80105
0.919459	0.916713	0.90352	0.920725	0.915418	0.919932	0.908717	0.910581	0.917799	0.919095	0.911405	0.909596	0.912563	0.920092	0.910623	0.916905	0.913309	0.915221	0.921144	0.912398	0.918424	0.912326	0.914895	0.83348	0.760115	0.704173	0.689277	0.695906	0.699547	0.706009	0.704018	0.696611	0.684247	0.672828	0.672921	0.665216	0.734351	0.88006	0.892653	0.892399	0.896267	0.897962	0.896162	0.893745	0.887416	0.842702	0.856559	0.874127	0.760332	0.29087
0.922615	0.919097	0.914602	0.887051	0.884423	0.909922	0.91427	0.91565	0.909582	0.916221	0.914402	0.920047	0.91151	0.915385	0.920057	0.919282	0.915058	0.915503	0.916083	0.922274	0.910579	0.925321	0.93536	0.866313	0.718705	0.679218	0.680362	0.687858	0.698063	0.725819	0.748959	0.676738	0.665653	0.665178	0.662695	0.66379	0.671658	0.787838	0.888891	0.886767	0.892769	0.897271	0.893959	0.885304	0.89833	0.86783	0.855463	0.880871	0.771859	0.278679
0.916375	0.917617	0.787102	0.669583	0.874924	0.914575	0.917813	0.914384	0.91105	0.919577	0.909849	0.924536	0.91961	0.918144	0.922279	0.916403	0.918951	0.916785	0.915175	0.915197	0.916762	0.935917	0.97613	0.890536	0.722677	0.675945	0.686969	0.697353	0.719554	0.777151	0.66462	0.448415	0.654776	0.661036	0.656175	0.663875	0.704381	0.860806	0.892859	0.884985	0.890694	0.902156	0.88862	0.901928	0.895515	0.896058	0.884315	0.812672	0.406679	0.178801
0.92243	0.911955	0.713381	0.667317	0.867479	0.918913	0.908448	0.909083	0.913884	0.917541	0.921395	0.921179	0.920614	0.916301	0.915009	0.920791	0.922865	0.919202	0.910607	0.912022	0.92626	0.959942	0.986352	0.976312	0.91019	0.750033	0.677073	0.670205	0.673014	0.681229	0.556953	0.391782	0.569243	0.633392	0.6512	0.652667	0.664565	0.75567	0.868969	0.895367	0.896561	0.891178	0.895018	0.893098	0.892369	0.897549	0.895881	0.892669	0.847468	0.737376
0.912677	0.895378	0.890313	0.910933	0.91316	0.911972	0.921357	0.911929	0.909796	0.920305	0.907685	0.913481	0.914968	0.914454	0.907858	0.905775	0.914716	0.91092	0.917301	0.920116	0.966077	0.976748	0.972852	0.977931	0.942147	0.788597	0.68043	0.677411	0.658572	0.623366	0.576625	0.591555	0.628056	0.653806	0.667756	0.696674	0.692249	0.595392	0.702495	0.848352	0.891256	0.896044	0.895431	0.896021	0.901253	0.894534	0.899594	0.897263	0.893359	0.894789
0.907552	0.910486	0.914261	0.921421	0.916151	0.916728	0.918987	0.915525	0.918559	0.917234	0.917102	0.921526	0.912346	0.913825	0.914107	0.910118	0.912285	0.923228	0.923276	0.941993	0.975087	0.982415	0.984418	0.989529	0.980897	0.95491	0.839965	0.693765	0.655895	0.643573	0.633148	0.636215	0.646175	0.700444	0.788716	0.849232	0.876371	0.724244	0.439727	0.524836	0.849304	0.901151	0.894625	0.894736	0.888945	0.896034	0.896211	0.894063	0.892165	0.89985
0.916624	0.905705	0.914108	0.91123	0.913509	0.916455	0.913832	0.90931	0.921637	0.91416	0.916901	0.919128	0.918448	0.915389	0.911742	0.920277	0.925543	0.921289	0.930567	0.973446	0.973213	0.981605	0.976639	0.976236	0.975504	0.970333	0.918576	0.788352	0.690535	0.674878	0.679057	0.732323	0.833009	0.942128	0.967419	0.978092	0.982481	0.910865	0.820119	0.870032	0.907663	0.890124	0.898175	0.899348	0.896559	0.915403	0.90178	0.898512	0.893097	0.898034
0.924463	0.910534	0.915674	0.920232	0.914155	0.909828	0.911149	0.909044	0.917186	0.908841	0.916278	0.9148	0.91404	0.927415	0.914821	0.913388	0.915788	0.911647	0.943042	0.975198	0.976103	0.980279	0.981164	0.978382	0.975898	0.97972	0.977291	0.973056	0.932635	0.901886	0.915079	0.950586	0.976596	0.9664	0.961589	0.96281	0.957234	0.956207	0.952815	0.951917	0.936248	0.894281	0.899844	0.893512	0.885386	0.894916	0.896532	0.898757	0.893271	0.892759
0.920361	0.919121	0.92054	0.913447	0.915798	0.913661	0.909115	0.91436	0.915906	0.916897	0.910075	0.919352	0.910671	0.922397	0.915127	0.916751	0.922695	0.93989	0.960745	0.972408	0.960844	0.952426	0.935187	0.936591	0.927627	0.929021	0.93418	0.927431	0.919795	0.915693	0.916058	0.910676	0.910383	0.914704	0.905419	0.893425	0.893953	0.885495	0.885441	0.884099	0.883842	0.879234	0.880091	0.889245	0.892955	0.89699	0.89343	0.896739	0.891665	0.894058
0.916121	0.914556	0.915007	0.913977	0.922018	0.916809	0.923837	0.919461	0.922322	0.925364	0.921728	0.9166	0.913771	0.912279	0.908049	0.906614	0.911954	0.906163	0.888076	0.882898	0.887469	0.888581	0.886315	0.882715	0.881516	0.891362	0.893203	0.885274	0.888588	0.892393	0.883885	0.888823	0.885197	0.897054	0.891482	0.886484	0.891894	0.89483	0.887492	0.893898	0.890228	0.887631	0.888024	0.877162	0.885758	0.888136	0.888872	0.893337	0.892951	0.888843
0.912976	0.926146	0.915671	0.920875	0.908191	0.917131	0.918458	0.924256	0.914353	0.918645	0.908234	0.917584	0.913004	0.914312	0.915614	0.902233	0.890202	0.885379	0.874051	0.883873	0.876172	0.880386	0.875483	0.882645	0.882027	0.888174	0.884794	0.89087	0.88127	0.889291	0.884945	0.892592	0.893676	0.89641	0.890413	0.891961	0.891168	0.885127	0.890543	0.886108	0.88861	0.890335	0.89947	0.889781	0.893349	0.883206	0.874569	0.890877	0.891549	0.893117
0.919446	0.925317	0.913268	0.920388	0.919513	0.915606	0.916427	0.918793	0.909154	0.920663	0.918273	0.918822	0.916265	0.913855	0.918804	0.906948	0.906029	0.888623	0.884093	0.888804	0.888326	0.883041	0.877503	0.881124	0.875553	0.873029	0.883494	0.883302	0.88487	0.887721	0.885199	0.888299	0.895584	0.896651	0.888799	0.885715	0.892097	0.892345	0.895375	0.886403	0.895331	0.896777	0.900193	0.896656	0.892768	0.890639	0.891747	0.883196	0.886832	0.878127
0.911658	0.913894	0.918056	0.911314	0.92205	0.918455	0.917723	0.917711	0.928762	0.916059	0.922711	0.911437	0.917792	0.910917	0.919709	0.909175	0.897615	0.886473	0.886452	0.882566	0.879625	0.875521	0.877731	0.867299	0.878448	0.875916	0.879969	0.886873	0.879776	0.883359	0.88441	0.887908	0.887961	0.889128	0.878629	0.885652	0.886729	0.881421	0.888463	0.887114	0.853358	0.81283	0.873568	0.897854	0.895569	0.893367	0.89452	0.891418	0.8848	0.88842
0.918824	0.91869	0.916226	0.908263	0.923615	0.920866	0.91739	0.917638	0.917878	0.914316	0.912134	0.917566	0.917446	0.915168	0.919984	0.898334	0.888797	0.872526	0.87233	0.874358	0.873406	0.859129	0.868285	0.861568	0.866716	0.87223	0.886026	0.888634	0.897428	0.89029	0.891352	0.886448	0.883176	0.886393	0.88819	0.882479	0.880174	0.88454	0.885386	0.884573	0.858768	0.788404	0.756791	0.767402	0.809356	0.881862	0.896463	0.88806	0.89865	0.887327
0.949119	0.921494	0.920907	0.917954	0.921086	0.916095	0.921347	0.904929	0.91526	0.904057	0.913363	0.907698	0.913226	0.912242	0.918266	0.886803	0.879839	0.86318	0.880994	0.872228	0.877602	0.874	0.85955	0.856725	0.856267	0.896887	0.951276	0.968603	0.925572	0.886601	0.888023	0.890315	0.886644	0.887995	0.890665	0.8881	0.882132	0.890585	0.881942	0.881359	0.89196	0.892215	0.859305	0.797106	0.745874	0.737255	0.784948	0.859805	0.894278	0.887167
0.932219	0.926167	0.919283	0.91957	0.923027	0.919041	0.922437	0.919456	0.906675	0.910041	0.917386	0.913823	0.918061	0.912324	0.913783	0.897224	0.880533	0.875827	0.867329	0.869264	0.861479	0.851765	0.827502	0.808435	0.812794	0.856239	0.925589	0.959943	0.958959	0.906228	0.883435	0.886322	0.890294	0.884153	0.885853	0.890303	0.883912	0.880587	0.887359	0.889655	0.886509	0.889575	0.886022	0.892835	0.884184	0.846994	0.77186	0.723908	0.727961	0.808899
0.923911	0.925256	0.90816	0.916159	0.914003	0.916086	0.92183	0.920941	0.920236	0.913581	0.917598	0.914411	0.907817	0.909595	0.907825	0.899878	0.911098	0.917644	0.924956	0.931042	0.939514	0.816998	0.421408	0.455892	0.532506	0.9254	0.965175	0.979432	0.946426	0.892036	0.890163	0.886286	0.891791	0.896435	0.945675	0.945524	0.888231	0.908489	0.901597	0.899628	0.890905	0.893522	0.899627	0.890358	0.892349	0.892471	0.87601	0.864887	0.828624	0.864836
0.931852	0.928423	0.91223	0.909854	0.911607	0.913298	0.91449	0.920284	0.91909	0.913595	0.91382	0.917123	0.91023	0.908332	0.912714	0.919381	0.941035	0.964537	0.967317	0.961355	0.961326	0.922392	0.544525	0.348799	0.605562	0.943428	0.949542	0.95765	0.953521	0.936973	0.942102	0.948475	0.956679	0.965077	1.0353	1.12063	0.989251	0.963947	0.973943	0.953582	0.898992	0.889314	0.887462	0.895396	0.896825	0.896794	0.889418	0.893057	0.89937	0.892675
0.912343	0.913392	0.924437	0.920668	0.916829	0.917471	0.916904	0.917994	0.912985	0.918646	0.91677	0.921943	0.911525	0.910052	0.915713	0.91281	0.924022	0.933637	0.94188	0.953893	0.974657	0.979195	0.978253	0.860082	1.0129	0.974271	0.946534	0.930013	0.947046	0.953311	0.950354	0.944785	0.941463	0.937373	0.92674	0.926168	0.911893	0.915886	0.918603	0.89713	0.888985	0.892254	0.891045	0.896736	0.894661	0.895986	0.894024	0.900683	0.892217	0.899881
0.912076	0.920774	0.916198	0.920733	0.914998	0.906097	0.904755	0.912902	0.919113	0.91949	0.91028	0.916946	0.909971	0.91	0.924056	0.918385	0.907655	0.913359	0.909158	0.918948	0.920307	0.936201	0.951043	0.945893	0.945298	0.954642	0.928379	0.915708	0.921982	0.924254	0.907458	0.892655	0.891896	0.898444	0.891431	0.887	0.88851	0.886314	0.884725	0.890465	0.899917	0.896064	0.892879	0.893931	0.892708	0.895769	0.891662	0.893325	0.897469	0.88743
0.917942	0.912453	0.915079	0.916127	0.917471	0.913518	0.909871	0.908642	0.915869	0.921621	0.910996	0.914266	0.915127	0.918977	0.923054	0.917161	0.916155	0.923799	0.933843	0.933364	0.932385	0.944886	0.948087	0.955124	0.936976	0.935528	0.934834	0.93406	0.926182	0.923143	0.914864	0.89685	0.89118	0.888601	0.890253	0.879686	0.899955	0.884721	0.898817	0.892222	0.896133	0.894179	0.889195	0.894397	0.884315	0.892964	0.886302	0.890593	0.886335	0.88559
0.916319	0.913932	0.919897	0.912583	0.911789	0.925241	0.916384	0.916906	0.917069	0.909336	0.916037	0.915213	0.925766	0.916418	0.910916	0.919576	0.913878	0.912572	0.921986	0.93055	0.92962	0.93883	0.937474	0.9395	0.945933	0.9408	0.933654	0.929197	0.931597	0.929922	0.929437	0.930849	0.918205	0.902606	0.892946	0.908109	0.924115	0.937119	0.922468	0.920801	0.921141	0.899304	0.891472	0.898103	0.893768	0.889844	0.890007	0.886611	0.891855	0.892384
0.918281	0.912047	0.911899	0.922062	0.920344	0.91028	0.914339	0.916459	0.909751	0.913184	0.920945	0.917979	0.915844	0.920165	0.920614	0.914729	0.915763	0.919084	0.928133	0.944276	0.945826	0.932909	0.939625	0.941759	0.93692	0.925312	0.934567	0.932055	0.924954	0.923585	0.921241	0.926415	0.920964	0.908257	0.921393	0.923633	0.916517	0.92596	0.931138	0.926837	0.915652	0.898055	0.891788	0.894218	0.899283	0.894048	0.891103	0.894533	0.893046	0.884895
0.920504	0.915254	0.90231	0.910824	0.917088	0.921979	0.913856	0.909582	0.920208	0.920141	0.919133	0.909707	0.910091	0.919705	0.921827	0.91343	0.920732	0.914181	0.917545	0.954535	0.960815	0.930646	0.929233	0.927691	0.932118	0.934371	0.936389	0.926438	0.922834	0.925213	0.930242	0.927245	0.927285	0.921239	0.924661	0.926271	0.92606	0.928771	0.926522	0.931527	0.920361	0.90887	0.897645	0.891734	0.899611	0.895405	0.904006	0.886645	0.899845	0.887949
0.920352	0.918157	0.92038	0.914331	0.916231	0.907643	0.907812	0.908216	0.913048	0.91975	0.921781	0.914402	0.916385	0.917816	0.922298	0.920676	0.918684	0.929434	0.924935	0.931264	0.932004	0.930955	0.93059	0.928305	0.931049	0.928726	0.926266	0.925989	0.915058	0.914559	0.922729	0.919547	0.918281	0.923317	0.920729	0.920524	0.917948	0.926574	0.921213	0.92294	0.930911	0.917487	0.89921	0.895498	0.897342	0.9103	0.896753	0.897697	0.904449	0.913069
0.915034	0.921726	0.914094	0.913999	0.918056	0.913679	0.920575	0.911094	0.908505	0.909752	0.916275	0.911971	0.918602	0.925251	0.921929	0.916381	0.920106	0.924143	0.924642	0.923392	0.922774	0.924283	0.923201	0.921064	0.921658	0.928037	0.923243	0.920104	0.917543	0.926115	0.923394	0.924319	0.921515	0.917742	0.914568	0.919172	0.918321	0.917364	0.924364	0.914795	0.923286	0.909756	0.904857	0.894072	0.898896	0.896931	0.895626	0.896303	0.894507	0.899694
0.91504	0.918435	0.923987	0.915446	0.918453	0.914853	0.919925	0.92428	0.923564	0.917154	0.924578	0.916119	0.923665	0.920814	0.91647	0.918356	0.921841	0.914247	0.9134	0.928026	0.920239	0.919247	0.924055	0.920247	0.921172	0.926576	0.928349	0.920759	0.918025	0.925891	0.928165	0.918711	0.919868	0.917312	0.921541	0.91905	0.919666	0.926294	0.916425	0.91798	0.894878	0.879564	0.888009	0.898662	0.899598	0.887488	0.897512	0.894159	0.895959	0.890586
0.904292	0.914874	0.915253	0.918538	0.917634	0.917343	0.906111	0.948609	0.944749	0.921239	0.917509	0.917715	0.918277	0.917831	0.919657	0.919737	0.923035	0.916755	0.923445	0.923038	0.92582	0.923466	0.91915	0.916186	0.918119	0.918677	0.921482	0.925288	0.9224	0.927295	0.925605	0.923607	0.917365	0.920955	0.923417	0.915176	0.925283	0.910004	0.894963	0.877137	0.869076	0.863987	0.877599	0.90002	0.892098	0.889559	0.897481	0.892436	0.897901	0.88736
0.872069	0.923224	0.913936	0.914877	0.92179	0.92488	0.923958	0.920528	0.915225	0.921001	0.930329	0.918555	0.919202	0.910892	0.919144	0.922756	0.918144	0.918825	0.921072	0.91769	0.923259	0.913998	0.917311	0.917797	0.925654	0.919168	0.920846	0.920792	0.912478	0.91087	0.92225	0.921327	0.937384	0.937782	0.904598	0.89032	0.867718	0.852012	0.85128	0.851198	0.833902	0.819552	0.859304	0.895374	0.896062	0.884234	0.896626	0.893231	0.88123	0.86323
0.878855	0.875721	0.910046	0.927114	0.920543	0.922314	0.912592	0.913226	0.921023	0.91886	0.926611	0.919575	0.919983	0.914676	0.917793	0.923671	0.922651	0.91704	0.910717	0.921885	0.918344	0.921313	0.911898	0.916199	0.912055	0.909604	0.909899	0.879449	0.834091	0.806911	0.863592	0.929883	0.923776	0.920544	0.872633	0.86077	0.858973	0.857333	0.83858	0.813048	0.802607	0.805586	0.815399	0.886918	0.890756	0.895774	0.883828	0.883826	0.860467	0.815459
0.898132	0.872274	0.896697	0.924723	0.917116	0.917003	0.923013	0.925859	0.913392	0.916874	0.923128	0.920979	0.91573	0.915922	0.912149	0.917993	0.921902	0.923797	0.929627	0.922909	0.925162	0.912122	0.910682	0.906364	0.911133	0.910205	0.838151	0.794653	0.78471	0.757791	0.807379	0.909035	0.886872	0.867404	0.84928	0.832963	0.816231	0.813276	0.813555	0.803814	0.796515	0.814248	0.775816	0.666297	0.828365	0.836523	0.8333	0.836182	0.825967	0.825389
0.9131	0.89937	0.87156	0.886144	0.920666	0.920803	0.920918	0.921208	0.922501	0.919414	0.914847	0.913239	0.916475	0.911349	0.919551	0.90728	0.915859	0.922316	0.920336	0.914676	0.922038	0.919194	0.906017	0.8758	0.870973	0.910558	0.873865	0.801897	0.798182	0.756074	0.729877	0.796463	0.919125	0.915757	0.865973	0.816571	0.81074	0.807748	0.803317	0.803888	0.801481	0.808712	0.790584	0.640893	0.720392	0.800925	0.811455	0.835827	0.831459	0.837652
0.912636	0.911036	0.881255	0.873743	0.91005	0.916406	0.912772	0.926023	0.919937	0.913383	0.92287	0.9257	0.918464	0.917766	0.912301	0.916074	0.920356	0.911894	0.916507	0.943491	0.925325	0.922342	0.891626	0.716575	0.835263	0.902592	0.820276	0.829213	0.848771	0.795578	0.731607	0.771827	0.880198	0.91454	0.866547	0.797392	0.798697	0.801179	0.802745	0.800137	0.800479	0.793754	0.78186	0.745122	0.793465	0.808871	0.82279	0.82534	0.832925	0.830787
0.916941	0.91068	0.920954	0.895072	0.865119	0.91617	0.917497	0.915782	0.922242	0.927828	0.926977	0.911599	0.911581	0.909159	0.916044	0.91231	0.913982	0.92526	0.922214	0.948958	0.946173	0.91287	0.919781	0.889866	0.920084	0.925621	0.895408	0.894781	0.905371	0.877707	0.81079	0.719125	0.781904	0.895157	0.905012	0.821261	0.797199	0.795674	0.801659	0.799987	0.791121	0.799972	0.797821	0.731805	0.670522	0.793312	0.822267	0.835696	0.819928	0.823541
0.92706	0.919209	0.927024	0.898839	0.878898	0.907652	0.916604	0.914314	0.91823	0.917717	0.921124	0.917876	0.912412	0.918011	0.914235	0.91997	0.922868	0.91623	0.922399	0.928544	0.928789	0.932598	0.935703	0.939159	0.940269	0.933365	0.922004	0.926615	0.914526	0.903708	0.846092	0.73652	0.733209	0.839975	0.842611	0.805423	0.805037	0.798084	0.801109	0.799184	0.798957	0.794369	0.791161	0.711006	0.767722	0.828998	0.829832	0.833689	0.830831	0.826376
0.917865	0.920457	0.917864	0.91655	0.905552	0.878276	0.883198	0.924152	0.920462	0.910551	0.908479	0.882248	0.86538	0.882411	0.911235	0.925216	0.920782	0.912269	0.92376	0.928259	0.919603	0.934649	0.926169	0.928026	0.930173	0.927852	0.926345	0.929605	0.924474	0.919961	0.906598	0.852075	0.752655	0.755298	0.792136	0.800414	0.799357	0.800748	0.807009	0.802259	0.793911	0.798678	0.798996	0.761809	0.799023	0.830825	0.832648	0.829936	0.830778	0.835109
0.916892	0.915225	0.925745	0.913263	0.905289	0.867498	0.862688	0.868466	0.844936	0.801788	0.7839	0.7694	0.768758	0.796211	0.885879	0.924054	0.919778	0.922357	0.92659	0.921047	0.921321	0.928886	0.920753	0.923207	0.931273	0.93008	0.925982	0.929761	0.925667	0.916064	0.90632	0.882363	0.831248	0.792333	0.796447	0.806377	0.809105	0.802133	0.800823	0.808711	0.802736	0.798791	0.79203	0.79702	0.823935	0.825737	0.829229	0.825528	0.82846	0.823717
0.91071	0.91109	0.899325	0.877562	0.845975	0.828674	0.778815	0.765546	0.766183	0.768733	0.761465	0.752309	0.768515	0.763311	0.804	0.9001	0.930551	0.922799	0.912006	0.92575	0.927774	0.922212	0.911536	0.916182	0.918951	0.930646	0.934988	0.934547	0.92466	0.92104	0.902912	0.866382	0.823262	0.809248	0.804149	0.800065	0.801979	0.804561	0.800534	0.8027	0.80213	0.804744	0.813828	0.806309	0.830118	0.828541	0.825438	0.828106	0.830661	0.820353
0.807037	0.776576	0.773138	0.759613	0.765701	0.760373	0.75486	0.757568	0.76276	0.762884	0.767519	0.756696	0.757441	0.766664	0.793798	0.891586	0.917498	0.927811	0.925652	0.927073	0.928624	0.924239	0.921685	0.928857	0.92789	0.92671	0.914722	0.899138	0.86364	0.826581	0.806131	0.802815	0.806447	0.799288	0.801812	0.810047	0.799523	0.805076	0.802479	0.798733	0.800865	0.803762	0.82497	0.937387	0.926834	0.871481	0.837593	0.824878	0.82001	0.824319
0.766148	0.759979	0.75816	0.762588	0.755589	0.76284	0.755896	0.764707	0.757548	0.756816	0.755678	0.759082	0.765182	0.759281	0.756945	0.790846	0.888725	0.929013	0.93194	0.927405	0.924828	0.932731	0.939926	0.959724	0.917395	0.927529	0.91735	0.875764	0.804882	0.804666	0.808522	0.805597	0.805332	0.796619	0.803247	0.801585	0.79851	0.803435	0.797531	0.799323	0.796289	0.800598	0.874747	1.00319	1.00342	1.00048	0.949799	0.901848	0.859981	0.835721
0.76471	0.767548	0.767326	0.758559	0.76063	0.755403	0.754885	0.753531	0.768886	0.76216	0.755537	0.75172	0.763362	0.759073	0.76287	0.790708	0.879266	0.925696	0.935314	0.93606	0.93163	0.923911	0.945615	0.937365	0.925245	0.929535	0.907823	0.830391	0.805597	0.802666	0.808136	0.79442	0.805719	0.808607	0.825803	0.811685	0.80339	0.802104	0.794389	0.802026	0.799404	0.88984	0.995032	1.00411	0.998917	1.00031	1.00212	0.993994	0.970144	0.929183
0.761224	0.760199	0.756941	0.756721	0.754046	0.75493	0.760182	0.760795	0.752838	0.758582	0.762106	0.756454	0.754163	0.759956	0.760744	0.756639	0.790129	0.89166	0.92559	0.932063	0.934477	0.927143	0.924838	0.930922	0.936754	0.928264	0.933324	0.877004	0.809914	0.800229	0.800092	0.801829	0.801619	0.800298	0.804344	0.802768	0.819239	0.805629	0.802811	0.79977	0.809849	0.920049	1.00648	1.00686	0.998917	1.00123	1.00669	1.00527	1.01507	1.01065
0.759514	0.763288	0.761055	0.758825	0.759902	0.760931	0.756237	0.76287	0.767011	0.756086	0.760078	0.75442	0.767484	0.757701	0.762294	0.760696	0.815942	0.914165	0.924629	0.929832	0.926142	0.92557	0.934818	0.927605	0.932223	0.929731	0.91564	0.839187	0.810117	0.807697	0.802213	0.806116	0.801507	0.802293	0.795483	0.799068	0.80365	0.800037	0.795798	0.825769	0.932244	1.01255	1.00923	1.0131	1.0076	1.01198	1.00617	1.00507	1.00896	1.00376
0.757261	0.764604	0.758853	0.759609	0.766577	0.747781	0.758229	0.747335	0.753397	0.760399	0.767144	0.759718	0.763523	0.760996	0.769365	0.753981	0.761227	0.855285	0.923776	0.917019	0.922592	0.930251	0.929221	0.932716	0.928362	0.922976	0.922876	0.876882	0.801028	0.80209	0.790128	0.794695	0.799103	0.803681	0.805624	0.793805	0.793508	0.790574	0.794368	0.827712	0.967555	1.01174	1.00842	1.00283	1.00162	0.997844	1.01188	1.01381	1.00586	1.00594
0.752552	0.756578	0.761055	0.754489	0.754323	0.752017	0.758763	0.762143	0.757851	0.758287	0.753717	0.755268	0.76362	0.758401	0.762473	0.763084	0.794741	0.892681	0.925908	0.917092	0.925845	0.923545	0.931754	0.91788	0.927381	0.917477	0.913828	0.830859	0.795633	0.796734	0.807475	0.805685	0.80286	0.808084	0.801176	0.799996	0.801047	0.793909	0.816134	0.948391	1.00333	1.01295	1.00143	1.0031	1.00414	1.01231	1.00424	1.00637	1.02204	1.03464
0.755217	0.763783	0.758483	0.757083	0.759412	0.762349	0.757609	0.762076	0.76396	0.751178	0.760246	0.75743	0.755904	0.765124	0.762782	0.749821	0.759211	0.803609	0.86666	0.915445	0.917	0.919575	0.922098	0.920076	0.934107	0.927682	0.921058	0.893622	0.814681	0.805696	0.804718	0.801317	0.809745	0.804866	0.793843	0.797322	0.807376	0.821191	0.667462	0.73673	1.01364	1.00531	1.01316	0.995699	1.00749	1.00336	1.00279	1.00331	1.00861	1.00925
0.760041	0.761875	0.764233	0.757017	0.761391	0.75977	0.761769	0.758037	0.756313	0.762265	0.761338	0.756393	0.756733	0.753235	0.75875	0.764916	0.756518	0.76569	0.765805	0.884698	0.920311	0.924343	0.92539	0.921107	0.920692	0.92792	0.90904	0.855777	0.842322	0.836861	0.835707	0.826634	0.824439	0.824353	0.842221	0.875805	0.873481	0.594135	0.560199	0.957419	1.00404	1.01002	1.00963	1.00638	1.00215	1.00519	1.0135	1.00693	1.00616	1.00119
0.749188	0.759408	0.772976	0.761152	0.759468	0.753938	0.752835	0.763923	0.758554	0.75222	0.752059	0.75509	0.75594	0.760184	0.7506	0.754623	0.761126	0.773647	0.706958	0.74208	0.894623	0.924745	0.918014	0.921058	0.920309	0.919897	0.908235	0.843822	0.834404	0.837284	0.835628	0.838371	0.83875	0.832855	0.874376	0.876385	0.860773	0.695685	0.419311	0.755094	1.00807	1.01071	1.0017	1.00885	1.01186	1.01301	1.00831	1.00661	1.00619	0.999863
0.754897	0.762548	0.756684	0.758245	0.755457	0.748784	0.748247	0.747448	0.746592	0.742875	0.761329	0.763551	0.759431	0.75511	0.746822	0.768221	0.797874	0.745364	0.673997	0.699585	0.825843	0.925487	0.925009	0.923291	0.918453	0.90611	0.83609	0.823607	0.819664	0.815714	0.819868	0.815825	0.822133	0.830085	0.829703	0.851567	0.772291	0.44098	0.599278	0.976751	1.007	1.01603	1.01183	1.01115	1.00454	1.00721	1.00133	1.01139	1.00356	0.99874
0.754383	0.757574	0.758736	0.76243	0.771951	0.807003	0.69755	0.685905	0.67841	0.688586	0.753822	0.781892	0.760467	0.758461	0.765047	0.787389	0.796603	0.781685	0.717439	0.681514	0.693986	0.828463	0.925283	0.921402	0.923498	0.915618	0.860697	0.843577	0.844933	0.839284	0.840985	0.838847	0.81317	0.817012	0.820641	0.824889	0.842692	0.640482	0.413364	0.797256	1.00402	1.0166	1.01023	1.01423	1.0017	1.00612	1.00529	1.00122	1.00983	1.00008
0.760602	0.763137	0.757471	0.79836	0.884008	0.824978	0.704655	0.667562	0.666618	0.672042	0.775603	0.863548	0.813854	0.783376	0.798625	0.801598	0.774647	0.718939	0.718533	0.716679	0.669525	0.77612	0.925506	0.92123	0.921515	0.855131	0.816682	0.82996	0.823398	0.8172	0.820148	0.820608	0.819274	0.81682	0.81682	0.820798	0.816676	0.651006	0.693442	0.996705	1.00042	1.00923	1.00515	1.00853	1.0115	1.01816	1.00721	1.00843	1.02453	1.00564
0.761944	0.76421	0.759756	0.810111	0.912626	0.919973	0.850781	0.726297	0.663096	0.664607	0.678267	0.778417	0.905812	0.8965	0.846927	0.801405	0.804989	0.771107	0.707447	0.72341	0.719603	0.670844	0.777154	0.909006	0.885626	0.824388	0.817853	0.818603	0.820048	0.818202	0.81788	0.81665	0.816754	0.819886	0.82065	0.82122	0.863818	0.917089	0.884195	0.930581	0.994026	0.997236	1.00971	1.00926	1.00856	1.00698	1.00703	1.01187	1.0057	1.01264
0.780875	0.768036	0.80993	0.901605	0.910346	0.92649	0.882466	0.775966	0.674659	0.671753	0.663612	0.718744	0.869904	0.910325	0.868046	0.855795	0.893954	0.820328	0.706024	0.729026	0.715204	0.673998	0.727753	0.844873	0.83021	0.820751	0.81742	0.822426	0.819314	0.828212	0.823328	0.820346	0.816295	0.815477	0.815088	0.853365	0.912303	0.913973	0.9168	0.935763	0.956048	0.986237	0.996874	1.00984	1.00125	1.01028	1.0071	1.00921	1.00985	1.01559
0.761139	0.762919	0.76666	0.826409	0.915091	0.914731	0.91364	0.895139	0.802382	0.671514	0.667283	0.66516	0.719388	0.864549	0.919945	0.922489	0.911004	0.918363	0.838095	0.718626	0.730198	0.724457	0.693553	0.790244	0.808857	0.810313	0.815195	0.818066	0.813161	0.815166	0.82487	0.816919	0.82401	0.824133	0.822915	0.851807	0.910059	0.920373	0.916519	0.914365	0.896955	0.812087	0.790783	0.954079	0.972876	0.976006	0.998119	1.01513	1.00518	1.00426
0.768802	0.758316	0.765209	0.811151	0.877372	0.918717	0.911855	0.883644	0.758059	0.661687	0.660247	0.663917	0.693436	0.815711	0.91674	0.912622	0.92162	0.908957	0.854689	0.7733	0.701896	0.755826	0.822259	0.837002	0.833111	0.832807	0.828214	0.831988	0.833352	0.828615	0.830056	0.838374	0.830359	0.825743	0.822638	0.888177	0.917868	0.915106	0.919392	0.910109	0.894319	0.722323	0.448623	0.5182	0.549627	0.667043	0.899589	0.909453	0.837718	0.962081
0.771289	0.760503	0.758382	0.758835	0.774895	0.8305	0.907994	0.906778	0.828468	0.681015	0.668303	0.663097	0.661656	0.690797	0.823905	0.903031	0.884532	0.845527	0.80797	0.804417	0.787686	0.803124	0.814006	0.821956	0.817239	0.816459	0.81363	0.815338	0.814556	0.820459	0.819473	0.822342	0.820804	0.823294	0.82425	0.846047	0.911491	0.924621	0.908085	0.92264	0.915943	0.897199	0.675531	0.200235	0.154797	0.183222	0.299538	0.437398	0.332265	0.392973
0.799393	0.7632	0.762108	0.79012	0.781854	0.797221	0.867248	0.907849	0.863516	0.745475	0.684378	0.688899	0.712636	0.791064	0.841193	0.844529	0.847452	0.838603	0.814031	0.793698	0.816238	0.816676	0.815496	0.817567	0.818164	0.809962	0.82052	0.813054	0.814041	0.813568	0.811308	0.817539	0.817923	0.815272	0.814042	0.860752	0.917306	0.92063	0.919971	0.905192	0.888934	0.867742	0.653543	0.173327	0.152172	0.1472	0.149982	0.152423	0.151475	0.168277
0.873711	0.788256	0.762366	0.756704	0.762708	0.760649	0.777482	0.832333	0.869234	0.825667	0.802516	0.79365	0.809185	0.833346	0.840368	0.842727	0.839332	0.804209	0.788652	0.810751	0.815984	0.822594	0.822249	0.818338	0.82041	0.819317	0.811254	0.818753	0.822021	0.816934	0.815463	0.81679	0.818572	0.816941	0.810257	0.827835	0.882555	0.917638	0.910105	0.892687	0.864981	0.877424	0.81972	0.386631	0.150028	0.152027	0.150232	0.151304	0.147718	0.148304
0.936532	0.806523	0.7606	0.758164	0.760867	0.763803	0.771965	0.796823	0.81558	0.818984	0.816788	0.819669	0.819616	0.828545	0.814836	0.826039	0.808121	0.819644	0.816315	0.818648	0.816442	0.809396	0.821294	0.818126	0.821764	0.815033	0.812359	0.818576	0.819317	0.81009	0.815057	0.809894	0.806216	0.808228	0.814343	0.837092	0.906275	0.900957	0.874183	0.877465	0.877834	0.874612	0.780122	0.306526	0.1484	0.151064	0.149859	0.146271	0.153528	0.150106
0.960021	0.911299	0.806336	0.771198	0.764132	0.762007	0.737146	0.726734	0.805338	0.810933	0.820461	0.810629	0.812662	0.824297	0.821206	0.818646	0.819013	0.811475	0.817393	0.817994	0.813545	0.816394	0.814272	0.812675	0.818224	0.817259	0.813985	0.824321	0.820472	0.81325	0.814056	0.812609	0.814073	0.808985	0.820798	0.808957	0.843554	0.870931	0.879567	0.875932	0.876312	0.869142	0.868971	0.594764	0.228768	0.235834	0.269625	0.155394	0.145896	0.149502
[truncated: 17 more rows]
[truncated: 70 more columns]

## Sheet: on axis 90_0
0.400877	0.294029	0.411544	0.742522	0.786577	0.777432	0.615226	0.387341	0.517336	0.594481	0.623241	0.631893	0.624912	0.628648	0.630767	0.629975	0.624667	0.637648	0.629488	0.628109	0.623146	0.620981	0.620738	0.62649	0.66223	0.777918	0.783879	0.789877	0.786371	0.786082	0.784019	0.789135	0.720988	0.629584	0.620636	0.521023	0.468816	0.46311	0.459861	0.476926	0.488375	0.465121	0.462669	0.498906	0.608203	0.630079	0.618621	0.625899	0.619802	0.624767
[truncated: 130 more rows]
[truncated: 70 more columns]

[truncated: 1 more sheets: on axis 90_90]
