# Supplementary material for: Fast and quantitative 2D and 3D orientation mapping using Raman microscopy
Source: Nat Commun. 2019 Dec 5;10:5555. doi: 10.1038/s41467-019-13504-8 (PMC6895231; doi:10.1038/s41467-019-13504-8)
Supplement: Supplementary file 9 — Supplementary Data 2 [file 41467_2019_13504_MOESM9_ESM.xlsx]

## Sheet: Phi
1.05592	0.951204	1.00356	0.829031	1.36136	0.829031	1.23918	0.706858	1.20428	0.488692	0.575959	0.549779	0.532325	0.532325	0.532325	0.532325	1.40499	0.532325	0.532325	0.541052	0.549779	0.558505	1.06465	0.567232	1.26536	0.872665	0.890118	0.890118	0.890118	0.890118	1.11701	0.785398	1.309	0.453786	1.12574	1.02974	0.872665	0.872665	0.872665	0.872665	0.863938	1.15192	0.872665	0.968658	0.471239	0.445059	1.14319	0.445059	0.453786	0.445059
1.42244	0.715585	0.689405	0.794125	0.829031	1.50098	1.28282	1.19555	1.23918	0.959931	1.03847	0.541052	0.619592	0.567232	0.541052	0.532325	0.541052	1.07338	0.532325	0.532325	0.532325	0.541052	0.549779	0.567232	0.567232	0.733038	0.881391	0.890118	1.10828	0.898845	0.890118	0.898845	0.968658	1.36136	1.12574	1.05592	0.872665	1.15192	0.872665	1.15192	0.863938	1.15192	0.863938	0.994838	1.15192	0.445059	0.445059	0.445059	0.445059	0.445059
1.50098	0.706858	0.907571	0.829031	0.733038	0.567232	1.02974	1.33518	0.523599	0.593412	1.24791	0.959931	0.654498	0.549779	0.628319	1.0472	0.549779	0.541052	0.532325	0.532325	0.532325	0.532325	0.541052	0.567232	1.15192	0.925025	0.890118	0.890118	1.10828	0.890118	1.10828	0.907571	0.767945	0.567232	1.15192	1.15192	1.15192	0.863938	0.872665	0.872665	1.15192	0.872665	0.881391	0.523599	0.445059	1.14319	0.445059	0.445059	1.15192	0.445059
0.759218	0.942478	0.750492	0.829031	0.898845	0.584685	1.38754	0.541052	0.549779	1.03847	0.628319	0.549779	1.22173	0.977384	0.968658	0.628319	0.541052	0.637045	1.37881	1.39626	0.541052	0.532325	0.532325	1.41372	0.698132	1.10828	1.10828	0.890118	0.890118	0.890118	0.890118	0.890118	1.12574	0.724312	1.11701	0.872665	0.863938	1.15192	0.863938	0.872665	1.15192	1.13446	0.759218	0.514872	0.445059	0.445059	0.445059	1.14319	1.14319	0.445059
0.890118	1.03847	0.855211	0.575959	0.549779	0.532325	0.532325	0.532325	0.541052	0.532325	1.05592	1.03847	0.610865	0.698132	1.09083	0.986111	1.25664	1.23918	1.13446	1.25664	1.02974	0.549779	0.549779	0.541052	0.829031	1.10828	0.890118	0.890118	0.890118	0.890118	0.890118	0.898845	0.863938	0.794125	0.855211	0.863938	1.15192	1.15192	0.872665	0.872665	1.14319	0.942478	0.654498	0.445059	0.445059	0.445059	0.445059	1.13446	0.445059	0.445059
0.584685	0.619592	0.986111	1.27409	1.06465	0.532325	0.532325	0.532325	0.532325	0.532325	0.532325	1.39626	0.532325	0.549779	1.0472	0.619592	0.698132	0.610865	0.680678	1.25664	1.01229	0.575959	1.29154	0.593412	0.977384	1.10828	0.881391	0.890118	0.898845	1.10828	0.890118	0.890118	0.872665	0.872665	0.907571	0.872665	1.15192	1.15192	0.863938	0.863938	0.872665	1.25664	0.637045	0.445059	1.14319	0.445059	0.445059	0.445059	1.14319	1.14319
0.392699	0.488692	1.16064	0.514872	1.06465	0.532325	0.532325	0.532325	0.532325	0.532325	0.532325	0.532325	1.39626	0.532325	1.06465	0.549779	1.0472	0.602139	0.663225	1.15192	1.23046	1.25664	1.12574	1.26536	0.733038	1.10828	0.890118	0.890118	0.890118	0.890118	0.890118	0.890118	0.881391	1.03847	0.863938	1.15192	1.15192	0.872665	0.872665	0.872665	0.916298	0.689405	1.13446	0.445059	0.445059	0.445059	0.445059	0.445059	0.445059	0.445059
0.392699	0.383972	1.13446	0.602139	0.977384	0.541052	0.532325	0.532325	0.532325	0.532325	0.532325	0.532325	1.07338	1.39626	0.532325	1.40499	0.532325	0.532325	0.541052	1.0472	1.02974	0.532325	1.12574	0.671952	1.16064	1.11701	1.10828	0.890118	0.881391	0.890118	0.890118	0.890118	0.898845	1.0821	0.977384	0.872665	1.15192	0.872665	0.863938	0.872665	1.11701	1.03847	1.50098	1.14319	0.445059	1.14319	0.445059	0.445059	0.445059	0.445059
1.37881	0.383972	0.471239	0.794125	1.02974	1.39626	0.532325	0.532325	0.532325	0.532325	0.532325	0.532325	0.532325	0.532325	0.532325	1.39626	0.532325	1.40499	0.541052	0.541052	1.37881	1.06465	1.11701	0.994838	1.11701	1.10828	1.10828	1.10828	0.898845	0.890118	0.890118	0.890118	0.881391	0.925025	1.06465	1.15192	0.863938	1.15192	1.15192	1.11701	0.733038	0.453786	1.15192	0.445059	0.445059	0.445059	0.445059	0.445059	0.445059	0.445059
1.23918	1.37008	1.18682	0.532325	0.637045	1.0472	0.532325	0.532325	1.39626	1.39626	1.39626	0.532325	0.532325	1.40499	0.532325	0.532325	1.40499	0.532325	0.532325	0.541052	0.706858	0.994838	0.881391	1.11701	0.863938	1.09956	0.890118	0.890118	0.890118	1.10828	1.10828	0.890118	0.890118	0.898845	0.872665	0.881391	0.872665	1.15192	0.863938	0.907571	0.741765	0.445059	0.445059	0.445059	0.445059	0.445059	0.445059	0.445059	0.445059	0.445059
0.820305	0.567232	1.46608	0.628319	1.10828	0.532325	1.39626	0.532325	0.532325	0.532325	0.532325	1.07338	1.07338	0.532325	1.07338	1.07338	0.532325	1.44862	0.951204	1.03847	1.10828	0.890118	0.890118	0.890118	0.890118	0.890118	0.898845	1.10828	0.898845	1.10828	1.10828	0.898845	0.898845	0.881391	0.872665	1.15192	0.863938	1.15192	0.855211	0.741765	1.53589	0.445059	0.445059	0.445059	0.445059	0.445059	0.445059	0.445059	0.445059	0.445059
1.02974	1.02102	0.462512	1.27409	0.907571	1.00356	0.541052	0.532325	0.532325	0.532325	0.532325	1.40499	1.39626	1.07338	0.541052	1.50971	0.942478	1.30027	0.663225	1.09083	0.890118	0.898845	0.890118	1.10828	0.890118	1.10828	0.890118	0.890118	0.890118	1.10828	0.890118	1.10828	0.890118	0.881391	0.881391	1.09956	0.872665	0.872665	1.14319	1.1781	0.462512	0.445059	0.445059	0.445059	0.445059	0.445059	0.445059	0.445059	1.14319	0.445059
1.23046	0.846485	1.22173	0.401426	1.26536	0.575959	0.541052	0.532325	1.40499	0.532325	1.06465	1.0472	0.977384	0.680678	0.575959	1.45735	0.383972	1.16064	0.453786	1.10828	1.10828	1.10828	0.890118	1.10828	0.898845	0.890118	1.10828	0.890118	0.890118	0.898845	0.890118	0.890118	1.10828	0.898845	1.02974	0.863938	0.863938	0.890118	0.942478	0.471239	0.445059	0.445059	0.445059	0.445059	0.445059	0.445059	0.445059	0.445059	0.445059	0.445059
0.462512	1.22173	1.01229	1.20428	1.18682	1.03847	1.4399	1.55334	0.549779	1.00356	0.645772	0.977384	1.35263	1.1781	0.366519	1.22173	0.357792	0.366519	1.50098	1.22173	1.11701	0.898845	0.898845	0.898845	0.881391	0.890118	0.872665	0.890118	0.898845	0.898845	0.890118	0.890118	0.890118	0.872665	0.881391	0.863938	0.872665	0.872665	1.18682	1.09083	0.445059	0.445059	0.453786	0.445059	0.445059	1.45735	1.14319	0.445059	0.445059	0.445059
1.50098	0.506145	1.0472	0.628319	1.36136	0.541052	1.33518	0.994838	0.619592	0.514872	0.401426	1.213	0.357792	0.357792	0.357792	0.357792	0.357792	0.357792	0.392699	0.331613	0.628319	0.855211	0.898845	0.890118	0.890118	0.890118	0.907571	1.10828	0.890118	0.890118	0.890118	0.890118	0.890118	0.881391	1.05592	1.09083	0.863938	1.19555	1.0821	0.445059	0.445059	0.445059	0.445059	0.445059	0.445059	0.445059	0.445059	0.445059	0.453786	0.445059
0.366519	0.383972	0.401426	1.18682	0.383972	1.4748	1.20428	0.375246	1.213	0.366519	0.366519	1.50098	0.357792	1.22173	0.357792	0.357792	0.349066	0.357792	0.366519	0.383972	0.322886	0.637045	0.855211	1.10828	1.10828	1.12574	1.09083	0.977384	1.10828	0.898845	0.890118	0.890118	0.898845	0.881391	0.881391	1.00356	0.863938	0.872665	0.532325	0.445059	0.445059	0.445059	0.445059	1.46608	0.445059	0.445059	0.445059	0.445059	0.445059	0.445059
0.357792	0.357792	0.366519	0.357792	0.357792	0.357792	0.357792	0.357792	0.357792	0.357792	0.357792	0.357792	1.22173	0.349066	0.357792	1.50098	0.349066	0.357792	0.357792	0.366519	0.418879	1.28282	1.10828	0.890118	1.13446	0.610865	0.706858	0.898845	0.898845	0.890118	0.898845	0.898845	1.10828	0.872665	0.881391	0.968658	1.22173	0.575959	0.445059	0.445059	0.445059	0.445059	0.445059	0.445059	0.445059	0.445059	0.445059	0.445059	0.453786	0.445059
0.357792	0.357792	0.366519	1.49226	0.357792	0.357792	0.349066	0.357792	0.357792	0.357792	0.357792	0.357792	0.357792	0.357792	1.22173	0.357792	1.22173	0.357792	0.357792	0.357792	0.366519	1.49226	1.18682	0.968658	0.706858	0.584685	0.706858	1.10828	1.10828	0.898845	1.10828	0.898845	1.10828	0.872665	0.890118	1.03847	0.820305	1.15192	0.445059	0.445059	0.445059	0.445059	0.445059	0.445059	0.445059	1.14319	0.445059	0.445059	0.445059	0.445059
0.357792	0.357792	0.357792	0.357792	0.357792	0.357792	0.357792	0.357792	0.357792	0.357792	0.357792	0.357792	0.357792	0.357792	0.349066	0.357792	0.357792	0.357792	0.357792	0.349066	0.357792	0.392699	1.24791	1.07338	1.27409	0.724312	0.898845	0.890118	0.890118	0.890118	1.10828	0.890118	1.10828	1.10828	0.898845	0.837758	0.645772	0.445059	0.436332	1.45735	0.445059	0.445059	0.445059	0.445059	0.445059	0.445059	0.445059	0.445059	1.13446	0.445059
0.366519	1.213	0.366519	0.357792	0.366519	0.366519	0.375246	0.357792	1.22173	0.357792	0.357792	0.357792	0.357792	0.357792	0.349066	1.50098	0.357792	0.357792	0.357792	0.357792	0.357792	0.366519	1.18682	1.07338	0.724312	1.12574	0.898845	0.898845	0.898845	0.898845	0.898845	0.890118	0.890118	1.10828	1.10828	0.829031	0.977384	0.445059	0.445059	1.14319	1.14319	0.445059	0.445059	0.445059	0.445059	1.46608	0.445059	0.445059	0.445059	0.445059
0.366519	1.44862	1.213	0.366519	1.15192	0.593412	0.436332	1.213	0.357792	1.22173	0.357792	0.357792	0.357792	0.366519	0.357792	0.357792	0.349066	0.357792	0.357792	0.357792	0.357792	0.357792	1.19555	0.532325	1.07338	1.10828	0.898845	0.881391	0.890118	0.890118	0.898845	0.898845	0.898845	0.898845	0.890118	0.759218	1.52716	0.445059	0.445059	0.445059	0.445059	0.445059	0.445059	0.445059	0.445059	0.445059	1.14319	1.14319	0.453786	0.445059
0.366519	0.366519	0.383972	0.383972	1.15192	1.14319	1.05592	1.38754	0.366519	1.22173	0.357792	0.357792	0.357792	0.357792	0.357792	0.357792	0.357792	0.357792	0.357792	0.357792	0.357792	0.357792	0.357792	0.383972	1.40499	1.12574	0.925025	0.898845	0.890118	0.890118	0.898845	0.890118	0.898845	0.890118	0.881391	0.890118	0.602139	0.445059	0.445059	0.445059	0.445059	0.445059	0.445059	0.445059	1.14319	0.445059	1.14319	0.445059	0.445059	0.453786
0.366519	0.357792	1.20428	1.44862	0.436332	0.628319	0.794125	1.10828	1.19555	0.357792	0.357792	0.357792	0.357792	0.357792	0.357792	0.357792	0.357792	0.357792	1.50098	1.50098	0.357792	0.357792	0.357792	1.49226	0.296706	1.19555	0.829031	0.881391	0.898845	0.898845	0.898845	1.09956	0.898845	0.890118	0.855211	0.925025	0.453786	1.14319	0.445059	0.445059	0.445059	0.445059	0.445059	0.445059	1.14319	0.445059	1.13446	0.445059	0.445059	0.445059
0.366519	0.366519	0.366519	1.4748	0.401426	0.418879	1.3439	0.785398	1.23918	0.392699	0.357792	0.357792	0.357792	0.357792	1.22173	0.366519	0.383972	0.366519	0.357792	0.349066	0.357792	1.22173	0.357792	0.357792	0.375246	1.15192	1.1781	0.794125	0.881391	1.09956	0.898845	0.898845	0.898845	0.898845	0.872665	0.794125	0.514872	0.445059	1.46608	0.445059	0.445059	0.445059	0.445059	0.445059	0.445059	0.445059	0.445059	0.445059	0.445059	0.445059
1.20428	0.366519	0.366519	0.375246	0.392699	0.410152	0.357792	1.0472	0.785398	0.436332	0.357792	0.357792	0.357792	0.357792	0.383972	0.445059	0.375246	0.357792	0.357792	0.357792	0.357792	0.357792	0.357792	0.357792	0.357792	1.16064	1.19555	1.01229	0.872665	0.898845	0.898845	0.881391	0.872665	0.898845	0.881391	1.309	0.453786	0.453786	0.445059	0.445059	0.445059	0.445059	0.445059	0.445059	0.445059	1.14319	1.14319	0.445059	1.14319	0.445059
1.213	0.366519	1.213	0.357792	0.375246	1.19555	0.427606	0.488692	1.12574	0.785398	1.16937	0.357792	1.22173	0.357792	1.43117	1.15192	1.20428	0.357792	0.357792	0.349066	0.349066	1.22173	0.357792	0.357792	1.48353	0.445059	0.488692	1.06465	1.03847	1.09083	0.881391	0.890118	0.898845	0.898845	0.863938	0.916298	0.506145	1.4748	0.445059	1.46608	0.445059	1.14319	1.46608	0.445059	0.445059	0.445059	0.445059	0.445059	1.13446	0.445059
0.357792	1.22173	0.357792	0.357792	0.366519	0.383972	1.44862	0.427606	1.26536	1.02102	0.532325	1.213	0.357792	1.4748	0.392699	1.22173	0.357792	0.357792	0.357792	0.357792	0.357792	0.366519	1.16064	0.453786	1.12574	1.13446	1.16937	0.663225	0.846485	0.907571	0.898845	0.881391	0.898845	0.890118	0.925025	0.698132	0.462512	0.445059	0.445059	1.14319	0.445059	0.445059	0.445059	0.453786	0.445059	0.445059	1.14319	0.445059	0.445059	0.445059
0.357792	0.357792	0.357792	0.357792	0.357792	0.357792	1.48353	0.401426	1.45735	0.445059	0.820305	1.35263	1.213	0.357792	0.357792	0.357792	0.357792	0.349066	0.357792	0.366519	0.418879	0.445059	0.689405	0.715585	0.645772	0.628319	1.1781	0.637045	0.750492	0.933751	0.898845	0.898845	1.10828	0.898845	1.10828	0.829031	0.602139	0.462512	0.445059	0.445059	0.445059	0.436332	0.445059	0.445059	0.445059	0.445059	0.445059	0.445059	0.445059	0.445059
0.357792	0.357792	0.357792	0.357792	0.357792	0.357792	0.366519	0.392699	1.1781	0.340339	1.07338	0.663225	0.366519	0.357792	1.22173	0.357792	0.375246	0.427606	0.410152	1.16937	1.12574	1.16064	0.637045	1.18682	0.628319	0.628319	0.628319	0.671952	0.951204	0.907571	0.898845	0.898845	0.890118	0.898845	0.863938	0.767945	1.24791	1.09083	0.453786	0.445059	0.445059	0.445059	0.445059	0.445059	0.445059	0.445059	0.445059	0.445059	0.445059	1.14319
0.357792	0.357792	0.357792	0.357792	0.357792	0.357792	0.357792	0.366519	0.383972	1.1781	0.479966	0.602139	1.20428	0.357792	0.366519	1.4399	1.22173	0.663225	1.02102	0.663225	0.628319	1.1781	0.628319	1.1781	0.628319	0.628319	1.1781	0.637045	0.785398	0.916298	0.872665	0.890118	0.898845	1.09956	1.10828	0.881391	0.715585	0.951204	0.558505	1.40499	0.453786	0.445059	0.445059	1.14319	0.445059	0.445059	0.445059	0.445059	0.445059	0.445059
0.357792	0.357792	0.357792	0.357792	0.357792	0.357792	0.357792	0.366519	1.4748	1.19555	1.4748	0.375246	0.427606	1.309	0.689405	0.724312	0.654498	1.1781	0.628319	0.628319	0.628319	0.628319	0.628319	1.1781	1.1781	0.628319	0.637045	1.01229	0.863938	0.898845	1.10828	1.10828	0.898845	0.890118	1.10828	0.898845	0.689405	0.654498	0.968658	1.26536	1.09083	0.453786	0.445059	0.445059	0.445059	0.445059	0.453786	0.445059	0.445059	0.445059
0.357792	0.357792	0.357792	0.357792	0.357792	0.357792	0.357792	0.366519	0.366519	0.375246	0.427606	1.22173	1.0821	1.13446	0.654498	0.637045	0.628319	0.628319	1.1781	0.628319	0.628319	0.628319	0.628319	0.628319	1.09956	0.628319	0.628319	0.706858	1.05592	0.872665	0.898845	1.09956	0.890118	0.898845	0.890118	1.11701	0.925025	0.671952	1.19555	0.654498	0.759218	0.514872	1.10828	1.12574	0.445059	0.445059	1.14319	0.445059	0.445059	0.445059
0.357792	0.357792	1.22173	0.366519	1.48353	0.366519	1.213	1.19555	0.375246	1.16064	0.654498	0.759218	0.645772	1.1781	1.09956	1.11701	0.628319	1.1781	1.1781	0.628319	1.1781	1.11701	0.628319	1.16937	0.628319	0.637045	1.16937	1.03847	0.881391	1.10828	0.898845	0.890118	0.872665	0.881391	0.890118	1.0821	0.846485	1.1781	1.09083	1.15192	1.12574	0.733038	1.33518	0.471239	0.445059	0.445059	0.445059	0.445059	0.445059	0.436332
0.357792	0.357792	0.357792	0.366519	0.375246	1.46608	1.40499	0.497419	1.23046	1.1781	1.09956	0.925025	0.994838	0.637045	0.628319	1.11701	1.11701	1.1781	1.1781	0.628319	1.11701	0.628319	0.628319	1.16937	0.628319	0.628319	0.645772	1.12574	0.916298	1.10828	0.898845	0.881391	1.09956	0.898845	0.881391	0.890118	0.706858	0.750492	0.968658	0.794125	1.09083	0.767945	1.00356	0.541052	0.497419	1.11701	0.445059	0.445059	0.445059	0.445059
0.366519	0.375246	0.401426	0.349066	1.16064	1.02102	0.759218	0.881391	0.802851	1.10828	1.09956	0.916298	1.11701	1.11701	1.1781	1.11701	0.628319	1.1781	1.16937	0.628319	0.628319	0.628319	1.1781	0.628319	0.628319	0.637045	0.959931	1.12574	1.09956	0.811578	0.898845	0.898845	0.898845	0.898845	1.0821	1.12574	1.07338	0.706858	0.994838	0.968658	0.733038	0.959931	0.776672	1.14319	0.541052	0.479966	0.445059	0.445059	0.445059	0.445059
1.44862	0.357792	1.16937	0.741765	0.724312	0.759218	1.12574	1.02974	0.837758	1.10828	0.898845	0.916298	1.02102	1.11701	1.1781	1.1781	1.11701	0.628319	1.16937	0.628319	1.1781	0.628319	0.628319	0.628319	0.628319	0.689405	0.994838	1.23918	1.42244	0.497419	1.10828	0.872665	1.09956	0.881391	1.09083	0.785398	0.680678	1.07338	1.14319	1.0472	1.09956	1.02102	0.654498	1.07338	0.750492	0.733038	0.523599	0.462512	0.445059	0.445059
0.741765	1.03847	0.776672	0.916298	0.654498	1.38754	0.331613	1.11701	0.881391	0.898845	1.09956	1.03847	1.1781	1.11701	1.1781	0.628319	0.619592	0.628319	0.628319	1.11701	1.1781	0.619592	1.16937	0.637045	1.14319	0.610865	0.497419	0.628319	1.27409	1.36136	0.680678	1.10828	1.09956	1.09956	1.05592	0.698132	1.15192	1.15192	0.680678	1.14319	1.12574	1.07338	1.30027	1.03847	0.829031	1.01229	1.12574	1.09083	0.453786	1.49226
1.14319	0.855211	1.05592	1.40499	1.48353	0.375246	0.453786	0.706858	0.881391	1.09956	0.881391	0.890118	0.654498	0.628319	1.1781	0.628319	1.1781	0.628319	0.628319	0.619592	0.628319	0.628319	1.1781	1.16937	0.959931	0.977384	1.20428	0.340339	1.09956	1.09956	0.383972	0.663225	0.863938	0.863938	0.706858	1.09956	1.15192	1.15192	1.15192	0.671952	0.680678	0.706858	1.09083	0.671952	0.925025	0.872665	1.07338	0.820305	0.549779	1.09083
0.471239	0.375246	1.22173	0.349066	0.366519	1.42244	1.13446	1.10828	1.09956	1.09956	0.916298	0.733038	1.10828	0.619592	1.16937	1.16937	0.619592	0.628319	0.628319	0.628319	1.10828	1.09956	0.733038	0.811578	0.994838	0.794125	1.11701	0.645772	0.575959	1.20428	1.24791	0.532325	0.951204	1.16064	1.02974	0.680678	0.680678	0.671952	1.15192	1.07338	0.680678	1.14319	1.0472	0.916298	1.14319	1.02974	1.07338	0.802851	1.14319	0.584685
1.22173	0.357792	0.357792	0.357792	0.357792	1.49226	1.36136	0.750492	0.881391	0.881391	0.916298	1.09956	0.628319	0.619592	0.628319	0.628319	0.628319	0.628319	0.628319	0.637045	1.16064	1.11701	0.671952	1.11701	0.436332	0.733038	0.794125	1.0472	1.03847	0.776672	1.13446	0.357792	0.532325	1.16064	0.994838	0.680678	1.15192	0.671952	1.15192	1.07338	1.15192	1.07338	0.663225	1.19555	1.13446	1.00356	1.13446	0.907571	0.925025	1.02974
0.357792	0.357792	0.357792	0.357792	0.366519	1.49226	0.392699	0.680678	1.10828	0.890118	0.933751	0.637045	0.628319	0.619592	1.11701	0.628319	1.16937	1.01229	0.829031	1.15192	0.506145	0.383972	0.357792	0.375246	0.331613	0.628319	1.09956	0.479966	0.925025	1.11701	1.16064	0.427606	0.471239	0.759218	1.07338	1.07338	0.671952	1.15192	0.680678	0.680678	1.07338	1.15192	1.09083	1.19555	0.881391	1.15192	0.863938	1.15192	0.872665	0.863938
1.22173	0.357792	0.357792	1.23046	0.349066	0.366519	0.392699	1.25664	1.12574	1.09956	1.03847	0.637045	1.1781	0.628319	0.628319	0.706858	0.811578	1.16064	1.309	1.20428	1.49226	1.23046	0.349066	0.357792	1.20428	0.506145	1.24791	1.23046	0.829031	0.890118	0.846485	0.715585	1.30027	0.593412	0.637045	1.15192	1.07338	1.07338	0.680678	1.07338	0.680678	0.671952	1.15192	1.16064	0.863938	1.16064	0.863938	0.863938	0.863938	0.863938
1.50098	1.23046	0.349066	0.349066	0.349066	0.357792	0.375246	1.30027	0.514872	0.837758	0.750492	0.637045	1.16064	0.890118	1.00356	0.479966	1.19555	1.45735	1.22173	1.23046	0.349066	1.23046	1.23046	0.349066	1.19555	0.602139	1.14319	0.916298	0.898845	1.10828	1.10828	0.802851	1.10828	0.584685	0.654498	0.671952	1.15192	1.0821	1.07338	1.07338	1.07338	1.07338	1.09083	1.16064	0.863938	0.855211	0.855211	0.863938	0.855211	0.863938
0.349066	0.349066	0.349066	1.23046	0.349066	0.349066	1.22173	0.366519	0.279253	0.532325	0.916298	0.829031	0.986111	1.12574	0.392699	1.49226	1.23046	1.23046	1.23046	1.23046	0.349066	0.349066	0.349066	0.349066	1.22173	0.418879	1.18682	0.785398	0.898845	0.881391	0.881391	0.898845	0.846485	0.750492	0.610865	1.15192	1.0821	1.15192	0.680678	0.671952	0.671952	0.671952	0.671952	0.654498	0.872665	0.881391	1.15192	0.863938	0.855211	0.855211
0.349066	0.357792	1.23046	1.23046	0.349066	1.23046	0.349066	0.366519	0.401426	1.26536	1.30027	0.401426	1.22173	1.23046	1.23046	1.23046	0.349066	1.23046	1.23046	0.349066	1.23046	1.23046	0.349066	0.366519	1.22173	0.410152	1.213	1.09956	0.907571	0.890118	1.09956	0.890118	0.916298	0.619592	1.09956	1.15192	1.07338	0.671952	1.15192	0.680678	0.671952	1.0821	1.15192	1.16064	0.863938	0.855211	0.855211	0.863938	0.863938	0.863938
0.357792	0.349066	0.349066	0.349066	1.23046	0.349066	0.349066	1.23046	1.22173	1.213	0.375246	0.375246	1.23046	0.349066	0.349066	1.23046	1.23046	1.23046	1.23046	0.349066	1.23046	1.23046	1.23046	1.23046	0.349066	0.357792	1.49226	0.375246	0.671952	1.10828	1.09956	0.881391	0.898845	1.12574	0.584685	1.15192	1.0821	0.680678	1.0821	1.0821	0.680678	0.680678	1.0821	0.671952	0.645772	0.898845	0.863938	0.863938	0.872665	0.855211
0.366519	0.357792	0.357792	0.349066	1.23046	1.23046	1.23046	1.23046	0.349066	1.23046	1.22173	0.366519	1.23046	1.23046	1.23046	1.23046	1.23046	1.23046	0.349066	0.349066	1.23046	0.349066	1.23046	1.23046	1.23046	0.357792	0.383972	0.331613	1.20428	1.09956	1.10828	1.10828	1.07338	1.1781	1.09956	0.671952	1.0821	0.671952	0.671952	0.671952	1.15192	1.0821	1.15192	0.663225	0.610865	0.898845	0.977384	1.00356	0.959931	1.06465
0.375246	0.366519	0.357792	0.349066	0.349066	0.349066	1.23046	0.357792	0.349066	1.23046	0.357792	0.357792	0.357792	1.23046	1.23046	0.349066	1.23046	1.23046	0.349066	0.340339	1.23046	0.349066	1.23046	0.349066	1.23046	0.349066	1.23046	0.366519	1.30027	0.497419	1.09956	0.855211	0.890118	1.05592	1.14319	1.16064	1.07338	0.680678	0.671952	0.671952	1.0821	1.15192	0.671952	1.15192	1.1781	0.925025	1.05592	0.968658	0.829031	0.829031
0.366519	0.375246	1.22173	0.357792	1.23046	0.349066	1.23046	0.349066	1.23046	0.349066	1.23046	1.23046	1.23046	1.23046	1.23046	0.349066	1.23046	0.349066	0.349066	1.23046	0.349066	1.23918	0.340339	0.349066	0.349066	1.23918	1.23046	0.366519	1.16064	1.37008	0.706858	0.837758	0.846485	0.846485	1.14319	0.680678	1.07338	1.0821	0.680678	1.0821	0.680678	0.680678	0.671952	0.680678	0.698132	0.855211	1.06465	0.829031	0.829031	0.829031
1.22173	0.366519	0.375246	0.357792	1.22173	1.23046	1.23046	1.23046	0.349066	0.349066	1.23046	0.349066	1.23046	1.23046	0.349066	1.23046	1.23046	1.23046	1.23046	1.23046	1.23046	1.23046	1.23046	1.23046	1.23046	1.23918	1.23046	0.349066	1.16064	1.19555	1.05592	0.994838	1.09956	1.00356	1.07338	0.724312	0.680678	0.671952	1.0821	1.07338	1.14319	1.07338	1.15192	0.671952	0.680678	0.837758	1.07338	0.977384	0.829031	0.829031
0.357792	1.22173	1.19555	1.20428	1.22173	1.23046	1.23046	0.357792	1.22173	0.349066	0.349066	0.349066	1.23046	1.23046	1.23046	0.349066	1.23046	1.23918	1.23918	1.23046	0.349066	1.23046	1.23046	0.349066	1.50098	1.23918	0.436332	1.23046	1.12574	1.09956	0.785398	0.776672	0.776672	1.10828	0.724312	1.05592	0.680678	1.15192	0.680678	0.671952	0.680678	0.680678	1.07338	0.680678	0.698132	1.12574	0.968658	0.829031	0.829031	0.829031
0.357792	0.366519	0.471239	0.462512	1.48353	0.357792	1.23046	0.366519	0.366519	0.349066	0.349066	1.23046	1.23046	1.23046	1.23046	1.23046	0.349066	1.23046	1.23046	1.23046	1.23046	1.23918	0.340339	1.23046	1.23046	1.48353	1.20428	1.09956	1.09083	1.10828	1.11701	0.671952	0.680678	0.680678	1.07338	0.872665	1.09956	1.06465	0.671952	0.671952	0.680678	1.07338	1.07338	1.07338	0.680678	1.19555	0.872665	1.07338	0.829031	0.977384
0.357792	0.436332	1.1781	1.22173	0.357792	1.22173	0.357792	0.357792	0.349066	0.349066	0.349066	1.23046	0.349066	1.23046	1.23046	1.23046	1.23046	0.349066	1.23046	1.23918	0.349066	0.349066	1.23918	1.4748	1.37881	1.06465	0.942478	0.959931	0.968658	0.942478	0.994838	0.933751	0.925025	0.898845	0.925025	0.881391	0.986111	0.680678	0.680678	1.0821	1.07338	1.0821	0.671952	0.680678	0.680678	0.855211	0.855211	0.829031	1.06465	0.881391
1.22173	1.22173	1.22173	0.357792	1.23046	1.23046	0.357792	0.357792	1.23046	1.23046	1.23046	0.349066	0.349066	0.349066	0.349066	1.23046	0.349066	1.23046	1.23046	1.23046	1.23046	1.23046	0.357792	0.462512	0.689405	1.02974	0.933751	0.898845	1.07338	0.907571	0.907571	0.890118	0.916298	1.09083	0.872665	0.872665	0.916298	1.00356	0.680678	1.0821	1.0821	1.07338	0.671952	0.671952	1.16064	0.724312	1.10828	0.968658	1.06465	0.872665
1.23046	1.22173	0.357792	1.23046	0.357792	1.23046	1.23046	0.357792	0.349066	1.23046	1.23046	1.23046	1.23046	0.349066	1.23046	1.23046	0.349066	0.349066	1.23046	1.23046	1.23046	1.23046	0.366519	1.05592	1.05592	0.890118	1.0821	0.898845	1.07338	0.890118	0.907571	0.925025	0.916298	0.872665	0.872665	0.872665	1.05592	1.05592	0.680678	1.07338	1.07338	1.14319	1.0821	1.07338	0.680678	0.986111	0.907571	0.837758	0.951204	0.445059
1.23046	0.349066	1.49226	0.410152	0.445059	0.366519	1.23046	1.23046	0.357792	0.357792	0.349066	0.357792	1.23046	1.23046	1.23046	1.23046	1.23046	1.23046	1.23046	0.349066	0.349066	0.383972	0.558505	1.05592	0.977384	1.09083	1.09083	0.890118	0.872665	0.968658	1.03847	0.916298	0.846485	0.855211	0.863938	1.09956	1.09083	0.968658	1.07338	0.689405	0.680678	0.689405	1.07338	1.14319	0.671952	1.06465	0.925025	0.925025	1.03847	0.418879
1.22173	0.375246	1.07338	1.213	0.392699	1.23046	0.349066	1.23046	0.357792	0.357792	1.23046	1.23046	0.349066	0.349066	1.23046	1.23046	0.349066	0.349066	1.22173	1.22173	0.392699	1.20428	1.11701	1.09956	1.0472	0.863938	1.09083	0.907571	0.846485	0.802851	1.03847	1.01229	0.829031	0.925025	1.09956	1.09956	1.06465	0.733038	1.07338	1.0821	0.680678	1.07338	1.0821	0.680678	0.671952	1.05592	0.794125	1.07338	1.20428	1.33518
1.22173	1.1781	1.0821	0.541052	1.213	1.23046	0.349066	1.23046	1.23046	0.357792	1.23046	0.349066	1.23046	1.23046	1.23046	1.23046	0.366519	1.213	1.213	0.375246	1.4399	1.12574	0.785398	0.925025	1.14319	0.698132	0.855211	0.916298	0.855211	0.794125	1.12574	1.15192	0.785398	0.837758	0.907571	0.907571	0.872665	1.05592	0.706858	1.13446	0.689405	0.671952	1.15192	1.07338	1.07338	0.680678	1.05592	0.698132	1.12574	1.02102
1.22173	0.383972	1.213	1.22173	1.23046	1.23046	1.23046	1.23046	1.23046	1.23046	0.357792	0.349066	0.349066	1.48353	1.44862	0.392699	1.45735	1.213	1.213	0.340339	0.759218	0.785398	0.794125	1.11701	1.12574	1.0821	0.846485	0.855211	0.846485	1.13446	0.907571	0.802851	0.925025	0.863938	0.898845	0.881391	0.942478	0.977384	1.06465	1.06465	0.680678	1.07338	1.07338	1.07338	1.07338	1.15192	1.07338	1.07338	1.07338	0.698132
0.357792	1.23046	0.349066	1.23046	1.23046	1.23046	0.349066	1.23046	1.23046	0.349066	1.23046	0.357792	1.213	1.44862	0.383972	0.366519	0.349066	1.23046	0.383972	0.514872	1.09956	0.785398	0.785398	0.794125	1.10828	1.10828	1.02102	0.829031	0.907571	0.890118	0.872665	1.12574	0.907571	0.916298	0.986111	0.829031	0.820305	0.942478	0.698132	1.05592	0.724312	1.14319	1.07338	0.680678	0.671952	1.15192	0.680678	0.671952	1.07338	1.15192
0.357792	1.23046	1.23046	1.23046	1.23046	1.23046	1.23046	1.23046	0.349066	1.23046	0.357792	0.375246	0.366519	1.23046	1.23046	0.349066	0.357792	1.18682	1.27409	0.794125	0.785398	0.785398	0.776672	0.785398	0.785398	0.776672	1.0821	1.03847	0.925025	0.907571	1.10828	0.846485	0.829031	0.794125	1.10828	0.776672	0.776672	1.02102	0.994838	0.802851	1.11701	1.15192	1.15192	0.680678	0.680678	0.680678	0.671952	1.15192	0.671952	1.15192
1.23046	1.23046	0.349066	0.357792	1.23046	0.349066	1.23046	1.23046	0.349066	0.349066	0.349066	1.23046	1.23046	0.349066	1.23046	0.349066	1.23046	0.410152	1.22173	1.10828	1.09956	1.09956	1.09956	1.01229	1.00356	1.10828	1.10828	1.10828	1.02974	1.0821	0.750492	1.03847	1.05592	0.706858	1.07338	1.13446	1.12574	0.645772	1.14319	1.16064	0.567232	1.09956	1.07338	1.07338	1.07338	0.671952	1.15192	0.680678	1.15192	0.671952
0.357792	1.22173	1.23046	1.23046	0.357792	1.23046	0.349066	1.23046	1.23046	1.23046	1.23046	1.23046	1.23046	1.23046	1.23046	1.22173	1.44862	0.663225	0.689405	0.671952	1.13446	0.637045	1.15192	1.15192	0.584685	0.549779	0.523599	0.506145	1.20428	1.213	0.445059	1.23918	0.401426	0.383972	1.15192	0.549779	1.1781	1.25664	1.26536	1.18682	0.479966	1.15192	0.680678	1.07338	1.07338	0.680678	1.15192	0.671952	1.07338	1.15192
1.23046	1.23046	1.23046	1.23046	1.23046	0.357792	0.349066	0.349066	1.23046	1.23046	1.23046	1.23046	1.23046	1.23046	1.23046	0.357792	1.29154	0.986111	0.567232	1.1781	1.22173	0.514872	0.506145	1.19555	1.19555	1.27409	1.20428	1.20428	1.20428	1.20428	0.462512	1.28282	0.462512	0.462512	0.453786	0.453786	0.453786	0.453786	0.453786	1.28282	0.357792	0.602139	0.680678	1.14319	0.689405	1.14319	1.07338	1.15192	0.680678	0.671952
1.23046	1.23046	0.357792	1.23046	1.23046	1.23046	0.349066	1.23046	1.23046	1.23046	1.23046	1.23046	0.349066	1.23046	0.357792	1.30027	1.02102	0.471239	0.453786	1.22173	0.445059	0.453786	0.445059	0.445059	0.445059	0.453786	0.453786	0.445059	0.453786	0.453786	0.453786	0.453786	0.453786	1.30027	0.445059	0.453786	0.453786	0.453786	1.30027	0.488692	0.410152	1.16064	1.07338	0.680678	1.07338	1.14319	0.680678	1.07338	0.680678	1.15192
1.23046	0.349066	0.357792	1.23046	1.23046	1.23046	0.357792	0.349066	0.349066	1.23046	0.349066	1.23046	0.349066	1.23046	0.357792	0.279253	0.977384	1.20428	1.22173	1.19555	1.30027	1.23046	0.436332	0.445059	0.445059	0.445059	0.445059	0.445059	0.445059	0.445059	0.445059	0.453786	0.453786	0.445059	0.453786	0.453786	0.445059	1.30027	0.453786	1.213	1.1781	1.20428	1.07338	1.15192	1.07338	0.680678	1.07338	1.07338	1.06465	1.07338
1.23046	0.357792	0.357792	1.22173	1.23046	0.357792	1.23046	1.23046	1.23046	1.23046	1.23046	1.23046	1.23046	0.357792	0.401426	0.750492	1.16937	1.18682	0.497419	0.453786	1.309	1.309	1.23046	1.309	0.436332	0.436332	1.22173	1.22173	1.213	1.213	0.445059	1.30027	0.445059	1.22173	0.445059	1.22173	0.445059	0.445059	1.213	1.19555	0.436332	0.750492	0.733038	1.06465	1.07338	1.07338	1.07338	0.671952	1.15192	1.15192
0.357792	0.349066	0.357792	0.357792	1.23046	0.357792	1.23046	1.23046	0.349066	1.23046	0.349066	1.23046	1.23046	1.23046	0.383972	0.994838	1.19555	1.23046	1.30027	1.30027	1.30027	0.418879	1.31772	1.31772	1.31772	0.445059	0.541052	0.628319	0.628319	1.19555	1.22173	0.445059	0.445059	0.445059	0.453786	1.30027	0.445059	0.445059	0.445059	1.213	0.366519	0.698132	1.02102	0.802851	1.09956	1.12574	0.689405	0.680678	1.07338	1.15192
1.46608	1.23046	0.349066	0.357792	1.49226	1.23046	0.357792	1.23046	1.23046	1.23046	1.23046	1.23046	0.349066	1.213	1.39626	1.16937	1.29154	1.30027	1.29154	1.30027	1.23918	1.24791	1.25664	0.410152	0.453786	0.488692	1.06465	1.09083	1.06465	0.471239	0.453786	1.213	1.30027	0.445059	0.445059	0.445059	1.22173	1.30027	1.213	1.23046	1.22173	1.14319	1.13446	0.733038	0.767945	0.802851	1.01229	0.733038	0.698132	1.07338
1.22173	1.23046	1.23046	1.23046	1.23046	1.23046	0.349066	1.22173	1.23046	1.23046	0.349066	0.349066	1.23046	0.357792	0.279253	1.00356	0.488692	0.462512	0.462512	0.462512	1.26536	1.24791	0.445059	0.462512	1.28282	0.488692	0.724312	0.994838	1.12574	1.18682	1.213	1.213	0.453786	0.445059	0.445059	0.453786	0.453786	0.453786	0.462512	1.25664	1.18682	0.663225	1.07338	1.07338	0.689405	0.706858	0.741765	1.01229	0.802851	1.02974
0.357792	0.357792	0.349066	1.22173	0.349066	1.23046	1.23046	1.23046	0.357792	1.23046	1.23046	0.349066	1.23046	1.50971	1.4399	0.785398	1.213	1.20428	0.567232	0.584685	0.593412	1.02102	0.724312	0.767945	0.715585	0.776672	1.12574	0.715585	1.09956	0.541052	1.1781	0.532325	1.213	0.575959	1.09956	0.715585	1.22173	1.28282	0.506145	0.593412	1.16064	0.680678	0.680678	1.07338	0.680678	0.680678	1.14319	1.05592	1.13446	1.06465
0.357792	0.357792	1.23046	0.357792	0.349066	1.23046	1.23046	0.357792	0.349066	0.349066	1.23046	0.349066	1.23046	1.22173	0.392699	0.383972	0.671952	1.12574	1.00356	1.02102	1.0821	0.907571	0.898845	0.855211	1.00356	0.767945	0.785398	0.767945	0.680678	1.13446	1.14319	0.645772	0.663225	1.09956	1.0821	1.09956	0.698132	0.698132	1.12574	0.680678	1.13446	0.680678	0.680678	0.680678	0.671952	1.15192	1.14319	1.15192	0.680678	1.15192
0.357792	1.23046	0.357792	1.23046	1.23046	1.23046	1.23046	1.23046	0.349066	0.349066	0.357792	1.23046	0.357792	0.366519	0.392699	0.445059	0.514872	1.37881	0.977384	0.733038	0.837758	0.863938	1.09083	1.0472	0.741765	0.776672	0.715585	0.698132	0.715585	1.07338	1.14319	1.16937	1.16064	0.558505	0.532325	1.19555	0.479966	0.453786	1.23918	1.12574	1.07338	0.671952	0.680678	0.680678	1.07338	0.671952	0.680678	1.15192	0.680678	1.07338
1.23046	1.23046	1.23046	1.23046	0.349066	1.49226	0.357792	0.357792	1.23046	1.23046	0.357792	1.23046	0.357792	0.357792	0.357792	0.366519	1.48353	0.383972	0.401426	0.427606	0.471239	1.06465	0.610865	0.916298	0.890118	1.33518	1.07338	1.10828	1.09956	0.453786	0.750492	0.410152	0.514872	1.19555	1.28282	1.28282	1.28282	1.20428	0.506145	0.488692	0.680678	1.06465	1.07338	1.15192	1.15192	0.680678	0.680678	0.671952	0.671952	1.15192
1.23046	0.357792	0.357792	1.23046	1.22173	0.357792	1.23046	1.22173	1.23046	1.23046	1.23046	1.23046	0.349066	0.357792	0.357792	0.357792	0.357792	0.366519	1.213	0.375246	1.19555	1.18682	1.16937	1.16064	1.50971	1.20428	1.20428	1.51844	1.54462	1.49226	1.19555	0.977384	0.602139	0.479966	1.20428	1.29154	0.514872	0.410152	1.15192	0.733038	1.15192	0.680678	1.15192	0.680678	0.680678	1.15192	1.15192	0.680678	0.680678	1.07338
0.357792	0.357792	0.357792	1.23046	1.23046	1.23046	1.23046	0.357792	1.23046	1.23046	1.22173	0.357792	1.23046	0.357792	0.349066	0.357792	0.357792	0.366519	0.366519	0.357792	0.366519	1.213	0.375246	1.50971	0.366519	0.357792	0.357792	0.357792	1.22173	1.213	0.383972	0.279253	0.584685	0.986111	0.715585	0.741765	1.1781	1.00356	0.506145	1.25664	0.514872	1.03847	0.671952	0.671952	0.680678	0.680678	1.07338	1.07338	1.15192	1.15192
0.349066	1.23046	0.357792	0.357792	1.23046	1.23046	1.23046	1.22173	1.23046	1.23046	0.349066	0.357792	0.349066	0.349066	0.349066	0.357792	0.357792	0.357792	0.357792	0.366519	0.366519	1.213	0.357792	0.357792	0.357792	0.357792	0.349066	0.349066	0.357792	0.357792	1.22173	0.366519	1.1781	0.410152	1.50971	0.401426	1.213	0.357792	1.20428	0.270526	0.462512	1.06465	0.680678	0.671952	0.680678	0.680678	0.680678	1.07338	0.680678	1.07338
0.357792	1.23046	1.22173	0.357792	0.357792	1.23046	1.23046	1.22173	0.349066	0.357792	1.49226	0.349066	1.23046	0.357792	0.357792	1.23046	0.357792	1.22173	0.357792	0.366519	0.366519	1.22173	0.357792	0.357792	1.22173	1.22173	0.349066	0.349066	0.349066	0.349066	0.349066	0.357792	1.49226	1.22173	0.357792	0.349066	0.349066	0.349066	0.349066	1.213	1.29154	0.532325	1.02974	1.07338	0.680678	1.07338	0.671952	0.680678	0.680678	0.680678
1.23046	0.349066	0.349066	1.22173	0.357792	0.349066	1.23046	0.349066	1.23046	0.357792	0.349066	1.22173	0.349066	1.23046	1.22173	0.357792	1.22173	0.357792	0.357792	1.49226	0.357792	0.357792	0.357792	0.357792	0.357792	1.49226	0.349066	0.349066	0.349066	0.349066	0.357792	1.48353	0.349066	1.23046	0.349066	0.349066	0.349066	1.23046	1.49226	1.50098	1.54462	0.558505	1.05592	0.680678	0.689405	0.680678	0.680678	0.680678	0.680678	0.680678
1.49226	0.357792	1.23046	1.48353	0.357792	1.23046	0.357792	1.22173	1.23046	1.49226	1.49226	0.357792	0.349066	0.349066	1.22173	0.349066	1.22173	0.357792	0.357792	1.23046	0.357792	0.357792	1.22173	0.357792	0.349066	0.349066	0.357792	0.349066	0.349066	0.349066	0.357792	0.357792	0.349066	0.349066	0.349066	0.349066	0.349066	0.349066	0.349066	0.357792	1.19555	1.213	1.09956	0.680678	0.671952	1.15192	1.07338	1.07338	0.680678	1.15192
0.357792	0.357792	1.22173	0.357792	1.22173	0.357792	0.357792	0.357792	0.357792	0.357792	0.349066	1.23046	0.349066	0.357792	0.349066	0.357792	0.349066	0.357792	0.357792	0.357792	1.49226	0.357792	0.349066	0.357792	0.349066	0.349066	0.349066	0.349066	0.357792	0.357792	0.349066	0.349066	0.349066	0.349066	0.349066	0.349066	0.349066	0.357792	0.392699	1.38754	1.19555	0.671952	1.05592	0.671952	1.15192	1.07338	1.15192	1.07338	0.680678	0.680678
0.392699	0.366519	1.49226	1.22173	0.357792	0.357792	1.22173	0.366519	0.357792	0.357792	1.23046	0.357792	0.349066	0.357792	0.349066	0.357792	0.349066	1.23046	0.349066	0.357792	0.349066	0.349066	0.349066	1.23046	0.349066	0.349066	0.349066	0.357792	0.349066	0.349066	0.349066	0.349066	1.23046	0.349066	0.349066	1.48353	0.392699	1.35263	0.619592	1.00356	0.671952	1.12574	0.733038	0.680678	0.680678	0.680678	1.15192	0.680678	1.15192	1.06465
0.445059	0.375246	1.22173	0.357792	1.49226	0.349066	0.357792	0.357792	1.22173	1.22173	1.22173	0.349066	0.349066	0.357792	0.357792	0.357792	0.357792	0.349066	0.349066	0.349066	0.357792	1.23046	0.349066	0.349066	0.349066	1.23046	1.49226	0.401426	0.479966	0.445059	0.366519	0.357792	0.357792	1.19555	0.488692	0.637045	0.663225	0.706858	1.14319	0.820305	0.767945	1.06465	1.07338	1.07338	0.680678	1.07338	1.07338	1.05592	0.863938	1.00356
0.418879	0.445059	0.375246	1.22173	0.357792	0.357792	1.23046	1.22173	1.49226	1.22173	0.349066	0.357792	0.357792	1.23046	0.357792	0.349066	0.349066	1.23046	0.349066	0.349066	0.357792	0.349066	0.349066	0.349066	0.349066	0.349066	0.427606	1.16937	0.898845	1.01229	0.541052	1.48353	1.16064	0.637045	1.07338	1.14319	1.13446	0.811578	1.14319	0.733038	1.06465	1.09083	0.645772	0.698132	0.689405	0.724312	0.863938	0.785398	0.628319	0.401426
0.383972	1.18682	0.401426	0.357792	1.22173	0.357792	1.22173	1.23046	0.357792	0.357792	0.357792	1.23046	0.349066	0.349066	0.357792	0.357792	0.357792	0.357792	0.349066	0.349066	0.349066	1.23918	1.23918	1.23918	0.349066	0.322886	0.820305	1.18682	0.898845	1.00356	1.10828	1.39626	0.637045	1.20428	0.968658	0.785398	0.724312	1.14319	0.680678	1.09956	0.637045	0.645772	0.689405	1.01229	1.09083	1.36136	1.33518	1.213	0.619592	1.309
0.366519	0.383972	0.436332	1.38754	1.22173	0.357792	1.22173	0.357792	1.23046	1.23046	0.357792	1.23046	1.22173	0.357792	0.349066	0.349066	0.357792	0.349066	0.349066	0.349066	1.49226	0.349066	0.349066	0.340339	0.349066	1.16064	1.22173	1.1781	0.986111	1.12574	1.01229	0.724312	1.43117	1.26536	0.680678	0.994838	1.16064	0.645772	0.637045	0.637045	1.16937	0.637045	1.05592	0.977384	1.45735	1.213	0.322886	0.593412	0.846485	0.855211
0.357792	1.20428	0.410152	1.1781	0.366519	0.357792	1.22173	0.349066	1.22173	0.357792	1.22173	1.22173	1.22173	0.357792	0.357792	0.357792	0.349066	0.357792	0.357792	0.366519	1.48353	0.349066	1.46608	0.392699	1.44862	0.427606	0.872665	1.00356	0.558505	1.1781	1.15192	0.802851	0.514872	0.305433	0.663225	1.0821	0.637045	0.637045	0.637045	0.628319	1.1781	1.0821	1.1781	1.00356	0.471239	0.296706	0.986111	1.20428	0.890118	1.20428
0.357792	0.357792	0.375246	0.401426	0.445059	0.383972	1.22173	1.22173	1.22173	0.349066	0.349066	1.22173	0.357792	1.23046	0.366519	1.48353	0.357792	0.357792	0.366519	0.375246	1.213	0.357792	0.357792	1.49226	0.392699	1.30027	0.418879	1.38754	0.427606	1.26536	1.26536	1.16064	1.05592	1.11701	0.523599	0.680678	0.628319	1.1781	1.1781	1.10828	0.628319	0.628319	1.18682	0.942478	0.968658	0.541052	0.802851	0.898845	0.898845	1.20428
0.357792	1.22173	1.213	1.19555	0.436332	1.19555	0.357792	1.23046	0.357792	1.23046	1.23046	0.357792	1.22173	0.357792	0.357792	1.48353	0.357792	0.357792	0.366519	0.357792	0.357792	1.22173	1.50971	0.366519	0.375246	1.49226	0.366519	0.375246	1.49226	1.13446	0.418879	0.637045	0.846485	1.15192	1.0472	1.1781	0.628319	0.628319	0.628319	1.1781	0.628319	1.1781	0.637045	1.1781	1.14319	0.890118	1.20428	0.794125	0.802851	0.898845
0.357792	1.22173	1.22173	0.366519	0.383972	1.1781	1.38754	1.22173	1.23046	0.357792	1.45735	1.24791	1.41372	1.42244	0.349066	0.357792	0.357792	1.49226	0.357792	1.49226	1.49226	1.22173	1.22173	0.357792	0.357792	0.357792	0.349066	0.357792	0.366519	0.383972	0.436332	0.418879	0.645772	0.811578	1.16064	1.1781	0.637045	0.628319	1.1781	1.1781	1.1781	0.637045	1.09083	0.933751	0.794125	0.898845	0.890118	0.898845	1.20428	0.898845
1.22173	0.357792	1.22173	1.22173	1.46608	1.40499	1.22173	1.40499	1.28282	1.49226	0.261799	1.51844	1.50971	0.244346	1.45735	0.357792	1.23046	1.48353	0.357792	0.357792	0.357792	0.357792	1.49226	0.357792	0.357792	0.357792	0.357792	1.22173	0.357792	1.49226	0.427606	1.23046	1.10828	1.14319	0.628319	1.1781	0.628319	1.09956	0.628319	0.628319	1.16937	0.637045	0.680678	0.916298	0.785398	1.20428	1.20428	0.898845	0.898845	1.20428
1.23046	0.357792	1.4399	0.349066	0.349066	0.261799	1.49226	1.50098	0.270526	0.270526	1.50098	0.270526	0.270526	1.50098	1.48353	1.45735	0.357792	0.357792	1.49226	0.357792	0.357792	1.49226	1.49226	1.49226	1.49226	1.22173	0.357792	0.357792	1.213	1.16937	1.23046	0.951204	0.706858	0.637045	0.628319	1.09956	0.628319	1.1781	1.1781	1.1781	0.637045	0.637045	0.654498	0.811578	0.829031	0.802851	0.802851	0.898845	1.20428	0.959931
1.33518	0.261799	1.31772	0.270526	0.270526	0.270526	0.270526	0.270526	0.270526	0.270526	1.50971	0.270526	0.270526	0.270526	0.253073	0.357792	0.357792	0.357792	0.357792	0.357792	0.357792	1.23046	0.357792	1.49226	1.49226	1.49226	1.4748	1.29154	0.767945	0.986111	1.1781	1.1781	1.09956	1.10828	0.628319	1.10828	0.637045	0.628319	1.1781	1.10828	1.1781	1.09083	0.654498	0.767945	0.837758	0.951204	1.16064	0.881391	1.13446	0.410152
0.270526	0.270526	1.50098	0.270526	1.50098	1.50098	0.270526	0.270526	0.270526	0.270526	0.270526	0.270526	0.270526	0.270526	0.270526	0.253073	1.24791	0.357792	1.49226	0.357792	0.357792	0.357792	1.48353	0.366519	0.349066	1.22173	1.49226	1.14319	0.680678	1.1781	0.637045	1.09956	0.637045	0.637045	0.637045	0.637045	1.1781	0.637045	1.1781	1.1781	0.628319	1.19555	1.36136	1.52716	1.50971	0.671952	0.785398	0.907571	0.610865	0.514872
0.270526	0.270526	0.270526	0.270526	0.270526	1.50098	0.270526	0.270526	0.270526	0.270526	0.270526	0.270526	0.270526	0.270526	0.270526	0.261799	1.25664	0.357792	0.349066	0.357792	0.357792	1.49226	0.357792	1.49226	1.49226	1.50098	1.18682	1.14319	1.09083	0.628319	1.18682	1.09956	0.637045	1.09956	1.16937	0.637045	1.1781	1.10828	0.628319	0.637045	1.09956	1.37881	0.558505	1.02974	0.549779	0.575959	0.610865	0.628319	0.733038	0.811578
0.270526	0.270526	0.270526	0.270526	0.270526	0.270526	0.270526	0.270526	0.270526	0.270526	0.270526	0.270526	0.270526	0.270526	0.270526	0.270526	0.253073	1.25664	0.357792	1.49226	1.49226	0.357792	0.349066	1.22173	0.349066	1.49226	1.52716	1.10828	1.05592	0.628319	1.09956	0.628319	1.1781	0.628319	0.628319	1.1781	1.10828	1.16937	1.18682	0.619592	0.619592	0.680678	1.51844	1.4748	1.03847	1.02974	0.549779	0.549779	1.01229	0.968658
1.50971	0.270526	0.270526	0.270526	1.50971	0.270526	0.270526	0.270526	0.270526	0.270526	0.270526	0.270526	0.270526	0.270526	0.270526	0.270526	0.235619	0.357792	0.349066	0.357792	0.357792	0.349066	1.49226	0.357792	0.357792	1.20428	0.410152	0.776672	1.09956	1.1781	1.09956	0.628319	0.628319	1.09956	0.628319	1.1781	0.628319	1.10828	0.628319	1.27409	0.593412	1.02102	1.02974	1.02974	0.558505	0.549779	0.549779	0.541052	0.541052	1.51844
0.270526	0.270526	0.270526	0.270526	0.270526	0.270526	0.270526	0.270526	0.270526	0.270526	0.270526	0.270526	0.270526	1.30027	0.270526	0.270526	1.50098	1.27409	0.357792	1.49226	0.357792	1.49226	1.49226	0.357792	0.349066	1.213	1.30027	1.20428	1.18682	0.628319	0.628319	0.628319	1.1781	1.1781	0.637045	0.628319	0.628319	0.628319	0.619592	1.0472	0.610865	1.02102	1.03847	1.02974	0.549779	1.02974	1.02974	1.02102	0.549779	1.02974
1.50098	1.50971	0.270526	0.270526	1.50971	1.309	0.270526	0.270526	0.270526	0.270526	0.270526	0.279253	1.30027	0.270526	0.279253	0.270526	1.50098	1.24791	0.366519	0.357792	0.357792	0.357792	0.357792	0.357792	0.357792	1.19555	0.401426	1.09083	1.09956	1.11701	1.1781	0.628319	1.1781	1.1781	0.637045	1.1781	0.637045	0.637045	0.610865	1.45735	1.02974	0.549779	1.03847	1.02974	0.549779	0.549779	1.03847	0.549779	0.549779	0.541052
0.270526	0.270526	0.270526	0.270526	0.270526	0.270526	1.50971	0.270526	0.270526	0.270526	0.270526	0.270526	0.270526	0.270526	1.50098	0.279253	0.279253	0.296706	1.28282	1.43117	0.357792	0.357792	1.49226	0.349066	0.349066	0.366519	1.51844	1.24791	1.13446	0.610865	0.619592	0.619592	0.628319	0.628319	1.1781	0.663225	0.794125	1.11701	0.689405	0.610865	0.549779	0.541052	1.02974	0.558505	0.549779	1.03847	1.02974	1.02974	1.02974	0.549779
0.270526	0.270526	1.50098	0.270526	0.270526	0.270526	1.309	0.270526	1.309	0.270526	0.270526	0.270526	1.30027	0.279253	0.270526	0.279253	1.35263	1.19555	0.907571	1.14319	0.366519	1.22173	0.357792	0.349066	0.357792	1.50971	0.523599	0.890118	1.32645	0.741765	0.724312	1.23918	0.637045	1.09956	1.10828	1.19555	0.584685	0.986111	1.00356	0.986111	1.4748	0.549779	0.549779	0.549779	1.03847	1.02974	0.549779	1.02974	0.549779	1.4748
0.270526	0.270526	1.50098	0.270526	0.270526	0.270526	1.50098	0.270526	1.309	1.50098	1.30027	1.309	0.270526	1.309	1.30027	1.30027	1.28282	0.951204	0.916298	0.968658	1.32645	0.357792	0.357792	0.349066	1.49226	0.383972	0.523599	0.637045	0.541052	0.532325	0.532325	0.523599	0.532325	1.1781	0.715585	0.628319	0.750492	0.837758	1.37881	1.11701	0.549779	1.02974	1.02974	1.03847	0.549779	0.549779	0.549779	1.02974	1.02974	0.558505
0.270526	0.270526	0.270526	0.270526	0.279253	1.26536	1.23046	0.383972	0.436332	0.418879	1.30027	0.270526	0.279253	0.279253	0.349066	0.759218	1.03847	0.925025	0.977384	0.741765	1.09956	1.48353	0.357792	0.357792	1.20428	0.514872	1.0472	0.514872	1.32645	1.36136	0.951204	0.663225	1.45735	0.907571	0.907571	0.794125	0.907571	0.794125	1.28282	0.977384	1.49226	0.549779	0.558505	0.541052	1.02974	1.02974	0.549779	0.549779	1.02974	0.541052
0.270526	0.270526	0.270526	0.270526	1.31772	0.418879	1.02102	1.16937	0.925025	1.18682	1.16064	0.261799	1.49226	1.4748	1.29154	1.02974	1.1781	1.11701	1.10828	1.11701	0.986111	1.20428	0.375246	0.357792	1.49226	0.401426	1.11701	0.925025	0.750492	0.907571	0.802851	0.724312	0.645772	0.933751	1.44862	0.916298	0.959931	0.959931	0.733038	0.602139	0.541052	0.549779	1.02974	0.549779	0.541052	1.02974	0.549779	0.549779	0.549779	1.03847
0.270526	0.270526	0.270526	1.46608	1.4748	0.471239	1.05592	1.11701	1.11701	1.13446	1.02102	1.19555	0.244346	0.584685	1.0472	0.645772	1.14319	0.951204	1.11701	1.02974	0.968658	0.994838	0.418879	0.366519	0.427606	1.0821	0.628319	0.951204	0.959931	1.45735	0.933751	0.916298	0.645772	0.654498	0.925025	1.38754	0.829031	0.872665	1.02102	0.994838	1.02974	0.549779	0.549779	1.02974	0.549779	1.02102	0.558505	0.549779	0.549779	1.03847
1.50098	0.270526	1.50098	0.218166	0.366519	1.16064	1.22173	0.689405	0.855211	0.907571	1.13446	0.811578	1.43117	1.23046	0.724312	1.18682	0.898845	0.689405	0.750492	1.11701	1.02102	0.968658	1.02974	0.462512	0.671952	0.689405	0.925025	0.645772	0.663225	0.645772	0.654498	0.654498	0.645772	0.925025	0.654498	0.907571	0.767945	0.933751	0.759218	0.881391	0.951204	1.02974	0.549779	0.549779	0.549779	1.02974	1.02102	0.541052	0.549779	0.549779
1.50098	1.309	0.235619	0.357792	0.366519	1.49226	0.340339	0.575959	1.10828	0.863938	0.820305	0.881391	1.10828	0.322886	0.584685	1.213	1.39626	1.29154	1.12574	1.01229	1.02102	1.12574	0.733038	1.03847	0.898845	0.654498	0.645772	0.654498	0.654498	0.654498	0.663225	0.925025	0.645772	0.654498	0.925025	0.767945	0.933751	0.733038	0.977384	0.855211	0.837758	0.925025	0.575959	0.558505	0.549779	0.549779	0.549779	1.02102	1.02102	0.558505
1.50098	1.50971	1.309	0.340339	0.357792	1.213	1.1781	0.340339	1.213	0.855211	0.872665	0.829031	0.994838	0.558505	0.410152	0.383972	0.383972	1.50098	1.213	0.689405	1.11701	1.10828	0.933751	1.02974	1.309	1.3439	1.36136	0.567232	0.575959	0.584685	0.602139	0.610865	0.637045	1.48353	1.44862	1.27409	0.759218	0.750492	0.933751	0.724312	1.19555	0.881391	0.907571	0.698132	1.45735	1.46608	0.584685	0.558505	0.567232	0.558505
1.49226	1.50971	1.309	1.33518	0.383972	0.427606	1.41372	1.37881	0.689405	1.10828	1.10828	0.846485	0.986111	1.16937	1.46608	1.48353	0.418879	0.401426	1.213	1.12574	0.794125	0.916298	1.11701	1.16937	1.24791	1.20428	0.514872	1.20428	1.19555	0.741765	0.741765	0.741765	0.733038	0.523599	1.16064	0.820305	1.23918	0.750492	0.933751	1.23918	0.715585	1.22173	1.23046	1.0821	0.654498	0.959931	0.724312	0.907571	0.942478	0.916298
0.296706	0.270526	1.50098	1.309	0.279253	1.33518	1.4399	0.436332	0.479966	1.01229	0.890118	0.881391	1.11701	0.977384	1.11701	1.16937	0.584685	0.898845	1.1781	0.855211	1.02974	0.715585	1.49226	0.654498	0.925025	0.925025	0.645772	0.645772	0.637045	0.933751	1.4748	0.637045	0.968658	0.610865	0.628319	0.741765	0.759218	1.23918	0.750492	1.23918	0.959931	1.1781	1.19555	0.366519	1.4748	1.41372	1.31772	0.514872	1.309	1.16064
0.445059	0.270526	0.270526	1.309	1.309	1.32645	1.40499	0.436332	0.471239	1.02102	1.06465	0.846485	0.959931	0.776672	0.698132	0.698132	0.698132	1.25664	1.36136	0.698132	0.925025	0.645772	0.645772	0.645772	0.645772	0.654498	0.663225	0.925025	0.645772	0.654498	0.645772	0.645772	0.645772	1.4748	0.706858	0.916298	0.925025	0.933751	0.951204	0.706858	1.23918	0.462512	1.09956	0.331613	1.54462	0.296706	1.27409	1.27409	0.314159	0.322886
0.724312	0.349066	0.270526	1.309	1.50098	0.270526	0.270526	1.22173	0.741765	0.715585	1.42244	0.680678	0.584685	0.741765	0.872665	0.776672	0.802851	1.0821	0.637045	0.637045	0.654498	0.663225	0.925025	0.925025	0.654498	0.663225	0.654498	0.916298	0.925025	0.654498	0.663225	1.48353	0.645772	0.654498	0.663225	0.724312	0.785398	0.741765	0.933751	1.20428	0.523599	0.532325	1.09956	1.44862	0.296706	0.287979	0.296706	0.287979	1.55334	1.53589
1.10828	0.453786	1.49226	1.50971	0.270526	0.279253	0.418879	0.837758	0.654498	0.645772	1.48353	0.654498	0.602139	0.523599	1.02974	1.01229	0.610865	1.46608	0.645772	0.654498	0.654498	1.48353	0.654498	1.48353	0.645772	0.645772	0.645772	0.654498	1.48353	0.645772	0.654498	0.637045	0.645772	1.49226	1.45735	0.890118	1.1781	0.619592	0.532325	0.514872	1.09956	0.523599	0.479966	0.401426	1.28282	0.296706	1.56207	0.287979	0.279253	0.270526
0.916298	0.959931	0.427606	1.4748	1.50098	0.279253	0.453786	0.977384	0.715585	0.645772	0.925025	0.645772	0.637045	0.637045	0.933751	0.654498	1.48353	0.645772	0.663225	0.925025	1.49226	0.645772	0.645772	0.645772	0.645772	0.645772	0.645772	0.654498	0.654498	0.645772	0.645772	0.645772	1.49226	0.645772	0.925025	0.689405	1.16064	0.698132	0.523599	0.514872	1.09956	1.09956	0.471239	1.05592	1.18682	0.427606	1.40499	1.26536	0.287979	0.279253
0.968658	0.925025	1.32645	1.4748	0.375246	1.07338	0.863938	0.645772	1.49226	0.645772	0.925025	0.663225	1.49226	0.637045	0.916298	0.654498	1.49226	0.916298	1.48353	0.645772	0.645772	0.637045	0.916298	0.645772	0.645772	1.49226	1.49226	0.645772	0.925025	0.654498	0.645772	0.925025	0.654498	0.645772	0.925025	0.680678	0.863938	1.16937	1.09956	1.10828	0.523599	1.09956	0.671952	1.14319	1.11701	0.794125	0.942478	0.628319	1.40499	1.4748
0.794125	0.951204	0.837758	1.31772	0.427606	0.942478	0.855211	1.48353	0.654498	1.49226	0.654498	0.645772	0.663225	0.654498	1.48353	0.645772	0.925025	0.637045	0.645772	0.637045	0.925025	0.645772	0.925025	0.663225	0.645772	1.48353	0.645772	0.654498	1.48353	0.663225	0.645772	1.48353	0.645772	1.48353	1.49226	0.933751	0.671952	1.23046	0.829031	0.471239	0.479966	1.30027	0.750492	0.715585	0.977384	1.19555	1.1781	0.759218	1.13446	0.942478
0.759218	1.10828	0.872665	0.706858	1.05592	0.680678	1.48353	1.48353	1.49226	0.645772	0.654498	0.637045	0.645772	0.663225	0.645772	1.49226	1.49226	1.49226	0.654498	0.907571	0.645772	0.645772	0.663225	0.654498	1.49226	0.654498	0.925025	0.925025	0.645772	0.645772	0.663225	0.925025	1.49226	0.925025	0.645772	0.925025	0.925025	1.30027	0.933751	0.698132	0.733038	1.20428	1.20428	0.715585	0.977384	0.715585	0.977384	0.724312	0.986111	1.1781
0.741765	0.741765	1.09956	1.0821	1.31772	0.654498	0.654498	0.925025	0.916298	0.654498	0.663225	1.49226	0.663225	0.654498	0.654498	0.654498	0.654498	0.654498	0.645772	1.48353	0.916298	0.645772	0.654498	0.645772	0.654498	0.645772	0.645772	1.49226	0.645772	0.654498	0.654498	0.645772	0.663225	0.637045	0.645772	0.654498	0.654498	0.933751	0.698132	0.750492	0.724312	0.724312	0.724312	0.715585	0.715585	0.715585	0.715585	0.986111	0.986111	1.213
0.776672	0.776672	0.750492	1.00356	0.925025	1.48353	0.654498	0.925025	0.654498	0.645772	0.654498	0.654498	0.925025	0.925025	1.49226	0.645772	1.49226	0.916298	0.645772	0.654498	0.645772	0.645772	0.645772	0.645772	0.654498	1.49226	1.48353	0.645772	0.663225	0.654498	0.916298	0.663225	0.654498	0.654498	0.637045	0.654498	0.654498	0.654498	0.724312	0.733038	1.20428	0.724312	0.724312	0.715585	0.715585	0.986111	0.715585	0.986111	0.986111	0.715585
1.10828	1.11701	1.14319	0.724312	0.942478	0.925025	0.942478	1.49226	0.645772	0.645772	0.645772	0.654498	0.925025	0.645772	0.654498	0.645772	0.645772	0.645772	0.637045	0.933751	0.645772	0.654498	1.49226	0.663225	0.645772	0.645772	0.925025	0.645772	1.49226	1.49226	0.645772	0.663225	0.645772	0.654498	0.645772	0.645772	0.637045	0.645772	0.663225	0.715585	1.19555	0.715585	0.724312	0.724312	0.715585	0.986111	0.715585	0.715585	0.715585	0.986111
0.689405	1.15192	1.18682	0.453786	1.29154	0.837758	0.567232	1.01229	0.724312	0.724312	0.733038	1.02974	0.514872	1.32645	1.09083	0.541052	1.0821	0.724312	0.741765	1.09083	0.541052	1.02974	1.4399	0.610865	0.968658	0.959931	1.49226	0.637045	0.637045	0.637045	0.645772	0.645772	0.645772	0.925025	0.645772	0.645772	1.48353	0.654498	0.671952	0.968658	1.02102	0.715585	0.715585	0.715585	0.715585	0.715585	0.986111	0.715585	0.715585	0.715585
0.357792	1.23046	0.340339	1.23046	0.349066	1.43117	1.27409	0.593412	0.811578	1.38754	1.37881	0.811578	0.820305	0.776672	1.36136	0.776672	0.837758	1.38754	1.37881	1.37881	0.785398	0.855211	0.863938	0.898845	0.741765	0.750492	0.733038	0.994838	0.724312	1.03847	0.724312	1.09083	1.12574	1.30027	1.32645	1.09956	1.37008	0.558505	0.593412	0.724312	0.986111	0.724312	0.715585	0.724312	0.715585	0.715585	0.724312	0.715585	0.994838	0.986111
1.22173	1.23918	1.23918	1.24791	1.23046	1.23918	1.25664	1.28282	0.951204	0.811578	1.38754	0.811578	0.846485	0.820305	1.37881	0.776672	0.794125	1.37881	0.846485	1.37881	1.37881	1.38754	1.38754	0.811578	0.820305	1.37881	0.820305	1.37881	1.37881	1.37881	1.38754	1.37881	0.776672	1.37008	0.837758	1.35263	0.855211	0.820305	0.628319	1.19555	0.724312	1.20428	1.20428	0.715585	0.715585	0.724312	0.986111	0.715585	0.715585	0.715585
1.19555	0.349066	1.23918	0.357792	0.349066	0.340339	1.22173	0.349066	0.410152	0.872665	1.213	1.14319	0.733038	1.20428	0.942478	0.750492	0.750492	1.30027	0.759218	0.863938	0.776672	1.36136	1.37008	1.37008	0.776672	0.820305	0.811578	0.811578	0.776672	0.811578	0.820305	0.794125	0.776672	0.820305	0.820305	0.785398	0.820305	0.759218	1.0821	0.724312	0.715585	0.724312	0.724312	1.20428	0.715585	0.715585	0.715585	0.715585	0.715585	0.724312
1.20428	0.349066	0.349066	1.38754	1.23918	1.44862	1.53589	0.340339	1.42244	1.24791	1.3439	1.49226	0.637045	1.49226	0.637045	1.46608	0.986111	1.43117	1.02102	1.40499	1.37881	1.35263	1.32645	0.523599	1.02102	0.733038	1.07338	0.724312	0.733038	1.16064	0.994838	0.733038	0.733038	0.741765	0.750492	1.29154	0.846485	1.16064	0.986111	0.715585	0.724312	0.715585	0.724312	0.724312	0.724312	0.715585	0.715585	0.724312	0.715585	0.715585
0.698132	1.42244	0.349066	1.45735	0.357792	1.23918	0.357792	0.340339	0.340339	0.349066	1.28282	0.724312	0.654498	0.654498	0.654498	0.645772	0.663225	0.645772	0.645772	0.654498	0.645772	0.645772	0.925025	0.654498	0.916298	0.645772	0.654498	0.654498	1.49226	0.645772	0.637045	0.933751	0.942478	0.628319	0.968658	1.44862	0.986111	1.30027	0.733038	0.724312	0.724312	0.724312	0.715585	0.724312	0.724312	0.724312	1.20428	0.715585	0.715585	0.715585
0.759218	1.41372	1.22173	0.366519	0.349066	1.4399	1.23918	1.23918	0.340339	0.349066	1.23046	0.645772	1.31772	1.45735	0.654498	0.654498	0.645772	0.654498	0.645772	0.645772	0.671952	0.663225	0.663225	0.645772	0.925025	0.645772	0.637045	0.654498	0.916298	0.654498	0.654498	1.49226	1.49226	0.654498	0.654498	0.654498	0.698132	0.750492	1.19555	0.715585	0.724312	0.724312	0.715585	0.715585	0.715585	0.715585	0.715585	0.724312	0.715585	0.715585
1.10828	1.01229	1.20428	0.392699	1.24791	1.24791	1.40499	1.23918	1.24791	1.44862	0.349066	1.40499	0.689405	1.19555	0.916298	0.663225	0.925025	0.916298	0.663225	0.925025	0.925025	0.663225	0.654498	0.663225	0.663225	0.654498	0.654498	0.637045	0.925025	0.637045	1.49226	0.645772	0.654498	0.645772	1.48353	1.4748	0.698132	0.968658	0.767945	1.11701	1.11701	0.733038	0.733038	0.986111	0.724312	0.724312	0.724312	1.20428	0.715585	0.715585
0.898845	0.994838	1.49226	1.24791	1.24791	1.23918	0.357792	1.24791	1.4399	0.357792	1.53589	1.19555	0.689405	1.02974	0.994838	1.29154	0.680678	1.46608	0.654498	0.654498	0.654498	0.663225	0.645772	0.916298	0.663225	0.654498	0.925025	0.916298	1.48353	0.637045	0.645772	0.637045	0.654498	1.49226	0.680678	0.759218	0.689405	1.18682	0.680678	0.689405	0.724312	0.785398	1.07338	1.09956	1.14319	0.733038	0.724312	0.724312	0.715585	0.724312
0.898845	1.09956	1.19555	0.357792	1.23918	1.43117	1.23918	1.23918	1.23918	0.357792	1.23046	0.401426	1.09083	0.663225	0.671952	0.767945	1.06465	0.907571	1.3439	0.925025	0.925025	0.645772	0.907571	1.48353	0.663225	1.43117	0.645772	1.42244	1.46608	0.942478	0.645772	0.645772	1.48353	0.654498	0.916298	1.01229	0.654498	0.645772	0.645772	0.654498	1.05592	0.663225	1.0472	1.03847	1.16064	0.794125	1.0472	1.02974	0.741765	0.733038
0.898845	1.10828	0.645772	1.56207	1.24791	1.23918	1.23918	1.4399	0.357792	1.4399	0.349066	0.410152	0.671952	0.811578	1.16064	0.357792	1.23918	1.35263	0.628319	0.986111	0.925025	1.48353	0.671952	0.671952	1.37008	0.890118	0.706858	0.933751	0.645772	0.654498	0.645772	0.654498	1.39626	0.951204	0.654498	1.06465	1.19555	1.19555	0.680678	0.968658	0.628319	0.680678	0.654498	1.19555	0.654498	1.05592	1.18682	1.1781	0.750492	1.02102
[truncated: 70 more columns]

## Sheet: Phi1
5.87303	5.63741	2.75762	1.01229	2.84489	1.36136	5.95157	5.37561	5.6985	3.37721	6.27446	6.24828	6.23083	6.24828	6.24828	6.23083	4.37205	6.24828	6.24828	6.24828	0	0.0349066	2.68781	0	1.24791	4.11025	4.17134	4.18006	4.17134	4.17134	6.16974	1.9635	5.94285	4.32842	4.30224	5.99521	5.98648	2.07694	2.08567	2.07694	6.00393	4.03171	2.08567	2.73144	4.75602	4.57276	1.15192	4.59022	4.57276	4.57276
4.11025	2.62672	5.27089	4.70366	4.60767	5.97775	5.9603	1.10828	5.65487	1.16937	1.16937	3.48193	0.0698132	6.25701	6.24828	6.24828	6.24828	2.70526	6.24828	6.24828	6.23083	6.24828	6.26573	0	3.33358	3.92699	4.17134	4.18006	6.16974	4.18879	4.17134	4.20624	4.28478	5.92539	4.29351	5.96903	5.98648	4.03171	2.07694	4.03171	5.98648	4.03171	2.08567	2.73144	1.12574	4.59022	4.59022	4.57276	4.59022	4.57276
0.951204	5.35816	1.00356	4.60767	4.34587	3.92699	2.67035	4.3895	3.39467	3.55175	5.66359	1.16937	3.63028	3.49066	0.0785398	2.69653	6.24828	6.24828	6.24828	6.24828	6.24828	6.24828	6.23083	5.94285	4.57276	1.87623	4.17134	4.17134	6.16101	4.17134	6.16101	4.21497	1.95477	1.64061	5.93412	4.04044	4.03171	5.98648	2.07694	2.07694	4.03171	6.00393	2.71399	4.90438	4.57276	1.15192	4.57276	4.59022	1.15192	4.59022
2.64417	2.74889	4.77348	4.60767	1.309	0.401426	4.38078	6.23083	6.23083	2.69653	0.0436332	3.46448	5.68977	1.16937	1.16937	3.59538	3.47321	0.0959931	4.37205	4.37205	6.23083	6.24828	6.23083	4.38078	2.25147	6.17847	6.16101	4.17134	4.17134	4.17134	4.17134	4.17134	6.20465	1.77151	4.1277	5.98648	5.98648	4.03171	5.98648	2.08567	4.04044	4.06662	5.21853	4.89565	4.57276	4.57276	4.57276	1.15192	1.15192	4.55531
5.4367	1.05592	1.3439	4.17134	0.191986	6.24828	6.24828	6.23083	6.24828	6.24828	2.70526	2.69653	0.0436332	0.200713	1.18682	1.16937	5.65487	5.67232	1.1781	1.18682	2.67035	6.23083	6.23083	3.44703	1.94604	6.16101	4.17134	4.17134	4.16261	4.17134	4.18006	4.18879	1.87623	1.91114	2.08567	5.98648	4.03171	4.03171	2.07694	2.07694	4.04916	6.05629	5.12254	4.53786	4.59022	4.59022	4.57276	1.15192	4.57276	4.57276
5.83813	0.759218	1.59698	5.92539	2.70526	6.24828	6.24828	6.24828	6.24828	6.24828	6.24828	4.37205	6.24828	6.24828	2.69653	0.0610865	0.200713	3.5692	3.66519	5.65487	1.16937	3.51684	1.19555	3.41212	1.71915	6.14356	1.85878	4.16261	4.18006	6.16101	4.17134	4.17134	1.88496	1.91114	6.02139	2.07694	4.03171	4.02298	5.98648	5.98648	5.98648	0.863938	5.09636	4.55531	1.15192	4.57276	4.57276	4.59022	1.15192	1.15192
0.410152	0.541052	1.66679	3.28122	2.71399	6.26573	6.24828	6.24828	6.24828	6.24828	6.23083	6.24828	4.37205	6.24828	2.70526	6.23083	2.69653	0.00872665	0.139626	1.19555	5.68105	5.65487	5.71595	1.7366	4.05789	6.16101	4.17134	4.17134	4.17134	4.18006	4.17134	4.17134	1.88496	6.10865	2.05949	4.03171	4.03171	2.07694	2.08567	5.98648	6.05629	5.13127	1.16937	4.59022	4.59022	4.57276	4.59022	4.59022	4.57276	4.57276
0.410152	0.375246	3.28122	3.63028	2.80998	6.24828	6.24828	6.24828	6.24828	6.26573	6.24828	6.24828	2.71399	4.37205	6.24828	4.37205	6.24828	6.23083	6.23083	2.69653	2.67908	3.41212	5.82067	4.07534	0.0523599	6.16101	6.15229	4.18006	4.16261	4.17134	4.17134	4.17134	4.18006	6.16101	6.04757	5.98648	4.03171	2.07694	5.98648	2.08567	4.08407	2.81871	2.77507	1.15192	4.57276	1.15192	4.57276	4.59022	4.57276	4.59022
4.93928	0.392699	0.445059	0.322886	2.72271	4.37205	6.26573	6.24828	6.24828	6.24828	6.24828	6.24828	6.24828	6.24828	6.24828	4.37205	6.23083	4.37205	6.24828	6.24828	4.38078	6.16974	6.11738	1.79769	6.25701	6.16974	6.16974	6.16101	4.18006	4.17134	4.17134	4.18006	1.87623	4.15388	4.05789	4.03171	5.98648	4.03171	4.03171	4.07534	5.1749	4.34587	1.15192	4.59022	4.59022	4.59022	4.59022	4.57276	4.57276	4.59022
0.20944	4.94801	3.3074	0.471239	3.37721	2.71399	6.23083	6.24828	4.37205	4.37205	4.37205	6.24828	6.24828	4.37205	6.24828	6.23083	4.37205	6.23083	6.24828	6.24828	0.0959931	4.28478	1.85878	6.14356	4.15388	6.17847	4.17134	4.18006	4.17134	6.16101	6.15229	4.17134	4.17134	4.17134	1.92859	6.00393	2.07694	4.03171	5.98648	6.01266	5.1749	4.40696	4.57276	4.57276	4.57276	4.57276	4.57276	4.57276	4.57276	4.59022
5.52397	0.750492	4.9131	0.488692	5.87303	6.23083	4.37205	6.24828	6.24828	6.24828	6.24828	2.70526	2.70526	6.24828	2.71399	2.71399	6.2221	4.3895	2.87107	6.16974	6.16974	4.18006	4.17134	4.17134	4.17134	4.17134	4.18879	6.16974	4.18006	6.15229	6.16974	4.18006	4.18006	1.89368	1.9635	4.04044	5.98648	4.03171	2.06822	5.16617	5.91667	4.59022	4.57276	4.57276	4.57276	4.59022	4.57276	4.59022	4.59022	4.59022
1.40499	3.35976	2.49582	0.148353	2.95833	2.74017	6.24828	6.24828	6.24828	6.24828	6.24828	4.37205	4.37205	2.71399	6.21337	1.23046	3.0456	1.44862	5.88176	6.12611	4.17134	4.18006	4.17134	6.15229	4.17134	6.16974	4.17134	4.16261	4.17134	6.16974	4.17134	6.15229	4.18006	1.88496	1.91114	4.04916	2.08567	2.07694	4.04916	0.942478	4.26733	4.55531	4.57276	4.59022	4.57276	4.57276	4.60767	4.57276	1.15192	4.57276
0.0785398	5.51524	0.0698132	3.75246	4.66876	6.16101	6.23083	6.24828	4.37205	6.24828	2.71399	2.73144	2.88852	5.73341	5.85558	4.88692	0.401426	3.3074	3.89208	6.15229	6.14356	6.15229	4.17134	6.16101	4.18006	4.17134	6.15229	4.18006	4.17134	4.18006	4.17134	4.17134	6.15229	4.16261	6.11738	2.05949	5.98648	6.01266	2.80998	4.24988	4.57276	4.59022	4.59022	4.57276	4.57276	4.57276	4.57276	4.59022	4.57276	4.59022
0.497419	4.79093	1.38754	1.77151	0.0698132	6.07375	1.23046	1.213	6.08247	2.81871	5.72468	3.1765	1.59698	3.28122	0.401426	3.3074	0.375246	0.392699	4.9131	0.0959931	6.16974	1.84132	4.18006	4.18879	1.8675	4.17134	1.89368	4.17134	4.18879	4.18879	4.17134	4.17134	4.17134	1.89368	1.90241	1.97222	2.08567	2.07694	0.916298	1.24791	4.57276	4.59022	4.57276	4.59022	4.57276	2.77507	1.15192	4.57276	4.59022	4.59022
4.9131	0.602139	3.35103	5.68105	4.93056	0.453786	1.53589	3.24631	5.85558	5.93412	0.410152	3.3074	0.375246	0.392699	0.392699	0.392699	0.375246	0.357792	0.375246	3.70882	3.9968	4.11898	4.18879	4.17134	4.17134	4.17134	4.21497	6.16974	4.17134	4.17134	4.17134	4.17134	4.17134	1.88496	6.14356	4.05789	2.06822	0.916298	1.25664	4.55531	4.57276	4.57276	4.57276	4.57276	4.57276	4.59022	4.59022	4.59022	4.57276	4.59022
0.392699	0.392699	0.445059	3.29867	0.445059	4.9131	3.3074	0.427606	3.3074	0.410152	0.427606	4.90438	0.392699	3.3074	0.410152	0.392699	0.375246	0.392699	0.392699	0.375246	3.67392	4.00553	4.11898	6.15229	6.16974	6.17847	4.34587	4.28478	6.16101	4.18006	4.17134	4.18006	4.18006	1.88496	1.88496	4.0928	2.07694	5.29707	4.05789	4.55531	4.59022	4.59022	4.57276	2.77507	4.59022	4.59022	4.57276	4.57276	4.59022	4.59022
0.375246	0.392699	0.410152	0.392699	0.375246	0.392699	0.392699	0.392699	0.410152	0.427606	0.392699	0.392699	3.3074	0.375246	0.392699	4.90438	0.392699	0.410152	0.392699	0.375246	0.357792	1.75406	6.13483	1.85878	6.20465	5.36689	2.00713	4.18879	4.18006	4.17134	4.18879	4.18006	6.16101	1.89368	1.90241	6.05629	0.872665	5.044	4.57276	4.59022	4.57276	4.57276	4.59022	4.59022	4.57276	4.59022	4.59022	4.57276	4.57276	4.59022
0.392699	0.392699	0.427606	4.9131	0.392699	0.392699	0.375246	0.392699	0.410152	0.410152	0.392699	0.410152	0.392699	0.410152	3.3074	0.392699	3.3074	0.410152	0.392699	0.392699	0.375246	4.9131	0.0610865	1.76278	2.03331	5.35816	1.98095	6.16974	6.15229	4.18006	6.16101	4.18879	6.15229	1.89368	1.8675	6.11738	2.80125	1.03847	4.55531	4.57276	4.57276	4.59022	4.59022	4.57276	4.59022	1.15192	4.57276	4.59022	4.57276	4.59022
0.427606	0.392699	0.410152	0.410152	0.375246	0.410152	0.410152	0.410152	0.392699	0.392699	0.375246	0.410152	0.410152	0.392699	0.375246	0.410152	0.410152	0.410152	0.392699	0.375246	0.375246	0.340339	0.122173	1.65806	1.11701	1.98968	4.18879	4.17134	4.18006	4.17134	6.15229	4.17134	6.16101	6.15229	4.16261	2.01586	5.07891	4.53786	4.57276	2.77507	4.55531	4.57276	4.57276	4.57276	4.59022	4.59022	4.57276	4.57276	1.15192	4.59022
0.427606	3.3074	0.427606	0.392699	0.410152	0.392699	0.410152	0.410152	3.3074	0.392699	0.392699	0.392699	0.410152	0.392699	0.375246	4.90438	0.410152	0.410152	0.392699	0.410152	0.392699	0.392699	3.3074	3.19395	5.44543	6.16101	4.18006	4.18006	4.18006	4.17134	4.18879	4.17134	4.17134	6.15229	6.15229	1.95477	1.39626	4.45932	4.57276	1.15192	1.15192	4.57276	4.57276	4.59022	4.57276	2.77507	4.59022	4.59022	4.57276	4.57276
0.392699	4.92183	3.3074	0.410152	3.28995	0.820305	0.558505	3.3074	0.392699	3.3074	0.410152	0.410152	0.392699	0.427606	0.410152	0.410152	0.392699	0.410152	0.392699	0.392699	0.410152	0.392699	3.29867	0.549779	1.71042	6.14356	4.17134	1.88496	4.18006	4.17134	4.18006	4.17134	4.18879	4.18879	4.18879	4.03171	5.92539	4.57276	4.57276	4.59022	4.59022	4.59022	4.59022	4.59022	4.57276	4.57276	1.15192	1.15192	4.57276	4.57276
0.427606	0.410152	0.479966	0.462512	3.29867	1.53589	3.35103	4.94801	0.410152	3.31613	0.410152	0.410152	0.392699	0.410152	0.410152	0.392699	0.410152	0.410152	0.392699	0.410152	0.410152	0.410152	0.392699	0.375246	1.76278	6.23955	1.79769	4.18006	4.17134	4.17134	4.18879	4.17134	4.18879	4.17134	1.8675	1.69297	4.0928	4.57276	4.59022	4.59022	4.59022	4.59022	4.57276	4.59022	1.15192	4.59022	1.15192	4.57276	4.57276	4.57276
0.427606	0.375246	3.3074	4.92183	0.427606	5.75086	5.53269	3.27249	3.3074	0.392699	0.410152	0.392699	0.392699	0.410152	0.410152	0.392699	0.392699	0.392699	4.90438	4.90438	0.427606	0.410152	0.392699	4.9131	2.93215	1.75406	4.08407	4.14516	4.18006	4.18879	4.18006	6.15229	4.18006	4.17134	1.89368	1.50098	4.33714	1.15192	4.57276	4.59022	4.57276	4.59022	4.59022	4.59022	1.16064	4.57276	1.15192	4.57276	4.57276	4.57276
0.410152	0.427606	0.392699	4.9131	0.514872	0.410152	4.94801	5.53269	5.00909	0.445059	0.392699	0.410152	0.410152	0.392699	3.3074	0.427606	0.479966	0.427606	0.410152	0.357792	0.375246	3.3074	0.392699	0.375246	0.392699	3.3074	0.0523599	4.04044	4.16261	6.16101	4.18006	4.18006	4.17134	4.18006	1.8675	4.05789	4.15388	4.57276	2.77507	4.59022	4.59022	4.57276	4.59022	4.59022	4.57276	4.57276	4.57276	4.59022	4.59022	4.57276
3.3074	0.410152	0.410152	0.427606	0.479966	0.427606	3.82227	3.35976	5.52397	0.549779	0.392699	0.392699	0.410152	0.410152	0.445059	0.575959	0.462512	0.410152	0.392699	0.392699	0.392699	0.392699	0.410152	0.392699	0.375246	3.3074	0.0785398	1.77151	1.88496	4.18006	4.18879	1.88496	1.89368	4.18879	4.18879	5.95157	4.39823	4.59894	4.59022	4.59022	4.57276	4.57276	4.57276	4.57276	4.57276	1.15192	1.15192	4.57276	1.15192	4.59022
3.3074	0.427606	3.3074	0.392699	0.427606	3.3074	0.541052	0.532325	1.50971	5.52397	3.29867	0.410152	3.3074	0.392699	4.92183	3.26377	3.29867	0.392699	0.410152	0.375246	0.375246	3.31613	0.392699	0.392699	4.9131	0.514872	3.9968	2.00713	0.174533	6.17847	1.88496	4.18006	4.18006	4.18879	1.88496	1.56207	4.13643	2.77507	4.57276	2.77507	4.57276	1.15192	2.77507	4.57276	4.59022	4.57276	4.57276	4.55531	1.15192	4.57276
0.392699	3.3074	0.410152	0.392699	0.392699	0.445059	4.92183	0.427606	4.80838	1.40499	0.741765	3.3074	0.375246	4.9131	0.488692	3.3074	0.410152	0.392699	0.392699	0.392699	0.410152	0.392699	3.3074	4.00553	0.18326	0.479966	0.567232	4.72112	4.54658	4.19752	4.18006	1.88496	4.18006	4.17134	4.26733	4.02298	4.28478	4.57276	4.57276	1.16064	4.57276	4.59022	4.57276	4.59022	4.57276	4.59022	1.15192	4.57276	4.57276	4.57276
0.392699	0.392699	0.392699	0.410152	0.392699	0.392699	4.9131	0.497419	4.92183	3.97935	5.49779	4.94801	3.3074	0.392699	0.392699	0.392699	0.410152	0.375246	0.392699	0.392699	0.471239	3.98808	4.28478	4.6513	4.69494	4.70366	0.584685	4.70366	4.68621	4.21497	4.18879	4.18006	6.15229	4.18006	6.16974	4.0928	4.04044	4.2586	4.57276	4.57276	4.59022	4.59022	4.55531	4.57276	4.59022	4.59022	4.60767	4.57276	4.57276	4.57276
0.392699	0.392699	0.410152	0.410152	0.410152	0.392699	0.392699	0.479966	3.3074	3.79609	1.46608	5.61996	0.410152	0.392699	3.3074	0.392699	0.410152	0.488692	3.94444	1.91114	0.401426	0.549779	4.71239	0.593412	4.68621	4.68621	4.68621	4.72984	2.28638	4.19752	4.18006	4.18879	4.18006	4.18006	1.88496	4.00553	5.98648	1.309	4.31969	4.55531	4.57276	4.57276	4.57276	4.57276	4.59022	4.57276	4.57276	4.59022	4.57276	1.15192
0.410152	0.410152	0.410152	0.410152	0.392699	0.392699	0.392699	0.392699	0.462512	3.3074	0.549779	5.66359	3.29867	0.392699	0.392699	4.93928	0.148353	4.23242	2.30383	4.68621	4.68621	0.584685	4.68621	0.593412	4.68621	4.68621	0.593412	4.71239	4.66876	4.20624	1.88496	4.17134	4.18006	6.16101	6.16974	4.18879	2.30383	2.87107	3.8659	5.94285	4.30224	4.55531	4.57276	1.15192	4.57276	4.59022	4.59022	4.57276	4.57276	4.57276
0.392699	0.410152	0.410152	0.410152	0.410152	0.392699	0.392699	0.392699	4.9131	3.29867	4.9131	0.427606	0.488692	1.82387	4.24988	4.60767	4.68621	0.584685	4.68621	4.68621	4.68621	4.68621	4.68621	0.593412	0.593412	4.68621	4.71239	2.39983	1.9635	4.18006	6.16101	6.15229	4.18879	4.17134	6.16101	1.81514	2.41728	2.53945	2.88852	5.99521	1.30027	4.33714	4.57276	4.57276	4.57276	4.57276	4.57276	4.57276	4.59022	4.59022
0.410152	0.410152	0.410152	0.392699	0.392699	0.392699	0.410152	0.427606	0.410152	0.445059	0.575959	0.148353	2.01586	0.462512	4.68621	4.68621	4.71239	4.68621	0.593412	4.68621	4.68621	4.68621	4.68621	4.68621	2.37365	4.68621	4.68621	4.69494	0	1.89368	4.18879	6.15229	4.17134	4.18879	4.17134	6.15229	1.7017	3.85718	4.64258	2.51327	0.558505	3.95317	1.25664	1.18682	4.57276	4.57276	1.15192	4.57276	4.57276	4.59022
0.410152	0.410152	3.3074	0.410152	4.9131	0.427606	3.3074	3.3074	0.392699	3.3074	4.11025	4.67748	4.73857	0.584685	2.37365	2.36492	4.68621	0.593412	0.593412	4.68621	0.593412	2.36492	4.68621	0.584685	4.68621	4.68621	0.584685	0.261799	1.88496	6.15229	4.18879	4.17134	1.88496	1.88496	4.17134	6.26573	4.70366	5.96903	4.7473	4.7473	4.72984	0.575959	5.96903	4.21497	4.55531	4.57276	4.59022	4.59022	4.57276	4.57276
0.410152	0.392699	0.410152	0.410152	0.445059	4.92183	1.78024	4.05789	0.122173	0.0872665	6.23083	4.24115	2.33874	4.72112	4.68621	2.36492	2.36492	0.593412	0.593412	4.68621	2.36492	4.69494	4.68621	0.584685	4.68621	4.68621	4.71239	0.532325	4.18006	6.14356	4.18006	1.87623	6.15229	4.18006	1.87623	4.27606	4.58149	4.64258	2.50455	4.00553	4.7473	0.514872	2.87107	3.87463	4.11898	1.20428	4.57276	4.57276	4.57276	4.59022
0.410152	0.445059	0.471239	3.89208	0.139626	2.13803	4.70366	2.43473	4.16261	6.19592	6.16101	4.19752	0.497419	2.36492	0.593412	2.36492	4.68621	0.593412	0.584685	4.68621	4.68621	4.69494	0.593412	4.68621	4.68621	4.68621	2.43473	0.366519	1.76278	4.06662	1.84132	4.18006	4.18006	4.18879	6.19592	0.401426	2.26893	4.59894	2.38237	2.57436	3.94444	2.82743	0.479966	4.73857	3.95317	4.17134	4.47677	4.59022	4.57276	4.57276
4.93056	3.90954	0.139626	4.45059	4.66003	4.79966	0.549779	4.73857	4.0928	6.16101	4.18006	4.18879	2.33874	2.36492	0.593412	0.593412	2.36492	4.68621	0.584685	4.69494	0.593412	4.68621	4.68621	4.68621	4.69494	4.71239	4.8782	5.00909	1.76278	3.90954	6.13483	4.1277	6.15229	1.88496	6.16974	4.5204	4.59022	2.26893	0.445059	2.29511	0.488692	0.671952	3.90954	2.82743	0.549779	0.558505	4.04044	4.27606	4.55531	4.57276
4.45059	2.34747	4.79966	3.27249	0.846485	4.94801	3.7001	6.25701	4.15388	4.18006	6.16974	0	0.584685	2.36492	0.593412	4.66876	4.69494	4.68621	4.68621	2.36492	0.593412	4.69494	0.584685	4.68621	0.549779	2.49582	0.602139	5.68977	0.139626	1.75406	3.97935	6.13483	6.15229	6.16101	0.0523599	4.57276	0.453786	0.453786	4.57276	0.453786	0.453786	0.523599	5.91667	1.3439	2.33874	0.191986	1.46608	1.309	4.33714	2.77507
0.558505	0.977384	3.27249	4.93928	4.9131	0.427606	0.506145	4.05789	1.88496	6.16101	1.88496	2.00713	4.70366	4.69494	0.593412	4.69494	0.593412	4.69494	4.68621	4.69494	4.69494	4.68621	0.593412	0.584685	2.42601	1.81514	0.0610865	3.831	3.24631	3.26377	3.76991	3.97935	4.11898	1.8675	2.06822	0.453786	0.453786	0.453786	0.453786	4.57276	4.57276	4.59894	0.506145	1.63188	6.07375	2.02458	4.60767	0.445059	3.90954	1.29154
0.628319	0.427606	3.3074	0.410152	0.410152	4.86947	6.26573	6.15229	6.15229	6.15229	4.18879	4.64258	2.37365	4.69494	0.584685	0.593412	4.66876	4.66876	4.69494	4.68621	2.37365	2.37365	4.76475	2.56563	1.75406	4.0928	1.77151	0.645772	3.98808	0.0436332	0.139626	3.95317	1.74533	4.32842	0.479966	4.57276	4.57276	4.57276	0.453786	2.26893	4.57276	0.453786	2.31256	6.08247	4.04916	6.05629	4.27606	2.43473	4.5204	1.91986
3.3074	0.427606	0.427606	0.427606	0.392699	4.9131	1.76278	4.03171	4.15388	1.88496	4.18879	0.479966	4.68621	4.69494	4.69494	4.68621	4.68621	4.66876	4.69494	4.68621	0.558505	0.558505	0.820305	3.28122	3.90081	4.03171	4.02298	2.93215	2.89725	4.02298	1.79769	3.76118	3.94444	4.33714	2.42601	4.56404	0.453786	4.57276	0.453786	2.26893	0.453786	2.26893	4.57276	0.523599	4.06662	6.02139	4.11025	6.02139	6.09993	4.10152
0.427606	0.427606	0.427606	0.427606	0.410152	4.9131	3.83972	3.97062	6.14356	4.15388	4.2237	4.70366	4.66876	4.69494	2.36492	4.69494	0.584685	2.40855	2.57436	5.12254	0.689405	0.462512	0.392699	0.375246	3.77864	3.9619	2.85361	2.04204	4.19752	6.12611	6.24828	4.00553	3.90954	1.26536	2.2602	2.26893	4.57276	0.453786	4.57276	4.57276	2.26893	0.453786	2.2602	0.532325	6.02139	4.04916	2.07694	4.03171	2.07694	5.98648
3.3074	0.427606	0.410152	3.3074	0.392699	0.410152	0.392699	0.139626	1.74533	6.13483	6.25701	4.70366	0.593412	4.66876	4.68621	4.73857	2.59181	5.09636	4.98292	3.3074	4.90438	3.3074	0.410152	0.410152	3.3074	0.558505	1.23046	4.31969	1.92859	1.85005	4.11025	4.11898	1.80642	4.28478	4.59022	0.453786	2.26893	2.26893	4.57276	2.26893	4.59022	4.57276	0.453786	0.471239	6.06502	4.03171	5.98648	5.98648	5.98648	5.98648
4.90438	3.3074	0.392699	0.410152	0.410152	0.392699	0.392699	0.15708	3.92699	4.0928	4.6164	4.68621	0.567232	4.89565	3.26377	0.645772	3.29867	4.9131	3.3074	3.3074	0.392699	3.3074	3.3074	0.375246	3.29867	0.610865	6.15229	4.18879	4.17134	6.14356	6.12611	4.08407	0.0436332	4.52913	4.59894	4.57276	0.453786	2.26893	2.26893	2.26893	2.26893	2.26893	2.2602	0.471239	6.04757	5.99521	5.98648	5.98648	5.98648	5.98648
0.392699	0.410152	0.392699	3.3074	0.410152	0.392699	3.3074	0.392699	3.54302	3.92699	2.40855	2.59181	3.24631	3.28122	0.479966	4.90438	3.3074	3.3074	3.3074	3.3074	0.410152	0.410152	0.410152	0.410152	3.3074	0.436332	0.0436332	4.03171	1.84132	1.87623	1.87623	1.8326	4.0928	1.28282	4.59894	0.453786	2.26893	0.453786	4.57276	4.57276	4.57276	4.57276	4.57276	4.56404	6.19592	2.0944	4.03171	5.98648	5.98648	5.98648
0.392699	0.427606	3.3074	3.3074	0.410152	3.3074	0.392699	0.392699	0.392699	0.218166	4.98292	0.497419	3.3074	3.3074	3.3074	3.3074	0.410152	3.3074	3.3074	0.410152	3.3074	3.3074	0.410152	0.445059	3.3074	0.392699	0.0959931	6.16101	1.8326	1.8675	6.15229	4.14516	1.85005	4.6164	2.24275	0.453786	2.26893	4.57276	0.453786	4.57276	4.57276	2.26893	0.453786	0.462512	6.12611	5.99521	5.98648	5.98648	5.98648	2.04204
0.427606	0.392699	0.410152	0.410152	3.3074	0.410152	0.392699	3.3074	3.3074	3.3074	0.462512	0.479966	3.3074	0.410152	0.410152	3.3074	3.3074	3.3074	3.3074	0.410152	3.3074	3.3074	3.3074	3.3074	0.410152	0.392699	4.9131	3.82227	3.98808	6.13483	6.16101	1.8675	4.13643	0.349066	4.55531	0.445059	2.2602	4.57276	2.26893	2.26893	4.57276	4.57276	2.26893	4.57276	4.58149	2.05076	5.98648	2.05949	1.9984	3.32485
0.445059	0.427606	0.427606	0.410152	3.3074	3.3074	3.3074	3.3074	0.392699	3.3074	3.3074	0.479966	3.3074	3.3074	3.3074	3.3074	3.3074	3.3074	0.410152	0.410152	3.3074	0.410152	3.3074	3.3074	3.3074	0.392699	0.392699	3.70882	1.76278	6.12611	6.14356	6.14356	6.14356	0.427606	2.24275	4.57276	2.26893	4.57276	4.57276	4.57276	0.453786	2.26893	0.453786	4.56404	4.6164	1.9984	5.25344	5.33198	3.12414	5.07891
0.479966	0.445059	0.445059	0.392699	0.410152	0.410152	3.3074	0.427606	0.392699	3.3074	0.427606	0.445059	0.445059	3.3074	3.3074	0.410152	3.3074	3.3074	0.410152	0.392699	3.3074	0.427606	3.3074	0.410152	3.3074	0.410152	3.3074	0.392699	0.191986	3.92699	6.13483	1.87623	1.85005	6.06502	0.479966	0.453786	2.26893	4.57276	4.57276	4.57276	2.26893	0.453786	4.57276	0.453786	0.453786	3.54302	5.16617	3.12414	0.898845	0.890118
0.445059	0.497419	3.3074	0.445059	3.3074	0.410152	3.3074	0.410152	3.3074	0.410152	3.3074	3.3074	3.3074	3.3074	3.3074	0.410152	3.3074	0.410152	0.410152	3.3074	0.410152	3.3074	0.410152	0.410152	0.427606	3.3074	3.3074	0.392699	3.3074	1.75406	3.9619	3.93572	2.89725	3.49939	0.418879	4.58149	2.26893	2.26893	4.57276	2.26893	4.57276	4.57276	4.57276	4.59022	4.66003	1.02974	5.08763	0.890118	0.881391	0.890118
3.3074	0.462512	0.479966	0.445059	3.3074	3.3074	3.3074	3.3074	0.410152	0.410152	3.3074	0.410152	3.3074	3.3074	0.427606	3.3074	3.3074	3.3074	3.3074	3.3074	3.3074	3.3074	3.3074	3.3074	3.3074	3.3074	3.3074	0.410152	3.29867	0.1309	0.445059	0.794125	5.1749	0.794125	5.13999	4.55531	4.59022	4.57276	2.26893	2.26893	0.445059	2.26893	0.453786	4.56404	4.6164	2.48709	5.12254	3.12414	0.890118	0.890118
0.410152	3.3074	3.29867	3.29867	3.3074	3.3074	3.3074	0.427606	3.3074	0.410152	0.410152	0.410152	3.3074	3.3074	3.3074	0.427606	3.3074	3.3074	3.3074	3.3074	0.410152	3.3074	3.3074	0.427606	4.90438	3.3074	0.541052	5.044	5.14872	5.16617	3.06305	3.06305	3.07178	5.18363	2.96706	2.24275	4.56404	0.453786	4.57276	4.54658	4.57276	4.57276	2.26893	4.56404	4.63385	5.34071	3.13287	0.890118	0.890118	0.890118
0.427606	0.445059	0.610865	0.619592	4.90438	0.445059	3.3074	0.462512	0.479966	0.410152	0.392699	3.3074	3.3074	3.3074	3.3074	3.3074	0.410152	3.3074	3.3074	3.3074	3.3074	3.3074	0.375246	3.3074	3.3074	4.9131	0.305433	5.10509	0.759218	5.20981	5.22726	2.99324	2.97579	2.95833	5.21853	4.21497	0.357792	2.26893	4.57276	4.57276	4.57276	2.26893	2.26893	2.26893	4.59894	0.488692	0.977384	5.07018	0.890118	3.12414
0.410152	0.558505	3.27249	3.3074	0.427606	3.3074	0.427606	0.427606	0.410152	0.392699	0.410152	3.3074	0.410152	3.3074	3.3074	3.3074	3.3074	0.427606	3.3074	3.3074	0.427606	0.427606	3.3074	4.9131	1.78024	0.0523599	6.09993	4.01426	6.12611	4.04916	6.12611	4.06662	4.0928	1.91986	4.17134	1.94604	2.23402	4.56404	4.57276	2.26893	2.26893	2.2602	4.57276	4.59022	4.6164	4.86947	0.933751	0.890118	5.07018	0.802851
3.3074	3.3074	3.3074	0.427606	3.3074	3.3074	0.427606	0.427606	3.3074	3.3074	3.3074	0.410152	0.427606	0.410152	0.410152	3.3074	0.410152	3.3074	3.3074	3.3074	3.3074	3.3074	0.427606	0.575959	2.48709	6.15229	1.85878	4.14516	6.15229	4.14516	4.1277	1.87623	4.17134	6.14356	1.90241	1.90241	4.2237	2.2602	4.56404	2.26893	2.26893	2.26893	4.57276	4.57276	0.453786	4.71239	5.29707	3.12414	5.07018	0.794125
3.3074	3.3074	0.445059	3.3074	0.427606	3.3074	3.3074	0.427606	0.410152	3.3074	3.3074	3.3074	3.3074	0.410152	3.3074	3.3074	0.427606	0.410152	3.3074	3.3074	3.3074	3.3074	3.83972	6.20465	6.11738	4.14516	6.16101	4.14516	6.16974	4.11898	4.11898	4.14516	4.15388	1.88496	1.89368	1.89368	6.26573	2.2602	4.56404	2.26893	2.26893	0.445059	2.26893	2.26893	4.59894	2.30383	3.26377	0.863938	2.95833	3.62156
3.3074	0.410152	4.90438	0.532325	0.575959	0.453786	3.3074	3.3074	0.445059	0.410152	0.392699	0.427606	3.3074	3.3074	3.3074	3.3074	3.3074	3.3074	3.3074	0.410152	0.410152	0.427606	2.67035	4.8782	1.78896	6.14356	6.16101	4.14516	4.10152	1.85005	6.14356	4.05789	1.95477	1.91986	1.89368	6.15229	6.16974	2.19039	2.26893	4.57276	4.57276	4.57276	2.26893	0.445059	4.58149	2.2602	2.3911	0.872665	4.93056	3.54302
3.3074	0.445059	3.22013	4.94801	0.523599	3.3074	0.410152	3.3074	0.427606	0.427606	3.3074	3.3074	0.410152	0.427606	3.3074	3.3074	0.410152	0.410152	3.3074	3.3074	0.445059	4.86947	5.1749	4.93928	1.77151	4.11898	6.16101	1.87623	4.0928	4.07534	1.84132	6.23955	1.94604	4.18879	6.14356	6.15229	6.21337	4.53786	2.26893	2.26893	4.56404	2.26893	2.26893	4.59022	4.56404	2.27765	4.72112	0.471239	5.96903	4.28478
3.3074	3.29867	3.21141	0.706858	3.29867	3.3074	0.410152	3.3074	3.3074	0.427606	3.3074	0.410152	3.3074	3.3074	3.3074	3.3074	0.462512	3.3074	3.3074	0.479966	4.93056	4.95674	3.06305	0.855211	4.8782	3.9968	4.11025	1.84132	4.1277	4.10152	6.25701	6.13483	1.91986	1.91986	4.17134	4.18006	1.90241	0.174533	4.58149	0.453786	4.57276	4.57276	0.453786	2.26893	2.26893	4.59022	2.27765	4.59022	0.462512	2.38237
3.3074	0.436332	3.29867	3.3074	3.3074	3.3074	3.3074	3.3074	3.3074	3.3074	0.445059	0.410152	0.410152	4.9131	4.92183	0.558505	4.92183	3.3074	3.3074	3.75246	2.88852	3.08051	3.09796	5.20981	4.9131	6.23955	4.11025	4.14516	4.14516	6.17847	4.24988	1.91114	4.2237	1.89368	1.8326	4.1277	4.2586	0.445059	2.40855	2.33001	4.55531	2.26893	2.26893	2.26893	2.26893	0.453786	2.26893	2.26893	2.26893	4.57276
0.427606	3.3074	0.392699	3.3074	3.3074	3.3074	0.392699	3.3074	3.3074	0.410152	3.3074	0.445059	3.3074	4.92183	0.523599	0.462512	0.410152	3.3074	0.410152	2.72271	5.12254	3.07178	3.07178	3.09796	5.18363	5.14872	4.88692	4.06662	1.8326	1.84132	1.85878	6.16101	4.19752	1.82387	1.74533	2.76635	2.87107	4.66876	3.735	2.45219	4.58149	0.445059	2.26893	4.56404	4.57276	0.453786	4.59022	4.56404	2.26893	0.453786
0.427606	3.3074	3.3074	3.3074	3.3074	3.3074	3.3074	3.3074	0.410152	3.3074	0.427606	0.479966	0.462512	3.3074	3.3074	0.410152	0.427606	3.3074	4.86074	3.01942	3.07178	3.07178	3.07178	3.07178	3.07178	3.08051	5.16617	6.06502	1.80642	1.8326	6.13483	4.03171	2.77507	3.08051	5.18363	3.06305	3.03687	0.829031	0.968658	2.72271	0.383972	0.453786	0.453786	4.56404	4.56404	4.56404	4.56404	0.453786	4.57276	0.453786
3.3074	3.3074	0.410152	0.427606	3.3074	0.410152	3.3074	3.3074	0.410152	0.410152	0.410152	3.3074	3.3074	0.410152	3.3074	0.392699	3.3074	0.445059	4.86074	5.14872	5.18363	5.1749	5.1749	0.785398	0.794125	5.18363	5.19235	5.19235	0.794125	5.19235	3.01942	0.785398	0.767945	3.03687	0.767945	5.22726	5.22726	3.01942	0.750492	5.27089	2.95833	2.25147	2.26893	2.26893	2.26893	4.57276	0.453786	4.57276	0.453786	4.57276
0.427606	3.3074	3.3074	3.3074	0.427606	3.3074	0.410152	3.3074	3.3074	3.3074	3.3074	3.3074	3.3074	3.3074	3.3074	3.3074	4.88692	2.80125	3.01069	3.01069	5.23599	3.00197	0.750492	5.27089	2.97579	2.98451	2.97579	2.95833	5.32325	5.33198	2.93215	5.34943	2.90597	2.87979	2.16421	6.0912	2.18166	3.89208	3.89208	2.19039	4.73857	0.453786	4.57276	2.26893	2.26893	4.56404	0.453786	4.57276	2.26893	0.453786
3.3074	3.3074	3.3074	3.3074	3.3074	0.427606	0.392699	0.427606	3.3074	3.3074	3.3074	3.3074	3.3074	3.3074	3.3074	0.427606	0.226893	3.81354	6.13483	2.17293	3.89208	6.10865	6.0912	2.19039	2.19039	3.88336	2.19911	2.19911	2.19911	2.19911	6.06502	3.88336	6.06502	6.04757	6.04757	6.06502	6.04757	6.06502	6.06502	3.89208	2.94088	4.57276	4.57276	0.453786	4.57276	0.445059	2.26893	0.453786	4.56404	4.57276
3.3074	3.3074	0.427606	3.3074	3.3074	3.3074	0.410152	3.3074	3.3074	3.3074	3.3074	3.3074	0.410152	3.3074	0.410152	0.218166	3.79609	6.07375	6.08247	2.20784	6.06502	6.08247	6.06502	6.06502	6.06502	6.06502	6.06502	6.06502	6.06502	6.06502	6.06502	6.04757	6.04757	3.88336	6.04757	6.06502	6.04757	6.04757	3.88336	6.10865	2.94961	0.471239	2.26893	4.57276	2.26893	0.445059	4.57276	2.26893	4.56404	0.453786
3.3074	0.410152	0.445059	3.3074	3.3074	3.3074	0.427606	0.410152	0.410152	3.3074	0.392699	3.3074	0.410152	3.3074	0.410152	2.92343	3.74373	3.89208	3.89208	2.18166	3.87463	2.20784	6.06502	6.06502	6.06502	6.04757	6.06502	6.06502	6.06502	6.04757	6.04757	6.06502	6.04757	6.04757	6.06502	6.06502	6.04757	3.88336	6.06502	2.20784	2.19039	0.523599	2.26893	0.453786	2.26893	4.56404	2.26893	2.26893	2.27765	2.26893
3.3074	0.445059	0.427606	3.3074	3.3074	0.445059	3.3074	3.3074	3.3074	3.3074	3.3074	3.3074	3.3074	0.462512	0.253073	6.16101	2.15548	2.17293	6.10865	6.0912	3.87463	3.87463	2.20784	3.87463	6.04757	6.04757	2.20784	2.20784	2.20784	2.20784	6.06502	3.87463	6.06502	2.20784	6.04757	2.20784	6.06502	6.06502	2.20784	2.19911	2.95833	4.55531	4.57276	2.27765	2.26893	2.26893	2.26893	4.57276	0.453786	0.453786
0.445059	0.392699	0.445059	0.427606	3.3074	0.427606	3.3074	3.3074	0.410152	3.3074	0.410152	3.3074	3.3074	3.3074	0.296706	3.62156	2.17293	2.20784	3.87463	3.87463	3.87463	6.06502	3.87463	3.87463	3.87463	6.04757	6.10865	6.14356	6.14356	2.19039	2.20784	6.04757	6.06502	6.06502	6.04757	3.88336	6.04757	6.06502	6.06502	2.20784	2.96706	4.64258	2.33001	4.55531	0.427606	0.436332	4.57276	4.57276	2.26893	0.453786
4.9131	3.3074	0.410152	0.427606	4.90438	3.3074	0.427606	3.3074	3.3074	3.3074	3.3074	3.3074	0.410152	3.31613	4.93928	2.0944	3.87463	3.87463	3.87463	3.87463	2.20784	2.20784	2.21657	6.04757	6.03011	2.94961	0.759218	0.733038	3.91826	6.05629	6.04757	2.20784	3.88336	6.04757	6.06502	6.04757	2.20784	3.87463	2.20784	3.90954	0.541052	0.453786	0.453786	4.59022	4.60767	4.55531	2.33001	4.57276	4.57276	2.26893
3.3074	3.3074	3.3074	3.3074	3.3074	3.3074	0.410152	3.3074	3.3074	3.3074	0.410152	0.410152	3.3074	0.375246	3.07178	3.70882	6.08247	6.0912	6.10865	6.10865	3.87463	2.19911	6.11738	6.0912	3.88336	2.92343	3.0456	0.785398	0.724312	3.89208	2.20784	2.20784	6.04757	6.06502	6.04757	6.04757	6.04757	6.06502	6.06502	3.90081	2.28638	4.54658	2.26893	2.26893	4.57276	4.58149	4.59894	2.34747	4.56404	2.30383
0.445059	0.427606	0.410152	3.3074	0.410152	3.3074	3.3074	3.3074	0.427606	3.3074	3.3074	0.410152	3.3074	4.9131	4.92183	6.16974	0.733038	0.733038	2.97579	2.96706	2.94961	3.90954	6.16974	6.26573	3.07178	3.05433	5.1749	3.0456	2.03331	6.08247	2.18166	6.0912	3.90081	6.11738	2.11185	6.12611	5.34071	0.733038	2.95833	2.92343	0.462512	4.56404	4.56404	2.26893	4.56404	4.57276	0.453786	2.28638	0.453786	2.27765
0.427606	0.410152	3.3074	0.445059	0.410152	3.3074	3.3074	0.427606	0.410152	0.410152	3.3074	0.410152	3.3074	3.3074	0.349066	2.88852	2.82743	5.13127	0.785398	0.785398	5.19235	1.0472	1.6057	1.24791	0.767945	3.10669	3.11541	3.10669	3.03687	0.733038	0.741765	3.00197	2.99324	0.750492	0.741765	5.15745	3.01069	3.02815	5.20108	2.97579	0.418879	4.56404	4.56404	4.56404	4.56404	0.453786	0.445059	0.453786	4.56404	0.453786
0.427606	3.3074	0.427606	3.3074	3.3074	3.3074	3.3074	3.3074	0.410152	0.410152	0.427606	3.3074	0.427606	0.427606	0.427606	0.410152	0.445059	4.95674	3.24631	0.628319	3.15032	3.3074	0.741765	0.794125	3.08051	3.08923	2.94088	2.98451	2.98451	0.724312	0.733038	0.741765	5.27962	2.98451	2.96706	5.31453	2.94961	2.93215	5.34943	2.2602	2.26893	4.57276	4.59022	4.56404	2.26893	4.56404	4.59022	0.453786	4.57276	2.26893
3.3074	3.3074	3.3074	3.3074	0.410152	4.90438	0.445059	0.427606	3.3074	3.3074	0.445059	3.3074	0.427606	0.410152	0.410152	0.410152	4.9131	0.410152	0.410152	0.392699	0.383972	3.31613	0.593412	3.22013	3.20268	4.99164	3.31613	3.34231	3.33358	2.90597	6.14356	2.83616	6.07375	2.19911	3.88336	3.88336	3.88336	2.19911	6.09993	4.72984	4.58149	2.26893	2.26893	0.453786	0.453786	4.56404	4.56404	4.57276	4.56404	0.453786
3.3074	0.427606	0.427606	3.3074	3.3074	0.427606	3.3074	3.3074	3.3074	3.3074	3.3074	3.3074	0.392699	0.427606	0.427606	0.410152	0.392699	0.410152	3.31613	0.392699	3.31613	3.31613	3.31613	3.31613	4.9131	3.31613	3.31613	4.9131	4.9131	4.9131	0.287979	3.7001	6.07375	6.05629	2.19911	3.88336	6.0912	2.86234	0.645772	2.60054	0.401426	4.58149	0.453786	4.56404	4.56404	0.453786	0.453786	4.56404	4.56404	2.26893
0.427606	0.427606	0.427606	3.3074	3.3074	3.3074	3.3074	0.427606	3.3074	3.3074	3.3074	0.427606	3.3074	0.410152	0.392699	0.410152	0.410152	0.427606	0.427606	0.375246	0.410152	3.31613	0.375246	4.9131	0.375246	0.357792	0.392699	0.375246	3.31613	3.31613	0.296706	3.05433	6.14356	3.69137	6.11738	6.10865	1.81514	3.51684	0.532325	0.218166	3.93572	2.16421	4.59022	4.56404	4.56404	4.59022	2.26893	2.2602	0.453786	0.445059
0.410152	3.3074	0.445059	0.410152	3.3074	3.3074	3.3074	3.3074	3.3074	3.3074	0.392699	0.410152	0.392699	0.392699	0.375246	0.410152	0.410152	0.410152	0.410152	0.410152	0.410152	3.31613	0.357792	0.357792	0.375246	0.392699	0.375246	0.375246	0.410152	0.410152	3.31613	0.331613	3.33358	0.253073	4.92183	0.366519	3.31613	0.375246	3.31613	3.14159	3.85718	2.11185	4.58149	4.56404	4.56404	4.56404	4.58149	2.26893	4.56404	2.26893
0.427606	3.3074	3.3074	0.427606	0.427606	3.3074	3.3074	3.3074	0.410152	0.410152	4.90438	0.392699	3.3074	0.427606	0.427606	3.3074	0.410152	3.3074	0.392699	0.410152	0.410152	3.31613	0.392699	0.375246	3.31613	3.31613	0.375246	0.392699	0.392699	0.392699	0.375246	0.410152	4.9131	3.31613	0.392699	0.375246	0.375246	0.357792	0.392699	3.31613	0.18326	3.97935	2.24275	2.26893	4.56404	2.26893	4.59022	4.56404	4.59022	4.56404
3.3074	0.392699	0.410152	3.3074	0.445059	0.410152	3.3074	0.410152	3.3074	0.410152	0.392699	3.3074	0.392699	3.3074	3.3074	0.410152	3.3074	0.410152	0.410152	4.9131	0.392699	0.410152	0.392699	0.392699	0.427606	4.9131	0.392699	0.375246	0.375246	0.392699	0.427606	4.9131	0.410152	3.31613	0.392699	0.392699	0.392699	3.3074	4.9131	4.9131	1.76278	3.98808	2.25147	4.56404	4.56404	4.56404	4.56404	4.59022	4.56404	4.59022
4.90438	0.427606	3.3074	4.90438	0.427606	3.3074	0.427606	3.3074	3.3074	4.90438	4.90438	0.427606	0.410152	0.392699	3.3074	0.392699	3.3074	0.427606	0.410152	3.31613	0.410152	0.427606	3.3074	0.410152	0.392699	0.392699	0.427606	0.392699	0.392699	0.392699	0.410152	0.427606	0.375246	0.410152	0.392699	0.392699	0.392699	0.392699	0.410152	0.410152	3.31613	0.15708	0.253073	4.59022	4.56404	0.453786	2.26893	2.26893	4.56404	0.453786
0.410152	0.410152	3.3074	0.410152	3.3074	0.445059	0.427606	0.427606	0.410152	0.427606	0.392699	3.3074	0.392699	0.427606	0.392699	0.427606	0.392699	0.427606	0.410152	0.410152	4.9131	0.445059	0.392699	0.410152	0.410152	0.392699	0.375246	0.375246	0.410152	0.427606	0.410152	0.410152	0.392699	0.392699	0.392699	0.392699	0.392699	0.410152	0.488692	4.95674	0.139626	4.17134	2.24275	4.56404	0.453786	2.26893	0.453786	2.26893	4.59022	4.56404
0.514872	0.427606	4.90438	3.3074	0.427606	0.427606	3.3074	0.462512	0.445059	0.427606	3.3074	0.410152	0.392699	0.427606	0.410152	0.427606	0.392699	3.3074	0.392699	0.427606	0.392699	0.392699	0.410152	3.31613	0.410152	0.392699	0.410152	0.410152	0.392699	0.392699	0.375246	0.392699	3.3074	0.392699	0.410152	4.9131	0.523599	4.97419	0.820305	3.28122	2.55691	0.436332	4.46804	4.56404	4.56404	4.59022	0.453786	4.56404	0.453786	2.26893
0.671952	0.462512	3.3074	0.445059	4.90438	0.392699	0.427606	0.427606	3.3074	3.3074	3.3074	0.392699	0.392699	0.410152	0.427606	0.427606	0.427606	0.410152	0.410152	0.392699	0.427606	3.3074	0.427606	0.410152	0.392699	3.3074	4.9131	0.523599	0.698132	0.654498	0.427606	0.410152	0.427606	3.3074	0.680678	0.855211	2.522	2.55691	0.418879	2.46091	4.63385	2.33874	2.31256	2.26893	4.56404	2.26893	2.26893	2.26893	2.40855	3.16777
0.584685	0.654498	0.462512	3.3074	0.410152	0.410152	3.3074	3.3074	4.90438	3.3074	0.410152	0.427606	0.410152	3.3074	0.410152	0.410152	0.392699	3.3074	0.392699	0.392699	0.427606	0.392699	0.410152	0.445059	0.427606	0.392699	0.567232	5.15745	4.83456	3.28995	0.811578	4.9131	3.3074	0.846485	4.86074	0.410152	0.436332	2.47837	0.453786	4.68621	2.35619	2.36492	4.68621	4.59894	4.59022	4.58149	4.73857	2.46964	0.733038	0.314159
0.445059	3.28995	0.549779	0.427606	3.3074	0.410152	3.3074	3.3074	0.427606	0.427606	0.427606	3.3074	0.410152	0.410152	0.427606	0.427606	0.427606	0.427606	0.410152	0.410152	0.427606	3.3074	3.3074	3.3074	0.410152	2.86234	2.48709	0.593412	2.47837	3.28995	1.51844	4.94801	0.776672	5.08763	4.85202	4.69494	4.69494	0.523599	4.68621	2.36492	4.68621	4.70366	4.72984	0.349066	4.77348	4.8782	0.148353	4.75602	5.78577	1.52716
0.410152	0.462512	0.619592	4.93928	3.3074	0.427606	3.3074	0.427606	3.3074	3.3074	0.427606	3.3074	3.3074	0.410152	0.392699	0.392699	0.427606	0.392699	0.410152	0.392699	4.9131	0.427606	0.445059	0.462512	0.462512	3.3074	1.8675	0.567232	2.42601	0.287979	1.37008	5.61123	4.93056	0.20944	2.60927	2.38237	0.549779	4.70366	4.70366	4.71239	0.584685	4.68621	2.39983	0.863938	1.58825	3.22013	2.51327	2.44346	5.75959	5.76831
0.392699	3.3074	0.567232	3.28122	0.445059	0.427606	3.3074	0.410152	3.3074	0.427606	3.3074	3.3074	3.3074	0.427606	0.445059	0.427606	0.392699	0.427606	0.445059	0.462512	4.9131	0.410152	4.92183	0.610865	4.9131	3.81354	2.46091	4.89565	2.57436	0.0436332	6.23083	5.49779	0.724312	3.48193	4.11025	2.37365	4.71239	4.68621	4.68621	4.68621	0.593412	2.38237	0.593412	5.23599	0.541052	3.05433	6.04757	1.39626	5.80322	1.40499
0.410152	0.427606	0.410152	0.532325	0.654498	0.479966	3.3074	3.3074	3.3074	0.375246	0.410152	3.3074	0.410152	3.3074	0.445059	4.9131	0.427606	0.410152	0.410152	0.479966	3.3074	0.410152	0.331613	4.9131	0.410152	0.191986	2.73144	4.94801	0.462512	0.139626	1.75406	6.23955	3.35103	3.28122	3.93572	4.68621	4.68621	0.593412	0.593412	2.36492	4.68621	4.70366	0.584685	2.47837	3.23759	2.54818	3.39467	5.81195	5.80322	1.40499
0.410152	3.3074	3.3074	3.29867	0.637045	3.29867	0.410152	3.3074	0.427606	3.3074	3.3074	0.427606	3.3074	0.427606	0.410152	4.9131	0.427606	0.410152	0.427606	0.410152	0.392699	3.31613	4.9131	0.392699	0.375246	4.9131	0.392699	0.410152	4.9131	3.29867	3.88336	4.04044	5.49779	0.0610865	2.22529	0.584685	4.71239	4.68621	4.68621	0.593412	4.68621	0.584685	4.73857	0.628319	1.36136	5.80322	1.40499	3.35976	3.35103	5.81195
0.427606	3.3074	3.3074	0.410152	0.445059	3.28995	4.93928	3.3074	3.3074	0.479966	4.9131	3.29867	4.9131	4.9131	0.462512	0.427606	0.410152	4.9131	0.410152	4.9131	4.9131	3.31613	3.31613	0.375246	0.392699	0.392699	0.375246	0.375246	0.410152	0.392699	0.471239	3.8659	4.04044	4.18879	0.549779	0.584685	4.71239	4.71239	0.584685	0.593412	0.593412	4.71239	2.37365	2.522	3.38594	5.81195	5.80322	5.81195	1.40499	5.81195
3.3074	0.427606	3.3074	3.3074	4.9131	4.92183	3.28122	4.9131	3.28122	0.15708	4.57276	0.139626	0.139626	4.55531	4.9131	0.427606	3.31613	4.9131	0.392699	0.410152	0.392699	0.410152	4.9131	0.392699	0.392699	0.392699	0.410152	3.31613	0.392699	4.9131	0.462512	0.1309	1.87623	0.532325	4.71239	0.593412	4.68621	2.37365	4.70366	4.71239	0.584685	4.71239	4.75602	5.044	3.35103	1.40499	1.40499	5.81195	5.81195	1.40499
3.3074	0.514872	4.9131	0.610865	0.715585	2.13803	0.148353	0.1309	4.62512	4.60767	0.1309	4.62512	4.62512	0.1309	0.139626	4.9131	0.410152	0.410152	4.9131	0.410152	0.410152	4.9131	4.9131	4.9131	4.9131	3.31613	0.410152	0.410152	3.31613	3.3074	0.15708	4.80838	4.66876	4.70366	4.71239	2.37365	4.71239	0.593412	0.593412	0.593412	4.71239	4.68621	4.71239	4.89565	3.45575	3.37721	3.35976	5.80322	1.39626	3.29867
1.7366	4.56404	1.72788	4.60767	4.60767	4.60767	4.62512	4.60767	4.60767	4.62512	0.1309	4.60767	4.60767	4.62512	4.54658	0.584685	0.427606	0.410152	0.410152	0.410152	0.410152	3.31613	0.410152	4.9131	4.9131	4.9131	4.92183	5.01782	2.43473	2.35619	0.567232	0.584685	2.37365	2.36492	4.68621	2.36492	4.71239	4.68621	0.593412	2.37365	0.584685	2.37365	4.84329	2.43473	1.52716	5.72468	1.42244	3.34231	3.3074	1.93732
4.62512	4.60767	0.1309	4.60767	0.1309	0.1309	4.60767	4.60767	4.60767	4.64258	4.60767	4.62512	4.62512	4.62512	4.60767	4.56404	3.29867	0.410152	4.9131	0.410152	0.427606	0.392699	4.9131	0.445059	0.375246	3.31613	4.9131	4.8782	4.76475	0.584685	4.70366	2.36492	4.70366	4.70366	4.68621	4.71239	0.593412	4.68621	0.593412	0.593412	4.68621	0.584685	0.602139	0.619592	0.610865	2.36492	1.56207	1.50098	2.10312	2.08567
4.60767	4.60767	4.62512	4.60767	4.60767	0.1309	4.62512	4.60767	4.60767	4.60767	4.60767	4.60767	4.60767	4.60767	4.60767	4.56404	3.29867	0.427606	0.392699	0.392699	0.427606	4.9131	0.410152	4.9131	4.9131	4.9131	0.148353	0.462512	2.37365	4.70366	0.593412	2.37365	4.68621	2.37365	0.584685	4.71239	0.593412	2.36492	4.68621	4.68621	2.34747	0.602139	2.16421	5.36689	2.11185	2.20784	2.25147	2.25147	2.29511	1.52716
4.60767	4.60767	4.60767	4.60767	4.60767	4.62512	4.60767	4.60767	4.60767	4.62512	4.62512	4.60767	4.62512	4.62512	4.62512	4.60767	4.58149	3.29867	0.410152	4.9131	4.9131	0.410152	0.392699	3.31613	0.392699	4.9131	4.89565	0.113446	2.37365	4.71239	2.37365	4.71239	0.593412	4.71239	4.68621	0.584685	2.37365	0.584685	0.593412	4.68621	4.79966	5.15745	3.76118	3.76118	5.39307	5.37561	2.06822	2.0944	5.32325	5.27962
0.1309	4.62512	4.62512	4.60767	0.1309	4.62512	4.60767	4.60767	4.62512	4.60767	4.62512	4.60767	4.60767	4.60767	4.60767	4.60767	4.4855	0.479966	0.392699	0.410152	0.410152	0.392699	4.9131	0.410152	0.410152	3.31613	3.76991	4.52913	2.36492	0.593412	2.37365	4.70366	4.71239	2.37365	4.68621	0.593412	4.71239	2.36492	4.70366	0.593412	1.71042	5.34943	5.36689	5.38434	1.9635	2.06822	2.0944	2.00713	2.05076	3.76118
4.60767	4.60767	4.62512	4.60767	4.60767	4.60767	4.60767	4.60767	4.60767	4.60767	4.60767	4.60767	4.60767	1.71915	4.60767	4.64258	0.1309	3.28995	0.427606	4.9131	0.427606	4.9131	4.9131	0.410152	0.375246	3.31613	0.191986	1.88496	0.575959	4.70366	4.68621	4.68621	0.593412	0.593412	4.68621	4.68621	4.68621	4.71239	4.70366	2.33874	2.30383	5.36689	5.39307	5.38434	2.00713	5.40179	5.38434	5.36689	1.98968	5.38434
0.1309	0.1309	4.60767	4.60767	0.1309	1.71915	4.60767	4.60767	4.60767	4.62512	4.60767	4.62512	1.71915	4.60767	4.62512	4.60767	0.139626	3.29867	0.427606	0.392699	0.410152	0.410152	0.410152	0.410152	0.410152	3.31613	3.76118	0.314159	2.36492	2.36492	0.593412	4.71239	0.593412	0.593412	4.71239	0.584685	4.70366	4.72112	4.86947	0.610865	5.35816	2.00713	5.40179	5.39307	2.02458	2.05076	5.38434	2.00713	2.02458	2.06822
4.60767	4.62512	4.62512	4.60767	4.62512	4.60767	0.1309	4.62512	4.62512	4.62512	4.60767	4.60767	4.62512	4.62512	0.1309	4.60767	4.60767	4.41568	4.98292	4.93056	0.410152	0.410152	4.9131	0.392699	0.375246	0.410152	4.89565	1.87623	2.27765	4.6164	4.66876	4.67748	4.70366	4.71239	0.584685	4.72112	4.72984	0.453786	4.6513	1.44862	2.16421	2.02458	5.38434	1.94604	2.00713	5.38434	5.38434	5.37561	5.36689	2.06822
4.60767	4.60767	0.1309	4.60767	4.60767	4.60767	1.71915	4.60767	1.71915	4.60767	4.60767	4.60767	1.71915	4.62512	4.62512	4.53786	0.122173	0.226893	1.23918	3.28122	0.427606	3.3074	0.427606	0.392699	0.410152	4.9131	3.80482	0.305433	2.17293	4.04916	4.11898	2.20784	4.3895	2.29511	0.497419	4.86074	3.9968	0.401426	3.84845	5.31453	3.76118	2.05076	2.00713	2.02458	5.39307	5.38434	2.06822	5.39307	2.02458	3.76118
4.60767	4.62512	0.1309	4.60767	4.62512	4.62512	0.1309	4.60767	1.71915	0.1309	1.71915	1.71915	4.60767	1.71915	1.71915	1.72788	0.113446	2.32129	1.80642	1.309	4.96546	0.375246	0.427606	0.392699	4.9131	0.366519	2.76635	2.82743	2.81871	2.86234	2.93215	2.99324	3.03687	0.837758	2.74017	2.53945	2.522	4.55531	5.63741	3.80482	2.16421	5.37561	5.38434	5.38434	2.05076	2.06822	2.05076	5.38434	5.38434	1.9635
4.62512	4.59022	4.60767	4.60767	4.57276	1.7366	1.74533	4.37205	4.3546	4.3895	1.72788	4.60767	4.60767	4.60767	4.37205	4.45059	2.37365	2.43473	1.76278	4.15388	3.25504	4.9131	0.410152	0.410152	3.31613	3.80482	4.05789	2.94961	0.872665	0.890118	5.53269	2.60927	0.925025	5.48906	5.35816	2.73144	2.40855	1.14319	5.59378	5.3058	3.76118	2.05076	2.00713	2.05076	5.37561	5.39307	2.02458	2.06822	5.38434	2.00713
4.62512	4.62512	4.60767	4.60767	1.72788	2.31256	1.81514	6.26573	1.85878	6.25701	1.77151	4.40696	0.1309	0.1309	0.122173	2.31256	0.584685	0.497419	6.19592	6.15229	3.35103	5.01782	0.445059	0.392699	4.9131	3.735	2.05076	3.9968	0.218166	3.9968	0.0523599	2.64417	2.60054	5.5676	0.925025	5.49779	5.32325	0.296706	1.16937	1.51844	2.08567	2.06822	5.38434	2.05076	2.00713	5.38434	2.00713	2.00713	2.00713	5.40179
4.60767	4.60767	4.60767	0.139626	1.75406	3.88336	1.7366	6.15229	6.14356	6.15229	1.40499	3.28122	4.20624	4.24115	2.36492	4.7473	0.541052	1.8675	6.21337	1.78896	1.76278	1.38754	0.549779	0.392699	2.79253	4.0928	2.63545	5.55887	5.55887	0.916298	5.55015	5.57633	2.60054	2.60054	5.55887	0.933751	2.41728	2.45219	5.81195	5.3058	5.37561	2.00713	2.02458	5.39307	2.00713	5.37561	2.00713	2.06822	2.0944	5.39307
0.1309	4.62512	0.1309	4.41568	0.427606	3.3074	0.113446	3.9968	4.1277	1.8326	6.15229	5.48033	4.93056	0.15708	2.60054	0.575959	2.48709	4.04044	4.08407	6.20465	1.78896	1.76278	1.43117	0.506145	2.64417	2.66163	5.57633	2.60054	2.60927	2.62672	2.60927	2.60927	2.60927	5.57633	2.62672	5.53269	3.07178	0.122173	3.53429	5.9603	5.22726	5.36689	2.05076	2.06822	2.05076	5.39307	5.38434	2.06822	2.00713	2.06822
0.1309	1.72788	4.50295	0.462512	0.392699	4.9131	3.68264	3.94444	6.14356	4.13643	4.10152	5.45415	3.27249	3.55175	2.63545	5.06145	4.86947	1.75406	6.19592	1.80642	1.78024	6.15229	4.13643	1.8675	5.53269	2.60927	2.60054	2.60054	2.60927	2.60927	2.60927	5.57633	2.60054	2.60927	5.54142	3.00197	0.1309	2.63545	0.139626	3.67392	5.8294	5.22726	2.19911	2.11185	2.00713	2.06822	2.00713	5.38434	5.38434	2.05076
0.1309	0.139626	1.72788	0.785398	0.479966	3.3074	3.3074	3.76991	1.76278	4.14516	4.17134	4.10152	3.33358	0.733038	0.427606	0.427606	0.410152	4.9131	0.0959931	4.01426	6.21337	6.19592	1.90241	4.0928	0.872665	0.881391	0.890118	2.76635	2.72271	2.68781	2.67035	2.66163	2.61799	0.925025	0.933751	1.02102	2.62672	2.6529	0.139626	2.63545	1.51844	3.63028	1.6057	2.38237	0.593412	0.593412	2.22529	2.13803	2.15548	2.13803
0.1309	0.139626	1.72788	4.85202	0.654498	0.602139	4.93928	1.77151	4.03171	6.15229	6.15229	4.11898	1.78024	5.044	4.92183	4.9131	0.488692	3.90954	1.84132	1.78024	4.08407	1.97222	5.42797	5.42797	0.837758	5.41052	3.11541	0.820305	0.820305	0.0349066	0.0436332	0.0523599	0.0261799	3.15032	5.40179	2.53945	4.59022	2.6529	0.139626	4.59022	2.63545	1.51844	6.26573	4.51168	2.17293	1.41372	2.42601	5.09636	5.64614	5.18363
4.42441	4.58149	0.1309	1.72788	4.52913	4.85202	4.92183	0.436332	3.88336	1.74533	1.8675	4.17134	6.14356	1.78896	0.0872665	0.18326	4.11025	2.36492	0.558505	2.53073	4.14516	2.66163	0.925025	2.60927	5.57633	5.58505	2.58309	2.60054	2.60927	5.57633	0.925025	2.61799	5.55015	2.68781	2.77507	2.94088	2.60927	4.59022	2.6529	4.59894	0.148353	1.45735	3.19395	1.80642	6.0912	6.10865	6.15229	2.05076	6.16101	4.49422
2.29511	4.56404	4.60767	1.72788	1.72788	1.7366	4.92183	0.471239	3.83972	1.81514	6.09993	1.91114	4.11898	4.05789	3.92699	3.94444	4.13643	0.724312	0.872665	2.64417	5.5676	2.62672	2.60927	2.60054	2.60927	2.62672	2.60927	5.57633	2.60054	2.60054	2.60054	2.60054	2.60054	0.933751	2.69653	5.51524	0.139626	0.139626	0.139626	5.68105	3.29867	1.87623	4.67748	1.61443	6.06502	4.36332	1.37008	1.37008	4.23242	1.85878
0.925025	4.32842	4.54658	1.72788	0.1309	4.60767	4.47677	4.81711	2.85361	2.76635	0.925025	2.66163	2.74017	0.113446	3.9619	0.322886	3.9619	2.13803	2.74017	2.66163	2.60054	2.60927	5.57633	5.57633	2.60927	2.58309	2.60927	5.57633	5.57633	2.60927	2.60927	0.933751	2.60054	2.60054	2.64417	2.7838	2.48709	2.64417	3.29867	3.29867	5.27962	5.27089	4.76475	6.19592	4.46804	4.51168	1.309	4.47677	6.06502	6.06502
5.20981	2.27765	0.1309	0.139626	4.60767	4.49422	4.15388	2.14675	2.62672	2.62672	0.933751	2.60054	2.67035	3.00197	5.48906	5.51524	2.73144	0.925025	2.60054	2.60054	2.62672	0.933751	2.60927	0.933751	2.60054	2.60054	2.62672	2.60927	0.933751	2.62672	2.60927	2.60054	2.60054	0.933751	0.933751	5.47161	1.42244	5.51524	5.27962	5.23599	1.63188	5.25344	1.89368	1.72788	1.36136	1.32645	6.06502	1.29154	1.32645	4.39823
0.907571	3.25504	2.27765	0.1309	0.1309	4.47677	4.11898	0.0523599	2.61799	2.62672	5.57633	2.60054	2.60054	2.63545	5.5676	2.60927	0.933751	2.60054	2.60927	5.57633	0.933751	2.62672	2.60054	2.62672	2.60054	2.60054	2.60054	2.58309	2.60054	2.60054	2.60054	2.60927	0.933751	2.60054	5.5676	2.69653	0.968658	5.4367	5.27089	5.23599	1.64061	1.63188	1.88496	4.59022	4.46804	4.1277	6.07375	1.37881	4.45932	4.4855
0.837758	3.25504	0.191986	0.1309	4.23242	4.55531	0.113446	2.75762	0.933751	2.60054	5.57633	2.58309	0.933751	2.60054	5.57633	2.60927	0.933751	5.57633	0.933751	2.60054	2.60054	2.60054	5.57633	2.62672	2.60054	0.933751	0.933751	2.60054	5.57633	2.60927	2.60054	5.57633	2.60927	2.60054	5.5676	2.71399	3.29867	3.34231	1.63188	1.64934	5.23599	4.82584	2.22529	0.462512	0.462512	2.55691	5.11381	4.11898	6.10865	6.0912
3.10669	0.863938	0.951204	0.122173	4.13643	0.18326	2.31256	0.942478	2.60054	0.933751	2.60054	2.60054	2.60927	2.60927	0.933751	2.62672	5.57633	2.60054	2.60054	2.60054	5.57633	2.60054	5.57633	2.60927	2.60054	0.933751	2.62672	2.60054	0.933751	2.60927	2.60054	0.933751	2.60054	0.933751	0.933751	5.5676	2.70526	0.907571	5.4367	1.91114	1.91986	0.244346	2.45219	2.57436	4.99164	0.532325	0.532325	2.56563	0.479966	0.968658
3.05433	5.20108	0.933751	2.43473	4.26733	2.64417	0.933751	0.933751	0.933751	2.60054	2.60054	2.60054	2.62672	2.60054	2.62672	0.933751	0.933751	0.933751	2.58309	5.57633	2.60054	2.62672	2.60927	2.60927	0.933751	2.60927	5.57633	5.57633	2.62672	2.60054	2.60927	5.57633	0.933751	5.57633	2.60054	5.5676	5.53269	0.916298	5.53269	2.26893	2.45219	0.532325	0.541052	2.57436	5.00909	2.57436	5.00037	2.56563	4.98292	0.523599
3.0456	3.0456	5.19235	0.785398	0.898845	2.62672	2.60927	5.57633	5.57633	2.60927	2.60927	0.933751	2.60927	2.62672	2.60927	2.60054	2.60927	2.60054	2.60054	0.933751	5.57633	2.60054	2.60054	2.60054	2.60927	2.60054	2.60054	0.933751	2.60927	2.62672	2.60927	2.60054	2.60927	2.60054	2.60054	2.58309	2.62672	5.55887	2.73144	2.71399	2.56563	2.56563	2.57436	2.57436	2.57436	2.57436	2.55691	5.00909	5.00909	0.541052
3.05433	3.08923	3.0456	5.35816	5.5676	0.933751	2.60054	5.57633	2.60054	2.62672	2.62672	2.60927	5.57633	5.57633	0.933751	2.60054	0.933751	5.57633	2.60054	2.58309	2.62672	2.60927	2.62672	2.62672	2.60927	0.933751	0.933751	2.60054	2.60927	2.60054	5.57633	2.60054	2.62672	2.60927	2.60054	2.60927	2.60927	2.6529	2.74017	2.60927	0.549779	2.56563	2.56563	2.57436	2.57436	5.00909	2.57436	5.00909	5.00909	2.56563
5.20108	5.20108	5.21853	2.86234	5.38434	5.49779	5.55015	0.925025	2.60054	2.60054	2.60054	2.58309	5.57633	2.60927	2.58309	2.60054	2.60054	2.60927	2.61799	5.57633	2.60054	2.60927	0.925025	2.60927	2.62672	2.60054	5.57633	2.60054	0.933751	0.933751	2.60054	2.60927	2.60054	2.60927	2.60054	2.58309	2.62672	2.62672	2.67908	2.74889	0.593412	2.57436	2.56563	2.56563	2.57436	5.00909	2.57436	2.57436	2.57436	5.00909
1.02974	3.40339	4.96546	2.29511	0.366519	5.97775	3.15905	4.03171	0.0349066	6.27446	6.23083	2.20784	2.94961	0.872665	5.48033	2.81871	2.19039	0.139626	0.200713	2.19039	2.80998	5.52397	0.907571	2.64417	5.57633	5.57633	0.925025	2.60927	2.60054	2.60054	2.58309	2.60054	2.60054	5.57633	2.60054	2.60054	0.933751	2.60927	2.67035	5.25344	5.00909	2.57436	2.57436	2.57436	2.57436	2.57436	5.00909	2.57436	2.57436	2.57436
1.9635	5.01782	1.71042	5.00909	4.86947	0.279253	1.9635	3.97935	3.88336	2.16421	2.16421	3.91826	3.91826	0.392699	2.16421	0.366519	3.92699	2.16421	2.16421	2.16421	0.383972	3.94444	3.97062	3.97062	0.253073	0.218166	0.165806	4.02298	0.0872665	4.04044	0	4.05789	4.06662	0.863938	0.872665	5.48033	0.890118	2.74889	2.72271	2.75762	5.01782	2.57436	2.57436	2.57436	2.57436	2.57436	2.55691	2.57436	5.00909	5.00909
1.8675	5.03527	5.03527	5.03527	5.00909	1.87623	1.91986	1.98968	0.340339	3.89208	2.16421	3.91826	3.90081	3.91826	2.16421	0.410152	0.410152	2.16421	3.90081	2.16421	2.16421	2.16421	2.16421	3.91826	3.91826	2.16421	3.91826	2.16421	2.16421	2.16421	2.16421	2.16421	0.392699	2.16421	3.92699	2.16421	3.94444	0.340339	2.95833	0.558505	2.57436	0.549779	0.549779	2.57436	2.57436	2.56563	5.00909	2.57436	2.57436	2.57436
1.90241	1.80642	5.03527	1.48353	1.55334	1.65806	5.00037	4.66003	4.36332	0	0.811578	2.17293	0.10472	2.17293	3.9968	0.244346	0.270526	2.16421	0.322886	3.94444	0.366519	2.16421	2.16421	2.16421	0.392699	3.91826	3.91826	3.91826	0.392699	3.91826	3.91826	0.392699	0.392699	3.91826	3.91826	0.392699	3.91826	3.91826	0.715585	2.58309	2.57436	2.57436	2.56563	0.549779	2.57436	2.57436	2.57436	2.57436	2.57436	2.56563
5.19235	1.82387	1.6057	3.41212	5.044	3.42085	3.42957	4.8782	0.279253	0.401426	0.872665	0.925025	2.60927	0.925025	2.61799	0.916298	5.55015	0.907571	5.52397	0.898845	0.890118	0.881391	0.872665	2.9147	2.20784	6.21337	4.04916	0.0174533	0.0698132	2.17293	4.01426	0.165806	0.165806	0.20944	0.253073	2.16421	3.97062	5.21853	5.00037	2.57436	2.56563	2.57436	2.56563	2.57436	2.57436	2.57436	2.57436	2.56563	2.57436	2.57436
1.0472	0.270526	1.71915	3.42085	1.44862	5.03527	1.46608	1.62316	1.87623	4.66003	0.375246	2.76635	2.61799	2.60054	2.60054	2.60054	2.58309	2.60927	2.60054	2.60927	2.60054	2.60054	5.57633	2.60054	5.57633	2.60054	2.58309	2.58309	0.925025	2.58309	2.58309	5.57633	5.57633	2.61799	5.55887	0.916298	5.51524	0.855211	2.63545	2.56563	2.57436	2.56563	2.57436	2.56563	2.57436	2.57436	0.541052	2.57436	2.57436	2.56563
0.994838	0.270526	5.00909	1.37881	1.51844	3.42085	5.03527	5.03527	1.71042	1.94604	1.90241	2.45219	0.898845	0.933751	2.60054	2.60054	2.60054	2.58309	2.60054	2.60927	2.60927	2.60927	2.58309	2.60054	5.57633	2.60054	2.60054	2.60054	5.57633	2.60927	2.60054	0.933751	0.933751	2.60054	2.60054	2.62672	2.71399	2.67908	0.549779	2.57436	2.57436	2.56563	2.57436	2.57436	2.57436	2.57436	2.57436	2.56563	2.57436	2.57436
2.01586	3.45575	1.88496	1.30027	5.03527	5.03527	3.41212	5.03527	5.03527	3.42085	1.87623	0.261799	2.47837	1.1781	5.52397	2.66163	5.57633	5.57633	2.60927	5.57633	5.57633	2.60927	2.60927	2.60927	2.60927	2.60927	2.60927	2.62672	5.5676	2.60054	0.933751	2.62672	2.62672	2.62672	0.933751	0.933751	2.74889	5.40179	2.70526	0.471239	0.506145	2.60927	2.57436	5.00037	2.56563	2.56563	2.56563	0.549779	2.57436	2.57436
4.05789	3.46448	0.270526	5.03527	5.03527	5.03527	1.46608	5.03527	3.42085	1.48353	0.287979	1.85878	3.6041	5.89921	5.74213	1.02102	2.70526	0.925025	2.62672	2.60054	2.60054	2.60927	2.60054	5.57633	2.62672	2.62672	5.5676	5.5676	0.933751	2.60054	2.60054	2.60054	2.60054	0.933751	2.67035	3.0456	3.49939	1.45735	3.57792	3.57792	3.57792	3.61283	4.79966	0.497419	0.532325	2.59181	2.58309	2.56563	2.57436	2.56563
4.07534	2.00713	5.22726	4.83456	5.03527	3.42085	5.03527	5.03527	5.03527	1.46608	5.00037	4.46804	6.16101	3.55175	3.55175	3.59538	1.6057	5.84685	0.890118	5.54142	5.57633	2.60054	5.57633	0.933751	2.64417	0.933751	2.76635	0.925025	0.925025	5.5676	2.60927	2.60054	0.933751	2.66163	5.50651	5.84685	3.56047	3.56047	3.56047	3.56047	5.95157	3.5692	5.94285	5.93412	1.49226	3.6041	0.418879	4.89565	2.60927	2.60054
4.0928	2.03331	1.06465	0.287979	5.03527	5.03527	5.03527	3.42085	1.46608	3.42085	1.88496	4.45059	3.831	5.73341	3.40339	4.7822	1.88496	0.270526	2.45219	3.80482	5.46288	0.925025	2.60927	2.63545	0.933751	2.24275	2.80998	5.55887	2.62672	2.60927	2.62672	2.60054	0.951204	5.65487	3.55175	5.94285	1.45735	1.45735	3.59538	3.35976	3.91826	3.62156	3.5692	1.44862	3.56047	5.94285	1.45735	1.4748	3.57792	0.296706
[truncated: 70 more columns]

## Sheet: Phi2
1.23918	0.0523599	2.75762	0.366519	2.33874	1.43117	1.01229	0.366519	2.02458	0.890118	2.75762	2.79253	1.23918	2.79253	2.79253	1.23918	1.06465	2.79253	2.79253	1.22173	2.75762	1.15192	0.244346	2.75762	2.67035	2.18166	2.18166	2.18166	2.18166	2.18166	0.802851	0.942478	2.23402	0.0174533	1.71042	2.61799	2.58309	2.1293	2.1293	2.1293	2.56563	2.35619	0.575959	2.68781	1.11701	1.32645	0.139626	2.87979	1.32645	1.32645
2.16421	3.00197	2.07694	1.15192	1.29154	0.750492	1.02974	1.11701	0.610865	2.75762	1.18682	2.33874	2.67035	2.77507	1.22173	2.79253	1.22173	0.20944	2.79253	2.79253	1.23918	1.22173	1.20428	2.75762	1.01229	2.32129	0.610865	2.18166	0.802851	2.18166	2.18166	2.16421	2.07694	2.18166	1.72788	2.61799	2.58309	2.35619	2.1293	2.35619	2.58309	2.35619	2.14675	1.13446	0.191986	2.87979	2.87979	1.32645	2.87979	1.32645
0.907571	0.401426	0.401426	1.29154	1.65806	2.02458	1.85005	0.994838	0.890118	0.698132	0.610865	2.75762	0.575959	0.750492	2.6529	0.20944	1.22173	1.22173	2.79253	2.79253	2.79253	2.79253	2.80998	1.55334	0.610865	2.54818	2.18166	2.18166	0.785398	2.18166	0.785398	2.16421	0.942478	1.13446	2.6529	0.785398	2.35619	2.58309	2.1293	2.1293	2.35619	1.01229	1.15192	2.51327	1.32645	0.139626	1.32645	2.87979	0.139626	2.87979
2.96706	2.79253	1.0821	1.29154	1.48353	2.40855	2.63545	2.80998	2.80998	0.20944	2.70526	2.37365	2.11185	1.18682	2.75762	2.18166	2.33874	2.63545	2.60054	2.61799	2.80998	2.79253	1.23918	2.58309	2.25147	2.37365	0.785398	2.18166	2.18166	2.18166	2.18166	2.18166	2.42601	1.01229	0.506145	2.58309	2.58309	2.35619	2.58309	2.1293	0.785398	0.767945	2.05949	2.53073	1.32645	1.32645	1.32645	0.139626	0.139626	2.9147
0.418879	2.11185	3.05433	0.226893	1.01229	2.79253	2.79253	1.23918	1.22173	2.79253	0.191986	0.20944	1.13446	0.959931	1.16937	1.18682	0.645772	0.593412	1.16937	1.16937	1.8326	2.80998	2.80998	2.44346	2.49582	0.802851	2.18166	2.18166	2.18166	2.18166	2.18166	2.18166	0.959931	0.837758	0.575959	2.58309	2.35619	2.35619	2.1293	2.1293	0.767945	0.994838	0.715585	2.93215	2.87979	2.87979	1.32645	1.71042	1.32645	1.32645
2.11185	2.47837	2.77507	0.541052	1.79769	2.79253	2.79253	2.79253	2.79253	2.79253	2.79253	2.63545	2.79253	1.22173	0.20944	1.11701	0.959931	0.663225	0.541052	0.645772	2.75762	2.28638	1.15192	0.942478	2.58309	0.767945	2.53073	2.18166	0.610865	0.802851	2.18166	2.18166	2.51327	0.872665	0.977384	2.1293	2.35619	2.35619	1.01229	2.58309	2.58309	0.855211	0.750492	2.9147	0.139626	1.32645	1.32645	2.87979	0.139626	0.139626
2.9147	2.77507	1.0821	1.06465	0.191986	2.77507	2.79253	2.79253	2.79253	2.79253	1.23918	2.79253	2.63545	2.79253	0.191986	2.80998	0.20944	1.16937	1.02974	1.16937	2.14675	2.21657	0.645772	2.68781	2.28638	0.785398	2.18166	2.18166	2.18166	2.18166	2.18166	2.18166	0.942478	2.40855	2.16421	2.35619	2.35619	2.1293	2.1293	2.58309	0.977384	0.680678	0.0872665	2.87979	2.87979	1.32645	2.87979	2.87979	1.32645	1.32645
2.9147	2.94961	1.71042	1.02974	3.08923	1.22173	2.79253	2.79253	2.79253	2.77507	2.79253	2.79253	0.191986	2.63545	2.79253	1.06465	2.79253	1.23918	2.80998	0.20944	0.261799	2.44346	2.23402	2.30383	0.366519	2.26893	2.35619	2.18166	0.610865	2.18166	2.18166	2.18166	0.610865	0.802851	0.907571	2.58309	2.35619	2.1293	2.58309	0.558505	2.32129	2.6529	2.70526	0.139626	1.32645	0.139626	1.32645	2.87979	1.32645	2.87979
1.13446	1.36136	1.29154	2.70526	0.174533	2.63545	2.77507	2.79253	2.79253	2.79253	2.79253	2.79253	2.79253	2.79253	2.79253	2.63545	1.23918	1.06465	1.22173	1.22173	1.02974	1.0821	2.32129	2.60054	2.1293	2.35619	0.802851	0.785398	2.18166	2.18166	2.18166	2.18166	2.51327	0.645772	2.30383	2.35619	2.58309	2.35619	2.35619	0.750492	2.21657	1.5708	0.139626	2.87979	2.87979	2.87979	2.87979	1.32645	1.32645	2.87979
1.16937	2.70526	0.0872665	1.23918	1.0472	0.191986	1.23918	2.79253	2.63545	2.63545	2.63545	2.79253	2.79253	1.06465	2.79253	1.23918	1.06465	1.23918	2.79253	1.22173	1.0821	0.575959	2.53073	2.33874	0.628319	0.785398	2.18166	2.18166	2.18166	0.785398	2.35619	2.18166	2.18166	2.19911	0.820305	0.994838	2.1293	2.35619	2.58309	0.994838	0.628319	1.50098	1.32645	1.32645	1.32645	1.32645	1.32645	1.32645	1.32645	2.87979
2.35619	2.58309	1.15192	1.16937	1.81514	2.80998	2.63545	2.79253	2.79253	2.79253	2.79253	0.20944	0.20944	2.79253	0.191986	0.191986	2.82743	2.60054	1.43117	2.72271	0.855211	2.18166	2.18166	2.18166	2.18166	2.18166	2.18166	2.37365	0.610865	2.35619	2.37365	0.610865	0.610865	2.49582	2.33874	0.785398	2.58309	2.35619	0.610865	0.628319	0.471239	2.87979	1.32645	1.32645	1.32645	2.87979	1.32645	2.87979	2.87979	2.87979
0.663225	0.925025	2.37365	0.10472	1.95477	1.71042	1.22173	2.79253	2.79253	2.79253	2.79253	1.06465	2.63545	0.191986	1.27409	0.575959	1.29154	0.610865	2.04204	2.16421	2.18166	0.610865	2.18166	2.35619	2.18166	2.37365	2.18166	2.18166	2.18166	0.802851	2.18166	2.35619	2.18166	0.942478	0.872665	0.750492	2.1293	2.1293	0.767945	0.698132	1.65806	2.9147	1.32645	2.87979	1.32645	1.32645	1.29154	1.32645	0.139626	1.32645
1.88496	0.785398	0.366519	2.67035	0.820305	1.32645	2.80998	2.79253	1.06465	2.79253	0.191986	0.174533	1.43117	1.98968	0.471239	1.15192	1.3439	1.65806	0.959931	0.610865	2.33874	2.35619	2.18166	0.802851	2.18166	2.18166	2.35619	2.18166	2.18166	0.610865	2.18166	2.18166	2.35619	0.628319	2.40855	2.16421	1.01229	0.994838	2.6529	0.10472	1.32645	2.87979	2.87979	1.32645	1.32645	1.32645	1.32645	2.87979	1.32645	2.87979
1.25664	0.349066	0.680678	1.16937	0.244346	1.90241	2.19911	0.558505	1.41372	1.51844	0.314159	1.23918	2.05949	1.69297	1.3439	0.0872665	1.37881	2.93215	2.74017	1.81514	0.593412	2.53073	0.610865	2.18166	0.959931	2.18166	2.51327	2.18166	2.18166	2.18166	2.18166	2.18166	2.18166	2.51327	2.47837	0.733038	2.1293	0.575959	0.750492	1.46608	1.32645	2.87979	1.32645	2.87979	1.32645	2.70526	0.139626	1.32645	2.87979	2.87979
1.18682	1.15192	2.58309	2.26893	1.09956	1.23918	0.575959	1.25664	0.453786	0.436332	1.32645	0.0872665	1.37881	2.93215	2.93215	2.93215	1.37881	1.39626	2.94961	1.16937	0.802851	0.628319	2.18166	2.18166	2.18166	2.18166	0.593412	2.37365	2.18166	2.18166	2.18166	2.18166	2.18166	0.942478	0.820305	0.750492	0.575959	0.767945	3.01942	2.9147	1.32645	1.32645	1.32645	1.32645	1.32645	2.87979	2.87979	2.87979	1.32645	2.87979
2.93215	1.36136	2.87979	1.69297	2.87979	1.20428	1.65806	2.89725	0.0872665	2.9147	2.89725	1.22173	2.93215	0.0872665	2.9147	2.93215	2.94961	2.93215	2.93215	2.94961	1.20428	2.35619	0.628319	2.35619	2.37365	2.42601	2.05949	2.1293	0.802851	0.610865	2.18166	2.18166	0.610865	0.942478	0.925025	0.698132	0.575959	2.02458	0.314159	2.9147	2.87979	2.87979	1.32645	1.13446	2.87979	2.87979	1.32645	1.32645	2.87979	2.87979
1.37881	2.93215	1.3439	2.93215	2.94961	2.93215	2.93215	2.93215	2.9147	2.89725	2.93215	2.93215	0.0872665	2.94961	1.36136	1.22173	1.36136	2.9147	2.93215	2.94961	2.96706	1.16937	0.680678	2.53073	2.49582	2.11185	2.42601	2.18166	2.18166	2.18166	2.18166	0.610865	0.785398	2.51327	2.47837	2.47837	0.820305	0.820305	1.32645	2.87979	1.32645	1.32645	2.87979	2.87979	1.32645	2.87979	2.87979	1.32645	1.32645	2.87979
2.93215	2.93215	1.32645	1.22173	1.36136	2.93215	1.37881	2.93215	1.3439	2.9147	2.93215	1.3439	2.93215	1.3439	0.0872665	2.93215	0.0872665	2.9147	1.36136	2.93215	1.37881	1.15192	0.349066	2.58309	2.46091	2.11185	0.872665	2.37365	2.35619	0.610865	0.802851	2.18166	2.35619	2.51327	0.942478	0.837758	2.63545	0.471239	2.9147	1.32645	1.32645	2.87979	2.87979	1.32645	2.87979	0.139626	1.32645	2.87979	1.32645	2.87979
2.89725	2.93215	1.3439	2.9147	1.37881	1.3439	2.9147	2.9147	2.93215	2.93215	1.37881	1.3439	2.9147	2.93215	2.94961	1.3439	1.3439	2.9147	1.36136	2.94961	1.37881	1.41372	0.20944	1.0821	0.541052	0.872665	2.18166	2.18166	2.18166	2.18166	2.35619	2.18166	0.802851	2.35619	0.628319	2.40855	0.767945	2.93215	2.89725	2.70526	2.9147	1.32645	1.32645	1.32645	2.87979	2.87979	1.32645	1.32645	1.71042	2.87979
2.89725	0.10472	1.32645	2.93215	2.9147	2.93215	2.9147	2.9147	0.0872665	2.93215	2.93215	2.93215	1.3439	2.93215	2.94961	1.22173	2.9147	1.3439	2.93215	1.3439	1.36136	2.93215	0.0872665	1.8326	0.575959	0.925025	0.610865	0.610865	0.610865	2.18166	2.18166	2.18166	2.18166	2.35619	2.35619	2.49582	2.82743	3.01942	1.32645	0.139626	0.139626	1.32645	1.32645	2.87979	1.32645	1.13446	2.87979	2.87979	1.32645	1.32645
2.93215	2.77507	0.10472	1.3439	0.20944	2.53073	1.20428	0.0872665	2.93215	0.0872665	1.3439	1.3439	2.93215	1.32645	2.9147	1.3439	1.36136	2.9147	2.93215	2.93215	1.3439	2.93215	0.10472	2.74017	2.61799	0.767945	2.18166	0.942478	2.18166	2.18166	2.18166	0.610865	2.18166	2.18166	0.593412	2.07694	0.471239	1.32645	1.32645	2.87979	2.87979	2.87979	2.87979	2.87979	1.32645	1.32645	0.139626	0.139626	1.32645	1.32645
1.32645	1.3439	1.27409	1.29154	1.71042	2.1293	0.959931	1.13446	1.3439	1.64061	2.9147	1.3439	2.93215	1.3439	1.3439	2.93215	2.9147	2.9147	2.93215	2.9147	2.9147	2.9147	2.93215	2.94961	2.82743	0.506145	2.54818	2.18166	2.18166	2.18166	2.18166	2.18166	2.18166	2.18166	0.959931	2.61799	0.331613	1.32645	2.87979	2.87979	2.87979	2.87979	1.32645	2.87979	0.139626	2.87979	0.139626	1.32645	1.32645	1.32645
1.32645	1.37881	1.67552	2.75762	1.32645	0.645772	0.785398	0.349066	1.67552	1.36136	1.3439	2.93215	2.93215	1.3439	1.3439	2.93215	2.93215	2.93215	1.22173	2.79253	2.89725	2.9147	1.36136	1.20428	0.383972	1.11701	2.21657	2.19911	0.610865	2.18166	2.18166	2.35619	0.610865	2.18166	0.959931	2.75762	0.0174533	0.139626	1.32645	2.87979	1.32645	2.87979	2.87979	2.87979	0.122173	1.32645	1.71042	1.32645	1.32645	1.32645
1.3439	1.32645	2.93215	2.77507	2.80998	1.3439	1.0821	0.785398	1.06465	2.87979	2.93215	2.9147	2.9147	2.93215	0.0872665	1.32645	2.84489	1.32645	1.3439	2.96706	1.37881	0.0872665	2.93215	2.94961	1.36136	1.67552	1.91986	0.680678	0.610865	0.785398	2.18166	0.610865	2.18166	0.610865	2.53073	0.523599	1.79769	1.32645	1.13446	2.87979	2.87979	1.32645	2.87979	2.87979	1.32645	1.32645	1.32645	2.87979	2.87979	1.32645
1.67552	1.3439	1.3439	2.89725	2.84489	2.89725	2.61799	1.02974	0.802851	2.77507	2.93215	2.93215	2.9147	1.3439	1.309	2.74017	2.86234	1.3439	1.36136	2.93215	2.93215	2.93215	1.3439	2.93215	2.94961	1.65806	0.296706	1.01229	2.51327	0.610865	2.18166	0.942478	2.51327	2.18166	0.575959	2.19911	1.51844	1.29154	2.87979	2.87979	1.32645	1.32645	1.32645	1.32645	1.32645	0.139626	0.139626	1.32645	0.139626	2.87979
0.10472	2.89725	0.10472	2.93215	2.89725	1.69297	2.79253	1.22173	0.575959	0.802851	0.139626	2.9147	0.0872665	2.93215	2.74017	0.226893	1.69297	2.93215	2.9147	2.94961	2.94961	1.64061	2.93215	2.93215	2.77507	2.82743	0.925025	2.58309	0.750492	0.820305	0.942478	2.18166	0.610865	2.18166	2.53073	1.13446	0.244346	2.70526	1.32645	1.13446	1.32645	0.139626	1.13446	1.32645	2.87979	1.32645	1.32645	2.9147	1.71042	1.32645
1.36136	0.0872665	2.9147	2.93215	2.93215	1.309	2.75762	1.32645	1.90241	2.21657	1.02974	0.0872665	1.37881	1.20428	1.25664	0.0872665	2.9147	1.36136	2.93215	2.93215	1.3439	2.93215	0.139626	2.47837	2.11185	2.16421	0.523599	0.680678	0.715585	2.18166	2.18166	0.942478	0.610865	2.18166	2.1293	0.453786	0.0698132	1.32645	1.32645	0.122173	1.32645	2.87979	1.32645	1.309	1.32645	2.87979	0.139626	1.32645	1.32645	1.32645
1.36136	2.93215	1.36136	2.9147	2.93215	2.93215	2.77507	1.25664	1.15192	0.872665	0.802851	2.68781	0.0872665	2.93215	1.36136	1.36136	1.3439	2.94961	1.36136	2.93215	2.86234	2.49582	0.750492	0.680678	2.26893	2.26893	2.07694	2.26893	2.26893	2.18166	2.18166	0.610865	2.35619	2.18166	2.37365	2.11185	0.383972	1.67552	1.32645	1.32645	2.87979	2.87979	2.9147	1.32645	2.87979	2.87979	1.29154	1.32645	1.32645	1.32645
1.36136	2.93215	1.3439	2.9147	1.3439	2.93215	2.93215	2.84489	0.122173	2.6529	2.18166	0.750492	1.3439	2.93215	0.0872665	2.93215	1.3439	2.84489	0.959931	1.09956	2.21657	2.11185	0.698132	0.506145	2.28638	2.28638	2.28638	0.680678	2.47837	2.18166	0.610865	2.18166	2.18166	0.610865	2.53073	0.610865	2.05949	2.96706	0.0349066	2.9147	1.32645	1.32645	1.32645	1.32645	2.87979	1.32645	1.32645	2.87979	1.32645	0.139626
2.9147	1.3439	2.9147	2.9147	2.93215	2.93215	2.93215	2.93215	1.29154	0.122173	2.77507	2.28638	1.69297	2.93215	2.93215	1.15192	1.8675	0.767945	1.0472	2.26893	2.28638	2.07694	2.28638	2.07694	0.715585	2.28638	2.07694	0.698132	0.698132	2.18166	2.51327	2.18166	0.610865	0.785398	2.37365	0.593412	0.802851	2.07694	0.645772	2.05949	1.62316	2.9147	1.32645	0.139626	1.32645	2.87979	2.87979	1.32645	1.32645	1.32645
2.93215	1.3439	2.9147	2.9147	1.3439	1.36136	2.93215	2.93215	1.20428	1.71042	1.20428	2.89725	2.84489	1.20428	2.33874	0.698132	2.26893	2.07694	0.715585	0.715585	2.28638	2.28638	2.28638	2.07694	0.506145	0.715585	0.698132	2.60054	0.907571	2.18166	0.785398	2.35619	2.18166	2.18166	0.785398	0.994838	2.30383	2.19911	0.488692	2.02458	2.98451	0.0174533	1.32645	1.32645	1.32645	1.32645	1.32645	1.32645	2.87979	2.87979
2.9147	1.3439	2.9147	2.93215	2.93215	2.93215	1.3439	2.89725	1.3439	1.309	2.75762	1.8675	2.63545	2.18166	2.26893	2.28638	2.26893	2.28638	0.506145	0.715585	2.28638	2.28638	0.715585	0.715585	2.68781	2.28638	2.28638	0.698132	0.820305	2.51327	0.610865	2.35619	2.18166	2.18166	2.18166	2.35619	1.02974	2.26893	0.593412	0.645772	0.890118	0.506145	1.48353	0.0523599	1.32645	1.32645	0.139626	1.32645	1.32645	2.87979
2.9147	2.9147	0.0872665	1.3439	1.22173	1.32645	0.10472	1.67552	1.36136	0.10472	0.785398	2.23402	2.23402	2.07694	1.13446	1.13446	2.28638	2.07694	2.07694	0.715585	2.07694	1.13446	0.715585	0.506145	0.715585	2.28638	2.11185	2.32129	0.942478	2.35619	2.18166	2.18166	0.942478	0.942478	2.18166	0.802851	0.698132	0.733038	0.855211	2.46091	2.51327	2.42601	0.471239	0.15708	1.3439	1.32645	2.87979	2.87979	1.32645	2.89725
1.3439	2.93215	1.3439	2.9147	1.309	1.18682	1.27409	0.855211	1.90241	1.88496	2.28638	0.645772	2.54818	2.25147	0.715585	1.13446	1.13446	0.506145	0.506145	0.715585	1.13446	2.28638	2.28638	0.506145	0.715585	0.715585	0.698132	0.628319	0.628319	0.767945	2.18166	2.51327	2.35619	0.610865	2.51327	0.680678	2.26893	0.680678	2.51327	0.541052	0.890118	0.942478	0.523599	2.19911	0.279253	0.0174533	1.32645	1.32645	1.32645	2.87979
1.3439	1.309	1.29154	1.01229	0.383972	1.02974	2.21657	2.54818	2.23402	0.767945	0.785398	0.628319	0.610865	1.13446	2.07694	1.13446	2.28638	0.488692	0.506145	0.715585	0.715585	2.28638	0.488692	2.28638	0.715585	2.28638	2.61799	0.994838	1.0472	0.663225	2.53073	0.610865	2.18166	2.18166	2.37365	0.610865	2.6529	2.26893	1.01229	0.907571	0.575959	0.558505	2.56563	0.942478	2.07694	0.20944	1.43117	2.87979	1.32645	1.32645
2.74017	2.56563	0.401426	2.26893	2.25147	2.18166	0.872665	2.0944	0.645772	0.785398	2.18166	0.628319	2.56563	1.13446	2.07694	2.07694	1.13446	0.715585	2.07694	2.28638	2.07694	0.715585	2.28638	0.715585	2.28638	0.680678	2.1293	2.61799	2.82743	0.925025	2.23402	0.628319	2.35619	0.942478	2.37365	2.26893	2.26893	2.6529	2.1293	1.06465	0.663225	0.715585	2.16421	0.593412	0.872665	2.42601	0.383972	1.65806	1.3439	1.32645
2.26893	1.0821	2.18166	2.18166	0.959931	1.13446	2.75762	2.05949	0.628319	0.610865	0.802851	2.37365	2.0944	1.13446	0.488692	0.733038	2.28638	0.715585	0.715585	1.13446	0.488692	2.28638	0.506145	2.28638	0.663225	0.837758	2.72271	0.698132	0.20944	1.20428	0.785398	0.750492	2.35619	0.802851	2.37365	0.715585	2.11185	2.11185	0.715585	0.558505	2.18166	2.25147	2.32129	1.29154	0.733038	1.01229	2.74017	2.96706	0.0174533	2.70526
0.750492	0.925025	0.383972	2.72271	2.77507	2.89725	2.82743	2.32129	0.942478	0.785398	0.942478	2.44346	2.26893	2.28638	0.488692	2.28638	2.07694	2.28638	0.715585	2.28638	2.28638	0.715585	2.07694	0.523599	2.56563	1.01229	0.401426	1.0472	0.331613	1.88496	1.09956	0.785398	2.19911	2.53073	2.37365	0.610865	2.11185	2.11185	2.11185	2.28638	2.28638	2.26893	2.23402	2.60054	0.994838	0.680678	2.23402	0.959931	2.1293	2.98451
2.70526	1.32645	0.0872665	2.9147	1.3439	0.279253	2.05949	0.767945	2.35619	2.35619	0.628319	0.715585	1.13446	2.28638	0.488692	0.506145	0.733038	0.733038	2.28638	0.715585	2.68781	2.68781	2.21657	0.907571	2.58309	0.645772	1.13446	2.60054	2.33874	1.98968	0.174533	2.44346	1.01229	2.00713	2.25147	2.28638	2.28638	2.28638	2.11185	2.6529	2.28638	0.558505	2.61799	0.925025	0.767945	1.01229	0.663225	0.750492	0.558505	0.890118
0.0872665	2.89725	2.89725	2.89725	2.93215	1.18682	2.79253	0.715585	0.628319	0.942478	0.628319	2.19911	0.715585	0.715585	2.28638	0.715585	0.715585	0.733038	2.28638	2.28638	0.593412	2.44346	0.977384	0.191986	0.959931	0.715585	2.19911	1.15192	1.16937	0.645772	1.15192	2.68781	0.855211	2.02458	0.942478	2.28638	2.11185	2.28638	2.11185	1.0821	2.11185	1.0821	2.28638	0.541052	2.35619	1.02974	0.645772	2.54818	2.46091	2.33874
2.89725	2.89725	2.89725	2.89725	1.3439	2.74017	2.60054	0.785398	2.32129	0.628319	2.25147	2.26893	0.733038	0.715585	1.11701	2.28638	2.0944	2.6529	2.53073	0.925025	2.6529	1.29154	2.93215	1.37881	2.67035	0.750492	2.82743	2.33874	0.575959	0.715585	0.593412	2.44346	2.53073	0.977384	1.09956	2.6529	2.28638	2.11185	2.28638	2.28638	2.6529	2.11185	1.09956	2.1293	0.994838	2.32129	2.1293	2.35619	2.1293	2.58309
0.0872665	2.89725	2.9147	0.0872665	1.36136	2.9147	2.93215	1.72788	1.0821	0.750492	2.37365	2.26893	0.488692	0.733038	0.715585	2.23402	2.49582	2.51327	1.09956	1.67552	2.79253	0.0872665	2.9147	2.9147	1.65806	2.72271	0.575959	0.366519	0.925025	0.959931	2.19911	0.680678	2.75762	0.802851	2.25147	2.11185	2.6529	2.6529	2.28638	2.6529	2.26893	2.28638	2.11185	2.0944	2.49582	2.35619	2.58309	2.58309	2.58309	2.58309
1.22173	0.0872665	1.36136	2.9147	2.9147	2.93215	1.36136	1.65806	2.47837	2.23402	0.715585	2.28638	0.575959	0.575959	2.07694	2.68781	0.122173	2.77507	1.65806	0.0872665	1.36136	1.65806	0.0872665	2.94961	0.10472	2.61799	2.6529	2.16421	2.18166	0.785398	2.32129	2.23402	0.523599	2.26893	0.680678	2.28638	2.11185	2.6529	2.6529	2.6529	2.6529	2.6529	1.09956	2.0944	2.51327	1.01229	2.58309	1.01229	2.58309	2.58309
1.36136	2.9147	1.36136	0.0872665	2.9147	1.36136	0.0872665	2.93215	2.9147	2.47837	2.56563	0.942478	2.05949	0.244346	2.84489	2.79253	0.0872665	0.0872665	0.0872665	0.0872665	2.9147	2.9147	2.9147	2.9147	0.0872665	2.87979	1.88496	0.680678	2.53073	2.51327	2.51327	2.53073	2.23402	0.959931	0.680678	2.11185	2.6529	2.11185	2.28638	2.28638	2.28638	2.28638	2.28638	0.715585	2.37365	0.558505	0.802851	1.01229	2.58309	2.58309
1.36136	2.89725	0.0872665	0.0872665	2.9147	0.0872665	1.36136	2.93215	1.36136	1.3439	1.0821	1.25664	0.0872665	0.0872665	0.0872665	0.0872665	2.9147	1.65806	0.0872665	2.9147	0.0872665	0.0872665	2.9147	2.87979	0.0872665	1.36136	1.8326	2.16421	0.959931	0.942478	2.35619	0.628319	2.47837	2.23402	2.70526	2.11185	2.6529	2.28638	2.11185	2.28638	2.28638	2.6529	2.11185	2.0944	0.855211	1.01229	2.58309	2.58309	2.58309	0.593412
2.89725	1.36136	2.9147	1.3439	0.0872665	2.9147	2.93215	0.0872665	0.0872665	0.0872665	1.29154	2.84489	0.0872665	2.9147	2.9147	0.0872665	0.0872665	0.0872665	0.0872665	2.9147	0.0872665	0.0872665	0.0872665	0.0872665	2.9147	2.93215	2.75762	1.0472	0.785398	0.750492	0.802851	2.51327	2.19911	2.18166	0.715585	2.11185	2.6529	2.28638	2.6529	2.6529	2.28638	2.28638	2.6529	2.28638	2.28638	0.593412	1.01229	0.575959	2.23402	2.32129
2.87979	2.89725	2.89725	2.9147	0.0872665	0.0872665	0.0872665	0.0872665	1.36136	0.0872665	1.65806	1.27409	0.0872665	0.0872665	1.65806	0.0872665	0.0872665	1.65806	2.9147	2.9147	0.0872665	2.9147	1.65806	0.0872665	0.0872665	2.93215	1.36136	2.74017	1.09956	0.698132	0.785398	2.37365	2.35619	0.541052	2.70526	2.28638	2.6529	2.28638	2.28638	2.28638	2.11185	2.6529	2.11185	2.28638	2.25147	0.628319	2.05949	0.733038	0.645772	2.44346
2.84489	1.309	2.87979	1.36136	2.9147	1.3439	0.0872665	2.89725	1.36136	0.0872665	2.89725	2.87979	2.87979	1.65806	0.0872665	2.9147	0.0872665	0.0872665	2.9147	1.36136	0.0872665	2.89725	0.0872665	2.9147	1.65806	2.9147	0.0872665	2.93215	3.05433	0.907571	2.23402	2.51327	2.51327	2.35619	0.610865	0.541052	2.6529	2.28638	2.28638	2.28638	2.6529	2.11185	2.28638	2.11185	2.0944	2.07694	0.820305	2.19911	0.855211	0.855211
1.309	2.82743	0.0872665	2.87979	0.0872665	2.9147	0.0872665	2.9147	0.0872665	2.9147	0.0872665	0.0872665	0.0872665	0.0872665	0.0872665	2.9147	0.0872665	2.9147	2.9147	1.65806	2.9147	1.65806	2.9147	2.9147	2.89725	1.65806	0.0872665	2.93215	1.65806	1.20428	0.767945	0.698132	0.802851	2.23402	2.16421	0.698132	2.6529	2.6529	2.28638	2.6529	2.28638	2.28638	2.28638	0.698132	0.628319	0.925025	2.44346	0.855211	2.42601	0.855211
0.0872665	2.86234	1.27409	2.87979	1.65806	0.0872665	0.0872665	0.0872665	2.9147	2.9147	0.0872665	2.9147	0.0872665	0.0872665	1.32645	1.65806	1.65806	0.0872665	1.65806	1.65806	0.0872665	0.0872665	0.0872665	1.65806	1.65806	0.0872665	0.0872665	2.9147	1.71042	0.244346	1.02974	2.54818	0.663225	1.01229	0.575959	2.26893	2.26893	2.28638	2.6529	2.6529	2.11185	2.6529	2.11185	2.28638	0.663225	1.01229	0.855211	0.610865	0.855211	0.855211
1.3439	0.0872665	0.122173	1.69297	1.65806	0.0872665	0.0872665	2.89725	0.0872665	2.9147	2.9147	2.9147	0.0872665	0.0872665	0.0872665	2.89725	1.65806	1.65806	0.0872665	1.65806	2.9147	1.65806	1.65806	1.32645	1.23918	0.0872665	2.79253	0.925025	0.733038	0.663225	2.26893	0.698132	0.698132	0.628319	0.767945	2.61799	2.28638	2.11185	2.28638	0.733038	0.715585	2.28638	1.0821	2.28638	0.645772	0.837758	2.19911	0.855211	0.855211	0.855211
2.89725	2.87979	1.13446	2.68781	1.22173	2.87979	0.0872665	2.86234	2.84489	2.9147	1.36136	0.0872665	0.0872665	0.0872665	0.0872665	0.0872665	2.9147	1.65806	0.0872665	1.65806	1.65806	0.0872665	2.94961	1.65806	0.0872665	2.77507	1.22173	0.558505	2.61799	2.0944	2.0944	2.35619	2.37365	2.3911	2.05949	0.820305	2.21657	2.6529	2.28638	2.28638	2.28638	2.6529	2.6529	2.6529	2.25147	2.26893	0.890118	0.872665	0.855211	2.18166
1.3439	2.75762	0.191986	1.65806	2.89725	0.0872665	2.89725	2.89725	2.9147	1.36136	2.9147	0.0872665	2.9147	0.0872665	0.0872665	0.0872665	1.65806	2.89725	0.0872665	0.0872665	2.89725	2.89725	1.65806	1.22173	2.84489	2.05949	2.33874	0.785398	0.785398	0.750492	0.785398	0.715585	0.698132	2.46091	0.645772	2.47837	2.54818	2.28638	2.28638	2.6529	2.6529	2.6529	2.28638	2.26893	0.663225	0.523599	2.44346	0.855211	0.872665	0.855211
0.0872665	1.65806	1.65806	2.89725	0.0872665	0.0872665	2.89725	2.89725	0.0872665	0.0872665	0.0872665	2.9147	1.32645	2.9147	2.9147	0.0872665	2.9147	0.0872665	0.0872665	0.0872665	1.65806	0.0872665	2.89725	1.18682	0.855211	2.25147	2.49582	2.21657	0.785398	2.21657	0.645772	2.49582	0.628319	0.802851	0.925025	2.49582	0.645772	2.58309	2.28638	2.6529	2.6529	2.6529	2.28638	2.28638	0.558505	0.593412	0.820305	2.19911	0.872665	0.855211
0.0872665	0.0872665	2.87979	0.0872665	2.89725	0.0872665	0.0872665	2.89725	2.9147	0.0872665	0.0872665	1.65806	0.0872665	2.9147	0.0872665	0.0872665	1.32645	1.3439	1.65806	1.65806	0.0872665	0.0872665	2.61799	2.18166	0.733038	2.21657	0.785398	2.21657	0.785398	0.663225	2.23402	2.21657	0.628319	2.49582	2.49582	2.49582	0.785398	1.06465	0.715585	2.6529	1.0821	2.11185	2.6529	2.6529	2.25147	2.68781	2.19911	2.44346	2.25147	2.30383
0.0872665	2.9147	2.79253	2.79253	1.16937	1.29154	0.0872665	0.0872665	2.87979	2.9147	1.36136	2.89725	0.0872665	0.0872665	0.0872665	0.0872665	0.0872665	0.0872665	0.0872665	2.9147	2.9147	1.32645	2.26893	0.593412	0.977384	0.767945	2.35619	0.645772	0.663225	2.51327	2.25147	0.698132	2.44346	0.907571	0.925025	2.37365	0.820305	0.942478	2.6529	2.28638	2.28638	2.28638	2.6529	2.11185	2.26893	2.68781	1.0472	0.890118	2.37365	2.37365
0.0872665	2.87979	0.331613	1.0472	1.22173	0.0872665	2.9147	0.0872665	2.89725	2.89725	0.0872665	0.0872665	2.9147	2.89725	0.0872665	0.0872665	2.9147	2.9147	1.65806	1.65806	2.87979	2.05949	2.26893	0.610865	2.58309	0.645772	0.767945	2.51327	0.680678	0.750492	2.47837	0.907571	2.46091	0.610865	2.37365	2.37365	2.37365	2.28638	2.6529	2.6529	0.715585	2.6529	2.6529	2.26893	2.28638	2.6529	2.18166	2.33874	2.6529	0.279253
1.65806	0.122173	0.331613	1.01229	1.69297	0.0872665	2.9147	0.0872665	0.0872665	2.89725	0.0872665	2.9147	0.0872665	0.0872665	0.0872665	0.0872665	1.29154	1.69297	1.71042	2.84489	1.11701	0.610865	2.26893	2.56563	2.1293	0.785398	2.21657	0.959931	2.21657	0.680678	2.23402	2.47837	0.925025	0.925025	0.610865	0.610865	0.925025	0.733038	0.715585	2.1293	2.28638	2.28638	2.11185	2.6529	2.6529	2.26893	2.6529	2.26893	0.593412	0.994838
0.0872665	1.309	0.10472	1.65806	0.0872665	0.0872665	0.0872665	0.0872665	0.0872665	0.0872665	2.87979	2.9147	2.9147	1.22173	2.77507	1.20428	1.20428	0.10472	0.0872665	2.70526	2.25147	0.698132	2.25147	0.733038	2.1293	0.541052	2.21657	0.628319	0.628319	2.32129	0.541052	0.959931	2.14675	0.942478	0.959931	0.645772	2.21657	2.25147	2.49582	1.01229	0.733038	2.6529	2.6529	2.6529	2.6529	2.11185	2.6529	2.6529	2.6529	0.715585
2.89725	0.0872665	1.36136	0.0872665	0.0872665	0.0872665	1.36136	0.0872665	0.0872665	2.9147	0.0872665	1.309	0.10472	2.77507	1.23918	2.86234	2.9147	0.0872665	2.9147	0.628319	0.663225	2.26893	2.26893	2.25147	0.680678	0.663225	2.18166	2.25147	2.54818	0.977384	0.977384	0.802851	0.593412	2.53073	0.925025	0.820305	0.802851	0.750492	0.506145	0.837758	2.28638	0.558505	2.6529	0.715585	2.28638	2.11185	2.26893	2.28638	1.0821	2.11185
2.89725	0.0872665	0.0872665	0.0872665	0.0872665	0.0872665	0.0872665	0.0872665	2.9147	0.0872665	2.89725	2.84489	1.29154	0.0872665	0.0872665	2.9147	2.89725	0.0872665	2.00713	2.25147	2.26893	2.26893	0.698132	2.26893	2.26893	0.698132	2.21657	2.26893	0.959931	2.53073	0.750492	2.25147	0.820305	0.698132	2.23402	0.698132	0.715585	0.977384	2.58309	2.47837	0.575959	2.11185	2.11185	0.715585	2.28638	2.28638	2.28638	2.11185	2.28638	2.11185
0.0872665	0.0872665	2.9147	2.89725	0.0872665	2.9147	0.0872665	0.0872665	2.9147	2.9147	2.9147	0.0872665	0.0872665	2.9147	0.0872665	1.36136	0.0872665	2.87979	2.05949	0.663225	2.21657	2.21657	2.21657	2.58309	1.01229	0.628319	0.628319	0.610865	1.01229	0.610865	0.750492	1.02974	1.0472	2.30383	1.06465	2.11185	2.0944	0.767945	1.09956	2.00713	0.837758	2.67035	2.6529	2.6529	2.6529	2.28638	2.11185	2.28638	2.11185	2.28638
2.89725	0.0872665	0.0872665	0.0872665	2.89725	0.0872665	2.9147	0.0872665	1.65806	0.0872665	0.0872665	0.0872665	0.0872665	0.0872665	1.65806	0.0872665	0.279253	2.26893	2.32129	2.33874	2.07694	0.785398	1.09956	0.436332	0.820305	0.820305	2.40855	0.855211	1.90241	0.314159	2.46091	1.85005	2.49582	0.959931	1.97222	0.872665	0.366519	1.16937	1.16937	1.95477	2.19911	2.11185	2.28638	2.6529	2.6529	2.28638	2.11185	2.28638	2.6529	2.11185
0.0872665	0.0872665	0.0872665	0.0872665	0.0872665	2.89725	1.36136	1.32645	0.0872665	0.0872665	1.65806	0.0872665	0.0872665	0.0872665	0.0872665	2.89725	1.41372	1.0472	0.820305	1.95477	2.72271	0.855211	2.44346	0.331613	1.90241	1.18682	0.314159	0.314159	0.314159	0.314159	2.47837	1.18682	2.47837	0.925025	0.925025	2.47837	0.925025	2.47837	2.47837	2.75762	0.907571	0.733038	2.28638	0.558505	2.28638	2.1293	2.6529	2.11185	2.28638	2.28638
0.0872665	0.0872665	2.89725	0.0872665	0.0872665	0.0872665	2.9147	0.0872665	0.0872665	0.0872665	0.0872665	0.0872665	2.9147	1.65806	1.3439	3.03687	1.0821	0.890118	0.890118	1.85005	2.47837	0.890118	2.47837	2.47837	2.47837	2.47837	2.47837	2.47837	2.47837	2.47837	2.47837	2.49582	0.925025	1.20428	2.49582	2.47837	2.49582	0.925025	1.20428	2.44346	0.890118	2.0944	2.6529	2.28638	2.6529	2.1293	2.28638	2.6529	2.28638	2.11185
0.0872665	2.9147	2.87979	0.0872665	0.0872665	0.0872665	2.89725	2.9147	2.9147	0.0872665	1.36136	0.0872665	2.9147	0.0872665	1.3439	1.98968	1.0821	1.13446	2.72271	0.349066	2.79253	1.85005	2.47837	2.47837	2.47837	0.925025	0.907571	2.47837	2.47837	0.925025	2.49582	2.47837	2.49582	2.49582	2.47837	2.47837	0.925025	1.20428	2.47837	0.296706	0.383972	0.453786	2.6529	2.11185	2.6529	0.715585	2.6529	2.6529	1.0821	2.6529
0.0872665	2.87979	2.89725	1.65806	0.0872665	2.87979	0.0872665	0.0872665	0.0872665	0.0872665	0.0872665	0.0872665	0.0872665	1.29154	1.51844	2.1293	1.97222	0.383972	2.42601	0.872665	2.79253	2.79253	1.85005	2.79253	2.49582	2.49582	1.85005	1.85005	0.279253	0.279253	2.47837	2.77507	2.47837	1.85005	2.49582	1.85005	0.907571	2.47837	0.296706	0.331613	2.46091	0.733038	2.28638	2.63545	2.6529	2.6529	2.6529	2.28638	2.11185	2.11185
2.87979	1.36136	2.87979	2.89725	0.0872665	2.89725	0.0872665	0.0872665	2.9147	0.0872665	2.9147	0.0872665	0.0872665	0.0872665	3.03687	2.72271	1.90241	0.296706	2.79253	2.79253	1.22173	2.47837	1.22173	1.22173	1.22173	0.925025	0.855211	2.37365	2.37365	1.90241	1.85005	2.49582	2.47837	2.47837	0.925025	1.20428	0.925025	0.907571	2.47837	0.296706	0.890118	2.26893	2.54818	0.733038	2.19911	0.575959	2.28638	2.28638	2.6529	2.11185
2.79253	0.0872665	2.9147	2.89725	2.79253	0.0872665	2.89725	0.0872665	0.0872665	0.0872665	0.0872665	0.0872665	2.9147	1.64061	0.349066	2.02458	2.79253	2.79253	1.22173	2.79253	1.85005	0.279253	1.8326	2.49582	2.51327	2.44346	1.06465	2.6529	2.60054	2.47837	0.925025	0.279253	1.20428	0.925025	2.47837	2.49582	1.85005	2.77507	0.296706	2.72271	2.00713	0.558505	2.14675	0.715585	0.715585	0.733038	0.994838	2.28638	0.715585	2.6529
0.0872665	0.0872665	0.0872665	0.0872665	0.0872665	0.0872665	2.9147	1.65806	0.0872665	0.0872665	2.9147	2.9147	0.0872665	1.37881	0.279253	1.11701	2.44346	0.872665	0.855211	0.855211	2.79253	0.314159	0.837758	0.872665	2.74017	0.907571	2.30383	2.60054	1.09956	1.09956	0.279253	0.279253	0.925025	2.47837	2.49582	0.925025	0.925025	2.47837	2.47837	2.74017	2.84489	0.733038	2.6529	2.6529	2.28638	0.715585	2.28638	2.54818	0.733038	1.01229
2.87979	2.89725	2.9147	0.0872665	2.9147	0.0872665	0.0872665	0.0872665	2.89725	0.0872665	0.0872665	2.9147	0.0872665	2.77507	1.90241	0.575959	1.13446	1.13446	0.820305	2.3911	0.837758	2.49582	0.698132	2.18166	0.680678	0.680678	2.23402	0.698132	2.19911	0.872665	0.349066	0.872665	1.13446	2.40855	2.05949	0.802851	1.85005	2.77507	0.855211	0.872665	2.11185	2.28638	2.28638	2.6529	2.28638	2.28638	0.558505	2.63545	2.14675	1.0821
2.89725	2.9147	0.0872665	2.87979	2.9147	0.0872665	0.0872665	2.89725	2.9147	2.9147	0.0872665	2.9147	0.0872665	0.0872665	2.98451	2.02458	2.19911	0.663225	1.01229	1.01229	0.610865	2.54818	0.750492	0.959931	0.959931	0.628319	2.21657	2.23402	2.28638	2.67035	1.09956	2.33874	2.33874	1.06465	2.61799	0.558505	2.32129	0.733038	0.558505	2.35619	2.11185	2.28638	2.28638	2.28638	2.28638	2.11185	2.11185	2.11185	2.28638	2.11185
2.89725	0.0872665	2.89725	0.0872665	0.0872665	0.0872665	0.0872665	0.0872665	2.9147	2.9147	2.89725	0.0872665	2.89725	2.89725	2.89725	1.3439	2.87979	2.58309	0.279253	1.13446	0.523599	2.1293	2.63545	1.0472	2.25147	2.19911	2.25147	2.26893	0.663225	1.06465	2.67035	1.11701	1.98968	0.820305	0.837758	0.349066	0.872665	0.890118	1.8675	1.13446	2.6529	2.28638	2.26893	2.28638	2.6529	2.28638	2.26893	2.11185	2.28638	2.6529
0.0872665	0.0872665	0.0872665	0.0872665	2.9147	2.79253	2.87979	2.89725	0.0872665	0.0872665	2.87979	0.0872665	2.89725	1.3439	1.3439	2.9147	2.77507	2.9147	1.3439	2.93215	1.37881	1.71042	1.20428	1.95477	0.401426	0.959931	0.10472	0.0174533	0.0523599	0.488692	0.593412	2.54818	0.890118	0.314159	2.75762	1.18682	1.18682	0.314159	2.44346	0.628319	0.698132	2.6529	2.6529	0.558505	0.558505	2.28638	2.28638	2.28638	2.28638	2.11185
0.0872665	2.89725	2.89725	0.0872665	1.65806	2.89725	0.0872665	1.65806	0.0872665	0.0872665	0.0872665	0.0872665	1.36136	2.89725	2.89725	1.3439	2.93215	1.3439	1.64061	1.36136	1.64061	0.0698132	0.0698132	0.0698132	1.18682	0.0698132	0.0698132	1.20428	2.75762	0.279253	1.39626	1.11701	2.40855	2.47837	0.296706	2.75762	2.44346	2.53073	1.09956	0.890118	2.16421	0.698132	2.11185	2.28638	0.715585	2.11185	2.11185	2.28638	2.28638	2.6529
2.89725	2.89725	2.89725	0.0872665	0.0872665	0.0872665	0.0872665	2.89725	0.0872665	0.0872665	1.65806	2.89725	0.0872665	1.3439	1.36136	2.9147	2.9147	2.89725	2.89725	1.37881	1.3439	1.64061	1.37881	2.77507	2.94961	2.96706	2.93215	1.37881	1.64061	0.0698132	3.03687	0.296706	0.401426	2.68781	0.663225	2.21657	0.680678	2.74017	2.82743	1.44862	0.977384	1.0472	2.26893	2.28638	2.28638	0.698132	2.6529	2.6529	2.11185	2.11185
2.9147	0.0872665	2.87979	2.9147	0.0872665	0.0872665	0.0872665	1.65806	0.0872665	0.0872665	1.36136	2.9147	1.36136	1.36136	1.37881	2.9147	1.3439	1.3439	2.9147	1.3439	1.3439	1.64061	2.96706	2.96706	1.37881	1.36136	1.37881	2.94961	2.9147	1.3439	1.64061	1.43117	0.0349066	1.51844	1.15192	1.39626	1.64061	1.37881	1.64061	0.191986	2.61799	1.0472	0.698132	2.28638	2.28638	0.715585	0.698132	2.6529	2.28638	2.6529
2.89725	0.0872665	1.65806	2.89725	2.89725	0.0872665	0.0872665	1.65806	2.9147	1.3439	2.79253	1.36136	0.0872665	2.89725	2.89725	0.0872665	1.3439	0.0872665	2.93215	1.3439	1.3439	1.64061	2.93215	1.37881	1.64061	0.0698132	2.94961	1.36136	2.93215	2.93215	2.94961	1.3439	1.22173	1.64061	2.93215	2.94961	2.94961	2.96706	1.36136	1.64061	1.58825	2.51327	1.06465	2.6529	2.28638	2.6529	2.26893	2.28638	2.26893	2.28638
0.0872665	1.36136	2.9147	0.0872665	2.87979	2.9147	0.0872665	2.9147	0.0872665	2.9147	2.93215	1.65806	1.36136	0.0872665	0.0872665	1.3439	0.0872665	2.9147	1.3439	2.79253	2.93215	1.3439	2.93215	2.93215	2.89725	2.79253	2.93215	2.94961	2.94961	1.36136	2.89725	1.22173	2.9147	1.64061	1.36136	2.93215	1.36136	1.65806	2.79253	2.77507	1.27409	0.942478	1.0821	2.28638	2.28638	2.28638	2.28638	2.26893	2.28638	2.26893
2.79253	2.89725	0.0872665	1.22173	2.89725	0.0872665	2.89725	1.65806	0.0872665	1.22173	2.79253	2.89725	2.9147	1.36136	0.0872665	1.36136	0.0872665	2.89725	1.3439	1.64061	2.9147	2.89725	0.0872665	1.3439	2.93215	1.36136	2.89725	2.93215	1.36136	1.36136	2.9147	2.89725	2.94961	2.9147	2.93215	1.36136	2.93215	1.36136	2.9147	2.9147	1.64061	0.191986	0.541052	2.26893	2.28638	2.11185	2.6529	1.0821	2.28638	2.11185
1.3439	1.3439	1.65806	1.3439	0.0872665	2.87979	2.89725	2.89725	1.3439	2.89725	1.36136	0.0872665	1.36136	2.89725	1.36136	2.89725	1.36136	1.32645	1.3439	2.9147	2.79253	2.87979	2.93215	1.3439	2.9147	2.93215	2.94961	2.94961	1.3439	2.89725	1.3439	2.9147	1.36136	2.93215	1.36136	1.36136	2.93215	1.3439	1.27409	1.13446	1.88496	0.820305	1.06465	2.28638	2.11185	2.6529	2.11185	2.6529	2.26893	2.28638
2.80998	2.89725	2.79253	0.0872665	2.89725	2.89725	1.65806	1.29154	2.87979	2.89725	0.0872665	2.9147	1.36136	2.89725	1.3439	2.89725	1.36136	0.0872665	1.36136	2.89725	2.93215	1.36136	1.3439	1.64061	1.3439	1.36136	2.9147	2.9147	2.93215	1.36136	2.94961	2.93215	0.0872665	1.36136	2.9147	1.22173	2.80998	2.70526	0.994838	0.471239	0.855211	0.942478	0.733038	2.28638	2.28638	0.698132	2.11185	2.28638	2.11185	2.6529
1.0821	2.86234	0.0872665	2.87979	2.79253	1.36136	2.89725	2.89725	0.0872665	0.0872665	0.0872665	1.36136	1.36136	2.9147	2.89725	2.89725	2.89725	1.3439	1.3439	2.93215	2.89725	0.0872665	1.32645	2.9147	1.36136	1.65806	1.22173	2.80998	2.6529	1.11701	1.32645	1.3439	2.89725	0.139626	2.67035	0.977384	0.890118	2.44346	0.959931	2.53073	0.663225	1.09956	1.09956	2.6529	2.28638	2.6529	2.6529	1.0821	0.994838	0.453786
1.16937	2.67035	1.29154	0.0872665	2.9147	2.9147	0.0872665	1.65806	2.79253	0.0872665	2.9147	2.89725	2.9147	0.0872665	1.3439	2.9147	1.36136	0.0872665	2.93215	1.36136	2.89725	2.93215	1.3439	2.87979	1.32645	1.36136	1.20428	0.959931	0.523599	2.19911	2.53073	2.77507	0.191986	0.977384	2.02458	0.994838	0.959931	0.959931	0.680678	0.663225	2.6529	2.68781	2.26893	2.28638	0.698132	2.25147	0.575959	0.942478	0.994838	1.3439
1.309	1.76278	1.20428	2.89725	0.0872665	2.9147	1.65806	0.0872665	2.89725	2.89725	2.89725	0.0872665	2.9147	2.9147	2.89725	2.89725	2.89725	2.89725	2.9147	2.9147	1.32645	1.65806	1.65806	1.65806	2.9147	0.471239	2.53073	0.610865	2.58309	2.32129	0.541052	1.11701	1.02974	0.942478	2.0944	0.628319	2.23402	0.575959	2.26893	1.11701	2.28638	2.26893	2.25147	0.785398	0.541052	2.63545	2.84489	1.85005	0.523599	0.541052
1.3439	2.86234	1.13446	1.18682	0.0872665	2.89725	0.0872665	2.89725	0.0872665	0.0872665	2.89725	0.0872665	0.0872665	1.3439	1.36136	2.93215	2.89725	2.93215	1.3439	2.93215	1.22173	1.32645	2.87979	1.29154	2.86234	1.65806	1.0821	0.575959	1.0821	0.872665	2.25147	0.750492	1.13446	3.00197	2.3911	1.0821	0.558505	2.26893	2.26893	0.698132	0.506145	2.28638	1.09956	0.820305	0.418879	0.0174533	2.28638	2.32129	2.07694	0.488692
2.93215	1.65806	1.18682	0.226893	2.87979	2.89725	1.65806	2.9147	1.65806	2.89725	0.0872665	0.0872665	0.0872665	2.89725	2.87979	2.89725	1.36136	2.89725	2.87979	1.29154	1.22173	1.3439	1.22173	1.15192	1.18682	2.6529	2.54818	0.558505	2.33874	0.366519	2.11185	0.802851	1.0472	2.98451	0.855211	1.13446	0.698132	2.28638	2.28638	2.28638	2.07694	1.11701	0.645772	2.40855	2.68781	1.72788	0.383972	2.40855	0.471239	2.40855
2.9147	2.89725	2.9147	2.79253	2.67035	1.27409	0.0872665	1.65806	0.0872665	2.94961	2.9147	1.65806	1.3439	0.0872665	2.87979	2.79253	2.89725	1.3439	1.3439	1.27409	0.10472	1.3439	1.43117	2.77507	2.9147	3.08923	2.18166	1.11701	1.29154	0.15708	1.16937	0.541052	0.959931	1.81514	0.977384	0.680678	2.28638	2.07694	2.07694	2.70526	2.28638	2.26893	2.11185	2.6529	0.767945	0.645772	1.0821	0.471239	0.471239	2.40855
2.9147	0.0872665	0.0872665	0.122173	1.11701	1.72788	1.3439	0.0872665	2.89725	0.0872665	0.0872665	2.89725	0.0872665	2.89725	1.3439	1.22173	2.89725	2.9147	2.89725	1.3439	2.93215	1.64061	1.22173	2.93215	1.37881	1.20428	2.93215	1.3439	1.18682	1.71042	0.977384	0.750492	2.35619	0.436332	1.02974	2.07694	2.26893	2.28638	2.28638	2.07694	2.28638	2.07694	0.663225	2.28638	2.40855	0.471239	2.40855	1.0472	2.61799	0.471239
2.89725	0.0872665	0.0872665	1.3439	1.309	0.191986	1.18682	0.0872665	0.0872665	1.27409	1.23918	0.139626	1.25664	1.25664	2.86234	2.89725	1.3439	1.22173	1.3439	1.22173	1.22173	1.64061	1.64061	1.37881	2.93215	2.93215	1.37881	1.37881	1.3439	1.36136	2.86234	0.994838	0.750492	2.25147	0.558505	2.07694	0.698132	2.26893	2.07694	2.07694	2.07694	0.698132	1.13446	2.61799	0.977384	0.471239	0.471239	0.471239	2.40855	0.471239
0.0872665	2.89725	0.0872665	0.0872665	1.20428	1.18682	0.226893	1.25664	0.20944	1.32645	0.279253	0.261799	1.8326	1.88496	1.23918	2.89725	1.64061	1.22173	2.93215	1.3439	2.93215	1.3439	1.22173	2.93215	2.93215	2.93215	1.3439	1.64061	2.93215	1.20428	1.29154	0.20944	2.60054	2.14675	2.26893	0.506145	2.28638	1.13446	2.26893	2.26893	0.506145	0.698132	0.663225	2.19911	2.61799	2.40855	2.40855	0.471239	0.471239	2.37365
1.65806	1.23918	1.23918	1.13446	2.60054	1.15192	2.87979	0.261799	1.79769	1.81514	0.261799	1.79769	1.79769	0.261799	0.226893	1.23918	1.3439	1.3439	2.79253	1.3439	1.3439	2.79253	2.79253	1.22173	2.79253	1.64061	1.3439	1.3439	0.0872665	0.15708	1.8675	2.0944	0.680678	2.26893	2.26893	1.13446	2.26893	2.07694	2.07694	2.07694	0.698132	2.28638	0.698132	2.16421	2.47837	2.60054	2.61799	2.04204	0.820305	1.0821
1.48353	1.8675	1.50098	1.81514	1.81514	1.81514	1.79769	1.81514	1.81514	1.79769	0.261799	0.244346	1.81514	1.79769	0.314159	2.74017	2.89725	1.3439	1.3439	1.3439	1.3439	1.64061	1.3439	2.79253	2.79253	2.79253	1.20428	1.06465	0.977384	1.06465	0.558505	0.523599	1.13446	2.70526	2.28638	1.13446	0.698132	2.28638	2.07694	1.13446	2.07694	1.13446	2.1293	2.79253	0.767945	0.698132	0.837758	2.63545	1.09956	1.3439
1.79769	1.81514	0.261799	1.81514	1.8326	0.261799	1.81514	1.81514	1.81514	1.78024	1.81514	1.79769	1.79769	1.79769	1.81514	1.8675	0.139626	1.3439	1.22173	2.9147	2.89725	2.93215	1.22173	1.309	2.94961	1.64061	2.75762	0.453786	0.628319	0.523599	2.26893	2.70526	2.26893	2.26893	2.28638	2.26893	2.07694	2.28638	2.07694	2.07694	2.28638	0.506145	0.610865	0.994838	0.977384	2.89725	0.715585	0.680678	2.80998	1.22173
1.81514	1.81514	0.226893	1.81514	1.81514	0.261799	1.79769	1.81514	1.81514	1.81514	1.81514	1.81514	1.81514	1.81514	1.81514	0.296706	0.15708	2.89725	2.93215	2.93215	2.89725	2.79253	1.3439	2.79253	2.79253	1.18682	1.78024	0.645772	1.13446	2.26893	0.506145	1.13446	2.28638	1.13446	0.506145	0.698132	2.07694	2.70526	2.28638	2.28638	1.16937	2.18166	0.0349066	1.50098	0.0872665	3.10669	1.46608	3.00197	2.87979	0.733038
1.81514	1.81514	1.81514	1.81514	1.81514	1.79769	1.81514	1.81514	1.81514	1.79769	1.79769	1.81514	1.79769	1.79769	1.79769	1.81514	0.279253	0.139626	1.3439	1.22173	2.79253	1.3439	2.93215	1.64061	2.93215	1.20428	1.85005	0.418879	2.68781	2.26893	1.13446	2.26893	2.07694	2.26893	2.28638	2.07694	2.68781	0.506145	2.07694	0.715585	0.593412	0.20944	2.11185	2.11185	3.01942	3.05433	1.71042	0.10472	1.5708	0.0698132
0.261799	1.79769	1.79769	1.81514	0.261799	1.79769	1.81514	1.81514	1.79769	1.81514	1.79769	1.81514	1.81514	1.81514	1.81514	1.81514	0.383972	2.84489	2.93215	2.9147	1.3439	2.93215	2.79253	1.3439	1.3439	0.0698132	1.13446	0.698132	2.70526	2.07694	1.13446	2.26893	2.26893	1.13446	0.715585	2.07694	2.26893	2.70526	2.26893	0.541052	0.575959	1.53589	1.50098	1.46608	1.8326	1.71042	0.10472	0.20944	1.72788	2.11185
1.81514	1.81514	1.79769	1.81514	1.81514	0.244346	1.81514	1.81514	1.81514	1.81514	1.81514	1.81514	1.81514	3.07178	1.81514	0.20944	0.261799	0.174533	1.32645	1.22173	2.89725	1.22173	2.79253	1.3439	2.94961	1.64061	3.08923	1.06465	0.558505	2.26893	2.28638	2.28638	2.07694	2.07694	2.28638	0.715585	0.715585	2.26893	0.698132	1.23918	1.44862	1.50098	3.01942	1.46608	0.20944	1.43117	1.46608	1.50098	0.226893	1.46608
0.261799	0.261799	1.81514	1.81514	0.261799	3.07178	1.81514	1.81514	1.81514	0.226893	1.81514	1.79769	1.50098	1.81514	1.79769	1.81514	1.81514	0.139626	2.89725	2.93215	1.3439	2.9147	1.3439	1.3439	1.3439	1.64061	1.13446	0.645772	2.70526	1.13446	2.07694	2.26893	2.07694	0.506145	0.698132	2.07694	2.26893	2.25147	2.0944	0.698132	1.51844	0.20944	3.00197	1.44862	0.191986	0.15708	3.03687	0.20944	0.191986	0.139626
1.81514	1.79769	0.226893	1.81514	1.79769	1.81514	0.261799	1.79769	1.79769	1.79769	1.81514	1.81514	1.79769	1.79769	0.261799	0.244346	0.244346	0.453786	1.11701	2.75762	1.3439	1.3439	2.79253	2.93215	2.94961	2.9147	1.8326	2.63545	2.63545	0.750492	2.28638	0.715585	2.26893	2.26893	2.07694	0.680678	2.21657	0.750492	0.733038	2.46091	0.0349066	0.191986	1.46608	1.85005	0.20944	3.03687	1.46608	3.05433	1.50098	1.71042
1.81514	1.81514	0.261799	1.81514	1.81514	1.81514	3.07178	1.81514	3.07178	1.81514	1.81514	1.81514	1.50098	1.79769	1.79769	0.314159	0.349066	0.820305	0.715585	1.85005	2.89725	0.0872665	2.89725	2.93215	1.3439	2.75762	2.68781	0.383972	0.837758	2.74017	2.67035	0.959931	0.907571	1.06465	2.51327	0.436332	2.47837	0.645772	1.90241	0.0698132	2.11185	0.15708	0.20944	0.191986	3.01942	1.46608	1.71042	1.44862	0.191986	2.11185
1.81514	1.79769	0.261799	1.81514	0.226893	1.79769	1.8326	1.81514	3.07178	1.8326	3.07178	3.07178	1.81514	3.07178	1.50098	1.46608	1.98968	2.60054	0.959931	0.680678	2.70526	1.37881	2.89725	2.93215	1.22173	2.96706	0.610865	1.09956	1.15192	1.09956	1.01229	0.942478	0.890118	1.0472	0.785398	0.855211	2.46091	2.33874	2.44346	1.98968	0.0349066	3.05433	1.46608	3.03687	0.15708	0.139626	0.15708	1.46608	1.46608	1.8326
1.79769	1.8326	1.81514	1.81514	1.85005	1.43117	1.39626	0.488692	2.07694	2.04204	1.46608	1.81514	0.244346	0.244346	0.488692	0.593412	2.67035	0.977384	2.58309	0.628319	0.436332	2.77507	1.3439	1.3439	0.0698132	2.67035	2.49582	0.994838	1.09956	2.63545	0.15708	1.43117	0.925025	0.226893	0.366519	0.959931	2.47837	2.84489	2.56563	0.0698132	2.11185	0.15708	0.20944	1.72788	3.05433	1.44862	0.191986	1.71042	1.46608	0.20944
1.79769	1.79769	1.81514	1.81514	1.46608	2.53073	1.13446	2.26893	2.60054	2.23402	1.29154	0.453786	1.8326	0.279253	0.453786	1.06465	0.541052	2.28638	2.21657	2.21657	0.837758	1.06465	2.87979	2.93215	2.77507	1.16937	2.32129	1.15192	0.488692	2.72271	0.663225	1.32645	1.44862	0.122173	2.49582	0.226893	0.471239	2.33874	1.23918	2.37365	1.69297	1.71042	1.46608	0.15708	0.20944	1.46608	0.20944	0.20944	0.20944	3.00197
1.81514	1.81514	1.81514	0.226893	2.89725	0.959931	1.02974	0.750492	2.32129	2.26893	0.628319	1.76278	0.663225	0.680678	1.11701	0.663225	2.23402	0.994838	2.18166	2.60054	2.60054	0.628319	2.77507	2.93215	2.1293	2.35619	1.39626	0.122173	0.122173	0.959931	1.71042	0.10472	1.44862	1.44862	1.71042	0.890118	2.16421	2.21657	2.47837	0.0523599	3.05433	0.20944	0.191986	1.44862	0.20944	3.05433	0.20944	1.71042	0.10472	3.01942
0.261799	1.79769	0.261799	0.453786	1.32645	1.65806	0.20944	0.767945	0.628319	2.54818	2.25147	0.820305	2.72271	0.139626	2.42601	2.16421	1.01229	2.33874	2.25147	0.610865	2.60054	2.60054	2.18166	1.25664	2.32129	2.9147	1.67552	1.44862	1.43117	1.41372	3.00197	3.00197	3.00197	1.67552	2.98451	0.191986	1.0821	2.72271	2.56563	0.715585	1.72788	1.50098	0.15708	1.71042	0.15708	1.44862	1.46608	0.139626	0.20944	1.71042
0.261799	3.07178	0.366519	1.29154	2.93215	2.75762	1.20428	0.872665	2.26893	2.19911	2.19911	2.37365	0.314159	1.3439	2.32129	2.56563	0.314159	1.16937	0.575959	2.60054	2.60054	2.25147	0.663225	2.44346	1.72788	3.00197	1.44862	1.44862	3.00197	3.00197	1.43117	1.67552	1.44862	3.00197	0.174533	1.09956	2.72271	0.506145	2.72271	2.51327	0.872665	1.71042	3.12414	1.65806	0.20944	1.71042	0.20944	1.46608	1.46608	0.15708
0.261799	1.8326	3.07178	0.959931	2.84489	0.10472	0.122173	2.68781	2.68781	0.628319	2.18166	2.19911	0.855211	1.02974	2.89725	1.32645	2.9147	2.72271	0.244346	2.32129	2.19911	2.19911	0.890118	0.872665	1.09956	1.0821	2.63545	2.79253	2.84489	1.32645	1.3439	2.93215	2.98451	0.942478	0.907571	0.872665	0.506145	0.488692	2.72271	0.506145	2.44346	0.907571	0.715585	2.84489	0.925025	0.925025	3.08923	1.62316	0.0349066	1.62316
0.261799	1.8326	3.07178	0.0872665	1.09956	2.74017	1.15192	1.23918	0.767945	2.33874	2.33874	0.628319	1.0472	1.02974	1.18682	2.77507	2.84489	2.56563	2.68781	1.06465	0.680678	0.820305	1.90241	1.90241	1.16937	0.366519	0.785398	1.20428	1.20428	0.715585	2.26893	0.698132	0.715585	0.750492	0.453786	2.18166	0.680678	0.488692	2.72271	0.680678	0.506145	1.01229	1.13446	0.418879	2.46091	2.35619	1.18682	0.279253	0.942478	0.191986
0.436332	1.85005	1.8326	3.07178	1.90241	0.122173	2.77507	2.89725	2.53073	2.58309	0.959931	2.18166	2.32129	1.01229	2.02458	0.279253	0.872665	2.61799	2.28638	0.959931	0.715585	1.3439	2.49582	3.00197	0.10472	0.0872665	3.03687	1.44862	3.00197	1.67552	0.942478	2.98451	0.139626	2.89725	2.79253	1.0821	2.0944	0.680678	0.488692	2.25147	2.74017	0.575959	2.61799	2.74017	1.27409	2.84489	1.20428	0.942478	2.75762	0.366519
0.994838	1.8675	1.81514	3.07178	3.07178	3.05433	1.23918	2.86234	2.60054	0.959931	0.855211	2.42601	0.715585	1.0821	2.86234	2.84489	2.61799	2.30383	0.820305	2.94961	0.122173	1.41372	3.00197	1.44862	3.00197	2.98451	1.43117	1.67552	1.44862	1.44862	1.44862	1.44862	1.44862	2.49582	2.89725	1.98968	2.72271	2.72271	2.74017	2.18166	1.0821	1.39626	1.72788	2.9147	1.8675	1.71042	1.51844	1.51844	1.85005	1.0821
0.907571	2.11185	1.88496	3.07178	1.8326	1.81514	0.383972	0.314159	0.872665	1.16937	2.44346	2.93215	1.25664	2.19911	2.79253	0.366519	1.22173	2.28638	2.82743	2.93215	1.44862	1.43117	0.10472	1.67552	3.00197	3.03687	3.00197	1.67552	1.67552	3.00197	1.43117	2.49582	1.44862	1.44862	2.96706	1.23918	0.558505	2.07694	2.68781	2.6529	1.11701	2.68781	1.69297	1.15192	0.0349066	3.12414	0.0523599	1.58825	0.279253	1.85005
0.837758	1.01229	0.261799	0.261799	1.81514	0.366519	2.28638	2.33874	2.98451	1.41372	2.49582	1.44862	1.3439	0.925025	0.226893	0.191986	1.27409	2.49582	1.44862	1.44862	2.98451	2.49582	3.00197	2.49582	1.44862	1.44862	1.41372	3.00197	2.49582	1.41372	3.00197	1.44862	1.44862	0.925025	2.47837	1.90241	0.820305	0.820305	1.11701	1.16937	0.226893	2.70526	2.87979	1.27409	3.12414	1.6057	0.296706	0.0698132	0.0349066	0.10472
0.977384	2.1293	1.01229	1.8326	0.261799	0.383972	0.715585	0.942478	3.00197	1.41372	1.67552	1.44862	1.44862	1.39626	0.122173	3.00197	2.49582	1.44862	1.43117	1.67552	0.925025	1.41372	1.44862	1.41372	1.44862	1.44862	1.44862	1.46608	1.44862	1.44862	1.44862	3.00197	0.925025	1.44862	0.122173	2.89725	0.872665	0.925025	1.13446	1.16937	0.20944	0.226893	1.37881	1.81514	0.174533	0.401426	0.383972	3.07178	1.6057	1.58825
0.994838	2.16421	1.16937	1.8326	0.610865	0.558505	0.925025	1.29154	2.47837	1.44862	1.67552	3.03687	2.49582	1.44862	0.10472	3.00197	2.49582	0.10472	2.49582	1.44862	1.44862	1.44862	0.10472	1.41372	1.44862	0.925025	2.49582	1.44862	1.67552	3.00197	1.44862	1.67552	3.00197	1.44862	0.122173	1.29154	0.820305	0.925025	0.244346	0.20944	2.74017	0.122173	1.06465	0.890118	2.44346	0.890118	0.820305	0.471239	2.75762	1.27409
0.680678	0.994838	0.925025	0.366519	0.698132	0.942478	2.07694	0.907571	1.44862	0.925025	1.44862	1.44862	1.43117	3.00197	2.49582	1.41372	1.67552	1.44862	1.44862	1.44862	1.67552	1.44862	0.10472	1.43117	1.44862	2.49582	1.41372	1.44862	2.49582	1.43117	1.44862	2.49582	1.44862	2.49582	0.925025	0.122173	2.87979	0.872665	2.46091	2.94961	1.37881	0.994838	2.58309	2.56563	0.453786	2.49582	2.49582	2.53073	0.890118	0.785398
2.28638	0.663225	2.53073	0.872665	2.28638	2.96706	2.47837	2.49582	0.925025	1.44862	1.44862	1.44862	1.41372	1.44862	2.98451	2.49582	2.49582	0.925025	1.46608	1.67552	1.44862	1.41372	1.43117	3.00197	0.925025	3.00197	1.67552	1.67552	1.41372	1.44862	1.43117	1.67552	2.49582	1.67552	1.44862	0.122173	1.74533	2.46091	0.802851	2.63545	2.58309	0.925025	2.49582	2.56563	0.436332	0.994838	2.00713	0.994838	0.453786	2.49582
0.733038	0.733038	2.18166	2.56563	2.49582	2.98451	3.00197	1.67552	0.10472	3.00197	1.43117	0.925025	1.43117	2.98451	3.00197	1.44862	3.00197	1.44862	1.44862	2.49582	0.10472	1.44862	1.44862	1.44862	3.00197	1.44862	1.44862	2.49582	3.00197	2.98451	3.00197	1.44862	1.43117	1.44862	1.44862	1.46608	2.98451	0.139626	1.25664	1.02974	0.994838	0.994838	2.56563	0.994838	0.994838	0.994838	2.58309	2.00713	2.00713	2.51327
2.28638	0.698132	0.733038	0.401426	0.122173	2.49582	1.44862	0.10472	1.44862	1.41372	2.98451	3.00197	1.67552	1.67552	0.925025	1.44862	0.925025	0.10472	1.44862	1.46608	1.41372	3.00197	1.41372	1.41372	3.00197	0.925025	2.49582	1.44862	1.43117	1.44862	0.10472	1.44862	2.98451	3.00197	1.44862	3.00197	3.00197	1.37881	1.15192	0.994838	2.51327	0.994838	0.994838	0.994838	0.994838	2.00713	0.994838	2.00713	2.00713	2.56563
0.610865	0.645772	0.750492	0.820305	1.90241	0.20944	0.139626	2.49582	1.44862	1.44862	1.44862	1.46608	0.10472	3.00197	1.46608	1.44862	1.44862	3.00197	2.98451	1.67552	1.44862	3.00197	2.49582	1.43117	1.41372	1.44862	1.67552	1.44862	0.925025	2.49582	1.44862	1.43117	1.44862	3.00197	1.44862	3.03687	1.41372	1.41372	1.3439	1.15192	0.925025	2.56563	0.994838	0.994838	2.56563	2.00713	0.994838	0.994838	0.994838	2.00713
2.53073	0.383972	0.15708	1.13446	1.0821	2.30383	2.25147	2.61799	2.28638	2.33874	0.820305	0.523599	0.994838	1.09956	0.244346	1.15192	0.558505	0.593412	0.523599	0.575959	2.74017	1.74533	2.56563	1.37881	1.67552	0.10472	2.51327	3.00197	1.44862	1.44862	3.03687	1.44862	1.44862	0.10472	1.44862	1.44862	2.49582	3.00197	1.3439	0.418879	2.02458	2.56563	2.56563	0.994838	0.994838	0.994838	2.00713	0.994838	0.994838	0.994838
1.46608	1.51844	1.72788	1.53589	0.122173	0.331613	2.82743	2.72271	1.32645	0.785398	2.33874	1.309	1.309	1.85005	2.32129	0.314159	1.29154	2.32129	2.33874	2.33874	1.8675	1.25664	2.79253	2.77507	2.02458	2.07694	2.1293	2.67035	0.663225	1.0472	0.767945	2.56563	2.53073	2.70526	1.09956	0.244346	1.06465	2.80998	2.84489	2.6529	2.02458	2.56563	2.56563	2.56563	2.56563	0.994838	2.58309	0.994838	0.436332	2.00713
3.07178	1.43117	1.43117	1.44862	1.55334	1.48353	2.93215	1.20428	0.279253	2.89725	2.33874	1.309	1.32645	1.309	0.767945	0.261799	0.261799	0.767945	1.32645	0.767945	2.32129	2.33874	2.33874	1.309	1.309	0.767945	1.309	0.767945	0.767945	0.767945	2.33874	0.767945	1.85005	2.33874	1.29154	0.767945	1.25664	0.349066	0.785398	0.925025	2.56563	2.51327	0.942478	2.56563	0.994838	0.994838	2.00713	0.994838	2.56563	0.994838
2.98451	0.0523599	1.43117	0.383972	0.314159	0.20944	1.58825	0.349066	2.25147	2.1293	1.18682	0.610865	2.19911	0.645772	2.72271	0.471239	2.00713	2.28638	0.366519	1.25664	0.314159	2.32129	0.767945	2.33874	1.85005	1.309	1.309	1.309	1.85005	1.309	1.309	0.279253	1.85005	1.309	1.309	0.279253	1.309	2.87979	1.18682	2.56563	0.994838	2.56563	0.994838	0.942478	0.994838	2.56563	0.994838	0.994838	2.56563	0.994838
1.0821	0.0349066	1.8326	1.90241	1.39626	0.331613	1.90241	0.122173	1.90241	2.60054	0.907571	2.51327	3.00197	2.51327	2.98451	0.959931	0.139626	2.54818	1.74533	1.02974	1.0472	2.6529	1.09956	1.02974	0.506145	2.40855	2.58309	0.733038	2.25147	2.19911	2.67035	2.1293	2.1293	0.506145	0.453786	2.28638	1.20428	0.488692	0.453786	2.56563	0.994838	0.994838	0.994838	2.56563	2.56563	2.56563	0.994838	0.994838	0.994838	0.994838
2.53073	0.366519	1.71042	1.90241	0.418879	1.43117	1.97222	1.81514	3.12414	0.349066	2.63545	2.6529	1.41372	1.44862	1.44862	1.44862	3.03687	3.00197	1.44862	3.00197	1.44862	1.44862	0.10472	1.44862	1.67552	1.44862	1.46608	1.46608	2.49582	3.03687	3.03687	1.67552	0.10472	1.41372	1.69297	2.54818	0.191986	0.907571	0.977384	0.994838	2.56563	0.994838	2.56563	0.994838	2.56563	2.56563	2.51327	0.994838	0.994838	0.994838
2.63545	0.366519	3.10669	2.05949	0.349066	0.331613	1.43117	1.43117	1.72788	1.48353	1.39626	2.56563	2.46091	2.49582	1.44862	1.44862	1.44862	1.46608	1.44862	3.00197	1.43117	1.43117	3.03687	1.44862	1.67552	1.44862	1.44862	1.44862	1.67552	3.00197	1.44862	2.49582	0.925025	1.44862	1.44862	2.98451	1.27409	2.56563	0.925025	2.56563	2.56563	0.994838	2.56563	0.994838	2.56563	2.56563	0.994838	0.994838	0.994838	0.994838
0.785398	2.00713	1.44862	2.14675	2.98451	2.98451	0.331613	1.43117	1.43117	0.331613	3.12414	0.331613	2.3911	0.925025	0.261799	2.94961	1.67552	0.10472	1.43117	0.10472	1.67552	1.43117	3.00197	1.43117	3.00197	1.43117	1.43117	2.98451	0.122173	1.44862	0.925025	1.41372	2.98451	1.41372	2.49582	2.49582	2.84489	0.541052	2.37365	0.977384	2.53073	2.49582	0.977384	0.453786	0.994838	0.994838	0.994838	2.51327	2.56563	0.994838
0.977384	2.00713	1.91986	1.43117	1.43117	1.43117	1.97222	1.43117	0.331613	0.383972	1.22173	2.82743	0.925025	0.453786	2.04204	0.907571	1.309	0.925025	2.98451	1.44862	1.44862	1.43117	1.44862	0.10472	2.98451	2.98451	0.122173	1.69297	0.942478	1.44862	1.44862	1.44862	1.44862	2.49582	1.36136	2.63545	0.942478	0.994838	2.49582	0.925025	0.925025	0.907571	2.18166	0.959931	2.51327	2.53073	0.977384	0.994838	2.56563	0.994838
2.56563	2.35619	1.01229	0.15708	1.43117	1.90241	1.43117	1.43117	1.43117	1.97222	3.12414	0.506145	0.471239	2.51327	0.942478	2.51327	0.680678	0.785398	0.907571	0.15708	1.67552	1.44862	0.10472	2.47837	1.39626	0.907571	2.80998	2.53073	2.51327	0.122173	3.00197	1.44862	2.49582	1.37881	0.383972	2.02458	0.925025	2.49582	2.49582	0.925025	0.436332	2.49582	2.00713	2.02458	0.942478	0.907571	0.977384	0.558505	2.47837	0.942478
0.994838	0.785398	0.907571	1.22173	1.43117	1.43117	1.43117	0.331613	1.97222	0.331613	1.53589	0.523599	0.855211	0.575959	2.63545	0.20944	1.44862	0.366519	2.56563	0.802851	0.244346	0.925025	1.43117	1.39626	0.907571	2.16421	1.16937	0.139626	1.41372	1.43117	1.41372	1.44862	2.47837	0.471239	2.49582	0.436332	2.60054	2.60054	0.925025	1.02974	2.40855	0.907571	0.925025	2.60054	0.925025	0.436332	0.994838	2.54818	2.49582	1.01229
[truncated: 70 more columns]
