# Supplementary material for: Fast and quantitative 2D and 3D orientation mapping using Raman microscopy
Source: Nat Commun. 2019 Dec 5;10:5555. doi: 10.1038/s41467-019-13504-8 (PMC6895231; doi:10.1038/s41467-019-13504-8)
Supplement: Supplementary file 10 — Supplementary Data 3 [file 41467_2019_13504_MOESM10_ESM.xlsx]

## Sheet: Phi
2.29272	2.51144	2.51203	2.29977	2.29566	2.29736	2.29552	2.50889	2.25061	2.63196	2.63187	2.63163	2.63155	2.63099	2.63041	2.63074	2.63057	2.63032	2.63246	2.63038	2.63269	2.63217	2.63155	2.63437	2.63226	2.29756	2.29869	2.29193	2.28966	2.29585	2.2972	2.29558	2.71849	2.71796	2.71772	2.71465	2.27612	2.27831	2.277	2.27922	2.27789	2.27605	2.27763	2.27554	2.716	2.72068	2.72247	2.71987	2.72178	2.71985
2.51229	2.51339	2.51179	2.29461	2.29492	2.29971	2.29732	2.5029	2.35985	2.35888	2.62207	2.62968	2.62902	2.6339	2.63165	2.63118	2.63131	2.63272	2.6306	2.63347	2.63543	2.63174	2.63396	2.6327	2.63428	2.29667	2.29548	2.28793	2.29501	2.29673	2.29441	2.29066	2.29143	2.71627	2.71606	2.27885	2.27895	2.27806	2.27829	2.27748	2.27607	2.27848	2.27821	2.27831	2.71875	2.72094	2.71807	2.72248	2.7196	2.72116
2.51397	2.51083	2.5137	2.29636	2.29406	2.29827	2.62928	2.6316	2.63151	2.24873	2.24675	2.35884	2.24963	2.63068	2.63185	2.63142	2.63309	2.63208	2.63294	2.63124	2.63284	2.63073	2.63181	2.6336	2.63258	2.30086	2.29492	2.29479	2.29328	2.2918	2.29564	2.2937	2.29328	2.71817	2.71517	2.27816	2.27904	2.27717	2.27555	2.27725	2.27533	2.27722	2.27554	2.27523	2.71813	2.71784	2.71814	2.7211	2.71878	2.71925
2.51016	2.51382	2.30175	2.29551	2.29809	2.62586	2.632	2.63245	2.63142	2.63247	2.63357	2.25123	2.35713	2.24672	2.35947	2.63235	2.63216	2.63184	2.63211	2.63275	2.63111	2.63273	2.63037	2.63165	2.77465	2.29517	2.29757	2.29509	2.29427	2.29359	2.29289	2.29287	2.29312	2.71377	2.72107	2.5034	2.27763	2.27604	2.2766	2.27602	2.27443	2.27634	2.27565	2.71946	2.71757	2.71887	2.72012	2.72068	2.72239	2.71866
2.51261	2.51485	2.29569	2.29361	2.30307	2.62996	2.62957	2.63211	2.6304	2.63281	2.63212	2.63224	2.63144	2.25291	2.24718	2.24738	2.24772	2.25084	2.63332	2.63219	2.63176	2.63248	2.63162	2.63091	2.29543	2.29143	2.28948	2.29476	2.29359	2.29274	2.29437	2.29137	2.29336	2.71704	2.27686	2.27716	2.27655	2.27623	2.2774	2.27613	2.27721	2.27462	2.27718	2.7208	2.71793	2.71849	2.71952	2.72023	2.72176	2.72064
2.78284	2.78284	2.78679	2.30055	2.62894	2.62931	2.63172	2.63085	2.63136	2.63273	2.63189	2.63335	2.63128	2.63172	2.63037	2.62946	2.24659	2.24691	2.3577	2.24986	2.62925	2.6333	2.63105	2.63197	2.29213	2.29579	2.29411	2.29487	2.29583	2.29189	2.29183	2.29513	2.2941	2.29031	2.27598	2.27944	2.27843	2.27903	2.27628	2.27548	2.27707	2.27782	2.71702	2.72038	2.71918	2.7218	2.72004	2.71874	2.72023	2.72249
2.78579	2.78312	2.78638	2.30202	2.62776	2.63156	2.63131	2.63047	2.63257	2.63271	2.63091	2.63278	2.63059	2.63127	2.63295	2.63118	2.63328	2.63082	2.36151	2.35772	2.3611	2.3622	2.63218	2.63235	2.29831	2.29306	2.29504	2.2934	2.29637	2.29608	2.29676	2.29247	2.29404	2.29148	2.27934	2.27956	2.27741	2.27803	2.27562	2.27493	2.27543	2.27596	2.7188	2.71932	2.72094	2.71975	2.71929	2.72018	2.72003	2.72036
2.30859	2.78484	2.78894	2.78354	2.63129	2.62902	2.63062	2.63069	2.63185	2.63021	2.63055	2.63202	2.63082	2.63227	2.63096	2.63053	2.63051	2.63151	2.63176	2.63461	2.24735	2.2468	2.36244	2.78336	2.29702	2.29755	2.29606	2.29375	2.29598	2.29815	2.29364	2.29461	2.29437	2.2933	2.28056	2.27622	2.27828	2.27691	2.27824	2.27801	2.2765	2.71453	2.71872	2.71942	2.71796	2.71959	2.71958	2.71944	2.71891	2.71963
2.31078	2.78404	2.78437	2.78622	2.78122	2.62942	2.63039	2.62857	2.63059	2.63239	2.63183	2.63138	2.63196	2.6321	2.62994	2.63239	2.63278	2.63266	2.63405	2.63324	2.63373	2.63137	2.29938	2.29691	2.78072	2.29171	2.29333	2.29346	2.29388	2.2972	2.29569	2.29445	2.29364	2.29557	2.28028	2.27737	2.2769	2.27602	2.27804	2.27796	2.27719	2.71667	2.71942	2.71825	2.71902	2.71928	2.72121	2.71856	2.71867	2.7199
2.2989	2.30364	2.78324	2.78545	2.78342	2.63199	2.63173	2.63177	2.63233	2.63269	2.63011	2.63162	2.63163	2.63129	2.63168	2.63348	2.63178	2.63134	2.63237	2.63123	2.6308	2.29474	2.29452	2.29499	2.30065	2.29751	2.29785	2.29767	2.29731	2.29522	2.29342	2.29419	2.29483	2.29183	2.28685	2.278	2.2776	2.27766	2.27826	2.27762	2.27992	2.71839	2.71985	2.71958	2.72096	2.71889	2.71977	2.72244	2.72019	2.72076
2.29775	2.30241	2.30619	2.78495	2.78449	2.63175	2.6305	2.63267	2.62927	2.63277	2.63159	2.6307	2.63224	2.6328	2.63012	2.63237	2.63139	2.63275	2.63249	2.63088	2.30046	2.29483	2.29346	2.29798	2.29665	2.29837	2.29961	2.29728	2.29491	2.29276	2.29681	2.29655	2.29242	2.29663	2.29048	2.27812	2.27903	2.27811	2.27806	2.27765	2.71758	2.72038	2.71878	2.72027	2.71985	2.7217	2.71965	2.72015	2.72061	2.71964
2.78088	2.77525	2.30771	2.78209	2.78533	2.6309	2.63025	2.62984	2.63161	2.63135	2.6297	2.63059	2.63052	2.63039	2.63234	2.63354	2.6331	2.63319	2.63429	2.29814	2.29743	2.29937	2.29286	2.29518	2.29497	2.29872	2.29774	2.29742	2.29866	2.29684	2.29194	2.29533	2.29392	2.28972	2.29449	2.27726	2.27915	2.27743	2.28131	2.27991	2.71688	2.71877	2.717	2.71925	2.72081	2.71775	2.71874	2.71796	2.71939	2.71876
2.78572	2.78576	2.30291	2.30766	2.78738	2.63115	2.63206	2.63152	2.63416	2.63218	2.63108	2.63009	2.63189	2.63193	2.63138	2.78607	2.7861	2.78496	2.78361	2.29464	2.29284	2.2983	2.29658	2.29533	2.29413	2.29481	2.29949	2.29474	2.29816	2.29297	2.29273	2.29397	2.29774	2.29297	2.29213	2.2774	2.27791	2.27743	2.27836	2.71735	2.71818	2.71754	2.71739	2.71821	2.71921	2.71821	2.71851	2.72154	2.71831	2.72144
2.78543	2.78409	2.7819	2.30225	2.30125	2.78611	2.63321	2.63087	2.63035	2.63001	2.63003	2.63287	2.78499	2.78541	2.78974	2.78679	2.78357	2.78451	2.78574	2.30215	2.29533	2.29497	2.29609	2.29789	2.29676	2.29888	2.29266	2.29686	2.29543	2.29538	2.2928	2.29224	2.29464	2.29385	2.29265	2.27908	2.27774	2.27835	2.27904	2.7216	2.71991	2.71693	2.71918	2.71975	2.71991	2.71962	2.7176	2.72066	2.71914	2.71999
2.78565	2.78607	2.78659	2.30438	2.77507	2.7858	2.78499	2.7832	2.78384	2.78083	2.78306	2.78579	2.78482	2.78582	2.78591	2.78249	2.78739	2.78498	2.7854	2.78537	2.2962	2.29837	2.29709	2.29251	2.29601	2.28949	2.29459	2.29535	2.29179	2.29652	2.29719	2.29519	2.2939	2.29239	2.29434	2.27948	2.27974	2.27704	2.28031	2.71608	2.71835	2.7174	2.71632	2.71737	2.7175	2.71805	2.71839	2.7191	2.71813	2.71882
2.7877	2.7881	2.78441	2.78117	2.78326	2.78758	2.78712	2.78445	2.78612	2.78484	2.78583	2.78664	2.78424	2.78562	2.78428	2.78516	2.78481	2.78585	2.78698	2.78622	2.78179	2.29425	2.29747	2.29623	2.29853	2.29688	2.29476	2.29476	2.29275	2.29336	2.29443	2.29647	2.29491	2.2974	2.29452	2.2803	2.27875	2.27767	2.71548	2.71751	2.7195	2.71754	2.71729	2.71894	2.71924	2.72164	2.71729	2.71959	2.71672	2.72018
2.78964	2.78761	2.78602	2.78627	2.78647	2.78679	2.78504	2.78584	2.78271	2.78643	2.78325	2.78447	2.78591	2.7858	2.78722	2.78417	2.78501	2.78377	2.78701	2.78295	2.78632	2.29488	2.29861	2.2968	2.29704	2.29552	2.73034	2.29623	2.29681	2.29601	2.29687	2.29257	2.29798	2.29747	2.29659	2.28261	2.28101	2.2772	2.71955	2.71656	2.71809	2.71837	2.71952	2.71848	2.71761	2.71612	2.71833	2.72087	2.71977	2.71831
2.78967	2.78652	2.78634	2.78689	2.78674	2.7857	2.78453	2.78648	2.78808	2.78662	2.78447	2.78551	2.78521	2.7841	2.78538	2.78233	2.78852	2.78712	2.78616	2.78655	2.78638	2.78512	2.29575	2.29725	2.29672	2.7347	2.73232	2.29473	2.29572	2.29343	2.29659	2.29907	2.29572	2.29179	2.29529	2.28587	2.28266	2.2808	2.71802	2.71737	2.7192	2.71902	2.71668	2.71814	2.7178	2.71637	2.71999	2.71663	2.71737	2.71818
2.78765	2.78737	2.7868	2.78653	2.78652	2.7854	2.78767	2.78559	2.78457	2.7851	2.78689	2.78436	2.78498	2.78544	2.78373	2.78393	2.78354	2.78156	2.78584	2.78523	2.78821	2.78673	2.78489	2.29601	2.29544	2.73366	2.29936	2.29403	2.29285	2.2976	2.29674	2.29708	2.29808	2.2946	2.2936	2.29445	2.28	2.71673	2.71629	2.71789	2.71766	2.7185	2.71851	2.71645	2.71994	2.71873	2.71705	2.71908	2.71917	2.71786
2.78696	2.78906	2.7843	2.7846	2.78861	2.78828	2.78483	2.78623	2.78414	2.78641	2.7867	2.78395	2.78692	2.78342	2.78413	2.78402	2.78454	2.78543	2.78514	2.78518	2.78455	2.78685	2.7855	2.78456	2.73589	2.29913	2.29827	2.29624	2.29293	2.29422	2.29779	2.29243	2.296	2.29421	2.29551	2.29508	2.28295	2.71705	2.71652	2.71689	2.71691	2.71731	2.719	2.7166	2.71709	2.71776	2.7188	2.71793	2.71826	2.72178
2.7863	2.78606	2.78814	2.78843	2.78695	2.7825	2.78755	2.78676	2.7851	2.78581	2.78456	2.78453	2.78382	2.7833	2.78025	2.78604	2.78511	2.78412	2.78556	2.78561	2.78431	2.78459	2.7849	2.78396	2.73311	2.29726	2.29823	2.29687	2.29591	2.29653	2.29613	2.29622	2.29471	2.29784	2.29511	2.29591	2.71386	2.72068	2.71799	2.71637	2.71864	2.71664	2.71567	2.71627	2.71711	2.71746	2.72276	2.71728	2.71717	2.71651
2.78663	2.7871	2.78594	2.78588	2.78921	2.7858	2.30425	2.7857	2.78757	2.78693	2.78443	2.78846	2.78541	2.78514	2.78332	2.78609	2.78602	2.78522	2.7854	2.78455	2.7831	2.78561	2.78566	2.78436	2.77799	2.29765	2.29457	2.29748	2.29349	2.29741	2.29768	2.29534	2.29519	2.2944	2.29524	2.29742	2.7164	2.71639	2.71681	2.71571	2.71588	2.71654	2.7163	2.71994	2.7186	2.71759	2.7182	2.7186	2.71903	2.71818
2.78716	2.78658	2.7907	2.78747	2.78574	2.78552	2.30575	2.29806	2.78799	2.78408	2.78636	2.78633	2.78648	2.78696	2.78717	2.78732	2.78327	2.78429	2.78451	2.78689	2.78448	2.78449	2.78429	2.78337	2.78539	2.29787	2.29777	2.29509	2.29364	2.29518	2.29933	2.29377	2.29396	2.29416	2.29607	2.29571	2.71644	2.71769	2.71806	2.71665	2.71505	2.71544	2.71552	2.71666	2.71767	2.71937	2.71725	2.71815	2.71748	2.71844
2.78725	2.78627	2.78483	2.78844	2.78937	2.7847	2.78691	2.30126	2.78379	2.78487	2.78445	2.78862	2.79109	2.78486	2.78902	2.78512	2.78479	2.78645	2.7845	2.7856	2.78786	2.78493	2.78681	2.78445	2.78552	2.78539	2.29343	2.29392	2.29397	2.29607	2.29819	2.29226	2.29733	2.29648	2.29505	2.294	2.7153	2.71612	2.71925	2.71868	2.71537	2.71715	2.71738	2.71632	2.71868	2.71716	2.7178	2.71619	2.71936	2.71904
2.78219	2.78647	2.78526	2.78716	2.78675	2.78849	2.78581	2.78313	2.30351	2.78624	2.78722	2.78443	2.7866	2.78384	2.78406	2.78775	2.78545	2.78704	2.78518	2.78556	2.78502	2.78467	2.7848	2.78316	2.78561	2.7852	2.78025	2.29707	2.2938	2.29613	2.29643	2.29624	2.29396	2.29689	2.29742	2.29274	2.71557	2.71763	2.71639	2.71747	2.71574	2.71601	2.71693	2.71598	2.71677	2.71896	2.71653	2.71874	2.71864	2.71869
2.78347	2.7848	2.78952	2.78558	2.78569	2.78795	2.78698	2.78555	2.30426	2.30107	2.7851	2.78677	2.78669	2.78642	2.7863	2.78573	2.78628	2.78198	2.78442	2.78812	2.78533	2.78741	2.78322	2.78571	2.78578	2.78648	2.78316	2.29422	2.29597	2.2956	2.29696	2.29537	2.29804	2.29642	2.297	2.29276	2.71697	2.71875	2.71655	2.71646	2.71495	2.71673	2.71724	2.71703	2.71691	2.71692	2.71647	2.7168	2.71779	2.71802
2.78544	2.78733	2.78538	2.78888	2.78689	2.78859	2.78667	2.78685	2.7869	2.29821	2.78514	2.78691	2.78788	2.78827	2.78403	2.78695	2.78482	2.78491	2.78742	2.78647	2.78703	2.78482	2.78603	2.78732	2.78429	2.78265	2.47379	2.50704	2.50357	2.29758	2.29637	2.296	2.29663	2.2955	2.29332	2.29824	2.71583	2.71457	2.71844	2.71514	2.71528	2.71633	2.7166	2.71614	2.71714	2.71825	2.71788	2.71725	2.71716	2.71713
2.78846	2.7864	2.78535	2.78694	2.78564	2.78629	2.7903	2.78471	2.78727	2.78391	2.2986	2.78599	2.78514	2.78596	2.78693	2.78663	2.78594	2.78517	2.78575	2.78606	2.78683	2.786	2.78757	2.78415	2.50824	2.50351	2.50506	2.50645	2.50606	2.29698	2.29719	2.29684	2.2964	2.29385	2.29208	2.29633	2.71499	2.71724	2.71573	2.71639	2.71623	2.71555	2.71528	2.71826	2.71566	2.71739	2.71684	2.71784	2.71811	2.71646
2.7841	2.78735	2.78481	2.7861	2.78909	2.78764	2.78663	2.78729	2.78766	2.78692	2.30357	2.30279	2.7886	2.78486	2.78567	2.78479	2.785	2.78428	2.7849	2.78778	2.78118	2.51027	2.50819	2.50484	2.5054	2.50545	2.50762	2.50582	2.5065	2.29633	2.29874	2.29682	2.29334	2.29685	2.29658	2.29279	2.7153	2.71585	2.71539	2.71755	2.7166	2.72133	2.7162	2.71737	2.71637	2.72004	2.71692	2.71636	2.719	2.71758
2.78801	2.78964	2.78821	2.78802	2.78681	2.78734	2.78595	2.78694	2.78886	2.78753	2.78721	2.29895	2.78789	2.78385	2.78281	2.78274	2.7869	2.78714	2.78433	2.50666	2.50496	2.50379	2.50421	2.50405	2.50605	2.50509	2.50397	2.5074	2.50646	2.30009	2.29672	2.29448	2.29699	2.29751	2.29672	2.29559	2.53992	2.7172	2.71411	2.71717	2.71581	2.71576	2.71532	2.7169	2.71509	2.71692	2.71637	2.71743	2.71834	2.71764
2.78837	2.78892	2.78915	2.787	2.78798	2.78805	2.78473	2.78595	2.79016	2.78602	2.78548	2.78822	2.78557	2.78833	2.78768	2.78435	2.50465	2.50225	2.50243	2.50137	2.50369	2.50421	2.50535	2.50444	2.50678	2.50655	2.50613	2.5073	2.5045	2.29922	2.29679	2.29602	2.29522	2.29539	2.29616	2.29355	2.29912	2.53879	2.71388	2.71769	2.71714	2.71868	2.71676	2.71758	2.71715	2.71738	2.71737	2.71776	2.71675	2.71873
2.7893	2.78654	2.7843	2.78486	2.78858	2.78676	2.78722	2.78703	2.78686	2.78655	2.78653	2.78785	2.7886	2.5129	2.50398	2.50344	2.50346	2.5039	2.50439	2.50419	2.50343	2.50427	2.50494	2.50625	2.50357	2.50835	2.50501	2.50621	2.29915	2.29704	2.29621	2.29455	2.29796	2.29776	2.29368	2.29281	2.29931	2.54251	2.54027	2.5393	2.71806	2.71598	2.71561	2.71595	2.71622	2.71756	2.71706	2.71692	2.7148	2.71843
2.78866	2.78802	2.78858	2.78779	2.78676	2.787	2.78373	2.78811	2.79041	2.78873	2.78965	2.50431	2.50308	2.50399	2.50453	2.50521	2.50404	2.50437	2.50424	2.50398	2.50601	2.50515	2.50553	2.50375	2.50648	2.5056	2.50505	2.50625	2.29529	2.29463	2.29367	2.29367	2.29359	2.29808	2.29566	2.29641	2.29688	2.71588	2.5388	2.5426	2.53847	2.71795	2.71797	2.71593	2.7152	2.72027	2.71611	2.71722	2.71758	2.71707
2.78309	2.78726	2.79123	2.78724	2.78757	2.78682	2.78598	2.78596	2.78759	2.78747	2.30222	2.30157	2.49876	2.50262	2.50378	2.50324	2.50359	2.50344	2.50329	2.50603	2.50396	2.50252	2.50455	2.50585	2.50489	2.50554	2.50718	2.37827	2.29653	2.29682	2.29818	2.29582	2.29058	2.297	2.29318	2.29439	2.45396	2.71437	2.71656	2.53698	2.71396	2.54002	2.7144	2.7144	2.71828	2.71725	2.71691	2.71925	2.7166	2.71783
2.78872	2.78886	2.78709	2.7897	2.79172	2.78655	2.50532	2.50174	2.30455	2.30124	2.30027	2.29947	2.30104	2.50443	2.50351	2.5025	2.50456	2.50436	2.50388	2.50558	2.50464	2.50614	2.50404	2.50471	2.5041	2.50595	2.50578	2.50617	2.29702	2.29749	2.29815	2.29626	2.29561	2.29461	2.29482	2.2955	2.45357	2.45458	2.45114	2.71346	2.5382	2.71446	2.53814	2.71528	2.71725	2.71799	2.71571	2.71626	2.71925	2.71761
2.79057	2.79106	2.78132	2.50399	2.50313	2.50289	2.50246	2.50361	2.30064	2.29786	2.30424	2.3023	2.30215	2.50409	2.50531	2.50406	2.50501	2.50599	2.50546	2.50486	2.50452	2.50478	2.50404	2.50495	2.50517	2.5045	2.50548	2.78915	2.78569	2.29951	2.29737	2.29723	2.29895	2.29483	2.29202	2.45897	2.45449	2.44884	2.45042	2.45275	2.71539	2.53523	2.51602	2.53824	2.53036	2.71623	2.71545	2.71562	2.71734	2.71718
2.50012	2.50084	2.50116	2.50089	2.50684	2.78724	2.79099	2.78799	2.30381	2.30252	2.29968	2.3	2.50064	2.50289	2.50533	2.5042	2.50394	2.5046	2.50549	2.504	2.50529	2.50471	2.50621	2.50627	2.50462	2.5065	2.78377	2.77457	2.78523	2.78369	2.29215	2.29914	2.29237	2.29746	2.29749	2.4536	2.45294	2.45311	2.44997	2.45175	2.4514	2.7159	2.71665	2.71529	2.53822	2.53778	2.71743	2.71645	2.71633	2.71664
2.50103	2.50148	2.78565	2.78622	2.78821	2.78821	2.78909	2.78341	2.30058	2.30051	2.30179	2.30467	2.50492	2.50109	2.50382	2.50339	2.50325	2.50405	2.50545	2.50393	2.5045	2.50574	2.50371	2.50432	2.50432	2.37834	2.78413	2.78292	2.78328	2.78459	2.29947	2.29547	2.29839	2.2974	2.29668	2.45159	2.44971	2.45274	2.45408	2.45055	2.45013	2.45605	2.71431	2.71801	2.27833	2.49331	2.5423	2.71645	2.7198	2.71787
2.49818	2.78964	2.78934	2.78974	2.78866	2.7902	2.78806	2.30095	2.30163	2.30069	2.29987	2.30477	2.49982	2.50331	2.50242	2.50131	2.50246	2.50469	2.50281	2.50491	2.50573	2.5051	2.50534	2.50483	2.29831	2.29774	2.78501	2.78603	2.78369	2.78324	2.78437	2.29746	2.29679	2.2953	2.74143	2.453	2.45169	2.45288	2.45299	2.45341	2.45296	2.45219	2.45295	2.71481	2.27673	2.27821	2.50094	2.53378	2.71769	2.71799
2.78872	2.78688	2.78855	2.79	2.78645	2.78933	2.78871	2.30713	2.30442	2.30074	2.30244	2.30234	2.50425	2.50444	2.50348	2.50322	2.50203	2.50143	2.50277	2.50578	2.50503	2.50462	2.50448	2.50596	2.30166	2.29884	2.29917	2.785	2.78724	2.29178	2.7821	2.78681	2.29515	2.72932	2.74228	2.45313	2.44808	2.44999	2.45057	2.45048	2.45042	2.45421	2.45485	2.27992	2.27962	2.27883	2.71239	2.27933	2.53032	2.71629
2.79216	2.79314	2.78751	2.78908	2.78909	2.79002	2.78778	2.78473	2.30222	2.29814	2.29863	2.50293	2.50353	2.50116	2.5023	2.50249	2.50315	2.50578	2.50445	2.50415	2.50464	2.78177	2.78337	2.78415	2.78774	2.29701	2.30013	2.74002	2.73417	2.29863	2.77732	2.78386	2.78416	2.74357	2.45349	2.45121	2.45126	2.45318	2.45279	2.45144	2.45239	2.45157	2.45068	2.45137	2.27642	2.54466	2.27915	2.27734	2.27848	2.27699
2.78887	2.79018	2.79092	2.78877	2.78592	2.78803	2.78946	2.78951	2.30411	2.29959	2.30363	2.50442	2.50249	2.50373	2.50213	2.50289	2.50205	2.50309	2.51176	2.78745	2.78568	2.78588	2.78315	2.78767	2.78742	2.7853	2.73698	2.73861	2.29491	2.29785	2.29394	2.78068	2.78567	2.59667	2.45379	2.45072	2.45163	2.45319	2.45262	2.45334	2.45072	2.44956	2.45493	2.44945	2.27768	2.27824	2.27701	2.27655	2.27901	2.27753
2.78805	2.78964	2.78966	2.78936	2.7905	2.78984	2.78797	2.79006	2.78667	2.3029	2.30365	2.50469	2.50274	2.50291	2.50306	2.50357	2.78783	2.78833	2.78783	2.78634	2.78986	2.78363	2.78817	2.78653	2.78694	2.78674	2.73783	2.63365	2.2981	2.2982	2.29743	2.29666	2.78051	2.594	2.4514	2.45236	2.45062	2.45232	2.44892	2.45019	2.45023	2.4509	2.45082	2.45094	2.27817	2.28044	2.27889	2.27781	2.27919	2.27826
2.78876	2.78909	2.78867	2.79106	2.78724	2.78881	2.78976	2.78599	2.78939	2.78894	2.50076	2.502	2.50336	2.78754	2.78642	2.78866	2.78577	2.78778	2.78958	2.78569	2.78587	2.78913	2.78491	2.78566	2.78571	2.78752	2.74067	2.30094	2.29967	2.29681	2.29752	2.29552	2.29958	2.59441	2.45197	2.44973	2.45049	2.45165	2.45056	2.45079	2.45281	2.45151	2.44961	2.45327	2.28158	2.27752	2.27979	2.27875	2.27719	2.27791
2.788	2.78983	2.78958	2.78983	2.787	2.78841	2.78733	2.78799	2.78766	2.7881	2.77863	2.78947	2.78979	2.78957	2.78613	2.78645	2.78777	2.78739	2.78488	2.78891	2.78904	2.78652	2.78597	2.78597	2.78561	2.78856	2.78686	2.29818	2.29768	2.29665	2.29639	2.29572	2.29792	2.59398	2.45438	2.44846	2.45099	2.45007	2.45174	2.44774	2.45143	2.45182	2.44983	2.45152	2.4463	2.27866	2.2787	2.27689	2.27807	2.27919
2.79231	2.78775	2.78869	2.78831	2.78736	2.79059	2.78731	2.78761	2.78813	2.78925	2.78831	2.78833	2.78708	2.78574	2.78699	2.78618	2.78874	2.78635	2.7862	2.7862	2.78784	2.78585	2.79001	2.78522	2.78819	2.78548	2.78516	2.78272	2.29799	2.29911	2.30165	2.29779	2.29561	2.59309	2.45421	2.45212	2.45354	2.45078	2.453	2.45207	2.45224	2.44918	2.45173	2.45091	2.4509	2.28026	2.27866	2.28069	2.27899	2.28016
2.79244	2.7896	2.79073	2.79033	2.78883	2.78865	2.78603	2.79022	2.79036	2.78914	2.78812	2.78804	2.78841	2.78801	2.78967	2.7883	2.7871	2.78707	2.78894	2.79068	2.78521	2.78832	2.78787	2.78558	2.78919	2.7864	2.78476	2.78514	2.2962	2.2988	2.29684	2.29816	2.29579	2.45177	2.45527	2.45278	2.45026	2.45184	2.45093	2.45224	2.44911	2.4509	2.45122	2.45217	2.45019	2.27922	2.27883	2.27986	2.2749	2.27511
2.79159	2.7863	2.78979	2.78834	2.78931	2.78943	2.78843	2.78659	2.78742	2.78995	2.78822	2.7903	2.78826	2.78621	2.78717	2.78996	2.78956	2.78704	2.79002	2.78879	2.7889	2.78863	2.78731	2.78876	2.78663	2.78717	2.78514	2.78561	2.78834	2.2945	2.30023	2.29692	2.29511	2.45693	2.45071	2.45229	2.44998	2.45037	2.4509	2.45273	2.45169	2.44806	2.45012	2.44994	2.45026	2.28046	2.27932	2.27632	2.28972	2.28992
2.7907	2.79	2.788	2.78888	2.79164	2.78518	2.78937	2.7874	2.7889	2.78857	2.787	2.78839	2.78594	2.79024	2.78824	2.79066	2.7874	2.7892	2.78675	2.78767	2.7893	2.78938	2.78826	2.79005	2.78808	2.78618	2.78576	2.78588	2.78729	2.78664	2.30059	2.29668	2.29698	2.5841	2.59275	2.45123	2.45004	2.44865	2.4504	2.45189	2.45144	2.45054	2.44971	2.45139	2.45229	2.59046	2.29091	2.28876	2.28871	2.2895
2.78822	2.78772	2.79098	2.7917	2.78924	2.78979	2.78912	2.79204	2.78974	2.78842	2.78862	2.78858	2.78967	2.78916	2.78722	2.78873	2.78885	2.78708	2.78933	2.78783	2.78861	2.78917	2.78803	2.78664	2.78654	2.78628	2.78858	2.78659	2.78901	2.7899	2.29921	2.34312	2.33988	2.34171	2.59061	2.45027	2.45039	2.45008	2.45042	2.44954	2.44936	2.4507	2.4512	2.44951	2.45157	2.58848	2.28647	2.29039	2.28697	2.28884
2.79086	2.79018	2.79127	2.7916	2.78941	2.79052	2.79108	2.78958	2.78759	2.79006	2.78871	2.78819	2.79006	2.78882	2.78799	2.78797	2.78801	2.78689	2.78855	2.78939	2.7878	2.78827	2.78775	2.78826	2.78489	2.78643	2.78612	2.78822	2.78464	2.34336	2.33993	2.34101	2.34097	2.34248	2.33978	2.45397	2.45077	2.44821	2.45232	2.45132	2.45075	2.45036	2.44964	2.44911	2.45246	2.59146	2.28879	2.28726	2.28763	2.28795
2.78939	2.79028	2.78841	2.78654	2.79026	2.79086	2.789	2.78983	2.79038	2.78906	2.7863	2.79022	2.78852	2.79048	2.78813	2.79044	2.78772	2.78766	2.78816	2.78964	2.78791	2.7854	2.78622	2.78705	2.79075	2.78816	2.78679	2.34706	2.34567	2.34307	2.3406	2.34329	2.34243	2.34275	2.34165	2.34455	2.45001	2.44958	2.44959	2.4502	2.45	2.45419	2.45061	2.44981	2.4529	2.59205	2.28493	2.28701	2.28808	2.28982
2.79018	2.79041	2.78984	2.78889	2.78832	2.79156	2.79009	2.78866	2.78897	2.78964	2.78674	2.78656	2.78851	2.7872	2.7893	2.78648	2.78841	2.78781	2.79013	2.79048	2.7881	2.78716	2.78746	2.78804	2.7859	2.78499	2.70753	2.34332	2.70895	2.70704	2.70867	2.70774	2.70805	2.70966	2.70284	2.29902	2.45469	2.45254	2.44922	2.45084	2.4486	2.45087	2.4526	2.44917	2.45089	2.58939	2.28668	2.28804	2.28966	2.28611
2.79145	2.79144	2.78952	2.78766	2.79078	2.79114	2.78822	2.79085	2.78968	2.78851	2.79051	2.79	2.78978	2.78794	2.78839	2.78944	2.78952	2.78978	2.78664	2.7864	2.78707	2.78993	2.78744	2.78827	2.78112	2.34086	2.29829	2.29895	2.30016	2.29911	2.299	2.29818	2.29584	2.29347	2.29638	2.29437	2.29929	2.45109	2.45016	2.44815	2.45018	2.45193	2.45361	2.45027	2.44925	2.58959	2.28694	2.28962	2.28735	2.28683
2.78978	2.78912	2.79119	2.79027	2.78888	2.78663	2.78847	2.7918	2.79188	2.78959	2.79078	2.78882	2.79067	2.78817	2.79265	2.79296	2.78988	2.7891	2.7876	2.78682	2.78818	2.78657	2.78651	2.34645	2.34087	2.34097	2.29489	2.30012	2.30032	2.30161	2.29856	2.29902	2.3003	2.29484	2.29989	2.29622	2.29608	2.4508	2.45214	2.44907	2.45124	2.44923	2.45121	2.45174	2.44862	2.45281	2.31489	2.28932	2.289	2.28825
2.79043	2.79065	2.78783	2.7894	2.7874	2.78901	2.79145	2.78978	2.79047	2.7896	2.78772	2.78715	2.78753	2.78903	2.7902	2.78885	2.78901	2.79032	2.78917	2.78892	2.78874	2.7891	2.34315	2.34246	2.34421	2.29758	2.30066	2.2988	2.30027	2.2985	2.29672	2.30138	2.29764	2.29594	2.29836	2.2911	2.29879	2.44865	2.45142	2.44977	2.45161	2.44798	2.45015	2.45537	2.45274	2.45278	2.46519	2.28691	2.28691	2.92922
2.79002	2.78952	2.78783	2.77854	2.78899	2.7893	2.78789	2.78793	2.79063	2.78848	2.78724	2.79054	2.7882	2.78886	2.79144	2.79202	2.78594	2.79045	2.7887	2.78881	2.78767	2.78677	2.3421	2.34376	2.30074	2.29755	2.30092	2.29787	2.30009	2.29119	2.28463	2.30039	2.29867	2.29951	2.29898	2.29915	2.29801	2.45244	2.44974	2.45068	2.45197	2.45111	2.4492	2.45067	2.45078	2.45139	2.45175	2.28943	2.2952	2.92992
2.7915	2.78975	2.79013	2.78994	2.78933	2.78904	2.78862	2.78968	2.79099	2.78906	2.79064	2.79008	2.79187	2.78913	2.78673	2.79184	2.78923	2.78875	2.79211	2.78833	2.78637	2.34211	2.33993	2.34112	2.77995	2.29968	2.29931	2.30075	2.29767	2.29429	2.29429	2.29468	2.29879	2.29784	2.29713	2.29649	2.29805	2.45162	2.4497	2.45224	2.45043	2.45179	2.45075	2.45361	2.4504	2.45216	2.45153	2.45169	2.45325	2.92994
2.78891	2.78866	2.78748	2.78838	2.78879	2.78904	2.79109	2.78891	2.79143	2.79042	2.78739	2.78945	2.78912	2.78701	2.78954	2.78974	2.78826	2.78892	2.78919	2.78846	2.34425	2.33981	2.34228	2.34031	2.34025	2.29031	2.30109	2.29873	2.29854	2.29989	2.29965	2.30016	2.29294	2.29839	2.2958	2.29503	2.29827	2.45332	2.44815	2.45138	2.45082	2.45003	2.45107	2.4514	2.45166	2.44969	2.45144	2.45379	2.4538	2.45196
2.79343	2.79247	2.78995	2.792	2.78977	2.78931	2.78877	2.7917	2.78974	2.79019	2.78953	2.78815	2.79005	2.79036	2.78945	2.78959	2.7887	2.78748	2.78881	2.7902	2.34088	2.33931	2.34311	2.33945	2.34079	2.34231	2.30085	2.29928	2.2982	2.3001	2.29908	2.3002	2.2964	2.29821	2.29947	2.29676	2.29645	2.51471	2.51617	2.46271	2.45063	2.44964	2.45333	2.45213	2.45115	2.45249	2.45135	2.45158	2.45536	2.45435
2.79212	2.79135	2.79066	2.79	2.78949	2.78956	2.7908	2.78988	2.78983	2.78708	2.79091	2.79021	2.78776	2.78901	2.7861	2.79073	2.78757	2.79174	2.78775	2.34042	2.33977	2.34193	2.34076	2.34373	2.34225	2.33931	2.34462	2.30086	2.30419	2.30001	2.30095	2.29734	2.29909	2.3484	2.34085	2.34094	2.34293	2.34243	2.51461	2.51227	2.4504	2.4517	2.448	2.44876	2.45177	2.45036	2.4536	2.45146	2.45142	2.45646
2.79036	2.79236	2.79488	2.79014	2.79113	2.79085	2.79152	2.78929	2.79101	2.78928	2.78941	2.78654	2.7949	2.49227	2.78925	2.78895	2.78841	2.78848	2.35106	2.34111	2.34175	2.33867	2.34277	2.34442	2.34219	2.34012	2.34238	2.3392	2.34572	2.284	2.29483	2.34707	2.33847	2.34551	2.34283	2.34512	2.33799	2.34284	2.34248	2.34331	2.45171	2.45332	2.44972	2.44916	2.44644	2.45092	2.45072	2.4502	2.45471	2.45178
2.78863	2.79109	2.79003	2.78967	2.78893	2.79075	2.78958	2.78949	2.79276	2.78997	2.78974	2.78876	2.78874	2.78945	2.78917	2.78803	2.79097	2.78898	2.33884	2.34313	2.339	2.3401	2.34263	2.3398	2.3453	2.34115	2.34545	2.3418	2.34353	2.34656	2.34616	2.34402	2.34067	2.34194	2.34487	2.34647	2.34406	2.34393	2.70476	2.70266	2.70731	2.451	2.44932	2.45142	2.45301	2.44997	2.45667	2.45116	2.45399	2.45445
2.78974	2.79126	2.79	2.79134	2.79069	2.79192	2.79148	2.79137	2.79376	2.792	2.7933	2.7925	2.78832	2.79004	2.78977	2.78951	2.78732	2.70955	2.70931	2.70393	2.71053	2.71217	2.70964	2.70787	2.70945	2.71024	2.70922	2.70808	2.70987	2.7109	2.71163	2.71123	2.71057	2.70512	2.70918	2.70888	2.70987	2.70774	2.70847	2.70949	2.70777	2.44938	2.44801	2.44903	2.44957	2.45181	2.45338	2.45266	2.4554	2.45161
2.79409	2.79125	2.79001	2.79026	2.79201	2.78977	2.79157	2.79035	2.78963	2.79231	2.7897	2.79048	2.78992	2.78642	2.78811	2.78939	2.78766	2.70915	2.70965	2.7094	2.70531	2.70693	2.70913	2.70877	2.70877	2.70975	2.70773	2.7097	2.70943	2.70917	2.70817	2.70801	2.7074	2.71031	2.70866	2.70832	2.70796	2.7078	2.70755	2.71001	2.70987	2.45067	2.45135	2.44965	2.44917	2.45333	2.45277	2.4507	2.45405	2.44904
2.79064	2.79049	2.79012	2.79079	2.79261	2.79094	2.79053	2.79252	2.79025	2.79141	2.79151	2.79028	2.79047	2.79078	2.78762	2.78853	2.70941	2.70965	2.70966	2.70956	2.70884	2.70876	2.70715	2.71007	2.70846	2.70967	2.70921	2.70932	2.70867	2.70988	2.70814	2.7096	2.70999	2.70741	2.71031	2.70832	2.70877	2.70739	2.70871	2.70854	2.70693	2.45115	2.44943	2.44931	2.44768	2.44969	2.44965	2.45068	2.45285	2.45478
2.7905	2.79085	2.79262	2.78984	2.79054	2.79131	2.78873	2.79069	2.79156	2.79169	2.79171	2.7907	2.79021	2.79047	2.78736	2.78861	2.70369	2.69896	2.69587	2.7076	2.71056	2.71019	2.71012	2.70874	2.70946	2.70755	2.70775	2.70616	2.71033	2.70824	2.71001	2.70914	2.71	2.70759	2.71101	2.70678	2.70845	2.71008	2.70803	2.70889	2.70929	2.45132	2.45146	2.44932	2.44757	2.45014	2.44974	2.44953	2.45225	2.45489
2.78899	2.79322	2.79042	2.78991	2.79078	2.79264	2.79237	2.79038	2.79176	2.7905	2.79018	2.7905	2.7912	2.79077	2.7919	2.7107	2.70826	2.71003	2.70897	2.70846	2.7056	2.70911	2.7086	2.70729	2.70609	2.706	2.70864	2.70749	2.70893	2.70847	2.7083	2.70915	2.70921	2.70732	2.70797	2.70882	2.70866	2.71066	2.70918	2.70855	2.707	2.45805	2.44789	2.44941	2.4513	2.44976	2.45148	2.4521	2.45285	2.45234
2.7918	2.79339	2.79083	2.79198	2.78897	2.79257	2.79121	2.78956	2.79172	2.79048	2.7886	2.79044	2.78843	2.79076	2.78788	2.70877	2.70956	2.70917	2.70951	2.70918	2.70923	2.70731	2.70951	2.70855	2.70982	2.7064	2.34514	2.34105	2.70723	2.70815	2.70665	2.71031	2.71036	2.7068	2.71008	2.70729	2.70871	2.7094	2.70646	2.70862	2.70603	2.44793	2.45414	2.45087	2.46397	2.4494	2.45312	2.45346	2.45384	2.45508
2.79226	2.79059	2.79318	2.79257	2.79249	2.7915	2.79158	2.78951	2.79255	2.79039	2.79013	2.78873	2.78947	2.78759	2.79054	2.71353	2.71017	2.70887	2.70798	2.70973	2.70856	2.7087	2.70832	2.71064	2.70925	2.70518	2.34363	2.34194	2.34631	2.70877	2.71037	2.70813	2.70814	2.70968	2.70919	2.70933	2.70795	2.71085	2.7106	2.70889	2.44777	2.44835	2.45194	2.45119	2.45168	2.44822	2.92367	2.45117	2.45148	2.45239
2.79153	2.79043	2.79083	2.79091	2.78933	2.79154	2.79039	2.78864	2.79039	2.79295	2.78833	2.78812	2.79382	2.7902	2.78945	2.71096	2.70789	2.70965	2.7107	2.69944	2.70682	2.70598	2.6995	2.70184	2.70684	2.34436	2.34332	2.34734	2.3396	2.71044	2.70566	2.71006	2.7093	2.70831	2.70831	2.70893	2.70926	2.70628	2.70685	2.70875	2.45007	2.44818	2.44852	2.4504	2.44971	2.45153	2.4511	2.45346	2.45304	2.45518
2.79162	2.78947	2.7923	2.7899	2.79009	2.79217	2.79188	2.79101	2.79205	2.78969	2.78865	2.79126	2.78869	2.79015	2.79027	2.79153	2.34066	2.34294	2.33837	2.34208	2.34088	2.34088	2.34787	2.30603	2.34705	2.34206	2.34182	2.33944	2.34261	2.70929	2.70888	2.7094	2.7054	2.70844	2.70014	2.70266	2.70047	2.706	2.34216	2.34356	2.44925	2.44853	2.44855	2.44934	2.44984	2.45067	2.45127	2.44992	2.45138	2.45084
2.79087	2.79189	2.79221	2.79121	2.791	2.79092	2.79038	2.79149	2.79264	2.78865	2.79131	2.79091	2.79313	2.78898	2.79134	2.79056	2.79075	2.78857	2.34927	2.34104	2.34053	2.34103	2.32778	2.34436	2.34143	2.341	2.34273	2.34466	2.34166	2.34253	2.34112	2.3426	2.34579	2.33866	2.33982	2.34192	2.34139	2.34031	2.34253	2.34475	2.45343	2.45044	2.44935	2.45115	2.44918	2.45168	2.45499	2.45264	2.45166	2.44869
2.79426	2.79091	2.79303	2.79086	2.78985	2.79024	2.78946	2.79005	2.78931	2.78873	2.79105	2.79	2.78961	2.79008	2.78879	2.78806	2.79094	2.79106	2.78946	2.78972	2.78638	2.78556	2.34415	2.34268	2.34295	2.71006	2.71046	2.78887	2.78768	2.65381	2.7094	2.70817	2.70856	2.70847	2.708	2.70859	2.70818	2.71016	2.70846	2.45613	2.44676	2.44709	2.44794	2.45129	2.452	2.44859	2.45007	2.44981	2.4498	2.4501
2.79079	2.79229	2.79166	2.79299	2.79006	2.78972	2.79172	2.78964	2.79239	2.78828	2.79284	2.78899	2.78935	2.79042	2.7914	2.79067	2.78948	2.79029	2.79178	2.79073	2.7869	2.78794	2.78864	2.78902	2.78533	2.79035	2.78906	2.78514	2.78711	2.79199	2.71169	2.70875	2.71027	2.70943	2.70785	2.71002	2.70677	2.7068	2.71077	2.45651	2.45188	2.44912	2.44849	2.45189	2.4485	2.45212	2.45277	2.44743	2.44983	2.45512
2.79173	2.79307	2.78951	2.79127	2.79025	2.791	2.7934	2.79389	2.79333	2.79266	2.79093	2.79162	2.7896	2.78911	2.78997	2.79193	2.79216	2.79084	2.78814	2.78865	2.78822	2.78653	2.79073	2.79153	2.78942	2.78783	2.78863	2.78951	2.78933	2.78724	2.78663	2.78914	2.71042	2.70877	2.70719	2.70691	2.70759	2.70838	2.70976	2.78912	2.4488	2.44715	2.45348	2.45087	2.44729	2.44936	2.45109	2.45014	2.45062	2.45307
2.79412	2.79033	2.79073	2.79122	2.79227	2.79128	2.79316	2.79049	2.79109	2.7925	2.79146	2.79102	2.78818	2.79214	2.78923	2.79111	2.78941	2.79262	2.78971	2.7911	2.78824	2.79103	2.78912	2.78836	2.79053	2.78942	2.79003	2.78782	2.78996	2.78583	2.78859	2.78964	2.79024	2.78996	2.79001	2.78385	2.78663	2.78773	2.7896	2.78789	2.78667	2.44985	2.45087	2.45217	2.44946	2.45034	2.44806	2.44942	2.45124	2.4528
2.79083	2.79197	2.79034	2.79205	2.79137	2.79149	2.78795	2.79107	2.78991	2.79107	2.79181	2.78885	2.79338	2.79103	2.7897	2.79167	2.78919	2.79056	2.78786	2.78739	2.7887	2.79048	2.78468	2.78867	2.78666	2.78924	2.79157	2.78989	2.79039	2.78765	2.78917	2.79092	2.78729	2.78714	2.79065	2.78979	2.78858	2.79042	2.79052	2.78681	2.78574	2.4496	2.45131	2.44755	2.44867	2.45146	2.45081	2.45216	2.44893	2.45472
2.79528	2.79343	2.79333	2.79069	2.79169	2.79108	2.78904	2.79107	2.79134	2.79154	2.79138	2.78964	2.79254	2.79071	2.79051	2.79168	2.79126	2.79126	2.79001	2.79183	2.79105	2.78991	2.78685	2.7874	2.79284	2.78975	2.78947	2.79093	2.79011	2.78843	2.78826	2.79263	2.79054	2.7889	2.7887	2.78871	2.78693	2.78889	2.78935	2.78919	2.7907	2.78282	2.44872	2.44837	2.44988	2.44978	2.45154	2.44819	2.45018	2.45141
2.79137	2.79178	2.79222	2.79351	2.79221	2.79215	2.78975	2.79087	2.7934	2.78902	2.78962	2.78879	2.78692	2.79207	2.7901	2.79632	2.79308	2.79359	2.79257	2.79013	2.79034	2.78745	2.79205	2.79095	2.79123	2.79044	2.79051	2.79023	2.7892	2.79076	2.78976	2.78951	2.79014	2.78832	2.78702	2.7886	2.7876	2.78985	2.78904	2.78686	2.78819	2.7899	2.44854	2.45062	2.45119	2.45307	2.44736	2.44969	2.45168	2.45065
2.7897	2.78945	2.79142	2.7916	2.79607	2.79028	2.79286	2.79165	2.7898	2.7873	2.79223	2.79181	2.79081	2.79378	2.79226	2.79228	2.79271	2.79342	2.79236	2.79309	2.79159	2.79152	2.78901	2.78735	2.78871	2.7902	2.78837	2.78942	2.78965	2.78806	2.78978	2.78877	2.7895	2.79016	2.788	2.78812	2.78909	2.78716	2.78748	2.78962	2.78955	2.78764	2.45041	2.45045	2.44712	2.45035	2.44946	2.4485	2.45301	2.45006
2.79078	2.7933	2.79286	2.79533	2.79157	2.79143	2.79197	2.79299	2.7896	2.79138	2.79174	2.79061	2.78969	2.7934	2.78785	2.79176	2.79065	2.79301	2.79356	2.79035	2.79292	2.78852	2.78922	2.78916	2.78824	2.79181	2.79026	2.7908	2.78903	2.78948	2.78893	2.79033	2.79054	2.78934	2.79011	2.78471	2.7871	2.78735	2.78796	2.78846	2.78987	2.51035	2.45003	2.44979	2.44915	2.44813	2.44915	2.45227	2.45294	2.45277
2.79365	2.79282	2.78719	2.79234	2.79166	2.79099	2.79378	2.7929	2.79295	2.7878	2.79072	2.79114	2.79036	2.79146	2.79175	2.79255	2.79051	2.78834	2.79363	2.79149	2.79343	2.79375	2.7886	2.78911	2.79249	2.79122	2.79055	2.79133	2.79207	2.79106	2.79068	2.78809	2.78589	2.79018	2.791	2.78674	2.79082	2.5054	2.51065	2.7875	2.51985	2.52049	2.44935	2.44783	2.44962	2.44834	2.44805	2.45104	2.4522	2.44907
2.79135	2.79297	2.79035	2.7908	2.79151	2.79124	2.79331	2.7933	2.79053	2.79095	2.7899	2.7914	2.78963	2.78996	2.79203	2.78931	2.79318	2.79296	2.79344	2.79203	2.78869	2.79121	2.79277	2.78695	2.79132	2.79003	2.78858	2.79211	2.78813	2.78826	2.79228	2.78892	2.78839	2.79238	2.78777	2.50641	2.51334	2.51262	2.78999	2.50775	2.50803	2.50516	2.44658	2.44563	2.45149	2.44905	2.45003	2.45317	2.44968	2.45474
2.79291	2.79523	2.79289	2.79461	2.79344	2.79289	2.79306	2.79275	2.79032	2.79375	2.79152	2.79111	2.79249	2.79061	2.79356	2.79214	2.79413	2.79383	2.79089	2.78981	2.79176	2.79482	2.7926	2.78903	2.78842	2.79192	2.7897	2.50425	2.50287	2.30024	2.78776	2.78987	2.77855	2.78807	2.50639	2.78878	2.77923	2.5053	2.50625	2.50552	2.50778	2.50715	2.5061	2.45048	2.448	2.4485	2.80457	2.70029	2.80664	2.81027
2.79358	2.79401	2.7929	2.79111	2.79143	2.794	2.79076	2.79243	2.79501	2.79178	2.7902	2.79292	2.79179	2.79211	2.78902	2.79298	2.7927	2.79331	2.79102	2.79224	2.78983	2.79128	2.79213	2.78962	2.78957	2.78919	2.50679	2.50445	2.50604	2.29662	2.30252	2.78881	2.78693	2.78715	2.50829	2.5057	2.50682	2.50538	2.50568	2.50763	2.50652	2.50691	2.50595	2.92616	2.80274	2.80905	2.80779	2.70041	2.36306	2.36408
2.79435	2.79355	2.79315	2.79041	2.79478	2.79499	2.79057	2.79175	2.79419	2.78876	2.79098	2.7907	2.79221	2.79078	2.79101	2.79255	2.79291	2.79128	2.79485	2.79156	2.79126	2.79212	2.79145	2.79364	2.78801	2.79068	2.50516	2.50529	2.50528	2.30125	2.30001	2.30161	2.78777	2.78991	2.78847	2.50618	2.50619	2.50702	2.50633	2.50587	2.5069	2.5098	2.50734	2.80706	2.80792	2.80791	2.80847	2.36351	2.35963	2.36187
2.79312	2.79456	2.7938	2.79134	2.79123	2.7938	2.79396	2.79336	2.78932	2.78986	2.79112	2.79164	2.79105	2.79487	2.79178	2.79227	2.79419	2.79154	2.7934	2.79451	2.78905	2.7905	2.79243	2.78755	2.79083	2.7912	2.5109	2.78413	2.79187	2.78757	2.29742	2.30129	2.78558	2.79357	2.79049	2.50396	2.50589	2.50742	2.50659	2.50451	2.5061	2.50829	2.50825	2.50608	2.80623	2.81013	2.36482	2.36307	2.36409	2.36243
2.79287	2.79507	2.79163	2.78831	2.79271	2.79343	2.79178	2.79223	2.79336	2.7932	2.79124	2.79088	2.79265	2.79048	2.79246	2.7937	2.79424	2.79322	2.79206	2.79294	2.79215	2.79264	2.79352	2.79199	2.79255	2.79153	2.79191	2.78944	2.79071	2.79179	2.78642	2.29819	2.29808	2.79057	2.79155	2.50259	2.505	2.50683	2.50444	2.50575	2.50648	2.50676	2.50589	2.50859	2.34761	2.36541	2.36009	2.3645	2.36318	2.36279
2.78958	2.79495	2.79548	2.79155	2.79299	2.79617	2.79369	2.79207	2.79209	2.79384	2.79656	2.79449	2.79364	2.79429	2.79467	2.78999	2.79358	2.7921	2.79112	2.79216	2.78922	2.79107	2.79325	2.79107	2.79113	2.78956	2.78932	2.79314	2.79122	2.78959	2.79077	2.29964	2.3016	2.29915	2.50653	2.50446	2.50356	2.50435	2.50707	2.50717	2.50712	2.5066	2.50651	2.50699	2.3624	2.36255	2.3614	2.36275	2.36154	2.36181
2.79258	2.79404	2.7958	2.79357	2.79245	2.79597	2.7913	2.79216	2.86504	2.85648	2.85644	2.85585	2.8571	2.85518	2.79049	2.79125	2.79493	2.79392	2.78949	2.79435	2.79422	2.79312	2.79238	2.79284	2.78807	2.78758	2.51438	2.79021	2.78562	2.78682	2.7909	2.78943	2.30214	2.38292	2.5058	2.50438	2.50445	2.50624	2.50747	2.50603	2.50568	2.5061	2.50639	2.50493	2.36141	2.36345	2.36322	2.36364	2.36147	2.36364
2.795	2.79234	2.79255	2.79515	2.78704	2.85634	2.85505	2.85372	2.85764	2.85738	2.85523	2.85345	2.85666	2.85719	2.85973	2.79546	2.79373	2.79263	2.79372	2.7921	2.79171	2.79326	2.79238	2.7939	2.7894	2.79145	2.79145	2.79038	2.78883	2.78766	2.78817	2.79224	2.78935	2.50444	2.50416	2.50626	2.50564	2.50491	2.50664	2.50827	2.50645	2.50589	2.50675	2.50667	2.36187	2.36148	2.36257	2.36166	2.36161	2.36232
2.8596	2.85457	2.85507	2.85343	2.85708	2.85768	2.85336	2.85662	2.85144	2.85496	2.8542	2.85669	2.85555	2.85808	2.85604	2.86799	2.79616	2.79304	2.79137	2.79396	2.79526	2.7918	2.79222	2.7944	2.79247	2.79217	2.7905	2.78906	2.78815	2.78929	2.79148	2.50371	2.50268	2.50268	2.50207	2.5056	2.5059	2.50502	2.50583	2.50486	2.50503	2.50459	2.50573	2.50622	2.36416	2.36214	2.36256	2.36275	2.36366	2.69912
2.855	2.85259	2.85508	2.85208	2.85493	2.85178	2.85406	2.85665	2.85562	2.85626	2.85817	2.85576	2.8535	2.85473	2.85652	2.85239	2.79214	2.79347	2.79304	2.79362	2.79257	2.79395	2.78956	2.79065	2.79096	2.79219	2.78904	2.78855	2.50467	2.50272	2.50643	2.50567	2.5033	2.50472	2.50388	2.50575	2.50606	2.50617	2.50585	2.50498	2.50586	2.50275	2.50583	2.55508	2.55621	2.55305	2.55063	2.36108	2.70249	2.70037
2.85272	2.84968	2.85702	2.85391	2.85728	2.85717	2.85417	2.85629	2.85532	2.85671	2.8551	2.85377	2.85874	2.85691	2.85585	2.85886	2.85788	2.79478	2.79463	2.79326	2.79364	2.79288	2.79134	2.79157	2.79043	2.78937	2.78969	2.5091	2.50443	2.50536	2.50307	2.50604	2.50472	2.50631	2.50412	2.50283	2.50455	2.50629	2.5054	2.50569	2.50589	2.50471	2.55717	2.55296	2.55531	2.55535	2.55366	2.55509	2.55481	2.5593
2.84851	2.85173	2.85089	2.85074	2.85352	2.85697	2.85439	2.85471	2.85341	2.85595	2.85738	2.85391	2.85626	2.85628	2.8562	2.86085	2.85634	2.79345	2.79654	2.79186	2.79119	2.79281	2.7933	2.79397	2.79265	2.79337	2.78857	2.50672	2.50203	2.50502	2.50705	2.50522	2.50489	2.50539	2.50376	2.50527	2.505	2.50572	2.50589	2.50592	2.50702	2.55594	2.55748	2.55287	2.55671	2.55401	2.5556	2.55625	2.55525	2.55491
2.85422	2.8533	2.85913	2.85117	2.85974	2.85485	2.85549	2.85497	2.85459	2.85411	2.85498	2.8557	2.85539	2.85665	2.85773	2.85929	2.85637	2.79542	2.79479	2.79188	2.79435	2.79089	2.79277	2.79327	2.79319	2.79443	2.79215	2.7895	2.50362	2.50461	2.50554	2.50287	2.5032	2.50644	2.50519	2.50472	2.50441	2.50552	2.50824	2.50522	2.50498	2.55386	2.55657	2.55786	2.55592	2.55471	2.55559	2.55495	2.55248	2.55479
2.85359	2.85322	2.8512	2.85364	2.85566	2.8535	2.85658	2.85472	2.85305	2.85655	2.85286	2.85558	2.85323	2.853	2.8575	2.85682	2.85689	2.79411	2.79392	2.79307	2.79094	2.79373	2.79328	2.79214	2.79032	2.78806	2.79112	2.50631	2.50738	2.50566	2.50347	2.50382	2.50522	2.50678	2.50533	2.50422	2.50593	2.50598	2.50575	2.50547	2.5547	2.55612	2.55671	2.55394	2.55624	2.55454	2.55512	2.5564	2.55544	2.55504
2.8529	2.85496	2.85371	2.85613	2.85772	2.85452	2.85686	2.85707	2.85568	2.85637	2.85357	2.85646	2.85852	2.85601	2.8558	2.85384	2.85605	2.79098	2.79418	2.79148	2.79056	2.7921	2.79099	2.79467	2.79075	2.79358	2.79402	2.78936	2.50186	2.5032	2.5036	2.50585	2.50588	2.50426	2.50175	2.50538	2.50642	2.50545	2.50561	2.59777	2.55795	2.55572	2.55391	2.55818	2.55495	2.55462	2.55664	2.55871	2.55672	2.55332
2.85483	2.85501	2.85184	2.85331	2.85316	2.85401	2.85308	2.85512	2.85368	2.85338	2.85495	2.8564	2.8548	2.85355	2.85455	2.85533	2.8567	2.85588	2.79049	2.79378	2.79669	2.79525	2.79294	2.79439	2.79346	2.79262	2.78766	2.79426	2.50704	2.50275	2.50527	2.50403	2.50592	2.50613	2.50411	2.50731	2.50493	2.50473	2.50457	2.55563	2.55473	2.555	2.55734	2.55733	2.55689	2.55501	2.55491	2.55283	2.55532	2.55378
2.85201	2.8569	2.85196	2.85348	2.85519	2.85441	2.85493	2.85337	2.85226	2.85605	2.8523	2.85655	2.85666	2.85297	2.85397	2.85272	2.85847	2.85662	2.3064	2.79431	2.79679	2.79529	2.7948	2.79421	2.79072	2.79456	2.7904	2.77348	2.31787	2.3175	2.32372	2.50574	2.50458	2.5041	2.50577	2.50497	2.50886	2.78964	2.26829	2.55352	2.55547	2.55802	2.5567	2.55496	2.55821	2.55501	2.55557	2.55633	2.55429	2.55516
2.8532	2.85111	2.85319	2.85156	2.85548	2.85194	2.85626	2.85797	2.85591	2.85642	2.85362	2.85873	2.85444	2.85608	2.85718	2.85322	2.8573	2.50489	2.3021	2.31046	2.79273	2.79508	2.79517	2.79305	2.79398	2.79305	2.79477	2.51334	2.32528	2.31796	2.31813	2.3181	2.31652	2.31291	2.78251	2.7884	2.78806	2.41097	2.26766	2.55455	2.55697	2.55638	2.55669	2.55483	2.55493	2.55375	2.55278	2.5567	2.55423	2.55495
2.85609	2.85458	2.86011	2.8544	2.85535	2.85423	2.85789	2.85371	2.85603	2.85328	2.85734	2.8569	2.85568	2.85392	2.85725	2.85669	2.5036	2.50452	2.30048	2.30612	2.79628	2.79423	2.79319	2.79501	2.79233	2.79256	2.51885	2.51501	2.51295	2.51033	2.51237	2.51258	2.51288	2.51182	2.51147	2.55415	2.5131	2.38423	2.388	2.55654	2.55388	2.55329	2.55154	2.55553	2.55595	2.55724	2.55485	2.55529	2.55433	2.55535
2.85106	2.85484	2.8541	2.85337	2.85474	2.85774	2.31125	2.31197	2.30832	2.30699	2.74196	2.85182	2.85846	2.85538	2.85543	2.50123	2.50349	2.49987	2.30547	2.30051	2.3016	2.79373	2.79181	2.79098	2.79446	2.79241	2.32023	2.32085	2.32032	2.31927	2.31674	2.5153	2.51418	2.5142	2.51143	2.50987	2.51014	2.26985	2.26837	2.55551	2.55603	2.55446	2.55556	2.55609	2.55389	2.55533	2.55596	2.55641	2.55572	2.55388
2.85366	2.85505	2.85522	2.85473	2.85682	2.7968	2.30998	2.30591	2.30456	2.301	2.30825	2.7928	2.85682	2.85405	2.50656	2.50053	2.50045	2.49833	2.30596	2.30682	2.29955	2.30643	2.79332	2.79212	2.79185	2.79203	2.51231	2.50875	2.51247	2.5138	2.51259	2.51681	2.51465	2.51043	2.51234	2.5128	2.51092	2.36993	2.38853	2.55542	2.55633	2.55721	2.55658	2.55556	2.55491	2.55622	2.5551	2.5549	2.55578	2.55511
2.85603	2.85061	2.85474	2.85222	2.85733	2.79528	2.79374	2.30704	2.301	2.30281	2.30451	2.78997	2.79393	2.79477	2.49879	2.50218	2.50054	2.30877	2.30439	2.30572	2.30261	2.30162	2.79397	2.78899	2.79445	2.51146	2.51	2.51209	2.51324	2.5121	2.51156	2.51489	2.5133	2.51188	2.51397	2.51263	2.51495	2.36771	2.36757	2.55667	2.55525	2.55717	2.55569	2.55646	2.55861	2.55494	2.55267	2.55695	2.55571	2.55628
2.85196	2.85186	2.85455	2.8538	2.79788	2.79597	2.79495	2.79534	2.30348	2.30915	2.30186	2.30518	2.79768	2.79458	2.79413	2.50116	2.50446	2.79329	2.30272	2.30315	2.30542	2.29924	2.30296	2.79286	2.51458	2.51332	2.50925	2.51291	2.51089	2.51195	2.51309	2.50978	2.51262	2.51043	2.51073	2.51219	2.3669	2.36831	2.36754	2.36454	2.55985	2.55724	2.55672	2.55577	2.5551	2.55538	2.55512	2.5569	2.55469	2.55451
2.85137	2.8535	2.85267	2.85591	2.79711	2.79761	2.79599	2.79449	2.30771	2.30482	2.30503	2.3021	2.3078	2.7954	2.79618	2.7944	2.79301	2.79418	2.30749	2.31269	2.30078	2.301	2.30204	2.51676	2.51514	2.51612	2.511	2.51604	2.51627	2.51543	2.51443	2.50805	2.51201	2.51019	2.51242	2.51158	2.36518	2.36652	2.3678	2.36707	2.36734	2.55586	2.55774	2.55608	2.55911	2.5566	2.55752	2.55373	2.55388	2.5554
2.34191	2.85285	2.85236	2.85387	2.86118	2.79776	2.79427	2.79163	2.79831	2.30845	2.29904	2.3	2.30452	2.30861	2.79618	2.7947	2.79219	2.79261	2.79475	2.30386	2.30632	2.30634	2.32805	2.31847	2.32235	2.3192	2.31684	2.32416	2.3175	2.31965	2.32233	2.51036	2.51096	2.51387	2.50918	2.51546	2.36852	2.36897	2.3674	2.36768	2.3684	2.36994	2.55636	2.55519	2.55639	2.55457	2.55594	2.55607	2.55675	2.55724
2.34184	2.85325	2.85254	2.8538	2.85578	2.85206	2.79757	2.79682	2.79537	2.30108	2.30541	2.30462	2.3058	2.30475	2.79347	2.79476	2.79354	2.79226	2.50575	2.79214	2.30781	2.51383	2.51382	2.51408	2.51478	2.51353	2.51386	2.51356	2.51441	2.51585	2.51459	2.51019	2.51486	2.51097	2.51107	2.51312	2.36751	2.36743	2.36801	2.36994	2.36869	2.36857	2.6234	2.85822	2.85959	2.86561	2.56541	2.55697	2.68889	2.55676
2.33994	2.34153	2.85544	2.85649	2.85445	2.85672	2.85588	2.79561	2.79445	2.30418	2.3055	2.29919	2.303	2.30392	2.32292	2.32145	2.32356	2.49683	2.50426	2.51257	2.51406	2.51481	2.51517	2.51439	2.51603	2.51496	2.51383	2.51318	2.51383	2.51638	2.51647	2.51373	2.51095	2.51158	2.5144	2.5127	2.36988	2.36902	2.36733	2.36501	2.36693	2.61818	2.62391	2.86077	2.85894	2.85976	2.86052	2.86083	2.85792	2.86054
2.33861	2.34146	2.85594	2.85732	2.85529	2.85539	2.85253	2.77156	2.79566	2.51865	2.5152	2.5117	2.51311	2.31741	2.31933	2.32169	2.31943	2.31918	2.51259	2.51432	2.51275	2.51592	2.51422	2.51114	2.51182	2.51387	2.51516	2.51204	2.51374	2.51322	2.51258	2.5123	2.51488	2.51296	2.51242	2.51449	2.3681	2.36989	2.36772	2.3752	2.61932	2.6192	2.61731	2.86263	2.85568	2.85786	2.86169	2.86307	2.86248	2.85823
2.34169	2.34383	2.84502	2.85528	2.85239	2.85564	2.85622	2.85436	2.51574	2.51503	2.51678	2.51418	2.5144	2.51761	2.50998	2.51533	2.51184	2.5142	2.51191	2.51633	2.51353	2.51583	2.51718	2.51333	2.51678	2.51411	2.51363	2.51165	2.5148	2.51452	2.51256	2.51265	2.51402	2.51433	2.51631	2.51419	2.50778	2.36894	2.6134	2.62016	2.6172	2.61729	2.61606	2.86024	2.85991	2.8532	2.85792	2.86125	2.85729	2.85979
2.34264	2.34229	2.34319	2.85079	2.8511	2.85218	2.85826	2.85601	2.51649	2.51607	2.51522	2.51463	2.51477	2.51166	2.51229	2.51612	2.51574	2.51421	2.51173	2.5151	2.51455	2.51212	2.51466	2.51524	2.51377	2.51333	2.51187	2.5132	2.51246	2.51614	2.51446	2.51389	2.51387	2.51382	2.5137	2.50784	2.50725	2.61871	2.62403	2.62299	2.6229	2.62153	2.61855	2.8578	2.86221	2.85966	2.85949	2.86122	2.86067	2.85925
2.34045	2.34236	2.3413	2.84375	2.85024	2.85419	2.8545	2.44772	2.51443	2.51549	2.51222	2.51628	2.51353	2.51601	2.51456	2.51434	2.51415	2.51444	2.51206	2.51422	2.51445	2.51485	2.51379	2.51249	2.51373	2.50768	2.51199	2.51184	2.51389	2.51577	2.51341	2.51184	2.51458	2.51254	2.51328	2.51196	2.50795	2.50938	2.61887	2.61874	2.61879	2.61645	2.61882	2.38134	2.38021	2.38263	2.40826	2.85709	2.86322	2.85989
2.34244	2.34423	2.33937	2.34624	2.85633	2.853	2.44953	2.51259	2.5178	2.51612	2.51455	2.51306	2.51491	2.51608	2.51436	2.51628	2.51497	2.51568	2.51263	2.51508	2.5153	2.51463	2.51375	2.51392	2.51229	2.51218	2.51484	2.51358	2.51599	2.51052	2.51378	2.51587	2.51307	2.51326	2.51335	2.51436	2.51161	2.51252	2.61567	2.61796	2.61749	2.61802	2.38159	2.37956	2.37985	2.38031	2.37979	2.37902	2.3783	2.38228
2.33931	2.34276	2.33659	2.34055	2.85055	2.8532	2.51715	2.51663	2.51599	2.5143	2.51327	2.51274	2.51316	2.51556	2.51546	2.51591	2.51639	2.51505	2.51269	2.51223	2.51509	2.51244	2.51296	2.51379	2.51528	2.51211	2.51466	2.51279	2.51238	2.51406	2.51383	2.51353	2.51581	2.51215	2.5125	2.51225	2.50998	2.5104	2.51222	2.61683	2.61701	2.37981	2.38174	2.38203	2.37855	2.38177	2.37958	2.37866	2.37912	2.38061
2.34047	2.34028	2.3385	2.33971	2.34518	2.51905	2.51762	2.51429	2.51712	2.51791	2.51583	2.51308	2.51311	2.51394	2.51446	2.51478	2.51636	2.51481	2.51293	2.5124	2.51406	2.51364	2.5143	2.5156	2.51081	2.51466	2.51337	2.51115	2.51555	2.51358	2.51255	2.51578	2.51584	2.51209	2.51144	2.51222	2.51514	2.51384	2.51214	2.38318	2.37998	2.38179	2.38103	2.38104	2.3801	2.38128	2.38025	2.37928	2.37784	2.3787
2.3425	2.34131	2.3414	2.34363	2.51509	2.51512	2.51599	2.51443	2.51868	2.5154	2.5118	2.51398	2.51673	2.5159	2.51634	2.51357	2.51228	2.51396	2.51314	2.5157	2.51542	2.51427	2.51386	2.51317	2.51484	2.51394	2.51461	2.51656	2.51405	2.51416	2.51299	2.51246	2.51225	2.51286	2.51233	2.5143	2.51204	2.51233	2.51165	2.37975	2.38027	2.3808	2.37968	2.37878	2.38019	2.38079	2.38094	2.37855	2.37749	2.37918
2.34172	2.34224	2.34116	2.33997	2.51713	2.51198	2.514	2.51481	2.51727	2.51452	2.51669	2.5127	2.51848	2.51546	2.51716	2.51262	2.51518	2.51815	2.51299	2.51621	2.51577	2.51558	2.51443	2.5121	2.51268	2.5152	2.51543	2.51289	2.51409	2.51395	2.51289	2.51258	2.51358	2.51457	2.51222	2.51155	2.51455	2.51073	2.5142	2.50412	2.3817	2.37874	2.37835	2.38025	2.38037	2.37967	2.37777	2.37799	2.37858	2.37875
2.34214	2.34077	2.34001	2.34418	2.7743	2.51876	2.52031	2.51541	2.51802	2.51609	2.51228	2.51699	2.51561	2.51714	2.51886	2.5167	2.51182	2.51697	2.5144	2.51473	2.51761	2.51262	2.51341	2.5141	2.51688	2.51467	2.51456	2.51756	2.51439	2.51711	2.51493	2.5127	2.51501	2.51452	2.51361	2.51344	2.51133	2.51292	2.51322	2.51085	2.50461	2.38082	2.37923	2.38059	2.38085	2.38056	2.38227	2.37727	2.38057	2.37862
2.7108	2.77157	2.77509	2.77654	2.7741	2.77501	2.77356	2.31487	2.32018	2.3226	2.31931	2.31802	2.31999	2.3171	2.32231	2.31672	2.32075	2.31492	2.32013	2.31938	2.32186	2.51287	2.51472	2.51022	2.50959	2.51116	2.51516	2.51113	2.51456	2.51496	2.51368	2.51299	2.51058	2.5121	2.51468	2.51126	2.51563	2.51313	2.51109	2.51364	2.37962	2.37937	2.37995	2.38025	2.38031	2.38078	2.37953	2.37919	2.37935	2.37804
2.30672	2.7766	2.77536	2.77345	2.77701	2.77383	2.77372	2.32366	2.32332	2.32	2.32012	2.31951	2.32189	2.32532	2.32392	2.31856	2.32193	2.31535	2.32431	2.31743	2.32121	2.31679	2.32259	2.31918	2.31618	2.31962	2.31763	2.31842	2.31968	2.31667	2.3181	2.32029	2.31545	2.31489	2.31681	2.31994	2.31755	2.32431	2.3169	2.38159	2.38102	2.38086	2.37945	2.38167	2.3798	2.37801	2.37867	2.38064	2.3814	2.37977
2.30695	2.77782	2.77861	2.77587	2.77563	2.77338	2.77539	2.77637	2.77308	2.32149	2.32007	2.32739	2.31793	2.32137	2.31728	2.32223	2.32267	2.32236	2.3209	2.31776	2.31992	2.31721	2.32038	2.32125	2.31959	2.31773	2.32018	2.31574	2.31524	2.31786	2.31911	2.31758	2.31687	2.31696	2.31614	2.31748	2.31756	2.31845	2.31916	2.38255	2.38013	2.38028	2.38209	2.37964	2.38119	2.37816	2.37836	2.37821	2.37776	2.37854
2.30637	2.77663	2.77275	2.77524	2.77522	2.77486	2.77485	2.77423	2.77506	2.77147	2.51689	2.51359	2.51521	2.51091	2.51636	2.32825	2.51237	2.32819	2.3207	2.31849	2.29166	2.32573	2.32165	2.32013	2.32156	2.32342	2.31833	2.31905	2.32292	2.31805	2.31503	2.32018	2.32081	2.31449	2.31613	2.31016	2.31975	2.32178	2.37457	2.38142	2.3803	2.37788	2.38043	2.38165	2.3766	2.37805	2.37916	2.3792	2.37909	2.37819
2.30533	2.30813	2.77636	2.77662	2.77515	2.7766	2.77536	2.77433	2.77384	2.77386	2.51896	2.51493	2.51523	2.51398	2.51481	2.5144	2.5133	2.51426	2.51147	2.51068	2.51492	2.51588	2.51263	2.51373	2.51289	2.5155	2.51034	2.51164	2.51623	2.51581	2.51314	2.51402	2.51187	2.51625	2.51152	2.51519	2.5065	2.51253	2.38429	2.38122	2.38121	2.3811	2.38087	2.37867	2.37914	2.37998	2.38065	2.38232	2.37893	2.38065
2.30606	2.30488	2.77676	2.77794	2.77626	2.77501	2.77439	2.77488	2.77497	2.77534	2.77248	2.52353	2.51706	2.51535	2.51465	2.51582	2.51579	2.5119	2.51476	2.51512	2.5166	2.51274	2.51331	2.5138	2.51581	2.51538	2.51297	2.51655	2.51548	2.51461	2.51004	2.51132	2.51346	2.51165	2.51279	2.51375	2.51075	2.51034	2.37993	2.38126	2.37961	2.38107	2.38297	2.37816	2.37852	2.37852	2.37896	2.37972	2.38127	2.37961
2.30071	2.30258	2.77536	2.77411	2.77478	2.77494	2.77269	2.77472	2.77502	2.77401	2.77279	2.77357	2.7686	2.51612	2.5162	2.51339	2.51563	2.51328	2.51542	2.51352	2.51425	2.51588	2.51548	2.51317	2.51358	2.51337	2.51465	2.51271	2.51166	2.51447	2.51227	2.51596	2.51282	2.51489	2.51417	2.51501	2.51488	2.50711	2.38159	2.38261	2.37722	2.37946	2.37927	2.37955	2.38043	2.38014	2.37823	2.37818	2.37858	2.37616
2.30483	2.30489	2.77707	2.77558	2.77341	2.77435	2.77293	2.77585	2.77603	2.77524	2.77416	2.77387	2.50989	2.50888	2.51612	2.51521	2.51562	2.51149	2.51284	2.51535	2.51688	2.51291	2.51339	2.51495	2.51554	2.51215	2.51619	2.51606	2.51341	2.51085	2.51344	2.51356	2.51149	2.51295	2.51139	2.51345	2.5121	2.51224	2.5119	2.51102	2.51329	2.38315	2.38624	2.38252	2.37907	2.3789	2.38064	2.37754	2.38032	2.38005
2.3059	2.30346	2.76681	2.77729	2.77421	2.77624	2.77512	2.77589	2.77616	2.775	2.77471	2.77335	2.50836	2.50943	2.50998	2.51184	2.51612	2.51546	2.51334	2.51581	2.51702	2.51555	2.517	2.51602	2.51512	2.51203	2.51291	2.51409	2.51228	2.51061	2.51411	2.51257	2.51462	2.51546	2.51105	2.51138	2.51026	2.51246	2.51219	2.51101	2.51134	2.51394	2.51265	2.51333	2.51336	2.51055	2.38026	2.3791	2.37936	2.38027
2.30451	2.30553	2.30171	2.77612	2.77719	2.77727	2.77541	2.77801	2.77462	2.77368	2.7761	2.77393	2.50952	2.50811	2.50803	2.77191	2.77413	2.77381	2.51379	2.51425	2.51542	2.51744	2.51682	2.51486	2.51722	2.51217	2.51262	2.51677	2.51581	2.51311	2.51493	2.51385	2.51566	2.51325	2.5103	2.50967	2.51006	2.51139	2.51291	2.51193	2.76281	2.51515	2.51002	2.5123	2.51369	2.5115	2.51252	2.51359	2.51255	2.51093
[truncated: 70 more columns]

## Sheet: Phi1
4.2525	5.5169	5.51284	4.25495	4.24738	4.24954	4.2449	5.51328	4.33424	3.10063	3.09483	3.09875	3.09631	3.09598	3.09864	3.09668	3.09754	3.0999	3.10439	3.10094	3.10235	3.09772	3.10128	3.10344	3.09805	5.02079	5.02057	5.02492	5.02373	5.02501	5.02617	5.02261	1.49943	1.49965	1.50075	1.5001	5.23185	5.22934	5.23186	5.23178	5.23165	5.23283	5.23101	5.23072	1.4994	1.48884	1.49774	1.48907	1.49115	1.49005
5.51553	5.51419	5.51137	4.24692	4.24862	4.24667	4.25036	5.51402	0.549329	0.546175	3.11372	3.10015	3.10056	3.10333	3.09845	3.09841	3.0948	3.09678	3.09942	3.09813	3.10349	3.10354	3.10327	3.10148	3.10229	5.0207	5.02177	5.02363	5.02404	5.02546	5.02258	5.025	5.02045	1.49306	1.49714	5.2284	5.23124	5.23052	5.2322	5.23266	5.23665	5.22827	5.23093	5.23042	1.49657	1.49282	1.49409	1.49234	1.4945	1.49059
5.51878	5.5156	5.51032	4.24911	4.24585	4.24278	3.09139	3.09558	3.10071	4.34682	4.33934	0.540051	4.34475	3.09991	3.09747	3.09946	3.10054	3.10086	3.0996	3.09998	3.10424	3.10397	3.10076	3.10346	3.11273	5.01954	5.03012	5.02275	5.02376	5.02597	5.02392	5.0227	5.02271	1.49806	1.49629	5.23318	5.23112	5.23238	5.23316	5.23112	5.23406	5.23189	5.23548	5.22918	1.49491	1.49734	1.49318	1.49391	1.49368	1.49367
5.51732	5.51593	4.24893	4.24828	4.24987	3.09496	3.09201	3.09265	3.09794	3.09648	3.09574	4.34232	0.542678	4.3483	0.5448	3.10048	3.09762	3.09795	3.09999	3.09949	3.10316	3.09758	3.10286	3.09975	3.62164	5.02231	5.0248	5.02518	5.02237	5.02219	5.02523	5.02926	5.02872	1.4781	1.47733	5.66868	5.24073	5.23177	5.2321	5.23162	5.23263	5.23222	5.23242	1.49802	1.49462	1.4895	1.49462	1.49513	1.4916	1.49103
5.51689	5.51443	4.25222	4.24907	4.24428	3.09137	3.09323	3.09158	3.09655	3.0974	3.09373	3.09803	3.0949	4.35464	4.34237	4.3446	4.34116	4.33993	3.09545	3.10217	3.10463	3.09773	3.10214	3.10041	5.02402	5.02566	5.02734	5.02459	5.02279	5.02627	5.02724	5.02306	5.02513	1.50203	5.23026	5.23234	5.2307	5.23364	5.23511	5.23168	5.23092	5.23215	5.23023	1.49609	1.49764	1.49899	1.49654	1.49611	1.49261	1.49485
3.61091	3.62293	3.61031	5.02139	3.09652	3.09611	3.09868	3.09501	3.09701	3.09494	3.09679	3.09457	3.09777	3.10011	3.09688	3.10333	4.34748	4.34559	0.544144	4.33244	3.10695	3.10333	3.10503	3.1056	5.02787	5.02603	5.02331	5.0244	5.02587	5.02721	5.02567	5.0248	5.02107	5.02737	5.23167	5.23111	5.23142	5.23289	5.23056	5.23303	5.23222	5.23116	1.49931	1.49754	1.49914	1.49781	1.49753	1.49263	1.49188	1.49343
3.60543	3.61099	3.61721	5.02406	3.09714	3.0956	3.0954	3.09476	3.0976	3.09789	3.09256	3.09891	3.09622	3.10002	3.10309	3.09546	3.10008	3.09896	0.538945	0.543527	0.541022	0.539113	3.10035	3.11544	5.02305	5.02935	5.02694	5.02273	5.02511	5.02593	5.02342	5.02712	5.02147	5.02728	5.22923	5.22919	5.23248	5.23404	5.23159	5.23126	5.23395	5.23322	1.49644	1.48913	1.50202	1.50157	1.49893	1.49763	1.493	1.49583
5.01349	3.61051	3.61999	3.61753	3.09381	3.09422	3.09572	3.09456	3.09258	3.09395	3.09352	3.09844	3.0924	3.09553	3.09708	3.10112	3.09704	3.09846	3.10014	3.10376	4.35082	4.34527	0.543221	3.62763	5.01763	5.02025	5.02457	5.02548	5.02503	5.02462	5.02369	5.0206	5.02434	5.02484	5.23032	5.23459	5.23065	5.23152	5.23151	5.23215	5.23362	1.50424	1.49217	1.49985	1.49671	1.49387	1.49157	1.4955	1.49747	1.49521
5.01872	3.61163	3.61763	3.61475	3.60385	3.09094	3.0981	3.09728	3.09581	3.10018	3.09674	3.09783	3.09732	3.09793	3.09798	3.09974	3.09741	3.09976	3.10124	3.09713	3.09834	3.10075	5.02327	5.02433	3.63089	5.02245	5.02644	5.02599	5.02761	5.02256	5.02506	5.02174	5.02143	5.02562	5.22646	5.22982	5.23466	5.23397	5.23152	5.23076	5.2342	1.49348	1.48866	1.49526	1.49935	1.49258	1.49245	1.49133	1.49765	1.49418
5.02204	5.02145	3.62164	3.62243	3.60827	3.09427	3.09263	3.09949	3.09318	3.09922	3.09464	3.09741	3.09796	3.09618	3.09043	3.09745	3.09802	3.09842	3.09577	3.10521	3.10338	5.02171	5.02256	5.02435	5.02279	5.02259	5.02585	5.02123	5.02559	5.02613	5.02503	5.02214	5.02561	5.02748	5.03051	5.2331	5.23232	5.23175	5.23079	5.23212	5.22391	1.49414	1.49649	1.49718	1.49068	1.49486	1.4909	1.49674	1.49291	1.49512
5.02843	5.02058	5.01978	3.62658	3.62568	3.08919	3.09279	3.09168	3.09792	3.09301	3.0955	3.09654	3.09191	3.09967	3.09716	3.09738	3.09711	3.09705	3.09624	3.09596	5.02443	5.0247	5.02443	5.0254	5.02442	5.02171	5.02119	5.02517	5.02471	5.02229	5.02424	5.02599	5.02664	5.02744	5.02328	5.23152	5.23413	5.23578	5.22843	5.23283	1.49635	1.49394	1.49875	1.49317	1.49357	1.49618	1.48744	1.4934	1.49286	1.49589
3.61853	3.61425	5.02117	3.63093	3.61479	3.09399	3.09137	3.09111	3.09439	3.08916	3.09437	3.09533	3.10781	3.09502	3.10001	3.09514	3.10085	3.09926	3.10518	5.02527	5.02358	5.02504	5.02492	5.02118	5.02423	5.02334	5.02235	5.02245	5.0207	5.02266	5.02627	5.02906	5.02604	5.02128	5.02282	5.23072	5.23037	5.22955	5.23637	5.22908	1.4934	1.48983	1.48919	1.49918	1.4913	1.49236	1.49311	1.49347	1.49301	1.499
3.60945	3.61616	5.03043	5.02012	3.61548	3.1038	3.08854	3.09731	3.08876	3.09383	3.09719	3.09535	3.09618	3.09146	3.10305	3.61436	3.6304	3.62006	3.63763	5.02299	5.02565	5.02404	5.02577	5.02689	5.02603	5.02431	5.02207	5.02541	5.02552	5.02483	5.02749	5.02271	5.02231	5.02706	5.02315	5.23043	5.23162	5.22951	5.23035	1.50329	1.50215	1.49392	1.48889	1.49665	1.49847	1.49337	1.49489	1.49735	1.49009	1.48983
3.60956	3.62231	3.60584	5.02247	5.0172	3.60414	3.08928	3.09733	3.09236	3.09736	3.09663	3.09518	3.61127	3.62621	3.63896	3.62332	3.62527	3.62471	3.62406	5.02262	5.02736	5.02423	5.02534	5.02231	5.0229	5.02575	5.02769	5.02446	5.02521	5.02262	5.02516	5.02733	5.02303	5.02561	5.02398	5.22823	5.22977	5.23121	5.23302	1.49311	1.49582	1.50256	1.49223	1.49394	1.49792	1.49835	1.49819	1.49372	1.49481	1.49911
3.6092	3.60237	3.6147	5.02385	3.62528	3.62228	3.62018	3.61107	3.60773	3.60714	3.62424	3.62936	3.62618	3.61607	3.6224	3.6215	3.62571	3.61853	3.62949	3.62059	5.02669	5.02235	5.02278	5.02192	5.02315	5.02517	5.0252	5.02244	5.02592	5.02528	5.02666	5.02506	5.0234	5.02581	5.02362	5.22611	5.23334	5.23057	5.22935	1.49598	1.49583	1.50107	1.49384	1.48848	1.49346	1.49705	1.49846	1.49183	1.49428	1.49653
3.61521	3.61321	3.62102	3.61729	3.61579	3.61586	3.62176	3.62092	3.61834	3.61895	3.62043	3.62211	3.63146	3.6246	3.62981	3.62263	3.61932	3.6172	3.6266	3.62245	3.63722	5.02687	5.0244	5.02206	5.02137	5.0256	5.02519	5.02418	5.0247	5.02161	5.02188	5.02428	5.02245	5.02218	5.02298	5.22395	5.23324	5.23293	1.50194	1.49391	1.49485	1.49107	1.496	1.49352	1.49143	1.49037	1.49442	1.4964	1.49698	1.49446
3.61803	3.59898	3.60318	3.61414	3.6103	3.61168	3.61529	3.61814	3.62288	3.61198	3.61735	3.61997	3.62117	3.60896	3.61896	3.62816	3.62775	3.62215	3.62822	3.62045	3.6322	5.02206	5.0231	5.02404	5.02647	5.02501	2.25973	5.02297	5.0277	5.02413	5.02158	5.02056	5.02256	5.02051	5.02272	5.22518	5.23078	5.23172	1.48955	1.49172	1.49639	1.49964	1.49709	1.48864	1.48652	1.49439	1.48915	1.49526	1.49411	1.4917
3.59979	3.6122	3.61247	3.60839	3.61036	3.6192	3.63342	3.62557	3.61346	3.62263	3.62796	3.62078	3.61698	3.61657	3.61379	3.62679	3.61792	3.6257	3.62398	3.62182	3.6187	3.62431	5.02913	5.0246	5.02272	2.25482	2.27091	5.02181	5.02063	5.02356	5.02116	5.02465	5.02292	5.02486	5.02346	5.03575	5.22956	5.22198	1.49655	1.49839	1.49611	1.494	1.49975	1.49352	1.49061	1.49201	1.49643	1.49229	1.49146	1.49815
3.60614	3.61558	3.60577	3.61188	3.62556	3.60667	3.61497	3.62039	3.62188	3.61571	3.61786	3.6199	3.62453	3.62809	3.62084	3.61686	3.62147	3.62162	3.62407	3.61495	3.62731	3.62142	3.62817	5.02234	5.02198	2.25869	5.02155	5.02566	5.02552	5.0223	5.02287	5.02313	5.02178	5.0239	5.02274	5.02006	5.2289	1.49444	1.49355	1.49171	1.49735	1.49768	1.49622	1.49661	1.4901	1.49228	1.49224	1.49449	1.49133	1.49104
3.61731	3.61378	3.62055	3.61382	3.61388	3.61365	3.61054	3.61911	3.61552	3.61911	3.62354	3.61694	3.6206	3.62312	3.62885	3.61369	3.63143	3.62837	3.6169	3.6247	3.6262	3.62345	3.62421	3.63401	2.26535	5.02558	5.02342	5.02435	5.02292	5.02317	5.02314	5.02084	5.02515	5.02197	5.02491	5.02219	5.22882	1.49053	1.49331	1.50227	1.49473	1.49671	1.49957	1.49308	1.49594	1.49293	1.48873	1.50074	1.49531	1.49253
3.61921	3.61371	3.61181	3.6103	3.61911	3.6111	3.62559	3.6117	3.61937	3.62634	3.61034	3.62525	3.62164	3.62531	3.63132	3.62368	3.61708	3.62479	3.629	3.62183	3.62005	3.62061	3.6319	3.63245	2.25959	5.02356	5.02295	5.02282	5.02175	5.02485	5.02477	5.02358	5.02375	5.02118	5.02334	5.02591	1.50313	1.49611	1.49831	1.49756	1.4957	1.49593	1.49608	1.495	1.48824	1.49488	1.48885	1.48918	1.49126	1.49842
3.60611	3.6019	3.61644	3.60792	3.61089	3.61867	5.02224	3.61027	3.62093	3.61171	3.62404	3.61072	3.62368	3.61719	3.63146	3.62492	3.62245	3.62257	3.629	3.6237	3.63274	3.62583	3.61764	3.6224	3.6392	5.02226	5.02248	5.02419	5.02247	5.02205	5.02288	5.02261	5.02271	5.02584	5.02223	5.02221	1.49375	1.50239	1.49939	1.4903	1.49572	1.49455	1.49687	1.48665	1.49696	1.49009	1.49615	1.49502	1.49731	1.48836
3.61708	3.62086	3.60806	3.61404	3.61617	3.61106	5.01952	5.02231	3.62373	3.61181	3.62994	3.62113	3.61938	3.62052	3.6143	3.62888	3.62022	3.6232	3.63297	3.62327	3.6285	3.62207	3.6321	3.63878	3.62168	5.02077	5.0209	5.02574	5.02341	5.02247	5.02167	5.02249	5.02379	5.02274	5.02445	5.02382	1.49639	1.50026	1.50125	1.49748	1.49761	1.498	1.49476	1.49181	1.49184	1.49397	1.49611	1.49884	1.49784	1.49766
3.60926	3.61737	3.61413	3.61989	3.61476	3.61481	3.60711	5.02326	3.61631	3.61889	3.61681	3.62566	3.62199	3.6251	3.62174	3.62168	3.62201	3.62566	3.62856	3.61122	3.62991	3.62653	3.62219	3.6256	3.61657	3.63289	5.02191	5.02109	5.02136	5.02259	5.02426	5.02693	5.02423	5.02113	5.02481	5.02501	1.50118	1.49938	1.49724	1.49397	1.49947	1.49073	1.49668	1.49496	1.4981	1.4965	1.49515	1.49575	1.49411	1.4949
3.6249	3.60048	3.60993	3.61641	3.60858	3.61495	3.60573	3.62058	5.02253	3.61851	3.62344	3.6296	3.61438	3.61548	3.62271	3.62266	3.63133	3.62861	3.62116	3.63267	3.62411	3.62346	3.62947	3.62752	3.61885	3.62043	3.62835	5.02288	5.02408	5.02142	5.0231	5.02361	5.02582	5.02234	5.02047	5.02414	1.49324	1.49817	1.50009	1.49749	1.49984	1.49454	1.49442	1.49902	1.498	1.49572	1.49346	1.49802	1.4901	1.49258
3.60426	3.60637	3.60747	3.60522	3.60803	3.61262	3.60362	3.61304	5.02108	5.01594	3.61011	3.62499	3.6253	3.62068	3.62206	3.6277	3.63114	3.6224	3.63664	3.62731	3.61996	3.6246	3.62914	3.62336	3.62442	3.63252	3.62782	5.02246	5.02138	5.02201	5.02316	5.02433	5.02278	5.02184	5.02556	5.01942	1.493	1.50552	1.49688	1.49047	1.49557	1.49835	1.49605	1.49952	1.49138	1.49833	1.49995	1.4985	1.49241	1.49307
3.60702	3.60862	3.61114	3.62067	3.60747	3.61312	3.6141	3.61337	3.61698	5.02572	3.61837	3.61726	3.62939	3.60912	3.6238	3.61775	3.62884	3.62989	3.62314	3.63147	3.62361	3.62965	3.63311	3.6213	3.62796	3.62997	2.78915	1.59921	1.60469	5.0256	5.02164	5.02624	5.02631	5.0215	5.02525	5.02051	1.49746	1.49835	1.50393	1.49174	1.49775	1.49421	1.49936	1.49394	1.49903	1.4931	1.4971	1.49766	1.49292	1.4916
3.61039	3.61733	3.60668	3.61145	3.60702	3.6095	3.61354	3.60664	3.62222	3.61432	5.02241	3.61204	3.62059	3.61791	3.62182	3.61815	3.62174	3.6353	3.62015	3.61828	3.62505	3.62181	3.61984	3.61043	1.60647	1.60133	1.59962	1.6015	1.60262	5.02322	5.02444	5.02351	5.02357	5.02375	5.02538	5.01954	1.49818	1.49341	1.49574	1.49817	1.49424	1.49819	1.49361	1.49838	1.50513	1.49449	1.49251	1.49723	1.49741	1.4975
3.61453	3.60634	3.605	3.60168	3.62092	3.61335	3.61741	3.62152	3.60599	3.62403	5.022	5.019	3.62826	3.61619	3.61754	3.62134	3.62168	3.6227	3.62493	3.62373	3.62942	1.606	1.6055	1.60204	1.59922	1.6027	1.60638	1.60054	1.60197	5.02545	5.02298	5.02258	5.02365	5.02329	5.02093	5.02368	1.49181	1.49496	1.50007	1.49794	1.49565	1.49304	1.49334	1.49151	1.4939	1.48929	1.49284	1.49096	1.49806	1.49902
3.61188	3.60603	3.61492	3.60376	3.6085	3.62454	3.6159	3.61221	3.60712	3.60789	3.61317	5.02047	3.6125	3.61995	3.6235	3.62626	3.61547	3.61933	3.62178	1.60074	1.60226	1.59977	1.60079	1.6007	1.60212	1.60292	1.60386	1.60381	1.60353	5.01996	5.0247	5.02678	5.02699	5.02317	5.02197	5.02436	5.82923	1.49859	1.4982	1.49941	1.49574	1.49456	1.4943	1.49326	1.49816	1.50053	1.49548	1.49711	1.49136	1.49514
3.60147	3.60454	3.59703	3.60305	3.60537	3.61844	3.60922	3.62628	3.61385	3.62332	3.61609	3.62437	3.6146	3.62695	3.61854	3.6194	1.60791	1.59844	1.59626	1.59869	1.60113	1.60016	1.59956	1.60039	1.59856	1.60007	1.60026	1.59924	1.60658	5.02517	5.02172	5.02442	5.02281	5.02673	5.02603	5.02234	5.02281	5.84266	1.51964	1.49397	1.49505	1.48938	1.4922	1.49624	1.49219	1.49418	1.49255	1.49203	1.50184	1.49681
3.60415	3.60142	3.61399	3.61196	3.60965	3.60724	3.60851	3.6102	3.61921	3.6148	3.61004	3.62018	3.62463	1.6034	1.60125	1.60091	1.59989	1.59974	1.60442	1.59978	1.60295	1.6037	1.60026	1.59916	1.60048	1.60297	1.60009	1.60035	5.02263	5.02065	5.02549	5.02401	5.02084	5.02213	5.02583	5.02419	5.0272	5.82891	5.83843	5.84226	1.49654	1.49942	1.49653	1.49917	1.50002	1.49702	1.49854	1.49161	1.49764	1.50101
3.61019	3.60801	3.60303	3.60908	3.6075	3.61377	3.61378	3.61959	3.6156	3.61571	3.62351	1.60616	1.60191	1.60197	1.602	1.60111	1.60035	1.60134	1.59888	1.60157	1.60154	1.60214	1.60204	1.6007	1.60075	1.59786	1.60085	1.60063	5.03025	5.02452	5.02377	5.02775	5.02745	5.02589	5.02417	5.02308	5.01986	1.50424	5.84433	5.83192	5.83268	1.4947	1.49447	1.49244	1.49323	1.49051	1.49454	1.4877	1.49421	1.49491
3.60428	3.60519	3.61286	3.60656	3.60879	3.60911	3.61344	3.61325	3.61512	3.61863	5.02101	5.02574	1.60555	1.60178	1.59901	1.60124	1.59829	1.59991	1.6005	1.6042	1.6017	1.59977	1.60052	1.59978	1.59806	1.60193	1.60092	3.79731	5.02266	5.02334	5.02195	5.0266	5.02806	5.02056	5.02378	5.0288	1.48005	1.48596	1.49517	5.83938	1.49203	5.8335	1.52283	1.49784	1.49289	1.49571	1.49506	1.49202	1.49233	1.49782
3.61463	3.60403	3.61217	3.60747	3.61431	3.60873	1.60328	1.6019	5.01743	5.0279	5.02095	5.02326	5.02199	1.60135	1.60266	1.6008	1.60141	1.60135	1.59932	1.60363	1.59852	1.60079	1.60456	1.59759	1.60008	1.59887	1.60037	1.60445	5.02057	5.02112	5.02576	5.02424	5.02444	5.02393	5.02478	5.02156	1.48317	1.48931	1.4804	1.49614	5.83633	1.50151	5.8401	1.50263	1.49391	1.4962	1.49545	1.49828	1.49135	1.49749
3.60751	3.60618	3.62665	1.60768	1.60167	1.60377	1.60569	1.60983	5.02193	5.02117	5.02176	5.02293	5.01992	1.60308	1.60185	1.60447	1.59988	1.59998	1.60246	1.59878	1.59906	1.60056	1.60206	1.60294	1.59849	1.60211	1.60097	3.60368	3.62443	5.02328	5.02294	5.02518	5.02186	5.02341	5.02291	1.49095	1.47748	1.48474	1.47833	1.48129	1.49042	5.84045	5.3684	5.82547	5.84621	1.49862	1.49496	1.4987	1.49581	1.494
1.60206	1.59833	1.60049	1.60176	1.60168	3.60188	3.62216	3.61687	5.02023	5.02093	5.02631	5.02106	1.60042	1.59918	1.60094	1.60404	1.60219	1.60275	1.60129	1.60045	1.60007	1.59978	1.59946	1.5993	1.60193	1.59847	3.61328	3.65038	3.62437	3.62106	5.02327	5.02378	5.02398	5.02417	5.02267	1.48206	1.48577	1.48256	1.47035	1.47745	1.48072	1.49956	1.51369	1.5007	5.82483	5.83284	1.49173	1.49401	1.49197	1.50017
1.60165	1.59912	3.59539	3.61213	3.60086	3.60972	3.61455	3.62528	5.02144	5.02121	5.02266	5.02351	1.59898	1.60126	1.59831	1.59924	1.60271	1.60244	1.59844	1.59725	1.602	1.59865	1.60069	1.59985	1.59898	3.87258	3.61392	3.62607	3.63494	3.6349	5.01953	5.02561	5.02311	5.02395	5.02286	1.48206	1.48035	1.48368	1.48581	1.47184	1.47731	1.48508	1.49047	1.49682	5.23197	5.2181	5.82301	1.49359	1.48752	1.4919
1.60257	3.59391	3.6142	3.61458	3.61319	3.60988	3.61048	5.02277	5.02054	5.02187	5.02157	5.02182	1.60129	1.59903	1.59823	1.60163	1.60049	1.59965	1.59816	1.59899	1.59766	1.60049	1.60358	1.60099	5.02255	5.02522	3.62079	3.62441	3.64982	3.62292	3.61809	5.02127	5.02321	5.02223	2.25991	1.4786	1.4822	1.47673	1.48033	1.47676	1.48309	1.48114	1.48368	1.49782	5.23692	5.23359	5.21116	5.83469	1.48645	1.49451
3.59536	3.59268	3.60311	3.61062	3.61562	3.61479	3.60538	5.02099	5.02144	5.02156	5.01995	5.01994	1.59938	1.60281	1.60254	1.59829	1.60361	1.60194	1.59925	1.59951	1.60025	1.59952	1.59811	1.60142	5.01571	5.02623	5.02265	3.61975	3.62315	5.02541	3.63333	3.62904	5.02308	2.26646	2.25668	1.47844	1.47984	1.47463	1.47911	1.47712	1.48082	1.48036	1.49044	5.22109	5.23258	5.23408	1.50731	5.23397	5.84262	1.5045
3.5999	3.60054	3.61422	3.60933	3.60676	3.6128	3.61725	3.60878	5.02163	5.02129	5.02311	1.60343	1.60219	1.60178	1.60034	1.60038	1.6021	1.59872	1.60042	1.60082	1.60467	3.61067	3.62033	3.62257	3.62294	5.02144	5.01967	2.26504	2.26165	5.02096	3.65227	3.63919	3.61115	2.25918	1.48112	1.4792	1.48125	1.4777	1.48176	1.47672	1.48111	1.47717	1.47528	1.48893	5.23504	4.7905	5.23594	5.2341	5.23215	5.23318
3.60415	3.60333	3.61215	3.60738	3.60714	3.60757	3.60149	3.61438	5.01723	5.02469	5.01888	1.60145	1.60143	1.60196	1.60133	1.60166	1.6009	1.60024	1.60648	3.62499	3.6216	3.61692	3.62302	3.6193	3.62291	3.62873	2.2588	2.25981	5.02449	5.0234	5.02309	3.62962	3.62513	4.42563	1.48376	1.47853	1.48118	1.4763	1.48446	1.48065	1.4829	1.48209	1.4853	1.48625	5.2304	5.23514	5.23431	5.23466	5.23427	5.23056
3.60686	3.60163	3.59624	3.6018	3.59882	3.59783	3.60294	3.61516	3.61731	5.02166	5.02094	1.60202	1.5993	1.60365	1.60232	1.60379	3.61644	3.6099	3.60169	3.62455	3.61654	3.61634	3.6222	3.61425	3.61969	3.6169	2.26214	3.57079	5.02771	5.02217	5.0233	5.02143	3.62994	4.426	1.47894	1.48424	1.47614	1.48346	1.48035	1.47685	1.47988	1.4803	1.48199	1.48051	5.23186	5.23446	5.23265	5.23325	5.23335	5.23338
3.60068	3.59879	3.60279	3.62471	3.6128	3.59627	3.59485	3.60154	3.61741	3.6068	1.60396	1.60104	1.60363	3.60875	3.62266	3.6066	3.615	3.61225	3.62746	3.61982	3.61372	3.62019	3.61412	3.62198	3.61968	3.6211	2.2685	5.02339	5.02526	5.0253	5.02474	5.02431	5.02411	4.42494	1.48011	1.48008	1.48359	1.47696	1.48212	1.47721	1.48164	1.47937	1.48326	1.48143	5.22968	5.2304	5.23372	5.23462	5.23135	5.23265
3.59858	3.60458	3.60457	3.60469	3.60423	3.60631	3.60551	3.60449	3.60725	3.60431	3.59468	3.60941	3.60976	3.61369	3.61701	3.62735	3.60843	3.61581	3.62909	3.61503	3.61673	3.62499	3.61889	3.63331	3.61134	3.61536	3.62003	5.02677	5.02233	5.02465	5.02519	5.0276	5.0228	4.42587	1.48161	1.48431	1.48112	1.48301	1.47689	1.47741	1.48274	1.47979	1.4791	1.48423	1.47787	5.23529	5.23263	5.23349	5.23458	5.23376
3.60917	3.61068	3.60597	3.61222	3.61025	3.60679	3.6074	3.60017	3.60254	3.62117	3.60955	3.61356	3.61093	3.61359	3.61614	3.61109	3.61425	3.61173	3.60371	3.61195	3.62021	3.61098	3.62624	3.62382	3.61944	3.62069	3.62128	3.65583	5.02511	5.02373	5.02349	5.02526	5.02442	4.41163	1.48313	1.4802	1.47894	1.48111	1.47835	1.47704	1.48015	1.47797	1.47494	1.47693	1.48678	5.23326	5.23257	5.23146	5.23457	5.23298
3.59757	3.6008	3.60685	3.59474	3.60912	3.6043	3.60703	3.60902	3.61622	3.61399	3.60359	3.6118	3.60971	3.611	3.61452	3.61429	3.62087	3.61097	3.6174	3.61829	3.6084	3.62011	3.62627	3.61924	3.61717	3.62112	3.62618	3.62226	5.02271	5.02374	5.02573	5.02208	5.02295	1.48273	1.48575	1.48467	1.47973	1.48174	1.47989	1.48152	1.47492	1.48278	1.484	1.47834	1.47538	5.23746	5.23125	5.23222	5.23277	5.22196
3.59237	3.60765	3.59882	3.59727	3.60544	3.60657	3.60971	3.61376	3.60872	3.60497	3.6099	3.60561	3.61768	3.61182	3.61333	3.61684	3.60811	3.6136	3.61653	3.62055	3.6193	3.61698	3.62751	3.62542	3.6231	3.61942	3.62751	3.62512	3.62033	5.02515	5.02449	5.02304	5.02875	1.48507	1.48188	1.47864	1.47782	1.47937	1.48142	1.48117	1.48509	1.47703	1.48346	1.47476	1.47869	5.23415	5.23277	5.22476	4.0376	4.03583
3.60127	3.60119	3.60086	3.60266	3.6058	3.61551	3.61047	3.61296	3.60776	3.60686	3.60937	3.62089	3.61381	3.61036	3.60497	3.60384	3.60671	3.61265	3.61088	3.61528	3.61795	3.60956	3.61338	3.62452	3.6145	3.61446	3.62844	3.63082	3.61505	3.62321	5.02331	5.02372	5.02583	4.43429	4.42367	1.48217	1.47237	1.47934	1.47732	1.47852	1.47968	1.47938	1.47057	1.47924	1.47491	4.43278	4.03767	4.0364	4.03671	4.03639
3.602	3.59586	3.59949	3.5986	3.59763	3.60709	3.60976	3.60778	3.60101	3.60409	3.61053	3.60245	3.61505	3.61053	3.60961	3.60487	3.60991	3.61761	3.61125	3.61752	3.61202	3.61404	3.62081	3.62073	3.61364	3.6197	3.61912	3.61981	3.61981	3.61274	5.02382	6.20493	6.2053	6.20715	4.42953	1.47798	1.47609	1.48106	1.48067	1.47761	1.47907	1.47984	1.47777	1.47924	1.48309	4.42991	4.03559	4.03569	4.03662	4.03622
3.59505	3.60291	3.60265	3.59504	3.60508	3.60602	3.60711	3.61899	3.60701	3.6055	3.61279	3.6165	3.60886	3.6186	3.61138	3.61585	3.60943	3.61841	3.60521	3.61545	3.61814	3.62832	3.62334	3.62701	3.61199	3.63069	3.62758	3.6121	3.62716	6.20469	6.20739	6.20591	6.20131	6.20597	6.20704	1.48146	1.48189	1.48088	1.4794	1.48207	1.47629	1.47424	1.4826	1.47481	1.47509	4.42521	4.03761	4.03703	4.03346	4.03688
3.59973	3.59898	3.60584	3.62125	3.60457	3.59853	3.59964	3.60399	3.61734	3.6096	3.61125	3.60804	3.60458	3.60635	3.61212	3.61932	3.61565	3.6162	3.62336	3.61714	3.61222	3.6261	3.62902	3.61205	3.61706	3.61584	3.62531	6.20415	6.20473	6.20425	6.20546	6.20518	6.20389	6.20756	6.20256	6.19861	1.47655	1.47882	1.47928	1.47804	1.47194	1.47755	1.47433	1.48229	1.48145	4.42843	4.03821	4.0394	4.03914	4.03802
3.59446	3.59025	3.61449	3.60291	3.59619	3.60632	3.60233	3.60528	3.60819	3.60748	3.60508	3.61893	3.6108	3.61444	3.61196	3.61649	3.60902	3.61793	3.61337	3.61449	3.62827	3.61962	3.60918	3.62079	3.62029	3.61472	2.93972	6.20124	2.94421	2.95171	2.94012	2.93885	2.93469	2.94035	2.94483	5.02185	1.4777	1.48097	1.47801	1.47932	1.47452	1.48271	1.48247	1.4723	1.4723	4.43254	4.03681	4.03698	4.03889	4.04097
3.59521	3.59677	3.60826	3.59707	3.59789	3.60615	3.61385	3.60609	3.61352	3.61489	3.59766	3.61094	3.60982	3.61915	3.61103	3.61738	3.61664	3.61494	3.61423	3.62157	3.61457	3.61442	3.61595	3.61492	3.6425	6.20801	5.02445	5.02211	5.0242	5.02252	5.02225	5.02474	5.02197	5.02186	5.02539	5.02368	5.02317	1.48348	1.47579	1.48025	1.47681	1.47761	1.48489	1.48016	1.47448	4.42506	4.03703	4.0371	4.03491	4.03707
3.59223	3.60005	3.5965	3.59671	3.60625	3.61142	3.60549	3.60776	3.60832	3.606	3.61178	3.61265	3.61356	3.61406	3.62248	3.61512	3.61919	3.61424	3.61192	3.62764	3.61128	3.61467	3.61084	6.19862	6.20598	6.20636	5.02904	5.02451	5.02518	5.02203	5.02149	5.02216	5.02108	5.02209	5.02103	5.02358	5.02411	1.48108	1.48034	1.47995	1.47776	1.48163	1.47772	1.47296	1.47681	1.48952	4.04375	4.03768	4.0373	4.03806
3.59677	3.60988	3.60565	3.5958	3.60864	3.60637	3.60852	3.60119	3.6025	3.60069	3.60673	3.61324	3.60783	3.6068	3.60946	3.61512	3.61335	3.62405	3.61066	3.62285	3.61401	3.60763	6.20167	6.20736	6.20309	5.0257	5.02358	5.0213	5.02473	5.02306	5.02109	5.02176	5.02123	5.02495	5.02238	5.02699	5.02506	1.47512	1.48589	1.47731	1.47482	1.47513	1.47131	1.47731	1.47315	1.47907	1.49976	4.03771	4.03884	5.45854
3.59772	3.59944	3.59812	3.60662	3.59889	3.6099	3.60055	3.61193	3.61462	3.60151	3.60954	3.60293	3.62423	3.60611	3.60336	3.61136	3.62422	3.62876	3.61815	3.60736	3.61202	3.61814	6.20742	6.20293	5.02804	5.02471	5.02427	5.02215	5.02062	5.01918	5.01796	5.02121	5.02148	5.02503	5.02314	5.02157	5.02437	1.48226	1.48182	1.47309	1.4854	1.47623	1.47818	1.48223	1.48275	1.47933	1.48243	4.03642	4.04037	5.47371
3.59471	3.59029	3.59483	3.59565	3.60164	3.59577	3.61297	3.59809	3.62014	3.6024	3.60969	3.61805	3.63094	3.61322	3.61628	3.62085	3.62528	3.61922	3.61887	3.62109	3.62448	6.20633	6.21092	6.20726	3.63548	5.02451	5.02337	5.02418	5.02425	5.01869	5.01869	5.01947	5.02493	5.0217	5.01682	5.02256	5.02261	1.48164	1.47995	1.47554	1.47793	1.48115	1.47814	1.48108	1.48423	1.48156	1.48339	1.48171	1.48806	5.46406
3.5971	3.59965	3.59608	3.59385	3.60113	3.59752	3.60886	3.60818	3.60621	3.60877	3.60522	3.61134	3.60924	3.61643	3.61862	3.62032	3.61782	3.61546	3.62592	3.61616	6.2104	6.21024	6.20771	6.20711	6.20046	5.02571	5.02509	5.02514	5.02574	5.02736	5.02213	5.02376	5.02679	5.02308	5.02047	5.02728	5.02509	1.48452	1.47835	1.48448	1.4774	1.47741	1.48227	1.48098	1.48446	1.47945	1.48146	1.48076	1.48253	1.482
3.59681	3.59257	3.60346	3.59388	3.60053	3.59738	3.60599	3.60178	3.60655	3.60141	3.60815	3.59992	3.61246	3.61007	3.60801	3.61749	3.6197	3.61537	3.61327	3.61844	6.21089	6.20736	6.20971	6.20901	6.20939	6.20152	5.0266	5.02363	5.02572	5.02596	5.02635	5.02313	5.02727	5.02641	5.02377	5.02588	5.02173	3.80149	3.80095	1.47249	1.48259	1.48255	1.48208	1.4836	1.47397	1.4811	1.48055	1.47996	1.48532	1.4874
3.60131	3.60253	3.5972	3.60026	3.60094	3.61067	3.61004	3.60146	3.60349	3.61029	3.6054	3.6072	3.60265	3.61634	3.62751	3.60872	3.61877	3.61586	3.615	6.21291	6.21352	6.2111	6.2099	6.20264	6.20786	6.20869	6.20497	5.02611	5.0257	5.02508	5.02606	5.02353	5.034	6.20168	6.20438	6.20228	6.20261	6.20284	3.80687	3.80066	1.48228	1.47593	1.4889	1.4751	1.4783	1.47933	1.48282	1.48024	1.47893	1.48334
3.5947	3.60056	3.59989	3.60214	3.59737	3.60481	3.61243	3.60045	3.61044	3.61525	3.61233	3.59949	3.61556	4.51627	3.61311	3.60908	3.61058	3.6275	6.20627	6.21008	6.21008	6.20937	6.2093	6.20482	6.20796	6.20897	6.20398	6.20546	6.20245	5.03277	5.03021	6.2001	6.2072	6.20505	6.20276	6.20417	6.20585	6.20415	6.20532	6.20622	1.4816	1.48156	1.48062	1.47977	1.47968	1.48235	1.47969	1.47827	1.48097	1.48255
3.59811	3.59052	3.60141	3.60185	3.60188	3.60891	3.59872	3.60367	3.59704	3.60606	3.61155	3.608	3.61395	3.6062	3.60204	3.6132	3.61425	3.6102	6.20817	6.21149	6.2069	6.20695	6.20828	6.20751	6.20842	6.20619	6.20522	6.20584	6.20279	6.20287	6.20113	6.20087	6.20745	6.20453	6.20363	6.19812	6.20232	6.19774	2.95354	2.94833	2.93843	1.47787	1.47507	1.47466	1.48054	1.47	1.48105	1.48358	1.48406	1.48293
3.59678	3.59696	3.60181	3.59793	3.59536	3.59642	3.60657	3.60358	3.5981	3.60897	3.6062	3.60776	3.60895	3.60602	3.61233	3.61214	3.61319	2.92706	2.93052	2.93228	2.93125	2.92851	2.93676	2.93878	2.93282	2.93381	2.93465	2.93834	2.93803	2.93641	2.93896	2.93498	2.93554	2.93316	2.9363	2.93842	2.93871	2.94057	2.93804	2.93984	2.937	1.47871	1.47987	1.48361	1.4804	1.47665	1.48008	1.48379	1.4844	1.47758
3.59299	3.60147	3.59482	3.5952	3.59738	3.60455	3.60466	3.61508	3.60865	3.60765	3.60938	3.60909	3.60778	3.60534	3.61975	3.61943	3.59833	2.92564	2.92835	2.92771	2.93177	2.93168	2.93433	2.93906	2.93635	2.93515	2.93648	2.93607	2.9344	2.93651	2.93533	2.93441	2.93501	2.93905	2.93699	2.93728	2.93694	2.93904	2.93558	2.93667	2.93899	1.47601	1.48169	1.48063	1.48048	1.48275	1.48348	1.48347	1.48177	1.48142
3.59056	3.60122	3.60145	3.60244	3.60069	3.60383	3.60572	3.59801	3.60486	3.61689	3.60385	3.60477	3.60271	3.60517	3.60371	3.60585	2.92519	2.9261	2.92609	2.92859	2.9289	2.92954	2.93396	2.94036	2.94134	2.93453	2.9347	2.93168	2.93627	2.94101	2.93966	2.93686	2.93691	2.9393	2.93713	2.93841	2.94135	2.93741	2.94295	2.93963	2.94002	1.47287	1.47745	1.48141	1.47769	1.47883	1.48188	1.48173	1.48486	1.48328
3.60045	3.59398	3.60207	3.60122	3.60636	3.59593	3.59428	3.60111	3.60261	3.59688	3.60243	3.60706	3.61959	3.60486	3.61077	3.60871	2.92751	2.92917	2.93933	2.92355	2.93067	2.93034	2.93473	2.93745	2.93729	2.93301	2.94547	2.93492	2.9307	2.93314	2.93929	2.93571	2.93901	2.94107	2.94079	2.93758	2.93943	2.94259	2.93657	2.93575	2.93717	1.4795	1.4782	1.47611	1.47306	1.48132	1.48148	1.48266	1.47966	1.48448
3.59368	3.58793	3.60251	3.59041	3.5964	3.60072	3.60295	3.60173	3.60721	3.60744	3.61116	3.6077	3.60494	3.60827	3.6117	2.94339	2.92229	2.91982	2.92779	2.93127	2.92407	2.92884	2.9331	2.93143	2.93597	2.93347	2.93746	2.93427	2.9381	2.93526	2.93453	2.9352	2.93737	2.93637	2.94044	2.93633	2.93853	2.93935	2.93877	2.93986	2.93834	1.49013	1.48003	1.47658	1.48295	1.48178	1.48026	1.48313	1.48301	1.47974
3.60015	3.59747	3.59872	3.59358	3.6015	3.59778	3.60008	3.60739	3.60865	3.6017	3.60988	3.60567	3.60455	3.61036	3.60859	2.9229	2.9218	2.9222	2.92819	2.93078	2.92454	2.92952	2.93143	2.93417	2.93117	2.94301	6.20407	6.20143	2.93911	2.93272	2.93968	2.94252	2.93506	2.93788	2.93941	2.94104	2.93376	2.93797	2.93773	2.94257	2.93108	1.47655	1.48524	1.4734	1.48744	1.48366	1.48682	1.47914	1.47839	1.48661
3.59907	3.59823	3.59992	3.59685	3.60423	3.59967	3.6095	3.61614	3.59785	3.59629	3.60708	3.60767	3.60287	3.6264	3.61049	2.92563	2.92241	2.92166	2.92334	2.92459	2.9292	2.93205	2.93558	2.93555	2.93555	2.95099	6.20518	6.20625	6.19871	2.93609	2.93744	2.93608	2.92935	2.93442	2.93528	2.93786	2.9377	2.93751	2.93478	2.93794	1.48651	1.47891	1.47269	1.47941	1.48185	1.47948	5.45564	1.48708	1.48467	1.48201
3.59206	3.59389	3.59114	3.59344	3.61016	3.60394	3.61025	3.60451	3.60412	3.59927	3.60557	3.608	3.60713	3.61065	3.61197	2.93471	2.91747	2.92665	2.92537	2.92921	2.92454	2.92212	2.93212	2.93131	2.95206	6.20732	6.20369	6.20598	6.20333	2.93297	2.93747	2.93353	2.94148	2.93467	2.9368	2.9374	2.93992	2.9391	2.9367	2.93992	1.47951	1.47984	1.47881	1.48207	1.48157	1.47879	1.4799	1.48779	1.48786	1.48731
3.5974	3.59039	3.59261	3.59621	3.59831	3.60186	3.59649	3.60758	3.59927	3.59743	3.60153	3.60764	3.60731	3.61057	3.61529	3.61517	6.21185	6.21167	6.21022	6.21354	6.21365	6.21365	6.18966	1.45172	6.2044	6.20545	6.20655	6.20939	6.20481	2.93487	2.93386	2.93814	2.93567	2.93992	2.94565	2.94962	2.93827	2.95134	6.20039	6.19859	1.4794	1.48016	1.4764	1.47983	1.48455	1.48179	1.47796	1.47922	1.48131	1.47626
3.59667	3.59963	3.58718	3.59804	3.5952	3.60705	3.60528	3.60372	3.60247	3.61042	3.60099	3.60846	3.6125	3.61566	3.61134	3.60932	3.61022	3.62138	6.20667	6.21254	6.21405	6.21283	6.20297	6.21	6.20367	6.2104	6.21169	6.2029	6.20365	6.20563	6.21107	6.20615	6.20248	6.20682	6.20429	6.20368	6.20582	6.20423	6.20756	6.19325	1.48058	1.47661	1.47676	1.47841	1.47678	1.48503	1.47941	1.48264	1.47954	1.48329
3.59115	3.60426	3.59556	3.59676	3.59994	3.59596	3.59601	3.60389	3.60575	3.59877	3.61423	3.60514	3.60974	3.61215	3.62356	3.60946	3.62419	3.61548	3.60928	3.6202	3.62123	3.63614	6.20868	6.20415	6.20265	5.67727	2.93738	3.5996	3.61022	3.55071	2.93857	2.93774	2.93798	2.94114	2.93769	2.94272	2.93767	2.93764	2.93884	1.48005	1.47499	1.47467	1.47744	1.47785	1.47721	1.48119	1.48561	1.4817	1.48282	1.47936
3.59189	3.59772	3.59753	3.58792	3.59672	3.59791	3.596	3.59874	3.60384	3.61783	3.60216	3.6145	3.60743	3.6043	3.61078	3.61378	3.60918	3.61435	3.60289	3.61747	3.60711	3.62129	3.61663	3.62618	3.61762	3.62545	3.62983	3.62469	3.62425	3.6212	2.9716	2.9401	2.93894	2.93718	2.93454	2.9428	2.93933	2.93877	2.94062	1.4914	1.48018	1.47987	1.47578	1.47939	1.47562	1.48255	1.48464	1.48078	1.48259	1.48158
3.59386	3.5972	3.60916	3.60707	3.60372	3.60353	3.60411	3.60677	3.60254	3.60215	3.61444	3.6118	3.6153	3.6095	3.61166	3.61523	3.62189	3.61172	3.61617	3.62637	3.62205	3.62239	3.61941	3.61045	3.62765	3.62089	3.62131	3.62048	3.62356	3.6295	3.62712	3.61824	2.94919	2.93138	2.9351	2.94514	2.94254	2.93979	2.95512	3.62594	1.46972	1.48064	1.48358	1.4771	1.47785	1.47938	1.47878	1.4861	1.47931	1.48339
3.59625	3.58898	3.59394	3.59667	3.59742	3.59193	3.5941	3.59788	3.5988	3.59861	3.60141	3.60768	3.60137	3.60992	3.60368	3.59823	3.61435	3.6173	3.6066	3.61802	3.62444	3.62356	3.63003	3.62066	3.62323	3.61826	3.63033	3.62415	3.61991	3.62308	3.63153	3.62747	3.62702	3.63016	3.63566	3.62962	3.63521	3.62751	3.6373	3.63432	3.62384	1.48551	1.48213	1.4841	1.4845	1.4748	1.48524	1.48129	1.48616	1.48496
3.60673	3.5984	3.59981	3.59347	3.59764	3.59437	3.59577	3.60367	3.60039	3.6015	3.60166	3.60957	3.61781	3.60664	3.60928	3.60096	3.60825	3.62182	3.62459	3.62063	3.61752	3.63087	3.61829	3.61938	3.62074	3.62081	3.61871	3.63277	3.62123	3.63168	3.63417	3.6343	3.62166	3.63561	3.62449	3.63865	3.63186	3.63615	3.62411	3.63277	3.62332	1.47647	1.47663	1.4794	1.47791	1.48134	1.48473	1.48139	1.47841	1.48798
3.58947	3.58645	3.59444	3.59916	3.60209	3.60493	3.60543	3.604	3.60359	3.61633	3.59518	3.60924	3.59738	3.61085	3.61314	3.61172	3.61233	3.61597	3.61827	3.62485	3.61225	3.61395	3.62576	3.61353	3.62891	3.62305	3.60871	3.63609	3.63583	3.62273	3.63613	3.62802	3.63332	3.62889	3.63494	3.62738	3.63492	3.6265	3.62891	3.63415	3.63168	3.63282	1.46545	1.48114	1.48078	1.4757	1.48356	1.48083	1.48508	1.47813
3.59438	3.59916	3.59727	3.60834	3.60996	3.59867	3.59889	3.61682	3.61172	3.60708	3.60363	3.60813	3.61192	3.59878	3.61927	3.61475	3.62025	3.61758	3.62005	3.61503	3.61933	3.61391	3.62138	3.6238	3.63191	3.62464	3.62074	3.62329	3.62269	3.63101	3.63167	3.6253	3.62628	3.6337	3.62535	3.62636	3.62604	3.62738	3.63403	3.63621	3.63924	3.63607	1.47548	1.48214	1.47953	1.48098	1.47958	1.48116	1.47913	1.482
3.59433	3.59489	3.59091	3.60421	3.59687	3.60703	3.59758	3.60091	3.6072	3.60844	3.60231	3.60445	3.59945	3.60081	3.61768	3.61626	3.62239	3.61367	3.62469	3.61888	3.61573	3.62331	3.61697	3.61179	3.62045	3.62429	3.63134	3.62931	3.61989	3.62159	3.62871	3.63151	3.63508	3.62263	3.62836	3.62711	3.62663	3.63359	3.62851	3.62902	3.62639	3.63458	1.47841	1.48315	1.47877	1.46488	1.4786	1.47825	1.4814	1.48205
3.59216	3.59272	3.60714	3.60181	3.60856	3.59787	3.59973	3.59825	3.60224	3.59308	3.59519	3.60175	3.61226	3.61578	3.62226	3.61625	3.63091	3.61632	3.61974	3.61263	3.61892	3.62286	3.61564	3.62635	3.63477	3.6334	3.62587	3.61729	3.6203	3.63463	3.63679	3.62212	3.63014	3.62903	3.63196	3.62766	3.63575	3.6285	3.62876	3.63704	3.63409	1.61001	1.47754	1.47978	1.47673	1.47545	1.48009	1.47619	1.48224	1.47528
3.59711	3.60745	3.60781	3.59485	3.59004	3.58969	3.60849	3.61031	3.59974	3.59911	3.60095	3.60546	3.60347	3.60257	3.61243	3.61108	3.61622	3.6148	3.62032	3.61365	3.6262	3.62253	3.63018	3.6253	3.6252	3.63134	3.62917	3.61608	3.62537	3.61983	3.6187	3.62411	3.63129	3.63268	3.63496	3.62929	3.63143	1.59888	1.60849	3.61323	1.59907	1.60619	1.47768	1.47623	1.47746	1.47768	1.47994	1.48411	1.48251	1.48173
3.59091	3.59425	3.59843	3.5958	3.59414	3.5976	3.59822	3.60607	3.60415	3.60897	3.59846	3.60685	3.60529	3.60537	3.62186	3.61561	3.60953	3.61586	3.61596	3.63418	3.62391	3.61539	3.62456	3.62942	3.62244	3.63101	3.63264	3.62981	3.6099	3.62316	3.6259	3.61877	3.62432	3.62948	3.62764	1.60055	1.60296	1.60603	3.62645	1.59975	1.60014	1.59869	1.47553	1.48454	1.48052	1.4729	1.48181	1.48127	1.48208	1.48267
3.59659	3.59463	3.59156	3.59177	3.59071	3.59872	3.60289	3.58919	3.60611	3.59969	3.59969	3.60592	3.60987	3.60932	3.62191	3.62705	3.61796	3.61462	3.61335	3.61285	3.61104	3.62262	3.62178	3.62035	3.61588	3.6192	3.61449	1.59957	1.60306	5.02832	3.62275	3.63405	3.60312	3.62808	1.60102	3.61641	3.61632	1.59865	1.60027	1.60248	1.60038	1.60058	1.60044	1.47528	1.47864	1.47998	3.35055	4.95419	3.37303	3.37116
3.59384	3.59921	3.60723	3.59628	3.59733	3.59151	3.59195	3.6008	3.59574	3.58667	3.59299	3.60235	3.59938	3.60506	3.61259	3.6198	3.61827	3.6114	3.62508	3.61802	3.61615	3.62067	3.62233	3.62624	3.62136	3.62343	1.61387	1.60195	1.59762	5.02823	5.02436	3.62677	3.62655	3.62669	1.60035	1.598	1.60202	1.60425	1.59863	1.59982	1.5985	1.59963	1.5995	5.47966	3.35829	3.37117	3.36998	4.97202	0.176397	0.176164
3.59238	3.59823	3.605	3.60807	3.59578	3.60551	3.59636	3.60988	3.60512	3.61473	3.59479	3.60687	3.60434	3.60259	3.60733	3.62003	3.60959	3.62258	3.62385	3.623	3.61749	3.62511	3.6128	3.62806	3.61536	3.62687	1.59839	1.6013	1.59755	5.02744	5.02987	5.02563	3.62618	3.62451	3.61914	1.60011	1.60461	1.59694	1.59692	1.59768	1.60011	1.59814	1.59773	3.36459	3.36155	3.3544	3.35829	0.179153	0.179912	0.17667
3.59017	3.59628	3.59867	3.59518	3.59657	3.59404	3.59694	3.60338	3.60197	3.61184	3.60095	3.59993	3.59913	3.61618	3.6134	3.62266	3.62548	3.6207	3.61563	3.62633	3.62821	3.61997	3.62263	3.62207	3.62371	3.61805	1.601	3.61442	3.63263	3.62411	5.03327	5.02947	3.63533	3.62674	3.61171	1.60168	1.60091	1.59939	1.60039	1.59803	1.59902	1.60069	1.60153	1.601	3.37302	3.36922	0.176125	0.178011	0.17572	0.178549
3.58856	3.58749	3.59355	3.60157	3.59653	3.60786	3.6064	3.59862	3.60457	3.59681	3.59848	3.60411	3.60462	3.61726	3.61675	3.61523	3.61787	3.62304	3.62105	3.62137	3.61024	3.61891	3.62502	3.6233	3.62711	3.61776	3.62922	3.61035	3.6275	3.62142	3.6278	5.0318	5.0301	3.62952	3.62144	1.59958	1.60008	1.60023	1.59909	1.59971	1.59957	1.60007	1.59983	1.60215	4.93101	0.173591	0.177391	0.179962	0.176379	0.176636
3.59043	3.59921	3.59259	3.59154	3.60314	3.61433	3.60326	3.59506	3.60398	3.59959	3.61185	3.60483	3.60836	3.62133	3.62136	3.62109	3.61476	3.61766	3.61839	3.6235	3.6202	3.61442	3.61974	3.62661	3.62469	3.62229	3.62424	3.62386	3.62858	3.62737	3.63557	5.0205	5.03012	5.03173	1.59876	1.59517	1.59744	1.59779	1.60132	1.60142	1.59906	1.60224	1.59878	1.60009	0.174951	0.177754	0.179758	0.18209	0.176934	0.176499
3.59656	3.59268	3.60295	3.60009	3.58972	3.62188	3.61207	3.60674	1.54475	1.50233	1.50731	1.50355	1.50681	1.49781	3.61148	3.61694	3.61861	3.6174	3.61704	3.61185	3.6232	3.62741	3.62438	3.62924	3.66286	3.61638	5.706	3.62069	3.63808	3.6163	3.62721	3.62745	5.02403	3.76498	1.59878	1.59839	1.59839	1.59649	1.60028	1.59861	1.59816	1.59795	1.59725	1.6024	0.180924	0.176959	0.177996	0.175538	0.178888	0.179305
3.59207	3.59032	3.58815	3.60367	3.58029	1.54069	1.49555	1.48982	1.49265	1.52207	1.52447	1.48362	1.5017	1.50005	1.50182	3.61283	3.61808	3.6186	3.62785	3.61592	3.62187	3.61719	3.6191	3.62107	3.64949	3.61139	3.61139	3.61875	3.62102	3.62304	3.62494	3.63416	3.61365	1.60226	1.5989	1.59918	1.59828	1.59814	1.60047	1.59934	1.59837	1.59806	1.59778	1.60066	0.180098	0.172687	0.177338	0.178393	0.177071	0.174227
1.50722	1.51061	1.51551	1.48752	1.50843	1.50513	1.48984	1.50036	1.49804	1.51412	1.50282	1.50259	1.4939	1.50746	1.49027	1.50498	3.61531	3.61446	3.61277	3.62058	3.62051	3.62024	3.62001	3.62634	3.61154	3.62217	3.61325	3.62599	3.62729	3.61515	3.60762	1.59482	1.59339	1.59339	1.60251	1.59899	1.60013	1.6007	1.59921	1.59929	1.60106	1.59961	1.59899	1.60187	0.176378	0.179572	0.17909	0.174804	0.180387	4.97769
1.48851	1.52242	1.50688	1.50932	1.48195	1.51014	1.51038	1.49856	1.51829	1.50411	1.49971	1.50282	1.48239	1.50089	1.50127	1.49944	3.61557	3.6223	3.62219	3.62058	3.61676	3.62531	3.61509	3.63225	3.62592	3.61435	3.61445	3.60695	1.6008	1.59868	1.60129	1.59769	1.59877	1.60245	1.60033	1.60122	1.59968	1.60102	1.59694	1.59885	1.59835	1.60067	1.60537	5.10517	5.10067	5.1031	5.10369	0.176469	4.96556	4.95759
1.49509	1.49651	1.48517	1.50368	1.5015	1.50064	1.48883	1.50744	1.4891	1.49355	1.50196	1.4901	1.50502	1.49678	1.50784	1.49923	1.50205	3.62244	3.60754	3.61226	3.62613	3.61741	3.61692	3.62245	3.62372	3.61485	3.62125	1.60605	1.59897	1.59857	1.59773	1.59983	1.6007	1.59909	1.59693	1.60158	1.59893	1.59963	1.60122	1.59846	1.60087	1.59995	5.10418	5.10227	5.09797	5.10492	5.10205	5.10757	5.10372	5.09813
1.48999	1.49935	1.4865	1.50815	1.50026	1.49876	1.50833	1.4936	1.49779	1.51071	1.49249	1.49143	1.51762	1.50928	1.49372	1.51532	1.49107	3.61134	3.62083	3.61744	3.61454	3.61357	3.61437	3.62472	3.61825	3.62468	3.62333	1.6024	1.59841	1.59851	1.59969	1.59887	1.59659	1.5972	1.59787	1.60076	1.59767	1.60105	1.60275	1.6015	1.60166	5.10377	5.10166	5.10592	5.10273	5.10495	5.10674	5.101	5.10172	5.1016
1.51109	1.49029	1.50013	1.50004	1.52931	1.50465	1.48915	1.49217	1.51073	1.51605	1.48586	1.4959	1.48919	1.51164	1.50529	1.51102	1.50705	3.61519	3.61845	3.61846	3.61075	3.61796	3.63095	3.61924	3.62586	3.62352	3.61857	3.60733	1.59946	1.59978	1.59622	1.59882	1.59907	1.59903	1.59816	1.59987	1.59846	1.59896	1.60216	1.60007	1.60123	5.105	5.10345	5.10458	5.10504	5.10443	5.10115	5.10623	5.10347	5.10298
1.51062	1.49341	1.50489	1.51189	1.5226	1.4973	1.50225	1.49947	1.50338	1.51099	1.50179	1.49801	1.49648	1.49276	1.49387	1.51185	1.50242	3.61701	3.62135	3.61741	3.62517	3.61884	3.62297	3.61931	3.6209	3.61647	3.6206	1.61764	1.60462	1.59877	1.59998	1.59911	1.60091	1.60066	1.59974	1.60049	1.59898	1.59873	1.60129	1.60011	5.10335	5.10327	5.11012	5.10376	5.10628	5.10419	5.10606	5.10625	5.10203	5.10322
1.48606	1.51689	1.49665	1.50324	1.52525	1.48703	1.499	1.5036	1.48438	1.50829	1.50354	1.50148	1.49601	1.50096	1.49618	1.50962	1.4985	3.60821	3.62091	3.62611	3.61594	3.62076	3.61546	3.62349	3.62485	3.62391	3.61947	3.61982	1.59818	1.60014	1.5998	1.59746	1.60081	1.5972	1.60111	1.59961	1.59886	1.59789	1.60064	3.87	5.10567	5.10587	5.10271	5.10182	5.10373	5.1061	5.09923	5.10311	5.09903	5.10947
1.50416	1.4961	1.51755	1.49684	1.49879	1.50018	1.50878	1.49118	1.5012	1.51616	1.49525	1.50016	1.50211	1.49966	1.50958	1.52703	1.51411	1.51871	3.61516	3.61508	3.62066	3.61926	3.61638	3.61888	3.61776	3.61446	3.61669	3.60932	1.59789	1.59694	1.59938	1.59775	1.59737	1.6032	1.59843	1.60227	1.59994	1.60058	1.59995	5.10669	5.10611	5.10597	5.1076	5.10677	5.10357	5.10288	5.09999	5.10427	5.09953	5.10154
1.51716	1.50273	1.4854	1.4938	1.51377	1.50533	1.5083	1.49722	1.48067	1.49525	1.50433	1.48784	1.49693	1.49639	1.51308	1.5183	1.48763	1.51375	5.02881	3.61761	3.61906	3.61831	3.62403	3.61776	3.62003	3.61439	3.61909	3.63891	3.57957	3.57655	3.57877	1.59852	1.59816	1.59959	1.59998	1.59836	1.60141	3.59107	3.85495	5.1065	5.10791	5.10866	5.10529	5.1034	5.10255	5.10481	5.10288	5.10387	5.10412	5.1038
1.48915	1.51091	1.51818	1.49182	1.52155	1.50333	1.51532	1.5025	1.50612	1.51416	1.5085	1.50392	1.50045	1.50595	1.51457	1.48857	1.50586	1.5977	5.031	5.0227	3.62043	3.61197	3.61806	3.61442	3.62201	3.62593	3.62535	5.67706	3.58493	3.58285	3.57695	3.57969	3.57912	3.58352	3.63026	3.62973	3.61247	3.48501	3.85883	5.10821	5.10228	5.10654	5.10981	5.10863	5.10049	5.11293	5.10935	5.10252	5.10823	5.10272
1.50911	1.50323	1.50956	1.50258	1.49749	1.50289	1.4971	1.48522	1.50517	1.49251	1.49194	1.49799	1.5169	1.48749	1.49787	1.49343	1.59291	1.60298	5.03073	5.02762	3.61524	3.6219	3.62479	3.61147	3.61918	3.61949	5.6739	5.68303	5.67741	5.67905	5.68171	5.68253	5.67968	5.68022	5.6788	3.53761	1.60413	3.79773	1.20294	5.10937	5.10816	5.10674	5.10837	5.10233	5.10782	5.10423	5.09845	5.10134	5.10844	5.10847
1.49825	1.51297	1.5004	1.49109	1.49392	1.49685	5.02713	5.02525	5.03022	5.03342	3.59151	1.50403	1.49467	1.49416	1.49747	1.59688	1.60184	1.59892	5.02985	5.02933	5.02776	3.62501	3.62443	3.61791	3.62334	3.62287	3.57756	3.57433	3.58	3.57858	3.57373	5.68086	5.68037	5.68101	5.68163	5.68019	5.68437	3.86171	3.86166	5.10999	5.10677	5.10636	5.10603	5.10821	5.10872	5.10577	5.10862	5.10416	5.10569	5.10927
1.52331	1.48586	1.49175	1.49572	1.48319	3.60591	5.02537	5.03083	5.03559	5.03691	5.03395	3.60945	1.514	1.5008	1.59547	1.59864	1.59593	1.60167	5.02859	5.0306	5.03132	5.01847	3.61386	3.62064	3.61723	3.61348	5.67715	5.67516	5.68421	5.68075	5.68196	5.68623	5.68038	5.682	5.68113	5.67714	5.67448	5.77175	1.19526	5.10231	5.11576	5.10812	5.10413	5.1035	5.10595	5.1043	5.10628	5.10297	5.10312	5.10203
1.50893	1.47988	1.49379	1.50278	1.50086	3.61498	3.60637	5.03234	5.03347	5.0341	5.03273	3.60979	3.6128	3.61137	1.59805	1.59833	1.60203	5.03032	5.02846	5.03857	5.02497	5.033	3.61314	3.62634	3.61881	5.68006	5.68105	5.67709	5.6782	5.68002	5.67728	5.6759	5.67816	5.67844	5.68048	5.68056	5.67989	5.77671	5.77849	5.10442	5.11019	5.10418	5.1071	5.10785	5.10348	5.10791	5.10662	5.10603	5.10963	5.10323
1.482	1.50277	1.49927	1.50434	3.60367	3.60803	3.60996	3.61343	5.02934	5.02907	5.03045	5.03211	3.61138	3.61216	3.61491	1.59921	1.59837	3.61681	5.03065	5.02982	5.03159	5.03397	5.02797	3.61995	5.67869	5.67977	5.67564	5.68102	5.67289	5.68336	5.67965	5.67465	5.68118	5.67922	5.68122	5.6779	5.78143	5.7776	5.78341	5.77388	5.10614	5.11211	5.09996	5.10391	5.10684	5.11228	5.10381	5.10627	5.10125	5.0959
1.49901	1.50256	1.48038	1.50357	3.60602	3.60085	3.61171	3.60466	5.02632	5.02874	5.03548	5.0302	5.02991	3.61289	3.60765	3.61131	3.61649	3.60894	5.02536	5.03444	5.03202	5.03427	5.02866	5.67748	5.68775	5.67705	5.67962	5.67784	5.67965	5.67843	5.67717	5.67599	5.68031	5.67453	5.67996	5.68231	5.77904	5.77891	5.78102	5.77787	5.77549	5.10694	5.10314	5.10952	5.10119	5.10587	5.10517	5.10057	5.10714	5.10568
6.21505	1.51779	1.50098	1.49463	1.51561	3.60012	3.60738	3.611	3.6072	5.03198	5.0275	5.03528	5.03242	5.03154	3.61419	3.61674	3.61341	3.61101	3.62689	5.0277	5.03101	5.03169	3.57619	3.58503	3.57708	3.57576	3.58375	3.58265	3.57922	3.58864	3.59683	5.68535	5.67356	5.68056	5.67848	5.67941	5.78365	5.77676	5.78027	5.7822	5.77559	5.77765	5.09807	5.10738	5.11078	5.10574	5.1054	5.10319	5.10844	5.10072
6.22045	1.50238	1.49928	1.50114	1.50643	1.51025	3.60368	3.60754	3.61069	5.02871	5.02838	5.02986	5.02989	5.03654	3.61551	3.61403	3.61322	3.60993	1.60643	3.61699	5.03029	5.68582	5.68687	5.68327	5.68353	5.67744	5.68239	5.68096	5.68365	5.67968	5.68007	5.67943	5.6813	5.68233	5.67954	5.67798	5.77727	5.77918	5.78254	5.77712	5.77946	5.78034	2.04042	1.422	1.41398	1.42216	5.09694	5.10462	5.07819	5.10308
6.22371	6.20925	1.51869	1.48109	1.5098	1.49899	1.513	3.6164	3.60723	5.02976	5.02527	5.03029	5.03142	5.02593	3.5752	3.5782	3.57371	1.59999	1.59872	5.67913	5.68931	5.68274	5.68825	5.67571	5.68684	5.68044	5.67969	5.68357	5.68658	5.68577	5.68076	5.67636	5.67869	5.67932	5.68209	5.67503	5.77531	5.77983	5.78137	5.78111	5.78019	2.03514	2.03241	1.40488	1.40461	1.41161	1.39204	1.40391	1.40946	1.40064
6.2222	6.21924	1.51681	1.49976	1.50142	1.5068	1.50197	3.56996	3.60027	5.68264	5.67477	5.68047	5.68615	3.58129	3.57802	3.58061	3.57739	3.58395	5.68577	5.68433	5.68243	5.68608	5.68957	5.67925	5.68328	5.68125	5.68267	5.68665	5.68144	5.6764	5.68311	5.67598	5.6835	5.67693	5.67805	5.67742	5.78395	5.78613	5.77831	5.77134	2.03687	2.04104	2.03611	1.44257	1.40647	1.40814	1.41036	1.3993	1.4352	1.41122
6.22033	6.21923	1.55097	1.49978	1.49737	1.51361	1.48277	1.48269	5.69052	5.68796	5.68862	5.68811	5.69372	5.68087	5.6768	5.69111	5.68554	5.68793	5.68717	5.68522	5.68096	5.68772	5.68735	5.68482	5.68081	5.67964	5.68542	5.67977	5.68156	5.68346	5.67825	5.67939	5.67825	5.681	5.6824	5.68348	5.69654	5.78538	2.05209	2.034	2.03837	2.04012	2.03821	1.43274	1.39752	1.39929	1.40686	1.41617	1.40416	1.43499
6.21947	6.22083	6.21382	1.47043	1.47456	1.49664	1.5143	1.51297	5.69081	5.68312	5.68775	5.68668	5.68783	5.67979	5.68632	5.69087	5.68575	5.68677	5.68399	5.68339	5.68784	5.68714	5.68534	5.68951	5.68096	5.68528	5.68075	5.6803	5.68168	5.67717	5.68418	5.68225	5.68039	5.67864	5.68121	5.67845	5.68393	2.03768	2.03126	2.0427	2.03567	2.04027	2.03967	2.08024	1.41373	1.41049	1.40551	1.39904	1.41587	1.40296
6.22703	6.22123	6.22086	1.49977	1.49484	1.49276	1.53807	3.46576	5.69299	5.68807	5.68774	5.6876	5.68571	5.69472	5.68763	5.68666	5.68993	5.68688	5.68375	5.68313	5.68794	5.68723	5.68226	5.68485	5.68199	5.67721	5.68168	5.67875	5.68553	5.67859	5.68124	5.68169	5.68515	5.67599	5.68088	5.68001	5.67839	5.6718	2.03465	2.03818	2.04068	2.03945	2.03747	5.67875	5.67079	5.6767	5.85387	1.41821	1.42213	1.41406
6.22281	6.22055	6.22266	6.21541	1.49467	1.49211	3.46382	5.68492	5.6845	5.68871	5.69264	5.68723	5.68298	5.68789	5.68605	5.68863	5.68922	5.68783	5.68115	5.68497	5.68932	5.68474	5.68812	5.68527	5.67896	5.68114	5.68314	5.67519	5.68496	5.67628	5.67618	5.68401	5.68214	5.67817	5.67821	5.6818	5.6851	5.68032	2.0364	2.03971	2.04083	2.04617	5.68013	5.67651	5.67716	5.67678	5.67473	5.67851	5.67336	5.6675
6.22259	6.22068	6.21972	6.22135	1.49701	1.51967	5.68999	5.69001	5.68676	5.6948	5.68599	5.68572	5.68542	5.68414	5.68826	5.68474	5.68559	5.69045	5.69035	5.69049	5.68005	5.6869	5.68666	5.68353	5.68252	5.67861	5.67931	5.68259	5.68282	5.68065	5.68038	5.68245	5.68098	5.68263	5.68225	5.6823	5.67669	5.67844	5.67828	2.03305	2.04282	5.67725	5.67712	5.67949	5.67513	5.67766	5.67419	5.67716	5.67699	5.67907
6.21858	6.21895	6.21668	6.21852	6.21287	5.69119	5.69452	5.68877	5.69024	5.6954	5.68864	5.68643	5.68218	5.6845	5.68597	5.68169	5.6925	5.68827	5.69022	5.68397	5.68612	5.68943	5.6824	5.69039	5.68132	5.68028	5.67884	5.68651	5.67781	5.68036	5.68308	5.68439	5.68253	5.68168	5.68165	5.67947	5.6822	5.67808	5.68296	5.67863	5.67396	5.67816	5.67781	5.67672	5.67466	5.67781	5.67967	5.67426	5.67677	5.67374
6.22028	6.22208	6.21466	6.22286	5.69469	5.68316	5.69113	5.6877	5.69526	5.68827	5.6865	5.68644	5.69339	5.6847	5.69069	5.69153	5.68178	5.68553	5.68785	5.68556	5.69176	5.68604	5.68389	5.68138	5.68325	5.68701	5.68049	5.68057	5.68341	5.68457	5.68153	5.68005	5.68316	5.68419	5.68008	5.67659	5.68264	5.68296	5.68041	5.67956	5.67489	5.67561	5.67819	5.67863	5.67493	5.68042	5.6769	5.67454	5.67633	5.67445
6.22048	6.22107	6.22368	6.22033	5.7028	5.68447	5.68339	5.68546	5.69261	5.69009	5.68748	5.68333	5.68983	5.69122	5.68871	5.68774	5.68662	5.6863	5.68947	5.68882	5.68351	5.67909	5.69025	5.68608	5.68168	5.6844	5.67922	5.68679	5.67849	5.68318	5.68129	5.68453	5.68193	5.68166	5.67984	5.67688	5.68138	5.67777	5.68628	5.6731	5.67757	5.67531	5.67399	5.67545	5.67613	5.67415	5.67477	5.67747	5.67779	5.67023
6.22676	6.22108	6.22047	6.21803	4.71295	5.69331	5.68568	5.68958	5.68867	5.69117	5.68363	5.6868	5.69133	5.69018	5.68553	5.68464	5.69198	5.68381	5.68874	5.69026	5.68728	5.68776	5.68123	5.68449	5.684	5.68494	5.67791	5.68512	5.68505	5.68245	5.68444	5.67461	5.68761	5.68034	5.67966	5.68137	5.68207	5.68077	5.68725	5.67884	5.65348	5.67908	5.67685	5.67563	5.67458	5.6724	5.67314	5.67571	5.67735	5.67527
2.92035	4.70935	4.71117	4.70983	4.71022	4.70659	4.69313	3.58409	3.57939	3.57894	3.57939	3.57864	3.58353	3.57543	3.58389	3.58847	3.58466	3.57923	3.5808	3.58014	3.58526	5.68712	5.67663	5.68096	5.67863	5.67729	5.68595	5.68542	5.68174	5.67907	5.68705	5.68209	5.68018	5.6811	5.6774	5.67855	5.68375	5.67853	5.68267	5.67851	5.67683	5.67882	5.67788	5.67775	5.67581	5.67768	5.67668	5.67774	5.67652	5.67469
3.30188	4.7107	4.7182	4.71603	4.70477	4.7148	4.7106	3.592	3.577	3.57379	3.58266	3.57846	3.57431	3.57842	3.58141	3.58232	3.57796	3.57817	3.57641	3.57891	3.57799	3.5763	3.57975	3.58279	3.58391	3.57482	3.57669	3.58007	3.5776	3.5811	3.57725	3.58395	3.58299	3.581	3.58267	3.58254	3.57723	3.58976	3.58607	5.67843	5.67933	5.67844	5.67838	5.67826	5.67854	5.67494	5.67879	5.67755	5.6775	5.67481
3.29996	4.71109	4.70496	4.71425	4.71162	4.70582	4.71343	4.71288	4.69769	3.57325	3.58012	3.57156	3.57769	3.57755	3.57835	3.58051	3.57688	3.57917	3.57671	3.58015	3.5812	3.57541	3.57513	3.58058	3.57539	3.57892	3.58244	3.578	3.58172	3.58078	3.58331	3.57749	3.58399	3.58046	3.57909	3.58223	3.58233	3.58189	3.58384	5.67843	5.67821	5.67809	5.67814	5.67452	5.6754	5.67184	5.67524	5.67648	5.67904	5.67554
3.29887	4.71013	4.709	4.7097	4.71169	4.71097	4.7134	4.71773	4.71046	4.71653	5.68989	5.68498	5.68633	5.67959	5.68881	3.57871	5.68495	3.58095	3.5785	3.57956	5.71595	3.57876	3.57861	3.57859	3.5773	3.57802	3.58329	3.57947	3.57322	3.58132	3.57772	3.57747	3.5816	3.57571	3.57611	3.58158	3.58137	3.58157	5.67451	5.68002	5.6762	5.67759	5.67685	5.67878	5.67632	5.6777	5.67841	5.67888	5.67594	5.67321
3.2968	3.29948	4.71024	4.70688	4.71118	4.71264	4.71531	4.71295	4.71461	4.70807	5.68862	5.6867	5.68869	5.69445	5.69095	5.69269	5.68577	5.68717	5.68928	5.6846	5.68728	5.6887	5.6812	5.68693	5.68638	5.68526	5.68689	5.68124	5.6858	5.68326	5.6815	5.68455	5.68262	5.68461	5.68672	5.68295	5.67659	5.67802	5.67842	5.67568	5.677	5.68165	5.67682	5.67793	5.67883	5.67971	5.67773	5.68099	5.67964	5.6769
3.29859	3.30714	4.70848	4.71084	4.7094	4.71676	4.70478	4.71112	4.71048	4.71444	4.70647	5.67728	5.68987	5.68745	5.68769	5.69031	5.68719	5.6829	5.69131	5.68867	5.69007	5.68576	5.68486	5.68288	5.68431	5.68687	5.68529	5.68546	5.68892	5.68633	5.67961	5.67636	5.68484	5.68015	5.67733	5.68517	5.68314	5.67603	5.67919	5.67755	5.678	5.68137	5.68189	5.67732	5.67683	5.67951	5.6781	5.67772	5.67452	5.6792
3.29735	3.304	4.70598	4.71788	4.71631	4.7049	4.71203	4.71005	4.71196	4.70969	4.70997	4.70305	4.71773	5.68971	5.69122	5.6853	5.69198	5.68453	5.68406	5.68273	5.68271	5.69072	5.68378	5.68243	5.68811	5.68652	5.68136	5.67976	5.68205	5.68368	5.6825	5.6866	5.68303	5.68555	5.67836	5.68127	5.68027	5.67596	5.68077	5.67918	5.68085	5.68409	5.6778	5.6784	5.67826	5.67699	5.67712	5.67788	5.67751	5.6794
3.29678	3.30163	4.70549	4.71074	4.71922	4.71086	4.71874	4.71197	4.71068	4.7137	4.71173	4.70985	0.404038	0.401031	5.69351	5.68806	5.69361	5.68481	5.68458	5.69045	5.68253	5.68614	5.6896	5.68442	5.68124	5.68179	5.685	5.68984	5.6803	5.68054	5.6826	5.68797	5.68534	5.68292	5.6856	5.68423	5.68153	0.398811	0.39844	0.399942	0.398467	5.69431	5.67693	5.67857	5.68003	5.67898	5.67839	5.67606	5.67736	5.67655
3.29664	3.29813	4.69338	4.714	4.71271	4.70855	4.70733	4.71545	4.71384	4.71697	4.70841	4.71711	0.402283	0.398825	0.402076	0.403882	5.6877	5.68817	5.68963	5.68304	5.68469	5.69084	5.68915	5.68654	5.68589	5.6792	5.68586	5.68217	5.68222	5.68473	5.68418	5.6837	5.68333	5.68594	5.68579	0.400262	0.399842	0.400548	0.399446	0.396205	0.394862	0.396888	0.398888	0.391997	0.39941	0.396239	5.68081	5.67992	5.68043	5.67665
3.29901	3.29821	3.30032	4.7047	4.71534	4.70689	4.70987	4.70653	4.71593	4.70661	4.70663	4.70872	0.403788	0.403969	0.400137	4.71352	4.71011	4.70485	5.68404	5.68409	5.68439	5.69135	5.68569	5.69088	5.69017	5.68286	5.68161	5.6826	5.67935	5.68024	5.6839	5.67988	5.68441	5.68614	0.398776	0.400525	0.400262	0.397808	0.397325	0.398924	4.69011	0.390399	0.393173	0.392626	0.395997	0.401064	0.395232	0.395991	0.395915	0.389966
[truncated: 70 more columns]

## Sheet: Phi2
4.47006	4.54024	4.53463	4.49066	4.46771	4.4661	4.46322	4.53763	3.57802	3.49397	3.49205	3.49633	3.49304	3.49286	3.49614	3.49056	3.49324	3.49558	3.50189	3.49773	3.49826	3.49664	3.50076	3.50393	3.49581	3.76625	3.76954	3.77471	3.77486	3.77424	3.77417	3.77538	3.46241	3.46205	3.46572	3.46082	4.17245	4.1743	4.17245	4.17235	4.17278	4.17292	4.17045	4.17131	3.45944	3.44964	3.45745	3.4463	3.45662	3.44733
4.5399	4.53701	4.53589	4.46871	4.46832	4.4671	4.47366	4.52498	4.22116	4.22132	3.51362	3.49515	3.49258	3.49743	3.49619	3.49222	3.49269	3.49275	3.499	3.49368	3.50206	3.50405	3.49976	3.49903	3.49711	3.77313	3.77625	3.77252	3.77323	3.77719	3.77256	3.77592	3.77179	3.45577	3.45646	4.17123	4.17223	4.17154	4.17121	4.17383	4.17525	4.1714	4.17297	4.16937	3.45433	3.45263	3.44935	3.4503	3.45052	3.45183
4.54164	4.53694	4.53297	4.4646	4.47043	4.46142	3.48917	3.49159	3.49268	3.58427	3.57735	4.21138	3.58291	3.49402	3.49055	3.4969	3.49557	3.49902	3.49561	3.49566	3.49923	3.50059	3.49497	3.50246	3.49549	3.76875	3.77823	3.7739	3.77636	3.77424	3.77549	3.77465	3.77499	3.46102	3.45738	4.17158	4.173	4.17192	4.17256	4.17461	4.17413	4.17247	4.17409	4.1691	3.45289	3.45607	3.45097	3.45105	3.4539	3.45199
4.54063	4.53765	4.47493	4.46386	4.46728	3.49594	3.48762	3.48508	3.49334	3.49151	3.49513	3.58211	4.21535	3.58471	4.21688	3.49519	3.49408	3.49587	3.49697	3.49376	3.49835	3.49747	3.50021	3.49848	3.47428	3.77568	3.77353	3.7718	3.77249	3.77217	3.77476	3.77679	3.77814	3.45868	3.45227	3.98794	4.16974	4.17018	4.17133	4.17253	4.17646	4.17197	4.17322	3.45569	3.45556	3.44683	3.45287	3.45127	3.4485	3.44912
4.53987	4.53638	4.46292	4.4662	4.45974	3.4831	3.48917	3.48544	3.49131	3.49101	3.49043	3.4927	3.48957	3.59028	3.57989	3.58178	3.58158	3.57976	3.49236	3.49839	3.50044	3.49115	3.50418	3.50144	3.77435	3.77661	3.77644	3.77353	3.77414	3.77487	3.77776	3.77457	3.77378	3.46182	4.17046	4.17217	4.1709	4.17445	4.171	4.17199	4.16955	4.17222	4.1711	3.4578	3.45467	3.45903	3.45365	3.45322	3.44955	3.45353
3.44271	3.45157	3.43975	3.77692	3.48991	3.48744	3.49155	3.48911	3.49412	3.49272	3.48966	3.49002	3.49274	3.49345	3.49296	3.5014	3.58329	3.58449	4.21573	3.56853	3.5019	3.50074	3.50024	3.50316	3.77468	3.7763	3.77499	3.77203	3.77224	3.77667	3.77614	3.7713	3.77115	3.77741	4.17306	4.17275	4.17332	4.17336	4.17076	4.17033	4.17495	4.17374	3.45569	3.45636	3.45774	3.45485	3.45499	3.45222	3.45089	3.45101
3.43237	3.44004	3.45029	3.76773	3.48685	3.49018	3.49162	3.49197	3.49313	3.49251	3.48817	3.49378	3.49285	3.49335	3.498	3.49065	3.49403	3.49775	4.20656	4.21504	4.2174	4.21282	3.49449	3.50814	3.77159	3.77785	3.77594	3.77204	3.77424	3.77574	3.77332	3.77568	3.77438	3.77686	4.17307	4.17246	4.17591	4.1741	4.17626	4.17164	4.17413	4.171	3.45394	3.44833	3.46138	3.45746	3.45368	3.45577	3.45018	3.45297
3.75061	3.4403	3.44826	3.44979	3.48583	3.48816	3.48874	3.49011	3.48958	3.49063	3.48959	3.49492	3.48335	3.49356	3.49141	3.49567	3.4957	3.49471	3.49517	3.49924	3.58502	3.58581	4.21992	3.46208	3.7659	3.77297	3.77351	3.7746	3.77374	3.77569	3.77319	3.7729	3.77459	3.77746	4.17119	4.17448	4.17276	4.1733	4.17392	4.1736	4.17122	3.46321	3.45189	3.45758	3.45377	3.4589	3.4568	3.45588	3.45557	3.45213
3.77259	3.43932	3.4441	3.44795	3.45644	3.48459	3.49152	3.49427	3.49316	3.49299	3.491	3.49028	3.49178	3.4891	3.49328	3.49563	3.49257	3.49645	3.49841	3.49391	3.494	3.49455	3.77464	3.77497	3.46516	3.77314	3.77525	3.77451	3.77623	3.77253	3.7754	3.77505	3.77395	3.77517	4.1678	4.17512	4.17477	4.17441	4.17361	4.17423	4.17317	3.45608	3.44769	3.45366	3.45628	3.45161	3.45157	3.45369	3.45643	3.45325
3.77804	3.77024	3.45195	3.45219	3.44118	3.48484	3.485	3.4926	3.48787	3.4949	3.48598	3.49402	3.49181	3.49232	3.48615	3.49431	3.49298	3.49455	3.49316	3.50159	3.49979	3.77407	3.77323	3.77372	3.77031	3.77179	3.77449	3.77305	3.77528	3.7738	3.77153	3.77381	3.77473	3.7773	3.77958	4.17306	4.17209	4.17549	4.17087	4.17086	4.17055	3.45585	3.45202	3.45522	3.45268	3.45203	3.45067	3.45639	3.45544	3.45464
3.80481	3.7727	3.76985	3.45623	3.45668	3.4814	3.48603	3.48413	3.49272	3.48793	3.48984	3.49245	3.48248	3.49382	3.49364	3.49758	3.49105	3.49443	3.49401	3.4951	3.77233	3.77476	3.77484	3.77725	3.77205	3.77247	3.77167	3.77627	3.77554	3.77505	3.77497	3.7756	3.77458	3.77437	3.77538	4.17212	4.17601	4.17695	4.17153	4.1723	3.45454	3.45387	3.45665	3.45391	3.45224	3.45318	3.45025	3.45138	3.45138	3.45405
3.44584	3.44605	3.76307	3.45752	3.44765	3.4889	3.48267	3.48485	3.4892	3.48195	3.48862	3.49159	3.49955	3.49065	3.49495	3.49307	3.49604	3.49208	3.49066	3.77591	3.77232	3.77567	3.77378	3.77297	3.77455	3.77163	3.77192	3.77371	3.77115	3.77259	3.77537	3.77677	3.77506	3.77452	3.77455	4.17422	4.17229	4.16859	4.17901	4.17	3.45513	3.44598	3.45459	3.45436	3.45379	3.44816	3.45716	3.45085	3.45388	3.45916
3.44142	3.44873	3.77569	3.76809	3.44432	3.48635	3.48077	3.48924	3.48181	3.49156	3.49247	3.488	3.49073	3.48594	3.49023	3.44347	3.46157	3.45157	3.46776	3.7736	3.77316	3.77689	3.77506	3.77665	3.77733	3.77229	3.77236	3.77486	3.77672	3.77268	3.77486	3.77227	3.77236	3.77708	3.77286	4.17481	4.17088	4.17258	4.17218	3.45642	3.45975	3.45174	3.44962	3.45396	3.45635	3.45204	3.45486	3.45409	3.44937	3.44965
3.43876	3.44973	3.45477	3.77365	3.77402	3.44581	3.48613	3.48995	3.48702	3.48916	3.48938	3.48507	3.44915	3.46049	3.46269	3.45758	3.45587	3.45375	3.45293	3.77166	3.77722	3.77361	3.77599	3.77368	3.77512	3.77584	3.77667	3.77459	3.77749	3.77244	3.77493	3.77735	3.77535	3.77415	3.7725	4.17012	4.17477	4.17385	4.17478	3.45677	3.45852	3.4663	3.45285	3.44819	3.45663	3.45628	3.45514	3.4554	3.45121	3.46122
3.43732	3.43056	3.44358	3.77334	3.45203	3.44996	3.44325	3.44336	3.44937	3.4474	3.45602	3.46571	3.45787	3.44625	3.4554	3.45012	3.45718	3.45063	3.46099	3.45326	3.77449	3.77478	3.77169	3.77739	3.77392	3.77462	3.77352	3.7727	3.77405	3.77481	3.77531	3.77253	3.77206	3.77512	3.77365	4.17081	4.17448	4.17629	4.17852	3.45636	3.45408	3.46138	3.45341	3.45358	3.45354	3.45373	3.46043	3.45444	3.45567	3.45709
3.44449	3.44404	3.45391	3.44672	3.4443	3.44417	3.44923	3.45371	3.44846	3.44748	3.4508	3.45249	3.46493	3.45107	3.46034	3.45275	3.45383	3.44908	3.46074	3.45282	3.46642	3.77793	3.77708	3.77358	3.77247	3.77482	3.77714	3.77485	3.77416	3.7747	3.77014	3.7751	3.77688	3.77096	3.77411	4.16754	4.17436	4.17315	3.47244	3.45532	3.45522	3.45027	3.45586	3.45269	3.45025	3.4545	3.45395	3.46386	3.45744	3.45823
3.44688	3.42936	3.43198	3.44448	3.44038	3.44081	3.44613	3.44521	3.44964	3.44421	3.45078	3.45109	3.45246	3.44159	3.45074	3.45564	3.45778	3.45125	3.46331	3.44784	3.46619	3.77455	3.77246	3.77531	3.77673	3.77582	4.21712	3.77106	3.77576	3.77427	3.77126	3.77326	3.77185	3.77115	3.7721	4.16916	4.175	4.17099	3.44924	3.4546	3.45943	3.45763	3.46147	3.4479	3.44944	3.45133	3.45079	3.45524	3.45589	3.44993
3.43443	3.44213	3.44091	3.43926	3.43805	3.4482	3.46177	3.45418	3.44203	3.45236	3.45472	3.4532	3.44648	3.4493	3.44683	3.45745	3.44927	3.46042	3.45886	3.45678	3.45416	3.45457	3.77452	3.77525	3.77136	4.21175	4.22271	3.77538	3.77008	3.77202	3.77637	3.77452	3.77465	3.77504	3.77484	3.78723	4.17346	4.16712	3.45689	3.45655	3.45844	3.45312	3.45804	3.45092	3.45439	3.45259	3.45686	3.45345	3.45207	3.45733
3.43683	3.4428	3.43233	3.43901	3.45582	3.43448	3.44565	3.45265	3.4526	3.44393	3.44724	3.45201	3.4505	3.45868	3.45518	3.44832	3.45368	3.45502	3.4544	3.44638	3.45971	3.45128	3.46161	3.77227	3.77667	4.21744	3.77294	3.77506	3.77627	3.7754	3.77509	3.77437	3.77243	3.77348	3.77283	3.77204	4.17474	3.45201	3.45115	3.45253	3.45651	3.45432	3.45584	3.45539	3.44871	3.45117	3.456	3.45524	3.45365	3.45188
3.443	3.44312	3.4499	3.4385	3.44473	3.44373	3.43955	3.44194	3.44577	3.45023	3.45416	3.4453	3.45238	3.45104	3.4569	3.44618	3.46137	3.45854	3.44746	3.45751	3.45582	3.45739	3.45517	3.46905	4.2164	3.78173	3.7721	3.77408	3.77415	3.77153	3.77598	3.77379	3.77701	3.77557	3.7724	3.77592	4.17124	3.45211	3.4498	3.45942	3.45233	3.4547	3.45739	3.45073	3.45728	3.45218	3.44991	3.4572	3.45539	3.45283
3.44309	3.44658	3.43779	3.43752	3.44875	3.44578	3.45437	3.44285	3.44785	3.45727	3.44097	3.45435	3.45388	3.46016	3.45896	3.4585	3.45108	3.45632	3.46145	3.44976	3.44927	3.44889	3.464	3.46452	4.22187	3.77252	3.77286	3.77563	3.77383	3.77492	3.77333	3.77454	3.77624	3.77632	3.7755	3.77712	3.46681	3.45512	3.45611	3.4582	3.45226	3.45764	3.4552	3.45397	3.4474	3.45465	3.44893	3.45318	3.45262	3.45908
3.44137	3.43257	3.4478	3.43687	3.44004	3.44724	3.77495	3.43911	3.44954	3.44451	3.45431	3.43959	3.45265	3.44766	3.4586	3.45598	3.45857	3.45542	3.45824	3.45606	3.46473	3.45545	3.44996	3.45111	3.47132	3.77417	3.77333	3.77421	3.77546	3.77183	3.77369	3.77324	3.77203	3.77526	3.77248	3.77375	3.46564	3.46533	3.4609	3.45035	3.45427	3.45476	3.45442	3.44993	3.45788	3.45265	3.45379	3.45511	3.45865	3.44798
3.44694	3.45327	3.43892	3.44571	3.44527	3.44236	3.76773	3.77438	3.45624	3.44316	3.46265	3.45264	3.45072	3.44992	3.44135	3.46056	3.45246	3.45104	3.46377	3.4621	3.45875	3.4547	3.45885	3.46766	3.45557	3.77206	3.77407	3.77625	3.77578	3.7733	3.77389	3.77527	3.77806	3.77339	3.77652	3.77445	3.45517	3.45307	3.45957	3.45561	3.45552	3.4586	3.45659	3.45098	3.45248	3.4543	3.4524	3.45795	3.4601	3.45654
3.4335	3.44309	3.44137	3.45046	3.44017	3.44518	3.435	3.77656	3.44573	3.44694	3.44718	3.45738	3.45196	3.45186	3.45178	3.4531	3.4525	3.45446	3.45955	3.44288	3.46546	3.45606	3.45547	3.45418	3.44871	3.46374	3.77334	3.77154	3.77348	3.77478	3.77366	3.77618	3.77453	3.77469	3.77384	3.77554	3.45651	3.45667	3.45845	3.45639	3.4575	3.45024	3.46112	3.45528	3.4589	3.45608	3.45885	3.45405	3.45193	3.45856
3.45683	3.42983	3.43968	3.44726	3.43717	3.44859	3.43785	3.45257	3.77407	3.44494	3.45145	3.4581	3.44469	3.44703	3.45422	3.45333	3.45931	3.46187	3.45462	3.46157	3.45805	3.4536	3.46017	3.46025	3.45168	3.45347	3.46278	3.77521	3.7772	3.77409	3.77496	3.77473	3.77689	3.7747	3.7764	3.77547	3.45586	3.45923	3.46269	3.45681	3.46014	3.45927	3.45342	3.46261	3.45903	3.45709	3.45679	3.45349	3.44992	3.45668
3.4314	3.44133	3.43852	3.43419	3.43799	3.44296	3.43292	3.44637	3.77201	3.75829	3.43905	3.45737	3.45757	3.4512	3.45733	3.45947	3.46261	3.45056	3.46784	3.45617	3.45282	3.4594	3.46218	3.45496	3.46207	3.46203	3.45576	3.76983	3.772	3.77543	3.77132	3.77792	3.77535	3.77539	3.77595	3.77335	3.45268	3.46149	3.45445	3.44875	3.45494	3.45993	3.46008	3.46057	3.45603	3.45335	3.45944	3.46183	3.45343	3.45633
3.44004	3.44044	3.43994	3.4484	3.43775	3.43963	3.44247	3.44845	3.44874	3.77844	3.45045	3.44671	3.45686	3.4378	3.45489	3.4479	3.45836	3.46204	3.45409	3.46281	3.45601	3.46015	3.46619	3.45374	3.46149	3.46135	4.17001	4.03527	4.03563	3.77745	3.77248	3.77701	3.77523	3.77365	3.77847	3.77359	3.45749	3.45625	3.46714	3.45241	3.45664	3.45375	3.46305	3.45419	3.45811	3.45897	3.45651	3.45305	3.44859	3.44978
3.43759	3.44517	3.4345	3.43967	3.4423	3.44413	3.44405	3.43514	3.45019	3.444	3.77649	3.44176	3.45213	3.45382	3.45043	3.44769	3.45362	3.46621	3.45398	3.45348	3.4553	3.45575	3.45164	3.45696	4.04064	4.03952	4.03647	4.03913	4.03703	3.77364	3.77552	3.77423	3.77735	3.77522	3.77376	3.77257	3.45526	3.4555	3.45631	3.45243	3.45594	3.45872	3.45377	3.4587	3.46645	3.45503	3.45038	3.45662	3.45662	3.45627
3.44016	3.4346	3.43546	3.44018	3.4479	3.44292	3.44241	3.45346	3.43538	3.45736	3.77014	3.76881	3.45322	3.44597	3.45042	3.4576	3.45144	3.45869	3.45375	3.45747	3.46821	4.03767	4.03736	4.03676	4.03646	4.03974	4.03705	4.03634	4.03662	3.77581	3.77364	3.7727	3.77499	3.77204	3.77416	3.77469	3.45083	3.45863	3.45949	3.46027	3.46264	3.45719	3.45524	3.44933	3.45397	3.44753	3.45114	3.45104	3.4577	3.45744
3.44192	3.43753	3.44547	3.43799	3.43755	3.45605	3.44728	3.4434	3.43569	3.43772	3.44329	3.77356	3.44205	3.44497	3.4533	3.45513	3.4509	3.44602	3.9886	4.03523	4.03622	4.0343	4.03764	4.03676	4.03931	4.03718	4.03734	4.03944	4.03313	3.77126	3.77624	3.77862	3.77282	3.77394	3.77338	3.77476	4.13875	3.46575	3.46022	3.45833	3.45579	3.45504	3.46057	3.45224	3.458	3.46096	3.45442	3.4562	3.45117	3.45434
3.42567	3.43683	3.42658	3.43393	3.43272	3.44863	3.43847	3.45582	3.44522	3.45559	3.44882	3.45195	3.44667	3.45826	3.44636	3.44968	4.03514	4.03574	4.03653	4.03498	4.03638	4.03575	4.03678	4.03706	4.03594	4.03683	4.03648	4.0351	4.03587	3.77216	3.77453	3.77477	3.7734	3.77502	3.77921	3.7749	3.76957	4.14685	3.48406	3.45446	3.45278	3.4508	3.45611	3.45848	3.44979	3.45291	3.45102	3.45136	3.46329	3.45452
3.43521	3.43107	3.44304	3.43856	3.43816	3.44177	3.43677	3.43836	3.45822	3.44372	3.44194	3.44678	3.45594	4.03656	4.03642	4.03776	4.0368	4.03724	4.04125	4.03634	4.03808	4.0394	4.03695	4.03611	4.0399	4.03615	4.03746	4.0381	3.77604	3.7713	3.7753	3.77457	3.77359	3.77337	3.77775	3.77764	3.77857	4.14511	4.14399	4.14925	3.454	3.46191	3.45959	3.46067	3.46338	3.46033	3.45631	3.45117	3.4566	3.4597
3.44056	3.43683	3.43301	3.43878	3.43759	3.44271	3.44068	3.44238	3.44675	3.43985	3.45164	4.0393	4.03956	4.03942	4.03748	4.03722	4.03742	4.03828	4.03449	4.038	4.03648	4.03701	4.03883	4.03619	4.03732	4.03537	4.03551	4.03778	3.77638	3.77558	3.77521	3.77726	3.77777	3.77584	3.7735	3.77308	3.77178	3.46691	4.15235	4.13826	4.14133	3.45603	3.45611	3.45359	3.45445	3.45098	3.4546	3.45228	3.45223	3.45557
3.43049	3.43474	3.4436	3.43715	3.43628	3.4395	3.44326	3.44439	3.45842	3.45339	3.77671	3.77888	4.01532	4.03837	4.03578	4.03966	4.03348	4.03577	4.0345	4.037	4.03724	4.03678	4.03547	4.03672	4.03537	4.03645	4.04015	3.91651	3.77437	3.77333	3.7736	3.77527	3.77677	3.77097	3.77578	3.77771	4.03216	3.45957	3.456	4.14536	3.46843	4.14272	3.49904	3.45779	3.45247	3.45778	3.45603	3.45175	3.45305	3.4594
3.43701	3.43116	3.43854	3.43782	3.44169	3.44027	4.03505	4.0387	3.77769	3.77248	3.77745	3.77545	3.77359	4.03837	4.03659	4.03821	4.03769	4.03753	4.03467	4.03902	4.03454	4.03587	4.03702	4.03392	4.03665	4.03555	4.03591	4.03071	3.77267	3.77292	3.77459	3.77631	3.77829	3.77697	3.77593	3.77727	4.02838	4.03425	4.02748	3.46375	4.14364	3.46843	4.15033	3.46012	3.45345	3.45814	3.45487	3.45607	3.45749	3.45809
3.43388	3.43395	3.45492	4.03273	4.03472	4.03798	4.03833	4.03348	3.77748	3.77766	3.77591	3.77886	3.7811	4.03354	4.03335	4.03838	4.03463	4.03662	4.03703	4.03607	4.03583	4.03577	4.03706	4.03705	4.03687	4.03729	4.03469	3.4652	3.46105	3.77623	3.77394	3.77444	3.77523	3.77363	3.77537	4.03094	4.02906	4.03235	4.03061	4.03335	3.46286	4.14183	4.20983	4.13184	4.14415	3.45886	3.45835	3.45727	3.44921	3.45335
4.03546	4.03579	4.03785	4.03686	4.03261	3.43793	3.44834	3.44823	3.77365	3.77801	3.77999	3.77559	4.0318	4.03473	4.03578	4.03889	4.03687	4.03825	4.03963	4.03439	4.03803	4.03912	4.03633	4.03667	4.03807	4.03275	3.46581	3.48203	3.45688	3.45482	3.77279	3.77552	3.7757	3.77193	3.77444	4.03271	4.03204	4.0307	4.03003	4.02707	4.02796	3.46118	3.47343	3.45756	4.13217	4.13153	3.45424	3.45318	3.45055	3.45682
4.0341	4.03515	3.45098	3.4395	3.43349	3.44081	3.44551	3.44912	3.77583	3.7777	3.77912	3.77958	4.03458	4.03636	4.03664	4.03263	4.03743	4.03867	4.0358	4.03387	4.03845	4.03604	4.03604	4.03533	4.03767	3.90437	3.44581	3.46065	3.46559	3.46477	3.77127	3.77627	3.77436	3.77179	3.77592	4.02758	4.02404	4.03841	4.03015	4.02914	4.02997	4.0376	3.45986	3.46033	4.1739	4.16427	4.13762	3.45331	3.44846	3.4497
4.03356	3.42483	3.44246	3.44771	3.44117	3.43645	3.44003	3.77609	3.77348	3.77717	3.77763	3.77773	4.03615	4.03625	4.03546	4.03774	4.03546	4.03609	4.03457	4.03472	4.03386	4.03446	4.03736	4.03742	3.77526	3.77567	3.44958	3.45511	3.47824	3.45303	3.44821	3.77382	3.77325	3.77811	4.22018	4.02838	4.02841	4.03186	4.02997	4.0282	4.0256	4.03028	4.03451	3.45984	4.17819	4.17678	4.16007	4.14652	3.45093	3.45152
3.42245	3.42335	3.43217	3.4441	3.44534	3.44563	3.43464	3.77491	3.77667	3.77641	3.77553	3.77654	4.03489	4.0369	4.03788	4.03389	4.03728	4.03752	4.03695	4.03584	4.03504	4.0339	4.03263	4.03223	3.77007	3.77749	3.77381	3.4564	3.46227	3.7726	3.46466	3.45942	3.77596	4.20929	4.21733	4.02991	4.02861	4.02952	4.02617	4.02931	4.03719	4.02619	4.0346	4.16453	4.17644	4.17478	3.46401	4.17768	4.14091	3.46277
3.43131	3.43451	3.44078	3.43877	3.43522	3.44038	3.44489	3.4476	3.7748	3.77709	3.77995	4.03644	4.03861	4.03854	4.03504	4.03671	4.03777	4.03559	4.03691	4.03606	4.03373	3.45413	3.45133	3.46267	3.4513	3.77373	3.77254	4.21773	4.21697	3.77512	3.48274	3.47266	3.46198	4.21871	4.03999	4.03473	4.02745	4.03296	4.02788	4.0302	4.03344	4.02995	4.03344	4.03985	4.17771	4.20275	4.1783	4.17728	4.17549	4.17427
3.4329	3.43286	3.44262	3.44049	3.44024	3.43962	3.4358	3.44157	3.76883	3.77802	3.7751	4.03615	4.0354	4.03758	4.03667	4.03713	4.03628	4.03657	4.02696	3.45415	3.45421	3.45218	3.45824	3.45241	3.45939	3.4614	4.21095	4.2221	3.77613	3.77313	3.77428	3.4646	3.46087	3.79385	4.03606	4.02713	4.02906	4.02708	4.03621	4.02987	4.0289	4.0254	4.03009	4.02977	4.17587	4.17673	4.17636	4.1766	4.17521	4.17199
3.43284	3.4316	3.4264	3.43594	3.43649	3.42446	3.43334	3.44049	3.44875	3.77632	3.78084	4.03841	4.03432	4.03523	4.03643	4.03691	3.44887	3.44484	3.43384	3.45486	3.44632	3.45045	3.45007	3.44472	3.45514	3.44798	4.22006	3.98164	3.77788	3.77589	3.77447	3.77019	3.46161	3.79851	4.03399	4.0296	4.02638	4.03385	4.02816	4.02774	4.03109	4.03374	4.03359	4.03489	4.17651	4.17772	4.17452	4.17499	4.17558	4.17396
3.42964	3.42908	3.43114	3.45108	3.44235	3.42654	3.42372	3.4314	3.4422	3.43606	4.03726	4.03781	4.03497	3.44772	3.45453	3.43819	3.44656	3.44479	3.45378	3.44748	3.44465	3.44519	3.4459	3.45189	3.4527	3.45287	4.2212	3.77453	3.77476	3.77489	3.77696	3.77762	3.77471	3.79813	4.03346	4.03298	4.03068	4.03238	4.03602	4.03429	4.03454	4.02313	4.03102	4.02868	4.17421	4.17274	4.17619	4.17494	4.17373	4.17565
3.42744	3.43362	3.43038	3.43399	3.43525	3.43512	3.43544	3.4354	3.43757	3.43991	3.45948	3.44246	3.4407	3.44355	3.44721	3.45596	3.43926	3.4433	3.45978	3.44273	3.44632	3.45796	3.44901	3.46794	3.44556	3.4464	3.45339	3.77641	3.77562	3.77712	3.77861	3.77838	3.7734	3.80158	4.02874	4.03294	4.03037	4.02916	4.03426	4.03233	4.03569	4.0299	4.03343	4.03431	4.03379	4.17584	4.17601	4.1759	4.17773	4.17644
3.44011	3.43539	3.42983	3.44064	3.43599	3.43584	3.4391	3.43024	3.43521	3.44774	3.4411	3.4416	3.44077	3.44489	3.44553	3.44336	3.44295	3.44165	3.43618	3.44466	3.4498	3.44394	3.45961	3.45397	3.44944	3.45505	3.45314	3.48748	3.77679	3.77463	3.77397	3.77671	3.77708	3.81016	4.02606	4.03371	4.02861	4.02961	4.03574	4.03095	4.03376	4.03629	4.02918	4.03178	4.04303	4.17515	4.17557	4.17355	4.17444	4.17514
3.42725	3.42854	3.43566	3.42606	3.43833	3.43656	3.43648	3.44196	3.44675	3.44171	3.4325	3.44147	3.44516	3.44189	3.44481	3.44278	3.45453	3.4456	3.44605	3.44797	3.43766	3.44983	3.45521	3.44932	3.4491	3.45403	3.45582	3.45297	3.77495	3.77381	3.77535	3.77502	3.77476	4.03446	4.03216	4.03266	4.0328	4.03166	4.03411	4.03087	4.03165	4.03386	4.0363	4.03086	4.02647	4.17922	4.17413	4.1744	4.17554	4.16024
3.42112	3.43507	3.42609	3.42739	3.43638	3.4337	3.43551	3.44205	3.43694	3.43735	3.44064	3.43612	3.4483	3.43884	3.44832	3.45012	3.44171	3.44604	3.44551	3.45126	3.44937	3.44581	3.4586	3.45437	3.4512	3.45019	3.45573	3.45693	3.4554	3.77553	3.77508	3.77664	3.77588	4.03425	4.01557	4.0296	4.02813	4.0316	4.03394	4.03017	4.0359	4.02953	4.03593	4.0293	4.02652	4.17805	4.17538	4.16941	3.88873	3.88918
3.43079	3.43113	3.43077	3.43376	3.43346	3.44208	3.43606	3.44058	3.44034	3.43675	3.4404	3.45101	3.44121	3.43912	3.43706	3.43542	3.44237	3.44332	3.44116	3.44515	3.4452	3.44241	3.4453	3.45492	3.44447	3.4471	3.46141	3.46364	3.44894	3.45386	3.77165	3.77708	3.77546	4.14651	3.79979	4.03077	4.02461	4.0308	4.03097	4.03107	4.03207	4.02968	4.02659	4.02695	4.0269	3.79881	3.89017	3.89008	3.89014	3.88557
3.43302	3.42441	3.43153	3.43075	3.42979	3.43175	3.44168	3.4369	3.43258	3.43416	3.44179	3.43041	3.45198	3.43899	3.43972	3.43659	3.43976	3.44829	3.44272	3.44866	3.44275	3.44447	3.45166	3.45238	3.44115	3.44613	3.45503	3.44938	3.45137	3.44461	3.7772	3.98484	3.98692	3.98759	3.79689	4.03086	4.02976	4.03141	4.03327	4.03368	4.03418	4.02873	4.02867	4.02709	4.02998	3.79886	3.88707	3.88861	3.88871	3.88763
3.42519	3.43389	3.42898	3.42629	3.43507	3.43626	3.43588	3.44948	3.43798	3.43839	3.44355	3.44872	3.43728	3.45195	3.43951	3.44968	3.44145	3.44724	3.43525	3.44619	3.44841	3.45744	3.45556	3.4559	3.44201	3.46146	3.45402	3.43977	3.45529	3.98747	3.98601	3.98518	3.98418	3.98314	3.98543	4.02858	4.03634	4.02738	4.03615	4.03585	4.03091	4.0272	4.03243	4.03368	4.02561	3.79764	3.88584	3.88772	3.88568	3.88658
3.42868	3.42883	3.43473	3.44707	3.4328	3.43021	3.42785	3.43083	3.44925	3.44101	3.44239	3.43757	3.43622	3.43973	3.4419	3.45037	3.44338	3.44798	3.45223	3.44698	3.44251	3.45645	3.45843	3.44507	3.4462	3.44925	3.4546	3.98656	3.98463	3.98558	3.98767	3.98409	3.98615	3.98967	3.98578	3.97786	4.02893	4.03545	4.03688	4.03565	4.0267	4.03374	4.0282	4.03072	4.02783	3.80124	3.8899	3.88879	3.88884	3.89114
3.42359	3.41822	3.44281	3.43096	3.42604	3.43424	3.43365	3.43561	3.43851	3.44108	3.43175	3.44468	3.43843	3.44234	3.44561	3.44438	3.44225	3.45061	3.44268	3.44226	3.45917	3.44869	3.44044	3.44977	3.44805	3.4457	3.82802	3.98261	3.83792	3.83874	3.83156	3.83244	3.82831	3.83276	3.84017	3.77281	4.02952	4.0345	4.03303	4.03651	4.03348	4.03421	4.0298	4.02775	4.0314	3.80726	3.8874	3.88876	3.88911	3.88763
3.42518	3.42442	3.43437	3.42633	3.42197	3.43075	3.44303	3.43448	3.44347	3.44522	3.43017	3.43772	3.43925	3.44665	3.43982	3.44371	3.44327	3.44128	3.44377	3.44775	3.4494	3.44362	3.44866	3.44425	3.47198	3.9859	3.77683	3.77555	3.77667	3.77666	3.77511	3.7786	3.77431	3.77108	3.77812	3.77415	3.77372	4.0313	4.02777	4.03544	4.02586	4.03498	4.03181	4.02793	4.02834	3.80566	3.88558	3.88742	3.88435	3.88777
3.42358	3.42806	3.42217	3.42605	3.43778	3.44246	3.43918	3.43924	3.43704	3.43573	3.44065	3.43969	3.4411	3.44329	3.4517	3.44493	3.44619	3.4422	3.44019	3.4577	3.44081	3.4441	3.44062	3.98029	3.98874	3.98651	3.77928	3.77863	3.77618	3.77502	3.77657	3.777	3.77159	3.77567	3.77391	3.77403	3.77386	4.0286	4.03596	4.02959	4.03276	4.02957	4.02867	4.02818	4.03276	4.03006	3.89533	3.88676	3.88824	3.88988
3.42529	3.43376	3.43203	3.42745	3.43796	3.43601	3.43284	3.43327	3.43069	3.4303	3.43995	3.44098	3.43842	3.43564	3.43866	3.44496	3.44146	3.45475	3.43797	3.45443	3.44387	3.43854	3.98161	3.98943	3.9848	3.77895	3.77632	3.77551	3.77749	3.77319	3.77538	3.77348	3.77426	3.77915	3.77506	3.77775	3.77535	4.02866	4.03725	4.02901	4.02783	4.02656	4.02608	4.03257	4.02979	4.02792	4.03111	3.88679	3.88962	4.28706
3.4251	3.42591	3.42688	3.43749	3.42898	3.4372	3.43025	3.44061	3.44317	3.43272	3.43726	3.43376	3.45288	3.43533	3.43331	3.44064	3.45186	3.45649	3.44907	3.43864	3.4465	3.45406	3.98864	3.98678	3.78089	3.77526	3.77672	3.77685	3.77562	3.76217	3.7723	3.77108	3.77228	3.77668	3.77432	3.77214	3.77321	4.02923	4.03144	4.02743	4.02575	4.0275	4.0355	4.03107	4.03264	4.0259	4.0258	3.88951	3.88969	4.30399
3.41983	3.42029	3.42244	3.42584	3.43183	3.42481	3.44359	3.42804	3.44735	3.43421	3.43938	3.44049	3.46145	3.44189	3.44744	3.45105	3.45615	3.44977	3.44932	3.451	3.45553	3.98925	3.99213	3.98597	3.46363	3.77632	3.77733	3.77631	3.77772	3.78022	3.78022	3.77049	3.77229	3.77497	3.76731	3.77004	3.77937	4.03439	4.03831	4.02851	4.03032	4.03178	4.02937	4.03031	4.03687	4.02969	4.02836	4.03099	4.03734	4.29475
3.42182	3.42981	3.42491	3.42559	3.43085	3.42941	3.43658	3.43551	3.43755	3.43503	3.43743	3.4391	3.44024	3.44408	3.44664	3.44694	3.45753	3.45714	3.45577	3.44649	3.99216	3.99351	3.9901	3.98971	3.98366	3.77628	3.77671	3.77744	3.77855	3.77869	3.77027	3.77751	3.7781	3.77257	3.77894	3.7766	3.77043	4.03519	4.0349	4.03085	4.03013	4.03281	4.03124	4.03486	4.02938	4.03191	4.03453	4.02627	4.03277	4.02881
3.42638	3.41924	3.42953	3.4219	3.42882	3.42788	3.43513	3.43167	3.43424	3.43235	3.43686	3.42815	3.445	3.43848	3.44183	3.44568	3.44842	3.44552	3.44011	3.4501	3.99304	3.99164	3.98754	3.99129	3.98762	3.98763	3.77808	3.77835	3.77772	3.77774	3.7752	3.77503	3.78013	3.77477	3.77196	3.77543	3.77361	4.26996	4.26624	4.03396	4.03005	4.03524	4.0372	4.02988	4.02705	4.03644	4.03156	4.0315	4.0288	4.04091
3.42684	3.43353	3.42552	3.42854	3.4286	3.44236	3.44045	3.42899	3.43009	3.44046	3.43696	3.43955	3.43284	3.45255	3.45833	3.43658	3.44948	3.45275	3.44295	3.99196	3.99698	3.99056	3.98891	3.98634	3.98802	3.98434	3.98738	3.77664	3.77662	3.7754	3.77646	3.77556	3.78021	3.98351	3.98603	3.98359	3.98391	3.98522	4.27046	4.26369	4.03467	4.03077	4.03171	4.03195	4.02853	4.03247	4.03277	4.0325	4.02856	4.03293
3.42347	3.42752	3.43196	3.42876	3.42488	3.43593	3.43991	3.43015	3.43783	3.44201	3.4431	3.43114	3.44708	3.87243	3.44291	3.44041	3.4391	3.45983	3.98953	3.99812	3.99444	3.99275	3.99117	3.98676	3.98491	3.99059	3.98522	3.9875	3.9856	3.78094	3.7798	3.97495	3.98614	3.98649	3.98465	3.98252	3.98635	3.98345	3.98449	3.98616	4.03612	4.02774	4.03321	4.02921	4.02593	4.03239	4.03257	4.03327	4.03002	4.02806
3.42714	3.42475	3.42965	3.43023	3.43749	3.43564	3.42906	3.43085	3.42816	3.43292	3.44293	3.43885	3.44796	3.43566	3.43392	3.44176	3.44674	3.43715	3.99462	3.99725	3.99351	3.99017	3.99032	3.99176	3.98715	3.98623	3.98853	3.98864	3.9828	3.98369	3.98277	3.97646	3.98751	3.98566	3.98437	3.97699	3.98037	3.9748	3.85163	3.84094	3.84373	4.0255	4.03352	4.03114	4.02703	4.02465	4.02759	4.02884	4.02984	4.02911
3.42416	3.42459	3.4275	3.42769	3.4263	3.42538	3.43161	3.43463	3.42897	3.44016	3.43925	3.44172	3.44451	3.43649	3.44341	3.44646	3.44847	3.81886	3.82389	3.82944	3.8244	3.823	3.82917	3.83208	3.82496	3.82482	3.82858	3.83192	3.83067	3.82644	3.83066	3.8313	3.82808	3.82911	3.83229	3.83293	3.83059	3.83406	3.83309	3.83179	3.83194	4.02758	4.03255	4.03371	4.02827	4.03174	4.02917	4.02921	4.03308	4.02874
3.42173	3.42955	3.42596	3.4228	3.42663	3.43041	3.43381	3.4397	3.43716	3.43957	3.43973	3.43764	3.43486	3.43516	3.44993	3.45011	3.4429	3.81692	3.82052	3.8198	3.82575	3.82234	3.82373	3.82949	3.82906	3.82721	3.83161	3.83116	3.82473	3.8326	3.83239	3.82765	3.8287	3.83257	3.83095	3.8297	3.83143	3.83009	3.82834	3.83008	3.83643	4.03016	4.02778	4.02521	4.02939	4.02715	4.0334	4.03313	4.02684	4.03436
3.42064	3.43147	3.43181	3.42969	3.43437	3.43381	3.43744	3.42986	3.43685	3.45004	3.43626	3.43756	3.43463	3.43464	3.43382	3.43212	3.81414	3.81979	3.81843	3.82062	3.82326	3.82611	3.82935	3.8345	3.83351	3.82766	3.8263	3.82457	3.82577	3.83152	3.83066	3.83152	3.82923	3.83425	3.82979	3.83644	3.8365	3.83092	3.8333	3.83333	3.83374	4.02522	4.02841	4.03376	4.03022	4.03181	4.02806	4.02905	4.03189	4.02941
3.4276	3.42907	3.42843	3.42989	3.43698	3.4286	3.42554	3.42881	3.42901	3.42541	3.42888	3.43637	3.45255	3.43438	3.44053	3.44195	3.82693	3.82548	3.83081	3.81898	3.82243	3.82309	3.82789	3.83225	3.83357	3.82569	3.8357	3.83061	3.82632	3.82799	3.83096	3.82846	3.83197	3.83512	3.83122	3.82931	3.83121	3.83338	3.83266	3.82714	3.83094	4.02725	4.02907	4.03052	4.02942	4.03025	4.03501	4.02945	4.02823	4.02993
3.42171	3.42083	3.43237	3.42404	3.42663	3.42986	3.43193	3.43162	3.43995	3.43542	3.44076	3.43796	3.43616	3.43595	3.44075	3.81026	3.81514	3.81658	3.82067	3.823	3.82002	3.82183	3.82527	3.82522	3.83027	3.82955	3.83052	3.82632	3.82776	3.83082	3.82778	3.82898	3.82981	3.8295	3.83237	3.82798	3.82878	3.83198	3.83021	3.82983	3.83111	4.03063	4.03352	4.02727	4.03691	4.03094	4.02895	4.03589	4.03008	4.03079
3.42976	3.42843	3.42647	3.42331	3.42897	3.42435	3.43038	3.43254	3.43839	3.43156	3.4369	3.4375	3.43551	3.43989	3.43902	3.80836	3.81539	3.81677	3.82239	3.82418	3.81764	3.82281	3.82182	3.82688	3.82581	3.83797	3.9866	3.98755	3.8311	3.82756	3.83237	3.83511	3.83069	3.83004	3.83296	3.832	3.82745	3.82728	3.83115	3.83284	3.83468	4.02888	4.03216	4.02381	4.03609	4.03426	4.03222	4.0299	4.03033	4.03206
3.42826	3.43142	3.43286	3.42722	3.43423	3.42861	3.43574	3.44782	3.42828	3.42653	3.43228	3.43872	3.43685	3.45548	3.43862	3.81015	3.81618	3.81278	3.81779	3.81623	3.82398	3.8224	3.82752	3.83058	3.83252	3.84561	3.9859	3.99055	3.98357	3.8307	3.82894	3.83278	3.82952	3.82765	3.82786	3.83092	3.83149	3.83058	3.82797	3.83318	4.0273	4.03208	4.03122	4.03074	4.03169	4.03865	4.28098	4.03536	4.02977	4.0291
3.42414	3.42317	3.42437	3.4233	3.4367	3.432	3.4391	3.43379	3.43452	3.42739	3.43915	3.43514	3.43851	3.44011	3.44091	3.80952	3.81567	3.81927	3.8182	3.82371	3.8175	3.82457	3.83426	3.83813	3.84973	3.9886	3.98468	3.98801	3.98592	3.82437	3.83164	3.82921	3.83144	3.83189	3.83109	3.82938	3.83269	3.83251	3.83243	3.83206	4.02652	4.03368	4.03502	4.0327	4.03213	4.03099	4.03487	4.03195	4.04278	4.03867
3.42535	3.42212	3.42292	3.42738	3.42151	3.4288	3.42455	3.43666	3.42859	3.42574	3.42924	3.43514	3.4375	3.43918	3.44202	3.44429	3.99938	3.9959	3.99518	3.99768	3.99881	3.99881	3.95428	4.04604	3.98674	3.98748	3.98808	3.98939	3.98623	3.82934	3.82785	3.83186	3.8273	3.82931	3.84516	3.85065	3.83038	3.84277	3.98275	3.98031	4.03271	4.03192	4.03272	4.02801	4.03201	4.02917	4.03167	4.03346	4.03481	4.02414
3.42605	3.43443	3.41529	3.42657	3.42509	3.43591	3.43234	3.4334	3.43279	3.43808	3.42851	3.43548	3.44192	3.44246	3.43927	3.4391	3.44137	3.44579	3.98993	3.99378	3.99262	3.99091	3.98338	3.98657	3.98616	3.99413	3.99293	3.98814	3.98607	3.99038	3.98834	3.98987	3.98533	3.98812	3.98763	3.98672	3.98836	3.98603	3.98773	3.97096	4.03004	4.02909	4.03277	4.03261	4.03077	4.0283	4.03032	4.03757	4.02983	4.03628
3.41987	3.42784	3.4257	3.42622	3.43196	3.42428	3.42371	3.43133	3.43297	3.42788	3.44664	3.43183	3.43941	3.43829	3.44898	3.43866	3.4534	3.4421	3.43841	3.44506	3.45434	3.45739	3.98901	3.98602	3.98889	3.92975	3.82169	3.4635	3.45442	3.83455	3.83176	3.83023	3.8307	3.83187	3.82697	3.83539	3.83066	3.82906	3.83215	4.02768	4.02915	4.03126	4.03283	4.02861	4.03034	4.02744	4.03346	4.02784	4.02703	4.02989
3.41645	3.42446	3.42412	3.418	3.42724	3.42611	3.42562	3.42733	3.43095	3.44881	3.4333	3.43735	3.43521	3.43745	3.43443	3.44161	3.43903	3.44565	3.43175	3.43364	3.43444	3.45088	3.44498	3.44785	3.44545	3.45395	3.45312	3.44825	3.45288	3.44794	3.83173	3.83425	3.83283	3.83077	3.82714	3.83766	3.83289	3.83115	3.83311	4.03253	4.03095	4.03693	4.03493	4.03543	4.02919	4.03028	4.03116	4.0368	4.03429	4.02629
3.42335	3.42643	3.43874	3.43153	3.43307	3.43079	3.4324	3.43858	3.43374	3.43528	3.43781	3.43917	3.44116	3.43408	3.44109	3.44214	3.44788	3.43613	3.44159	3.46008	3.44557	3.45398	3.44529	3.43897	3.45353	3.44663	3.44856	3.45655	3.44964	3.45957	3.45573	3.45933	3.83461	3.82822	3.82756	3.83682	3.83465	3.82975	3.82799	3.46024	4.02827	4.03013	4.03204	4.02743	4.02585	4.03089	4.02709	4.03082	4.03272	4.02788
3.42486	3.41677	3.42156	3.42592	3.42816	3.42087	3.4262	3.42493	3.42804	3.42744	3.432	3.43723	3.43079	3.43599	3.43066	3.42773	3.44211	3.43884	3.43548	3.44237	3.44908	3.45078	3.45673	3.45033	3.45122	3.44424	3.4602	3.45031	3.44993	3.45081	3.45957	3.45716	3.45705	3.46591	3.4658	3.45592	3.46615	3.45273	3.46618	3.46341	3.46289	4.03647	4.03128	4.03321	4.03231	4.02732	4.03427	4.0317	4.02988	4.0261
3.43167	3.42885	3.43002	3.42485	3.42975	3.42497	3.42551	3.43597	3.43166	3.43223	3.43201	3.43932	3.44929	3.43448	3.43517	3.42852	3.43464	3.4518	3.45116	3.44608	3.44321	3.45641	3.44698	3.44613	3.44557	3.4505	3.4465	3.45957	3.45275	3.4605	3.45789	3.46175	3.4501	3.46293	3.44989	3.4672	3.45902	3.4643	3.45053	3.46394	3.45416	4.0303	4.03483	4.02814	4.02584	4.03113	4.02916	4.0301	4.03365	4.03573
3.41911	3.41473	3.4252	3.42718	3.42169	3.43144	3.43212	3.43741	3.43294	3.44546	3.42546	3.4372	3.42572	3.43807	3.43804	3.44243	3.43358	3.4401	3.44268	3.44815	3.44117	3.4391	3.456	3.44108	3.45207	3.45049	3.44437	3.46134	3.46277	3.44939	3.46382	3.4503	3.45618	3.45355	3.46226	3.45378	3.45659	3.45863	3.45541	3.46364	3.46217	3.46212	4.02086	4.03062	4.03326	4.02694	4.02764	4.02555	4.03093	4.02969
3.42135	3.4264	3.42961	3.43689	3.4373	3.42999	3.42895	3.44605	3.43513	3.43693	3.43334	3.43559	3.44242	3.42915	3.44388	3.4443	3.44324	3.44411	3.44517	3.44103	3.44683	3.44009	3.44502	3.45397	3.4567	3.44875	3.44922	3.44849	3.4475	3.46735	3.46961	3.4507	3.45155	3.45983	3.45625	3.45462	3.45744	3.45541	3.462	3.46162	3.46171	3.46679	4.02827	4.03084	4.02837	4.02854	4.02944	4.03319	4.02854	4.03122
3.42601	3.42043	3.42236	3.43428	3.42706	3.43373	3.42849	3.43117	3.4332	3.43417	3.43203	3.43206	3.42548	3.43094	3.44414	3.44723	3.45335	3.44652	3.4516	3.4405	3.44021	3.44668	3.44636	3.44211	3.44522	3.44612	3.4555	3.45694	3.4453	3.44948	3.45162	3.45668	3.46736	3.45348	3.45431	3.45242	3.45784	3.46071	3.45794	3.45505	3.45387	3.46516	4.03565	4.03368	4.03075	4.02572	4.02979	4.02959	4.03034	4.03276
3.42657	3.4216	3.43272	3.43381	3.43627	3.42605	3.4286	3.42747	3.42996	3.42164	3.42258	3.42832	3.44153	3.44054	3.44985	3.44061	3.45203	3.43686	3.44836	3.44198	3.44339	3.44962	3.44848	3.4529	3.46189	3.4596	3.45244	3.45006	3.44573	3.45928	3.46684	3.45023	3.46072	3.46173	3.45575	3.4565	3.46335	3.45134	3.4571	3.46402	3.46163	4.03304	4.03055	4.033	4.03102	4.03291	4.02728	4.02996	4.02946	4.02723
3.42272	3.43322	3.43392	3.42169	3.42019	3.41839	3.43026	3.43589	3.42931	3.42583	3.43147	3.42983	3.4331	3.43097	3.44126	3.43756	3.44252	3.43883	3.44395	3.44074	3.45466	3.44524	3.45691	3.46014	3.4544	3.45798	3.45761	3.44386	3.45257	3.44958	3.44944	3.45328	3.45656	3.4641	3.46287	3.45841	3.45312	4.03355	4.0193	3.45398	4.02169	4.03012	4.02841	4.0383	4.03351	4.02892	4.02901	4.03062	4.02912	4.03791
3.42084	3.42657	3.42725	3.42756	3.42208	3.42455	3.42522	3.43026	3.43842	3.43707	3.42564	3.43363	3.43185	3.43452	3.451	3.4428	3.43358	3.44197	3.44354	3.45729	3.44901	3.44916	3.44566	3.45482	3.45204	3.45779	3.46019	3.45523	3.45389	3.45153	3.45488	3.44932	3.45088	3.45858	3.46252	4.03511	4.03189	4.03184	3.48307	4.03398	4.03271	4.0337	4.02907	4.03672	4.032	4.02722	4.0313	4.02783	4.02817	4.0248
3.41899	3.42325	3.43289	3.42329	3.41885	3.4238	3.42893	3.42088	3.43532	3.42927	3.42849	3.42704	3.43876	3.43941	3.44905	3.4496	3.4412	3.44229	3.43723	3.44097	3.44149	3.44323	3.45107	3.44504	3.44442	3.44594	3.45913	4.035	4.03681	3.779	3.45277	3.45864	3.48322	3.46974	4.03284	3.47787	3.46092	4.03682	4.03395	4.03455	4.03354	4.03518	4.03612	4.02622	4.03045	4.02862	4.32088	3.27036	4.87122	4.87558
3.42182	3.42561	3.43954	3.42244	3.42223	3.4208	3.4221	3.42677	3.42778	3.4184	3.42389	3.43124	3.41988	3.43312	3.43581	3.4435	3.44199	3.43803	3.44847	3.44484	3.44115	3.44689	3.45366	3.45595	3.44808	3.45226	4.02905	4.03626	4.02935	3.77776	3.77134	3.45278	3.46728	3.45585	4.03267	4.03465	4.03295	4.03457	4.03538	4.03318	4.03114	4.03457	4.03178	4.30304	4.86091	4.87947	4.87602	3.26386	3.64609	3.64803
3.42289	3.42617	3.43173	3.42858	3.42309	3.4293	3.42607	3.43689	3.43574	3.43978	3.42825	3.43232	3.43317	3.42759	3.43365	3.44167	3.43922	3.44904	3.44773	3.44732	3.44352	3.4467	3.43638	3.47577	3.4422	3.45068	4.03326	4.03729	4.03355	3.77374	3.78111	3.77076	3.45346	3.45198	3.47001	4.0329	4.03684	4.03131	4.03229	4.03214	4.03572	4.03466	4.03429	4.87074	4.87117	4.86481	4.85439	3.64612	3.64485	3.64542
3.41768	3.42149	3.42525	3.42301	3.4236	3.42589	3.42452	3.43726	3.4329	3.43972	3.42919	3.42877	3.42988	3.4432	3.43894	3.44156	3.44581	3.4459	3.43941	3.45366	3.45584	3.44161	3.44983	3.4493	3.45206	3.44431	4.0334	3.47249	3.45488	3.44981	3.77804	3.77529	3.46853	3.44932	3.4678	4.03464	4.03388	4.03115	4.03374	4.0311	4.03433	4.03522	4.03429	4.0296	4.86836	4.8704	3.65442	3.64463	3.64266	3.64742
3.41577	3.41464	3.42228	3.42901	3.42878	3.44642	3.42987	3.42316	3.42816	3.4255	3.42866	3.43207	3.43492	3.43733	3.44154	3.43814	3.44048	3.44944	3.44285	3.44303	3.43724	3.44109	3.44526	3.44551	3.44855	3.44276	3.44605	3.44091	3.44992	3.44668	3.45606	3.77822	3.7739	3.45169	3.44893	4.03396	4.03507	4.03616	4.03547	4.03504	4.03233	4.03435	4.03443	4.03345	3.79873	3.64803	3.64117	3.64572	3.64555	3.64487
3.42264	3.42345	3.42034	3.42021	3.43244	3.4354	3.43226	3.42583	3.43009	3.42577	3.4327	3.4302	3.42955	3.44189	3.44406	3.44569	3.43493	3.44384	3.44845	3.44872	3.43827	3.44079	3.44464	3.45124	3.45676	3.44871	3.44875	3.45023	3.45404	3.44896	3.45738	3.77563	3.77903	3.77777	4.03366	4.03242	4.03384	4.03315	4.03636	4.03163	4.03487	4.03447	4.03074	4.03232	3.64503	3.64716	3.64621	3.64887	3.64518	3.64481
3.42169	3.42222	3.42243	3.42494	3.41812	3.44105	3.43578	3.4393	4.519	4.51179	4.5236	4.52334	4.52643	4.51102	3.436	3.44126	3.43803	3.44286	3.44367	3.43665	3.4465	3.45079	3.45047	3.44805	3.4699	3.47091	3.21364	3.44773	3.45735	3.44497	3.4545	3.45507	3.77569	3.9231	4.03299	4.035	4.03439	4.0321	4.03483	4.03393	4.03269	4.03273	4.03031	4.02846	3.64677	3.64548	3.64862	3.64374	3.64695	3.64186
3.42366	3.41943	3.41915	3.43	3.4222	4.52719	4.51369	4.51264	4.51008	4.53284	4.53763	4.50286	4.52065	4.5113	4.51734	3.43828	3.43895	3.43966	3.44805	3.43761	3.4446	3.44235	3.44568	3.44856	3.46366	3.45694	3.45694	3.44085	3.44518	3.45725	3.4543	3.45893	3.4603	4.03578	4.03297	4.03245	4.03567	4.03511	4.03369	4.03523	4.03353	4.03344	4.03309	4.03098	3.64641	3.6431	3.64652	3.6474	3.64764	3.6436
4.52238	4.52089	4.53154	4.50747	4.52453	4.5227	4.50979	4.51962	4.51391	4.52929	4.51916	4.51751	4.51268	4.52382	4.50841	4.50599	3.44388	3.43954	3.43258	3.44828	3.44978	3.44335	3.44562	3.44624	3.43933	3.44348	3.43656	3.44565	3.4497	3.45498	3.48272	4.03089	4.03814	4.03814	4.03602	4.03654	4.03564	4.03573	4.03497	4.03406	4.03586	4.03485	4.03336	4.03631	3.64699	3.64702	3.64906	3.64506	3.64651	3.273
4.50718	4.52648	4.52235	4.52535	4.50389	4.52666	4.52801	4.50825	4.53212	4.52132	4.51463	4.51932	4.51097	4.51912	4.5125	4.5163	3.44029	3.4486	3.44239	3.44155	3.445	3.44944	3.44073	3.45874	3.44611	3.44246	3.44127	3.46871	4.03545	4.03559	4.03426	4.03369	4.03602	4.03643	4.03466	4.03638	4.03501	4.03298	4.03365	4.03358	4.03494	4.03487	4.04434	4.44867	4.44852	4.44863	4.44299	3.64787	3.25827	3.25281
4.51409	4.51459	4.50623	4.51856	4.52211	4.52005	4.50797	4.52267	4.50852	4.51307	4.51211	4.50689	4.5181	4.51648	4.5201	4.51913	4.49932	3.44829	3.4356	3.44006	3.4534	3.44172	3.43888	3.44511	3.45248	3.44152	3.44525	4.03002	4.0338	4.03319	4.03322	4.03601	4.03615	4.03474	4.03244	4.03234	4.03548	4.03225	4.03724	4.03423	4.03578	4.03294	4.44932	4.44876	4.44606	4.44828	4.44797	4.45577	4.44868	4.44545
4.50893	4.51914	4.50096	4.52911	4.51884	4.51823	4.52844	4.51476	4.51783	4.5273	4.50992	4.50761	4.53769	4.53276	4.51813	4.52554	4.50938	3.43607	3.44545	3.43885	3.44224	3.43381	3.43627	3.44639	3.44813	3.44732	3.44904	4.03067	4.03458	4.03109	4.03307	4.03471	4.03159	4.0292	4.03204	4.03495	4.03297	4.03603	4.03622	4.03376	4.03398	4.45319	4.45335	4.45116	4.44975	4.44915	4.45088	4.44767	4.4493	4.45147
4.51875	4.50208	4.52285	4.51633	4.54636	4.52019	4.50128	4.51193	4.5287	4.53194	4.50326	4.51513	4.50677	4.53046	4.5177	4.52735	4.5238	3.43975	3.43967	3.44227	3.43581	3.44431	3.455	3.4464	3.44713	3.44199	3.43917	3.45441	4.03463	4.03512	4.03092	4.03372	4.03447	4.03392	4.03233	4.03245	4.03487	4.03356	4.03295	4.03552	4.03431	4.44975	4.44752	4.44893	4.44742	4.44818	4.44974	4.45261	4.45274	4.45005
4.53062	4.51005	4.52051	4.51584	4.53594	4.51896	4.5174	4.52102	4.52026	4.52757	4.51612	4.51612	4.51113	4.51079	4.51014	4.52869	4.51957	3.4475	3.44638	3.44121	3.44504	3.43898	3.44691	3.44209	3.4487	3.44182	3.44736	4.01308	4.03918	4.03265	4.03572	4.03507	4.03447	4.0354	4.03544	4.03497	4.03361	4.03258	4.03419	4.03465	4.45181	4.4482	4.45213	4.44971	4.45258	4.44986	4.44978	4.45075	4.44893	4.44688
4.50378	4.53978	4.52112	4.5174	4.53323	4.50365	4.51407	4.52693	4.50797	4.5262	4.52068	4.51488	4.51026	4.5189	4.51315	4.53134	4.5138	3.43052	3.44586	3.45463	3.43677	3.44644	3.4434	3.44734	3.45227	3.446	3.45126	3.4685	4.03397	4.03323	4.03334	4.03243	4.03377	4.03308	4.03758	4.03466	4.0347	4.02731	4.03711	4.20513	4.45377	4.452	4.44711	4.45112	4.45218	4.44898	4.44755	4.45002	4.44603	4.45104
4.5173	4.51754	4.53648	4.51152	4.51316	4.51658	4.52722	4.50936	4.51798	4.53147	4.51327	4.51646	4.51707	4.51531	4.52431	4.52583	4.53217	4.50637	3.43967	3.44076	3.44392	3.44044	3.44026	3.44109	3.44644	3.44592	3.44174	3.45947	4.03378	4.03225	4.03232	4.03475	4.03331	4.03472	4.03591	4.03273	4.03408	4.03539	4.03688	4.44682	4.44917	4.45082	4.45373	4.45239	4.45089	4.45224	4.44754	4.45281	4.44615	4.44938
4.5364	4.52482	4.50661	4.51598	4.53609	4.5141	4.52816	4.5167	4.50207	4.51228	4.52223	4.51125	4.51176	4.50913	4.53012	4.53449	4.50376	4.51339	3.78118	3.44264	3.44821	3.44054	3.45005	3.44177	3.44886	3.44099	3.44185	3.46722	4.49342	4.49854	4.49047	4.0335	4.03252	4.03506	4.0335	4.03132	4.03126	3.47395	4.38318	4.4475	4.4555	4.45343	4.44964	4.44874	4.44808	4.45091	4.44992	4.45027	4.45393	4.44725
4.50242	4.52839	4.53411	4.50749	4.53904	4.52141	4.53381	4.51718	4.51696	4.53047	4.52513	4.52356	4.51617	4.52486	4.52554	4.50434	4.5259	4.03134	3.78086	3.77841	3.44468	3.43587	3.44823	3.43671	3.44756	3.45114	3.44899	3.18941	4.48969	4.48617	4.48951	4.49577	4.49929	4.4904	4.06355	3.45304	3.44158	3.69515	4.38181	4.4504	4.44957	4.45192	4.45285	4.45621	4.44904	4.45252	4.45335	4.45268	4.45086	4.45131
4.52504	4.52801	4.5225	4.52556	4.51591	4.51726	4.51844	4.50272	4.52235	4.50955	4.50743	4.52016	4.53062	4.50643	4.51214	4.51103	4.0318	4.03415	3.78388	3.78149	3.43818	3.45132	3.45047	3.441	3.45036	3.44971	3.17759	3.19093	3.18501	3.19199	3.19043	3.18938	3.18852	3.18717	3.18198	3.46036	4.02193	3.68669	3.51821	4.45245	4.45988	4.45248	4.45289	4.44867	4.45358	4.45111	4.44771	4.44878	4.45161	4.45434
4.51325	4.52954	4.51885	4.50728	4.51549	4.51197	3.78489	3.78604	3.78739	3.78597	4.03065	4.51779	4.50904	4.50526	4.51166	4.0299	4.03296	4.02994	3.78091	3.78357	3.77893	3.45217	3.44599	3.45019	3.4482	3.44606	4.49108	4.49326	4.49337	4.49249	4.49134	3.19008	3.18978	3.19151	3.18747	3.18792	3.19817	3.66184	4.37913	4.4539	4.45269	4.45498	4.45087	4.45342	4.4558	4.45162	4.45486	4.4542	4.45216	4.4511
4.52277	4.50239	4.5125	4.51066	4.51032	3.4262	3.77069	3.782	3.78681	3.78972	3.78362	3.42835	4.50446	4.52075	4.03415	4.03228	4.03379	4.02833	3.78163	3.77819	3.77883	3.77509	3.44043	3.44431	3.43976	3.43645	3.18529	3.19232	3.18962	3.19231	3.18578	3.19161	3.18837	3.18946	3.1886	3.18739	3.18579	4.23592	3.51291	4.45136	4.45539	4.45425	4.45154	4.45151	4.45365	4.45041	4.45167	4.45183	4.44719	4.45279
4.52335	4.49467	4.51154	4.51915	4.50831	3.43804	3.4321	3.78428	3.78854	3.78631	3.78294	3.43523	3.43652	3.4325	4.02946	4.03073	4.03276	3.78447	3.77981	3.7845	3.78126	3.78477	3.43976	3.44373	3.44258	3.18713	3.19328	3.18463	3.18846	3.18649	3.18656	3.18667	3.18906	3.1861	3.18476	3.18739	3.19135	4.23687	4.23363	4.44805	4.45574	4.45272	4.44965	4.45291	4.44773	4.44945	4.45424	4.45071	4.45202	4.44735
4.4953	4.51405	4.51643	4.52073	3.42211	3.42647	3.42866	3.4305	3.7858	3.78345	3.78432	3.78832	3.43785	3.43507	3.43977	4.03143	4.02788	3.44115	3.78188	3.78194	3.77869	3.78186	3.78091	3.4432	3.18981	3.18777	3.18192	3.19078	3.18516	3.19013	3.18613	3.18293	3.19093	3.18503	3.18824	3.18734	4.23666	4.23844	4.2375	4.23436	4.45343	4.45338	4.45132	4.4488	4.45216	4.45364	4.44999	4.45081	4.44827	4.44906
4.51053	4.52214	4.49607	4.51953	3.42934	3.42524	3.43452	3.42137	3.77741	3.78516	3.78909	3.78619	3.78224	3.43494	3.42966	3.43134	3.43864	3.43537	3.78231	3.78436	3.78531	3.78412	3.78053	3.19158	3.1938	3.1876	3.18811	3.18605	3.1897	3.1847	3.18629	3.18524	3.18788	3.18288	3.18664	3.18573	4.23688	4.23884	4.23877	4.23393	4.23491	4.45033	4.45288	4.4524	4.44741	4.4543	4.45207	4.4481	4.45264	4.45128
4.00786	4.53155	4.50854	4.50601	4.50162	3.42763	3.42766	3.43751	3.42535	3.78366	3.7869	3.78645	3.78831	3.78092	3.43992	3.43755	3.43178	3.44116	3.45003	3.78421	3.78004	3.78286	4.48611	4.49507	4.4918	4.49513	4.4909	4.49197	4.48932	4.49265	4.49069	3.19685	3.20047	3.19583	3.19544	3.19399	4.23699	4.23439	4.23471	4.23476	4.23466	4.22807	4.44429	4.44962	4.45195	4.44965	4.45002	4.44935	4.45071	4.44815
4.00532	4.51468	4.51968	4.51415	4.51531	4.51483	3.42501	3.42697	3.44203	3.78362	3.78357	3.78457	3.78286	3.78688	3.43664	3.43824	3.43548	3.43864	4.02954	3.44421	3.77699	3.19312	3.18985	3.19119	3.18848	3.18426	3.18978	3.18418	3.18942	3.18685	3.18813	3.18957	3.18779	3.19152	3.19168	3.19124	4.23529	4.23693	4.23612	4.23303	4.23359	4.23536	3.48436	3.19952	3.1976	3.19597	4.44651	4.45421	3.23378	4.44922
4.00398	4.00681	4.52562	4.49547	4.51661	4.51624	4.51306	3.43703	3.43249	3.78525	3.78414	3.78442	3.78589	3.7812	4.48808	4.49054	4.48972	4.03266	4.02717	3.1895	3.19713	3.19452	3.1959	3.18314	3.19363	3.18497	3.18677	3.19115	3.19102	3.19155	3.18931	3.18641	3.18622	3.18525	3.18754	3.18549	4.23544	4.23751	4.23643	4.23633	4.23346	3.49587	3.49233	3.195	3.19395	3.2044	3.19156	3.19719	3.20443	3.19703
4.00329	4.00263	4.52462	4.51352	4.51781	4.52219	4.51679	4.08099	3.42484	3.19688	3.20313	3.1982	3.19747	4.48807	4.49292	4.49499	4.49456	4.48919	3.19441	3.1887	3.18822	3.19661	3.19588	3.18778	3.19193	3.18768	3.18937	3.19215	3.18865	3.18532	3.18982	3.18398	3.18785	3.18472	3.18559	3.18805	4.23663	4.23772	4.23566	4.21879	3.49501	3.49878	3.49644	3.19806	3.20338	3.19474	3.19076	3.19227	3.2008	3.19888
4.00531	4.00457	4.52254	4.51686	4.51016	4.5214	4.4946	4.50159	3.19709	3.19722	3.19587	3.19905	3.19766	3.20464	3.20351	3.19755	3.19812	3.19839	3.19457	3.19344	3.18766	3.19467	3.19642	3.19209	3.1925	3.19002	3.19098	3.18801	3.18921	3.19035	3.18713	3.18751	3.18781	3.19027	3.19146	3.18843	3.19689	4.23992	3.50255	3.49499	3.49804	3.49735	3.49287	3.21343	3.19219	3.20059	3.20386	3.20574	3.20088	3.2078
4.00017	4.00096	4.00106	4.48641	4.49058	4.5116	4.5229	4.51858	3.19807	3.19202	3.19491	3.19652	3.1954	3.19273	3.19225	3.19567	3.19376	3.1949	3.19071	3.19325	3.1946	3.19104	3.19175	3.19552	3.18736	3.19253	3.18987	3.18494	3.1856	3.18754	3.18958	3.1917	3.19025	3.18642	3.18807	3.18463	3.19178	3.49898	3.49436	3.49795	3.49523	3.49717	3.49444	3.35325	3.19791	3.19463	3.19822	3.18677	3.20039	3.19406
4.0073	4.00397	4.0062	4.49831	4.50951	4.51109	4.51828	3.88567	3.20243	3.19968	3.19732	3.19576	3.19256	3.20124	3.19383	3.19165	3.19475	3.19471	3.19463	3.1937	3.19679	3.19415	3.18974	3.19443	3.18811	3.18808	3.18832	3.18864	3.193	3.18787	3.19271	3.18702	3.19293	3.18551	3.18816	3.18912	3.18494	3.1964	3.49438	3.49492	3.49986	3.49677	3.4973	3.69786	3.67603	3.69278	3.68145	3.2055	3.19946	3.20134
4.00895	4.00421	4.0068	4.00542	4.50526	4.50326	3.88151	3.1969	3.19602	3.19698	3.19679	3.19698	3.19274	3.19842	3.19526	3.19824	3.19735	3.19437	3.18921	3.19222	3.1934	3.19332	3.19385	3.19172	3.18815	3.19307	3.19083	3.18656	3.19157	3.1853	3.18573	3.18739	3.1879	3.19123	3.18838	3.19032	3.19128	3.18718	3.49712	3.49466	3.50068	3.49766	3.69772	3.69551	3.69764	3.6954	3.68978	3.69296	3.696	3.69084
4.00532	4.00204	4.00172	4.00309	4.50247	4.5099	3.19823	3.19816	3.20752	3.20246	3.19267	3.19787	3.19343	3.19253	3.20049	3.19184	3.19677	3.19689	3.19583	3.19782	3.19108	3.19365	3.19421	3.19275	3.18923	3.18294	3.1861	3.19369	3.19232	3.18755	3.18913	3.19014	3.19218	3.19087	3.18998	3.19015	3.18726	3.18321	3.18492	3.49638	3.49503	3.69516	3.69558	3.69627	3.69568	3.69592	3.69184	3.69766	3.69516	3.69355
4.0068	4.00854	4.00581	4.00409	4.006	3.19882	3.19998	3.19248	3.19946	3.20112	3.19269	3.19163	3.1917	3.19274	3.19292	3.1894	3.20084	3.19427	3.19544	3.19321	3.19308	3.196	3.18778	3.19806	3.18805	3.18972	3.18764	3.19597	3.19001	3.19175	3.19188	3.19238	3.18986	3.19012	3.18626	3.18679	3.19011	3.18724	3.19074	3.69228	3.69604	3.69656	3.69256	3.69457	3.69324	3.69564	3.69597	3.69236	3.69581	3.69132
4.00464	4.00353	4.00438	4.007	3.20083	3.18617	3.20014	3.19319	3.20105	3.19914	3.19505	3.19257	3.19554	3.19469	3.19527	3.19708	3.18792	3.19401	3.19635	3.19228	3.19774	3.19436	3.19126	3.19164	3.19004	3.19612	3.19052	3.18999	3.19066	3.19288	3.18942	3.1884	3.19007	3.19123	3.18894	3.1869	3.19024	3.18844	3.19113	3.69793	3.69764	3.69563	3.69935	3.69465	3.69099	3.70077	3.69309	3.69389	3.69591	3.69668
4.01129	4.00702	4.00782	4.01235	3.2164	3.19212	3.193	3.18914	3.20121	3.20189	3.19526	3.18939	3.19899	3.19678	3.1965	3.19618	3.1927	3.19903	3.19535	3.1967	3.19359	3.18933	3.19382	3.19128	3.19186	3.18825	3.19047	3.19349	3.18456	3.19699	3.18748	3.19044	3.19105	3.19067	3.18585	3.18776	3.18961	3.18641	3.19195	3.19942	3.69821	3.69782	3.6925	3.69667	3.69727	3.69204	3.69328	3.69693	3.69532	3.69422
4.00801	4.0057	4.00593	4.00435	4.42493	3.20703	3.19962	3.19644	3.20081	3.20338	3.19431	3.194	3.19668	3.19411	3.19385	3.19322	3.19628	3.19502	3.19269	3.20098	3.19396	3.19807	3.18805	3.19046	3.19217	3.1962	3.19312	3.19203	3.19339	3.19249	3.19455	3.18426	3.19419	3.19135	3.18962	3.19103	3.18932	3.18712	3.1934	3.1832	3.6852	3.70067	3.69693	3.69748	3.69381	3.68955	3.69248	3.69608	3.69449	3.69479
3.80479	4.41117	4.41705	4.42135	4.41444	4.41216	4.42793	4.49976	4.49094	4.49454	4.4961	4.49098	4.48497	4.48864	4.48873	4.50026	4.49152	4.49847	4.49817	4.49506	4.4901	3.19715	3.19816	4.25421	3.19487	3.19607	3.19573	3.19849	3.18847	3.18762	3.19485	3.19345	3.18569	3.18908	3.18544	3.18697	3.19459	3.19116	3.19101	3.19247	3.69618	3.69565	3.69737	3.69736	3.69813	3.69643	3.6966	3.69752	3.69462	3.6978
4.10726	4.41958	4.42194	4.42573	4.41132	4.41899	4.41943	4.48358	4.49309	4.49153	4.49424	4.49733	4.489	4.49399	4.49415	4.50058	4.49354	4.4945	4.48679	4.49759	4.4934	4.49192	4.48896	4.49918	4.4939	4.49351	4.4943	4.49078	4.49227	4.50029	4.49461	4.49959	4.50474	4.49632	4.49948	4.49377	4.49365	4.49437	4.49642	3.69684	3.69783	3.70033	3.70042	3.69438	3.69464	3.6941	3.69645	3.69864	3.69496	3.69572
4.10069	4.41655	4.4171	4.4223	4.41655	4.41736	4.42223	4.42054	4.41648	4.4907	4.50075	4.48781	4.49533	4.49077	4.49631	4.49464	4.4876	4.4987	4.49275	4.49748	4.49722	4.49688	4.49177	4.49539	4.49229	4.49264	4.49723	4.49414	4.49337	4.49938	4.49858	4.49652	4.49727	4.49737	4.4939	4.50057	4.5013	4.49718	4.49166	3.69989	3.69868	3.69601	3.69593	3.6913	3.69514	3.69236	3.69795	3.69551	3.69947	3.69481
4.09953	4.41575	4.4181	4.41844	4.41821	4.41449	4.42541	4.42658	4.41647	4.41376	3.20079	3.204	3.19277	3.20763	3.20564	4.48767	3.20578	4.48499	4.48458	4.49037	3.36288	4.48952	4.49064	4.49223	4.49154	4.49025	4.49617	4.49264	4.48914	4.49753	4.49886	4.49211	4.49786	4.49201	4.49559	4.49996	4.49929	4.49534	3.70953	3.69869	3.69718	3.6978	3.69833	3.69775	3.69842	3.69607	3.69545	3.69664	3.69416	3.69329
4.10255	4.1017	4.40981	4.41499	4.42065	4.41909	4.42163	4.42313	4.41526	4.4145	3.2011	3.19505	3.19528	3.20258	3.20298	3.20101	3.19256	3.19694	3.19803	3.19172	3.19715	3.19456	3.1897	3.19551	3.19343	3.19207	3.18887	3.19129	3.19424	3.18684	3.18894	3.18931	3.18835	3.18855	3.19146	3.19271	3.18329	3.19384	3.69916	3.69741	3.69725	3.69899	3.69652	3.69953	3.6992	3.69632	3.6972	3.69547	3.69726	3.69784
4.10099	4.10449	4.41775	4.41857	4.42006	4.41958	4.41342	4.41926	4.41507	4.41903	4.40963	3.19329	3.19774	3.19529	3.19727	3.19876	3.19374	3.18948	3.19699	3.19415	3.19697	3.19297	3.19259	3.19113	3.19195	3.19502	3.19604	3.1942	3.19378	3.19819	3.18754	3.18138	3.19238	3.18734	3.1849	3.18796	3.19221	3.18541	3.69969	3.70056	3.69755	3.69951	3.69796	3.69912	3.69602	3.69964	3.69492	3.69772	3.69663	3.69811
4.09962	4.08922	4.41896	4.42282	4.4195	4.41287	4.42066	4.41904	4.41757	4.41425	4.41373	4.41056	4.40412	3.20031	3.19799	3.19354	3.20208	3.19514	3.19661	3.19299	3.1981	3.19885	3.1892	3.19297	3.19318	3.19306	3.18843	3.18663	3.19222	3.19309	3.19205	3.1957	3.19106	3.19049	3.18516	3.19016	3.19076	3.19224	3.69926	3.70086	3.69956	3.70216	3.69705	3.69901	3.69805	3.69426	3.69853	3.69547	3.69666	3.69929
4.09925	4.10249	4.41119	4.41928	4.41482	4.41467	4.42495	4.4217	4.41579	4.42011	4.41796	4.42254	3.78783	3.78615	3.20153	3.19501	3.19973	3.19146	3.19195	3.19895	3.19606	3.19292	3.19953	3.19158	3.19153	3.18997	3.19245	3.19791	3.18872	3.19197	3.18939	3.19198	3.19425	3.18621	3.19248	3.19407	3.19271	3.77772	3.77726	3.7764	3.77757	3.71751	3.69804	3.69933	3.7001	3.69941	3.69952	3.69815	3.69478	3.69559
4.10155	4.10001	4.40045	4.42123	4.41597	4.41833	4.41437	4.41717	4.41544	4.42442	4.41564	4.41847	3.78393	3.78246	3.78607	3.78626	3.19602	3.19584	3.19992	3.19486	3.19284	3.1996	3.19807	3.19922	3.19559	3.18621	3.19504	3.18746	3.18846	3.1953	3.19277	3.18975	3.18791	3.19365	3.1908	3.78479	3.7791	3.7829	3.78098	3.78008	3.77731	3.77899	3.78171	3.77514	3.78261	3.77666	3.6995	3.69958	3.69875	3.69264
4.10397	4.09845	4.10202	4.41183	4.42305	4.41586	4.4146	4.41595	4.42057	4.4128	4.41004	4.4148	3.78765	3.78953	3.78252	4.4021	4.42061	4.40888	3.1895	3.1936	3.191	3.2003	3.19551	3.20001	3.19882	3.19259	3.19735	3.18723	3.18705	3.18835	3.19002	3.19116	3.1918	3.19414	3.78112	3.78261	3.77917	3.77993	3.78039	3.77834	4.41248	3.77669	3.77857	3.7805	3.77497	3.77963	3.7747	3.77544	3.77825	3.76716
[truncated: 70 more columns]
