# Supplementary material for: Fast and quantitative 2D and 3D orientation mapping using Raman microscopy
Source: Nat Commun. 2019 Dec 5;10:5555. doi: 10.1038/s41467-019-13504-8 (PMC6895231; doi:10.1038/s41467-019-13504-8)
Supplement: Supplementary file 11 — Supplementary Data 4 [file 41467_2019_13504_MOESM11_ESM.xlsx]

## Sheet: Phi
0.635202	0.608065	0.609843	0.729692	1.24741	0.754649	1.05542	0.791574	1.57078	1.57079	1.57079	1.57079	1.57079	0.791574	1.57079	0.791574	1.00415	0.662269	0.719197	0.691249	0.716201	0.763676	0.631464	0.687395	0.553225	0.515034	0.484626	0.488553	0.479359	0.425197	0.696187	1.32098	0.512904	0.674005	0.580581	0.757486	0.743334	0.767437	0.601226	0.426722	0.371936	0.391006	0.456667	0.690737	0.588338	0.529326	0.430453	0.332727	0.298426	0.365721
0.583312	0.706014	0.650982	0.984232	0.748663	0.860727	0.791574	0.791574	1.57079	1.57079	0.869456	0.791574	0.792682	0.574142	0.847933	0.834046	0.710452	0.645334	0.571344	0.589984	0.75701	0.747343	0.773374	0.645976	0.609607	0.575418	0.522022	0.50914	0.501597	0.502042	0.692993	0.755852	0.598608	0.940261	0.62591	0.789934	0.781446	0.721141	0.523828	0.383897	0.326965	0.351836	0.430604	0.59992	0.663461	0.663835	0.488136	0.243633	0.185163	0.258256
0.669165	0.689307	0.628891	1.5708	0.942589	0.912809	0.791778	0.791574	1.57079	0.90574	1.57079	1.57079	0.833575	0.876088	0.739142	1.5708	0.69137	0.598675	0.571003	0.544682	0.691392	0.968221	0.942425	0.67564	0.678494	0.565439	0.591783	0.615947	0.651042	0.627459	0.543083	0.57172	0.73451	1.13849	0.757875	0.693426	0.701614	0.541914	0.43107	0.367108	0.164851	0.232399	0.380058	0.501737	0.543943	0.565154	0.430361	0.287019	0.284274	0.26649
1.00164	1.28548	0.942165	0.677094	0.617761	0.743244	0.816364	0.791574	1.57079	0.852993	1.57079	0.840975	0.843173	0.572329	0.618585	0.691428	0.662654	0.654071	0.647441	0.591749	0.665972	0.91489	0.896147	0.84026	0.770716	0.734076	0.693087	0.691132	0.874395	0.786191	0.693968	0.665595	0.734666	0.706452	0.721595	0.699714	0.495079	0.446793	0.461637	0.462062	0.355699	0.289163	0.294151	0.465374	0.491892	0.613454	0.520019	0.380933	0.368463	0.338761
0.687247	0.779974	1.00233	0.734382	0.52978	0.805382	0.807442	0.791574	0.607433	0.822563	0.815826	0.96182	0.744948	0.505951	0.527232	0.580075	0.689457	0.908552	0.951471	0.640422	0.725261	1.5708	1.01067	1.5708	0.77226	1.18535	0.748466	0.895822	0.879988	0.983532	0.767292	0.781367	0.780965	0.710109	0.864593	1.5708	0.559711	0.471349	0.508823	0.518915	0.450667	0.452304	0.409112	0.396245	0.480852	0.484537	0.543508	0.447843	0.424681	0.354993
0.874691	1.00503	1.0317	0.792983	0.72159	0.791574	1.57079	0.791574	0.502248	0.500621	0.58236	0.656537	0.775314	0.533403	0.616569	0.610979	0.765829	0.938426	1.5708	0.689115	0.634526	0.77844	1.07832	1.2696	0.798027	0.714567	0.734313	0.765348	0.942034	0.907112	0.611353	0.645445	0.733681	0.744992	0.905237	0.928531	0.773611	0.566112	0.480592	0.464612	0.517248	1.46731	0.547611	0.484601	0.478311	0.467631	0.586767	0.489951	0.445683	0.357319
0.88811	1.08323	1.06512	1.08529	0.814661	0.676701	0.791574	0.795222	0.487623	0.574868	0.9654	0.494309	0.55036	0.517514	0.523305	0.608927	1.21569	0.865892	1.11971	0.69762	0.65085	0.579003	0.686994	1.04267	0.906045	0.619569	0.673891	0.717279	0.876346	0.795408	0.624923	0.672558	0.678052	0.848105	0.938527	0.941461	1.5708	0.626651	0.700924	0.623437	0.562677	0.78146	0.798707	0.601593	0.537377	0.456839	0.452648	0.47657	0.430793	0.291166
0.888813	0.68803	0.862793	1.13339	0.526673	0.750311	0.867478	0.497518	0.538593	0.838958	0.692497	0.540822	0.621451	0.455901	0.509617	0.603142	0.828562	0.688646	0.590351	0.664803	0.676975	0.624545	0.914368	0.975362	0.679983	0.537648	0.635819	0.560966	0.84158	0.8094	0.682958	0.697386	0.673105	0.708958	0.928693	0.785814	0.766839	0.800402	0.718685	1.23803	0.564031	0.696293	0.863133	0.699353	0.621501	0.506942	0.469222	0.459138	0.413506	0.231891
0.892438	0.803832	0.791574	0.840774	0.657915	0.623618	0.933911	0.637739	0.388302	0.791574	0.991724	0.626622	0.665242	0.458969	0.486538	0.627534	0.639332	1.5708	1.5708	1.5708	0.616971	0.581915	0.589422	1.5708	0.617829	0.579502	0.678669	0.791574	0.633121	0.66121	0.662382	0.864106	0.715015	1.5708	0.697137	0.687006	0.658529	0.810408	0.775448	0.646559	0.6865	0.622744	0.745739	0.617353	0.503558	0.43959	0.452846	0.447153	0.372477	0.147083
0.751063	0.791574	0.791574	1.57079	0.941282	0.576722	0.860264	0.726637	0.791574	0.791574	0.796239	0.739094	0.867524	0.531802	0.706305	0.689697	0.67149	0.597568	0.916327	0.667251	0.90341	0.730112	0.610221	0.667608	0.606081	0.53369	0.584342	0.64585	0.590614	0.589723	0.675729	0.658923	1.21397	1.15224	0.640585	0.647124	0.672136	0.719508	0.714653	0.619659	0.72975	0.654731	0.542419	0.490137	0.475872	0.41722	0.391004	0.376224	0.429196	0.316448
0.712426	0.881714	0.973947	0.936675	0.65148	0.466333	0.791574	0.670908	0.791574	0.791574	0.654826	0.920101	0.702532	0.562359	0.615904	1.57079	0.692648	1.249	0.791264	0.738399	0.69775	0.905847	0.88489	0.555622	0.69523	0.560464	0.513402	0.624249	0.668039	0.656806	0.705443	0.647074	0.703475	0.614184	0.622459	0.630691	0.588232	0.573938	1.51007	0.571885	0.636162	0.635941	0.532688	0.445191	0.4364	0.408619	0.340829	0.391889	0.438209	0.453286
1.02904	0.873832	0.864682	1.57079	0.776689	0.498079	0.791574	0.704819	0.791574	0.872435	0.692306	0.654628	0.649959	0.629191	0.659368	0.722825	1.02556	1.05337	1.5708	1.16743	0.801963	0.750496	0.810535	1.5708	0.660783	0.615797	0.556452	0.511979	0.777922	0.478114	0.710243	0.733299	0.631144	0.605751	0.600165	0.578952	0.598956	0.440034	1.52629	0.697114	0.590193	0.658475	0.535067	0.473492	0.419333	0.408312	0.402572	0.441951	0.459438	0.391826
1.02958	0.721678	0.709507	0.976788	1.07814	0.529838	0.873381	0.736129	1.5708	0.923592	0.705805	1.09166	0.695581	0.668478	0.75232	0.987106	1.07902	0.963682	1.0055	0.693464	1.10275	0.764562	0.586762	0.667087	0.533598	0.48987	0.485191	0.527226	0.412934	0.498993	0.541798	0.630927	0.737683	0.730192	0.764687	0.677826	0.645631	0.483014	0.538339	0.777383	0.73009	0.648845	0.607802	0.516662	0.420728	0.420986	0.509747	0.467952	0.435437	0.364662
1.03173	1.57079	1.06633	0.922228	0.919235	0.617811	0.646404	0.664883	0.619176	0.736694	0.683172	0.850473	0.614343	0.602088	0.934085	0.712217	1.11936	0.709915	1.15582	0.708792	0.748202	0.58748	0.510155	0.558188	0.521324	0.47514	0.498089	0.543728	0.418879	0.780239	1.21621	0.556142	0.711571	0.863967	1.28679	0.79138	0.684985	0.598375	0.628984	1.31949	0.801805	0.726272	0.63937	0.567301	0.507074	1.55412	1.52033	0.516698	0.436132	0.438153
0.707691	0.706168	1.14235	1.09095	1.04324	0.704542	0.637591	0.571997	0.582789	0.851919	0.764943	0.914612	0.779067	0.861058	0.887884	1.0245	1.10027	0.910642	0.812963	1.0848	0.715119	0.662048	0.562567	0.582566	0.862401	1.05068	0.570305	0.837701	0.508522	0.723877	0.759552	0.759351	0.634991	0.608993	0.704757	0.664878	0.747179	0.684918	0.724012	0.707134	0.697685	0.678774	0.726259	0.655883	0.589715	0.630606	0.753462	0.686142	0.543078	0.514452
0.563626	0.791574	0.803345	0.856228	1.5708	0.817071	0.597823	0.702704	0.547452	0.890292	1.21901	0.855959	0.650257	0.649086	0.931361	1.5708	0.982366	0.990758	1.20052	0.687821	0.71256	0.661931	0.527858	0.629039	0.596284	0.639729	0.682049	0.632574	0.628321	0.736923	0.740198	0.813319	0.723818	0.696036	0.628186	0.543129	0.599907	0.774986	0.911926	0.803551	0.66236	0.651683	0.673857	0.720469	0.710821	0.595298	0.710849	0.795665	0.73169	0.565318
0.529227	0.791574	0.791574	0.565861	0.890003	1.57079	0.764248	0.77641	0.6484	0.696487	0.835468	1.5708	0.676468	1.5708	1.02531	0.943417	1.57079	1.57079	1.1107	0.604771	0.584255	0.584837	0.638627	0.759174	0.93652	0.99943	1.07263	0.771902	0.679918	0.667146	0.766684	0.66065	0.754998	0.818263	0.708623	0.640423	0.625107	0.631911	0.56738	0.757715	0.724709	0.598654	0.674594	0.854922	0.819253	0.659207	0.681297	0.730237	1.15044	0.711473
0.604135	0.791574	1.57079	0.633088	0.87752	0.883599	1.18586	0.714824	0.524574	0.719148	0.731119	0.67962	0.682024	0.71412	0.77779	1.1531	1.57079	0.951312	0.746453	0.691814	0.536035	0.530193	0.641383	0.719663	1.06048	0.714332	0.699899	0.806182	0.763147	0.766782	0.791574	0.791574	0.849847	0.858471	0.81653	0.774235	0.668371	0.667292	0.595088	0.616674	0.733954	0.77928	0.703106	0.93002	1.012	0.627943	0.702005	0.753813	0.745852	0.951425
0.916648	0.685898	0.791574	0.845931	0.89549	0.894821	1.5708	0.866852	0.580952	0.682002	0.53859	0.911274	1.5708	1.16774	0.644932	0.632657	0.667553	0.649073	1.12524	0.778074	0.673062	0.664499	0.67612	0.652801	0.631518	0.663682	0.710384	0.640349	1.2188	0.821256	0.902636	0.920286	0.696047	0.831933	0.849746	0.717604	0.70463	0.748604	0.761721	0.601616	0.649898	1.19899	0.673147	0.945164	0.817127	0.68216	0.788765	0.76859	0.68873	0.919214
0.59371	0.519839	0.892215	0.842583	1.5708	0.879582	0.727819	0.637734	0.583984	0.601555	0.574308	0.840618	0.766827	0.782003	0.75306	1.19608	0.651823	0.723162	0.593373	0.713283	0.807288	1.07123	0.659715	0.799591	0.873041	0.683779	0.709716	0.915407	0.725623	0.976883	0.975436	1.01327	0.857583	0.87008	0.689875	0.731989	0.663419	0.848497	1.13966	0.57299	0.623413	0.671471	0.695048	0.775466	0.78351	0.708584	1.08422	1.5708	0.718318	0.738431
0.647299	0.80769	0.608009	0.643638	0.867262	0.847818	0.647061	0.557394	0.540661	0.56795	0.513918	0.528625	0.711178	0.724536	0.630976	0.736047	0.662567	0.676923	0.601735	1.20397	0.791083	1.5708	0.948896	0.927497	0.721036	0.853236	0.986247	1.57079	0.713663	0.936961	1.09347	1.02169	1.19622	0.778254	0.679822	0.827083	0.986136	1.14957	0.859818	0.54426	0.515814	0.639591	0.833632	0.784262	0.697116	0.702099	0.826947	0.743098	0.991346	1.05906
0.789251	0.915087	0.582736	0.714209	0.855143	0.917815	0.942109	0.528015	0.621382	0.563319	0.545612	0.632471	0.68704	0.848636	0.68097	0.732837	1.03416	0.837607	0.665778	0.7482	0.887859	0.840474	0.927341	0.924304	0.813611	1.22612	0.722167	0.663668	0.588751	0.791574	1.07403	1.32636	0.869155	0.669593	0.71611	0.822717	0.832242	0.671548	0.980498	0.72224	0.687291	0.658393	0.869047	0.658586	0.660928	0.657333	1.1567	1.24397	1.1738	0.806187
1.02708	0.912744	0.791574	1.5708	0.955896	0.847086	1.02332	0.545461	0.496377	0.804916	0.554487	0.576798	0.624807	0.716829	1.35315	0.832835	0.76522	0.885467	0.691535	0.71084	1.57078	0.975036	1.57079	1.31212	0.820883	0.76846	0.750225	0.575585	0.529069	1.57079	0.849742	0.742784	1.5708	0.864737	0.627141	1.1426	0.778795	0.661498	0.759037	1.08479	0.863945	0.715438	0.67835	0.742525	0.711768	0.993203	0.881167	0.935291	0.872473	0.703866
1.04853	0.897254	0.911622	0.85164	0.721862	0.907194	1.19536	0.59256	0.543682	0.617333	0.91917	0.660476	0.557642	0.737451	1.10379	1.23443	0.890663	0.817497	0.751095	0.747542	1.5708	0.781205	1.30032	1.13077	0.79102	0.735458	0.754409	0.516583	0.721591	0.79438	0.836795	0.811334	0.79726	1.57078	0.742852	0.945743	0.761186	0.699031	0.592953	0.638939	0.724032	0.687819	0.54848	0.682744	0.792758	0.85282	0.814555	1.09736	0.848958	0.554789
1.5708	0.574818	0.838913	0.846894	0.880525	0.853037	0.615391	0.582186	0.662482	0.688766	0.699688	0.701177	0.713715	0.779885	0.824747	1.18822	0.800713	0.965858	0.687869	0.658766	0.702852	0.7104	0.702395	0.750008	0.644301	0.692504	0.684103	0.609407	0.791574	0.791574	0.818091	0.892088	0.588814	1.14053	0.634426	0.965643	0.71984	0.576479	0.53827	0.501241	0.533543	0.512278	0.583426	0.587461	0.778942	0.825134	0.787003	0.669205	0.631204	0.584555
0.594834	0.617103	0.791574	0.798223	0.860806	0.797209	0.845335	0.707344	0.566221	0.858646	0.922936	0.65523	0.932589	0.860217	0.806124	1.17116	1.5708	1.5708	0.854511	0.526819	0.704147	0.907922	0.609879	0.677	0.528656	1.49441	0.720338	0.604266	0.791574	0.791574	0.791574	0.803607	0.625677	0.603617	0.723175	0.775748	0.682887	1.45441	0.482727	0.433457	0.461036	0.515992	0.584135	0.561389	0.595366	0.835876	0.741915	0.631305	0.636995	0.614384
0.824636	0.721268	0.801419	0.791574	1.57079	0.791574	0.791574	0.743035	0.656802	0.632804	0.714804	0.756235	0.652803	0.871711	0.917337	1.05949	1.02354	1.57079	1.00874	0.679162	0.681237	0.872626	0.883917	0.820899	0.727734	0.554773	0.635615	0.791574	0.791574	0.791574	0.791574	0.791574	0.632144	0.593312	0.643295	0.762488	1.17683	0.806719	0.641811	0.470069	0.442475	0.610991	0.635236	0.594583	0.579299	0.542785	0.770413	0.735816	1.10774	0.838407
0.739992	0.731809	0.538814	0.791574	0.791574	0.791574	0.84359	0.615385	0.706719	0.653901	0.686819	0.836193	0.716806	0.936808	0.872994	1.00148	0.902508	0.96114	0.946675	0.59626	0.679093	0.862533	0.662375	0.61485	0.663881	0.595357	0.614534	0.791574	0.791574	0.791574	0.791574	0.64077	0.829745	0.602806	0.583865	1.33077	1.00742	0.719579	0.761665	0.626273	0.538557	0.691387	0.726021	0.656424	0.661245	0.637132	0.655772	1.19881	0.703097	1.02712
0.844237	0.82485	0.826555	0.816693	0.803638	0.791574	0.822146	0.690194	0.710686	0.632792	0.534526	0.817031	0.699253	1.57079	1.57079	1.57079	1.57079	1.13332	0.94956	0.684096	0.644587	0.641172	0.674416	0.813993	0.610939	0.483448	0.585625	0.791574	0.791574	0.791574	0.791574	0.724606	0.528967	0.839066	0.548297	0.856595	1.5708	0.669427	0.638885	0.692991	0.643128	0.561035	0.682134	1.28578	1.12002	0.708189	0.568257	0.585725	0.549121	0.631722
0.905822	0.903301	0.736771	0.897005	0.83134	0.85163	0.87293	0.899276	0.610789	0.708515	0.441402	0.548666	1.20466	1.07238	1.57079	1.57079	1.57079	0.989883	0.900278	0.724821	0.546655	0.583424	0.458754	0.449325	0.490545	0.424536	0.573236	0.791574	0.791574	0.791574	0.791574	0.532736	0.538514	0.618405	0.530032	0.829777	0.726103	0.779518	0.643768	0.625199	0.64492	0.666751	0.726827	0.855029	1.01049	0.770853	0.633841	0.751738	0.706704	0.834407
0.708884	0.832246	0.924333	0.657147	0.875792	0.887438	0.938947	0.873955	0.525909	0.791574	0.426027	0.53276	0.610376	0.927081	0.971532	1.57079	1.14871	1.08574	0.961149	0.525429	0.473	0.505955	0.487863	0.476985	0.489782	0.353636	0.463724	0.513557	0.791574	0.760173	0.791574	0.554954	0.809547	0.520631	0.525956	0.653929	0.751928	0.769809	0.685042	0.641639	0.702048	0.755564	0.792173	1.35356	0.716341	0.735368	0.637604	0.578673	0.685828	0.692188
0.902016	0.873866	0.662609	0.901841	0.868913	0.870276	0.876525	0.856857	0.791574	0.813577	0.803474	0.520885	0.600534	0.820582	0.844442	0.955682	1.02644	1.00819	0.738358	0.582768	0.589807	0.841911	0.450541	0.423428	0.385922	0.377897	0.521421	0.446743	0.656916	0.613546	0.525247	0.544807	0.447712	0.559175	0.469989	0.546587	1.08444	0.738441	0.716139	0.663979	1.29837	0.794738	0.889217	1.22873	0.777437	0.59316	0.629904	0.791574	0.586464	0.608965
0.662082	1.12025	0.831225	0.841797	0.880154	0.872877	0.834056	0.840418	0.858231	0.791574	0.539709	0.499595	0.580916	0.807869	0.797441	0.930178	0.852971	1.57079	0.618032	0.514464	0.567441	0.791574	0.563284	0.441432	0.497379	0.505779	0.570155	0.656672	0.598727	0.50551	0.489868	0.599785	0.791574	0.791574	0.534923	0.716618	0.930337	0.695269	0.701695	0.728464	0.798046	0.86248	1.0118	0.748669	1.09419	0.556161	0.571953	0.791574	0.791574	0.710659
0.63869	0.696444	0.965953	0.86434	0.707775	0.835016	0.830596	0.894996	1.5708	0.915353	0.612937	0.882252	0.559943	0.680226	0.494271	0.636058	0.791574	0.921639	0.852309	0.588509	0.622793	0.791574	0.557605	0.486098	0.514967	0.490228	0.674862	0.635877	0.567876	0.461645	0.602396	0.801492	0.493422	0.791574	0.674308	1.0412	1.5708	0.799686	0.731617	0.782524	1.30182	0.942386	0.754235	0.765585	0.756033	0.603578	0.646756	0.791574	0.791574	0.791574
0.594504	0.779445	0.95261	1.12515	0.669948	0.650307	0.847231	1.57079	0.916112	0.863989	0.567297	0.566983	0.51428	0.599793	0.417677	0.572779	1.57079	0.802118	0.646059	0.511268	0.613986	0.791574	0.49941	0.494174	0.547342	0.475354	0.569591	0.551799	0.714979	0.68005	0.523152	0.457851	0.83662	0.809284	0.604429	0.693192	0.774798	0.698104	0.705342	0.682465	0.766481	1.1773	0.810246	0.614768	0.786261	0.652668	0.577904	0.792218	0.791574	0.791574
0.566508	0.725241	0.777493	0.63819	0.58195	0.832226	0.650281	0.817603	0.876482	0.718953	0.665373	0.549684	0.67296	0.573094	0.506898	0.791574	0.791574	0.791574	0.587907	0.674845	0.791574	0.791574	0.494564	0.563862	0.542741	0.627696	0.561497	0.578196	0.791574	0.791574	0.791574	0.59668	0.62536	0.566649	0.677833	0.596009	0.677244	0.719811	0.631592	0.576837	0.616309	0.665532	0.830242	0.696407	0.621528	0.908119	0.665965	0.922784	1.17658	0.647807
0.693363	0.699853	0.718401	0.579224	0.548601	0.608698	0.536274	0.76862	0.924331	0.747371	1.22388	0.585173	0.697174	0.643196	0.600743	0.907733	0.901926	0.84905	0.464995	0.571178	0.791574	0.634917	0.462494	0.473519	0.611271	0.705198	0.629653	0.557112	0.849221	0.791574	0.791574	0.527988	0.584246	0.554834	1.17	0.63809	0.746063	0.82536	0.754832	0.816922	0.822829	0.714936	0.595267	0.625357	0.601444	0.642877	0.909921	0.790828	0.79263	0.496493
0.65561	0.690329	0.621603	0.822872	0.74657	0.879562	0.822243	0.825232	0.711666	0.876608	0.624121	0.666789	0.660199	0.751572	1.35787	1.04544	0.934449	0.683001	0.470699	0.592344	0.506613	0.514559	0.446339	0.396966	0.62943	0.667698	0.711353	0.515285	0.555847	0.791574	0.60865	0.538302	0.563866	0.423389	0.455819	0.735406	1.22289	1.18689	1.31564	1.07039	1.1369	0.802459	0.613328	1.46975	1.49546	0.549014	0.650575	1.01301	1.31201	0.686867
0.716216	0.598047	0.564445	0.706732	0.611465	0.529253	0.564986	0.734514	0.7069	0.953513	1.32877	0.834438	0.786829	1.31475	1.12284	1.19239	1.57075	0.977274	0.57232	0.518222	0.555326	0.520812	0.48703	0.397681	0.589637	0.791574	0.490903	0.463568	0.5338	0.791574	0.791574	0.791574	0.66325	0.532511	0.51936	0.855676	1.12086	1.1011	1.27567	0.818085	0.772631	0.78216	0.554961	0.515585	0.531478	0.662157	0.628702	0.884677	0.735535	0.646128
0.584958	0.640505	0.778527	0.678376	0.812673	0.647873	0.791574	0.604861	0.729681	1.14747	0.77175	0.832372	0.792784	1.16069	1.20879	1.29161	1.29237	1.5708	0.949054	0.643342	0.598124	0.553399	0.537986	0.802341	0.525868	0.642701	0.863243	0.467028	0.541636	0.791574	0.791574	0.791574	0.791574	0.573788	0.60888	1.11952	1.06086	1.07394	0.961483	1.11928	0.802927	0.67946	0.564456	0.445859	0.537045	0.580711	0.556491	0.576714	0.570516	0.721386
0.619258	0.5995	0.990023	0.842156	1.4544	1.07999	0.672196	0.591968	0.600531	0.811783	0.823023	0.787796	1.31922	1.14856	1.57078	1.25246	1.14413	0.850817	1.5708	0.702948	0.570668	0.63091	0.669571	0.425611	0.631094	0.791574	0.466584	0.486714	0.565372	0.791574	0.791574	0.791574	0.791574	0.572916	0.6327	0.921615	1.04849	0.930642	1.01538	0.919378	1.21138	0.70956	0.652314	0.504951	0.467041	0.452696	0.5784	0.543516	0.613764	0.701113
0.666022	0.769836	0.844696	0.731185	0.905706	1.07437	1.06747	0.720328	0.558435	0.801411	0.866623	0.841189	1.08192	1.12268	1.25059	1.15469	0.955871	0.810806	0.590485	0.527294	0.693162	0.677549	0.590394	0.466572	0.634331	0.791574	0.430506	0.540396	0.592677	0.791574	0.791574	0.791574	0.791574	0.575594	0.580678	0.681707	0.79662	1.5708	1.14736	0.602776	0.733183	0.699434	0.698629	0.637707	0.569039	0.575228	0.513311	0.621303	0.59535	0.677078
0.709648	0.788607	1.33995	0.774743	0.901435	0.999835	1.07641	0.823287	0.61743	0.698023	0.8535	0.961005	1.02228	1.02901	1.04	1.14646	1.5708	0.717063	0.720825	0.635018	0.584005	0.888813	0.605749	0.472968	0.646485	0.791574	0.480865	0.50711	0.54722	0.791574	0.791574	0.791574	0.791574	1.07706	0.625169	0.776278	0.737425	0.722154	0.840536	0.646169	0.640714	0.744313	1.08651	0.73565	0.556467	0.838165	0.525574	0.583152	0.555573	0.994081
0.678722	1.02087	1.10368	1.00669	1.24411	1.30161	1.28712	0.707248	0.653435	0.667783	0.750873	1.05202	1.05958	1.05742	1.5708	0.665269	0.675003	0.649853	0.698832	0.610021	0.629056	0.67703	0.618773	0.454882	0.791574	0.791574	0.438677	0.508093	0.508466	0.791574	0.791574	0.673927	0.791574	0.439199	0.682792	1.23586	1.22039	0.934558	0.787766	0.681902	0.786996	0.71549	0.784336	1.09074	0.626494	0.58342	0.538409	0.607148	0.981333	0.631373
0.732823	0.751462	1.00496	1.22053	0.849339	1.0067	0.785958	0.645564	0.612487	0.742177	0.780145	1.19072	0.766945	0.884359	1.5708	1.15459	0.678971	0.708167	0.654829	0.644473	0.8203	0.954636	0.716693	0.537279	0.914993	0.791574	0.42191	0.503959	0.529753	0.621918	0.642811	0.498904	0.676338	0.500908	0.543716	0.811685	0.793884	0.712557	0.793749	0.678601	0.682315	0.812456	1.23128	0.683099	0.544913	0.642948	0.684585	0.6818	0.818766	0.715529
0.698133	0.604541	1.07491	1.20736	1.57079	0.925262	0.778546	0.540391	0.546879	0.709018	0.759721	1.19493	1.16397	1.13345	0.840171	0.713493	0.638475	0.69194	0.620079	0.593965	0.664593	0.528416	0.606949	0.570748	0.791574	0.65538	0.449847	0.583728	0.525342	0.559123	0.633183	0.857152	0.564458	0.570887	0.562078	0.645176	0.798208	1.2968	0.765741	0.755899	0.665067	0.564574	0.551288	0.543534	0.54516	0.622155	0.679311	0.704454	0.788629	0.916887
0.632538	0.596095	0.782081	1.11396	0.989392	1.26921	0.697898	0.65436	0.745552	0.790707	1.17404	1.17366	1.23166	0.762604	1.23008	0.637264	0.748	0.898474	0.830849	0.515066	0.512075	0.501329	0.812886	0.606759	0.791574	0.791574	0.467184	0.574097	0.524472	0.627256	0.72835	0.594746	0.809666	0.671571	0.584255	0.582013	0.668215	1.32374	0.813852	0.760396	0.618207	0.675087	0.529137	0.533481	0.571289	0.722974	0.848375	0.970882	1.00702	0.922712
0.613708	0.612191	0.964108	1.12488	0.765976	0.727094	0.768348	1.14757	0.735474	0.740343	1.24932	0.814692	0.800421	1.17707	0.650336	0.577492	0.743596	0.927879	0.759957	0.480581	0.412192	0.482045	0.589879	0.791574	0.791574	0.791574	0.481464	0.516852	0.524272	0.620477	0.667087	0.593628	1.09877	0.709806	0.664519	0.621653	0.614191	0.622411	0.77573	0.698798	0.746704	0.815753	0.614296	0.608603	0.817271	1.061	1.13187	1.0681	1.05816	1.01196
0.584391	0.620274	0.843268	0.860666	0.768891	0.669249	0.623612	0.760159	0.691311	0.593491	0.722435	0.733732	0.753573	0.760008	0.661026	0.663349	0.809606	1.5708	0.690037	0.536715	0.515459	0.530125	0.53449	0.563327	0.791574	0.633881	0.506999	0.581115	0.459622	0.875323	0.791574	0.54631	0.772444	0.704645	0.685731	0.641607	0.724818	0.764935	0.78776	0.761642	0.829639	0.873069	0.810897	0.784986	0.952578	1.14754	1.12119	1.06258	1.04841	1.01098
0.74124	0.657101	0.698831	0.75588	0.677162	0.742544	1.32617	1.06858	0.875074	0.733401	0.816062	0.678185	0.578479	0.609968	0.659228	0.709595	0.995386	0.833974	0.580594	0.71767	0.639544	0.619199	0.53471	0.59141	0.762089	0.66916	0.851228	0.605782	0.549903	0.613028	0.659197	0.651559	0.992461	0.75588	0.79758	0.631017	0.686003	0.766594	1.25189	0.669921	0.904821	1.10818	1.1101	0.878835	1.17952	1.5708	1.04008	0.979888	1.11956	1.00377
0.569278	0.531968	0.609007	0.610329	0.70301	1.5708	1.04339	1.11083	1.19616	0.769116	1.21732	1.05036	0.663642	0.579214	0.638799	0.841054	1.02991	0.67329	0.577868	0.579992	0.624224	0.497358	0.468067	0.545411	0.938231	0.538829	0.633525	0.600714	0.524294	0.826221	0.641268	0.542795	0.49614	0.551494	0.628565	0.731584	0.648766	0.648347	0.787904	0.652023	0.855577	0.944	1.10485	1.13021	1.5708	1.16101	1.00884	0.803653	0.840993	0.702685
0.475403	0.598646	0.57791	0.716876	0.673427	1.57079	1.03723	1.22819	1.19573	1.27255	0.966656	0.870881	0.735263	0.644733	0.659631	0.840542	0.86771	0.609984	0.599525	0.62188	0.50889	0.546165	0.492248	0.473995	0.579111	0.466077	0.538747	0.877823	0.499264	0.54932	0.582859	0.5605	0.601702	0.729603	0.686646	0.676896	0.845999	0.699863	0.645806	0.768301	0.78799	0.752591	0.923881	1.0164	1.12292	1.1684	0.997005	1.03637	0.914395	0.93942
0.516296	1.49746	0.558534	0.795404	1.57079	1.57079	1.05039	1.09417	1.19433	1.108	1.20224	0.725956	0.707635	0.537875	0.6263	0.575136	0.721952	0.660567	0.606341	0.613552	0.535411	0.536967	0.566471	0.542889	0.577461	0.484058	0.518149	0.522966	0.491552	0.536413	0.660221	0.649708	0.584991	0.682144	0.774874	0.649508	0.659924	0.803454	0.787226	0.664699	0.584225	0.574316	0.649617	0.951859	1.08919	1.03045	1.00184	0.911505	0.869119	0.553685
0.541429	0.534221	0.793345	1.5708	1.14023	1.57079	1.05153	1.07639	1.0932	1.12259	1.08419	0.739236	0.654704	0.580073	0.541862	0.556986	0.594777	0.597719	0.641432	0.602533	0.542386	0.552065	0.575779	0.587444	0.61303	0.500375	0.522408	0.585732	0.563362	0.579647	0.614926	0.576899	0.640568	0.750263	0.74378	0.689534	0.608172	0.67157	1.28235	0.674183	0.480661	0.488476	0.651018	0.833812	0.920528	0.854788	0.735131	0.67867	0.766107	0.761168
0.562934	0.654721	0.738211	1.04777	1.06621	1.09592	1.06887	1.02387	1.07406	1.12258	0.811947	0.618986	0.620296	0.612051	0.619321	0.512982	0.472966	0.481999	0.480787	0.638137	0.555548	0.51824	0.571649	0.608769	0.591761	0.659899	0.620748	0.6254	0.584284	0.813292	0.706122	0.675511	0.695186	0.733471	1.31322	0.753675	0.754633	0.675675	0.771151	0.709165	0.40939	1.36885	0.655424	0.718572	0.85784	0.617433	0.645135	1.03548	0.698572	0.87065
0.540123	0.758945	0.902982	0.823573	1.03232	1.13721	1.02806	1.04701	1.09974	0.768802	0.643948	0.584595	0.643112	0.619438	0.576442	0.467302	0.530488	0.598258	0.554861	0.470998	0.514465	0.590541	0.509408	0.619654	0.71135	0.660062	0.676803	0.702059	0.656892	0.783231	0.853796	0.798787	0.764212	0.713817	0.756433	0.832604	0.78252	0.628985	0.659597	0.639752	0.595015	0.571775	0.69156	0.763336	0.658769	0.736922	0.667245	0.834267	0.788403	0.829951
0.679913	0.807673	1.09358	1.07275	0.957033	1.06718	1.00909	0.931731	1.06732	0.663836	0.481485	0.584004	0.629768	0.559228	0.508598	0.544604	0.532849	0.607247	0.580273	0.626471	0.567283	0.620579	0.616415	0.543202	0.690539	0.610685	0.627235	0.560156	0.662466	0.750655	0.895288	0.79546	0.713351	0.690118	0.635891	0.731151	0.681805	0.599974	0.565933	0.687204	1.12593	0.713308	0.589366	0.550396	0.792467	0.824545	0.670287	0.710683	0.921178	0.547811
0.774805	1.04939	1.06623	1.04756	0.980616	0.934426	1.00314	0.689404	0.582337	0.54661	0.480615	0.574909	0.5492	0.598918	0.539823	0.594236	0.590574	0.697182	0.677185	0.697889	0.674818	0.716099	0.594115	0.561468	0.663261	0.615325	0.533352	0.504845	0.652943	0.722229	0.749324	0.707748	0.708181	0.735931	0.617079	0.62293	0.628072	0.541986	0.574646	0.673992	0.757965	0.748353	0.796989	0.682234	0.796323	0.703131	1.06885	0.752258	0.614464	0.856498
0.864805	1.04531	1.17594	0.963571	0.800973	0.785229	0.564204	0.462993	0.520403	1.44611	0.447123	0.594479	0.620847	0.673404	0.510404	0.543916	0.58012	0.642768	0.630334	0.747658	0.828998	0.825069	0.727137	0.842169	0.835259	1.06099	0.581635	1.5143	0.66116	0.807062	1.31717	1.28601	0.798254	1.17071	0.772297	0.595626	0.554787	0.632683	0.679084	0.876231	0.753732	0.772212	0.796708	0.672415	0.760028	0.733699	0.755427	0.83726	0.892326	0.908283
1.07506	1.02308	0.806198	0.813759	0.772995	0.699031	0.555248	0.511345	0.494919	0.470851	0.526869	0.507299	0.488286	0.487975	0.563153	0.491296	0.600485	0.597075	0.61339	0.711734	0.755021	0.686617	0.753618	0.750616	0.76736	0.714541	0.671615	0.612922	0.619897	0.616945	0.80705	0.890981	1.25873	0.920636	1.32181	0.747764	0.691351	0.910825	0.759398	0.815616	0.694126	0.641383	0.647418	0.617991	0.611092	0.586384	0.720418	0.754201	0.947132	0.952767
1.17187	0.89278	0.720397	0.72271	0.777877	0.726965	0.58509	0.527712	0.479221	0.490517	0.494358	0.469435	0.493466	0.496241	0.560659	0.543518	0.757775	0.731755	0.691038	0.742283	0.665742	0.803612	0.703739	0.633498	0.606952	0.583792	0.741776	0.803067	0.707598	0.705453	0.784119	0.953676	1.31292	1.31592	0.994323	1.02095	1.18357	1.34735	1.06923	0.683094	0.657273	0.739418	0.604296	0.542222	0.58356	0.644195	0.570933	0.672688	0.892488	0.979112
0.914655	0.864979	0.753267	0.85984	0.707607	0.607764	0.540503	0.483408	0.369835	0.409997	0.460839	0.443564	0.488958	0.417644	0.414593	0.368041	0.54076	0.807521	1.074	1.03335	0.742528	0.710293	0.526668	0.753242	0.621535	0.682704	0.839365	1.10641	1.10139	1.23999	0.820751	0.87596	1.16488	1.21231	0.984064	1.23377	1.40904	1.37567	1.23248	0.723219	0.66525	0.872271	1.00466	0.743243	0.596274	0.688844	0.676003	0.617355	0.744451	1.14531
0.95337	0.73597	0.620911	0.687624	0.605185	0.538676	0.522475	0.472305	0.406384	0.325251	0.33471	0.32083	0.376461	0.356487	0.36216	0.335159	0.529585	0.744425	0.758231	0.803953	0.731022	0.698487	0.689462	0.789202	0.677369	0.723941	0.864299	1.01971	1.06968	1.1975	1.0452	0.845531	1.14172	1.23744	1.34389	1.57067	1.53728	1.30635	1.25665	1.06452	1.42282	0.604671	1.16244	1.01516	0.638	0.732804	0.628969	0.557888	0.82514	0.953891
0.799478	0.710356	0.657532	0.587718	0.547574	0.468372	0.488009	0.395602	0.45564	0.352263	1.41233	1.38444	1.37139	0.286241	0.330148	0.544316	0.620015	0.771903	1.14121	0.675228	0.686907	0.689105	1.27171	0.776891	0.785904	0.712652	1.33939	1.02908	1.10043	1.07127	1.31143	0.886077	1.16493	1.47833	1.44089	1.41373	1.38096	1.14021	1.11186	1.20664	1.21813	0.73888	0.713418	1.01946	0.696528	0.924817	0.721618	0.551618	0.715007	0.706612
0.677212	0.544338	0.494099	0.518395	0.640121	1.49188	1.40996	0.442245	0.609148	0.480173	0.585597	0.498557	0.429666	0.326547	0.335042	0.68544	0.832621	0.755207	0.798572	1.32375	0.782052	0.659912	0.685869	1.26317	0.759948	0.852942	1.07491	1.09116	1.15561	0.947976	1.17361	0.947228	1.06714	1.4976	1.33757	1.29059	1.22056	1.15131	1.13151	1.25627	0.747814	0.716331	0.631532	0.653188	0.786323	0.751947	0.789096	0.616646	0.605416	0.521378
0.5356	0.456408	0.507659	0.674133	0.674951	0.594037	0.628352	0.677766	0.750575	0.812824	0.872383	0.840768	0.666965	0.608322	0.508164	0.72826	1.1661	1.03456	0.931657	0.695857	1.16116	1.36346	0.689173	0.693747	0.795919	1.26345	1.0265	0.842259	1.0978	1.15855	1.11867	0.942058	0.911303	1.20541	1.24344	1.23256	1.18851	1.16382	1.12703	0.809041	0.696053	0.657202	0.584481	0.469538	0.60853	0.501716	0.693155	0.573027	0.576056	0.485647
0.395006	0.395796	0.688582	0.618091	0.714475	0.71061	0.631238	0.528349	1.26049	0.82105	1.13915	1.09345	1.10263	1.18175	0.826588	0.840434	0.99964	0.99269	0.819938	0.95841	1.3766	0.856186	0.79099	0.810643	0.623817	0.718527	1.15185	1.23698	1.04796	1.24361	1.14793	1.28825	1.21938	1.09472	1.15462	1.19269	1.12091	1.12783	1.27532	0.787897	0.80131	0.568992	0.622306	0.51022	0.68009	0.701557	0.851649	0.810992	0.539954	0.434294
0.411077	0.517613	0.634162	0.824431	0.680669	0.692502	0.596051	0.797327	0.802702	1.30679	0.966898	1.06368	1.05164	1.33183	1.38569	0.839722	1.34573	0.84606	1.03705	1.05799	1.37708	1.25015	0.800047	0.713029	1.31263	0.649784	0.705089	1.13377	1.16158	0.840113	1.31238	1.14519	1.252	1.11798	1.20529	1.15313	1.17849	0.770615	0.757743	0.780449	1.05798	0.894896	0.694247	0.651753	0.674803	0.824493	0.85944	0.775456	0.618578	0.425425
0.403339	0.503061	0.708924	0.71446	0.707542	0.694393	0.694315	0.694598	0.595999	0.789119	0.802683	0.778397	0.767598	0.841606	0.73007	1.57079	1.05557	1.0152	0.746257	1.35285	0.779237	0.963144	0.789258	1.36732	1.16401	1.08715	0.938755	1.08225	0.806783	1.36659	1.04888	1.16688	1.0111	1.15472	1.2197	1.11103	0.836303	0.881221	0.757809	1.34178	0.872429	1.20618	0.752512	0.916079	0.736414	0.693288	0.788203	0.882502	0.687845	1.45184
0.419055	0.381823	0.616786	0.666948	0.610104	0.632579	0.695529	0.682538	0.706478	0.623048	0.655539	0.790321	0.722314	1.5708	1.15398	1.5708	0.651768	0.792314	0.741964	1.34617	0.832877	0.858949	0.894119	0.954191	1.10938	1.08604	0.912469	0.682126	0.794994	0.734191	0.94374	0.880084	1.02586	0.83449	1.13726	1.11192	0.858672	0.738564	0.848193	1.35071	0.959326	1.05796	0.84329	0.89661	0.636087	0.875139	0.765556	0.895681	0.851143	0.678954
0.570963	0.440886	0.531999	0.693346	0.680138	0.706916	0.692718	0.763507	0.801227	0.758007	0.870087	0.751955	0.612406	0.56324	0.974697	0.82892	0.632193	0.737422	0.702925	0.766381	1.03864	1.14134	0.944767	0.896035	1.27363	1.02923	0.813848	0.875917	0.601016	0.601559	0.829513	0.92097	0.73833	0.678418	0.725399	0.787336	0.814584	0.767141	0.767179	0.893896	1.304	1.34805	1.30523	0.65242	0.744921	0.616578	0.835875	0.843234	0.826785	0.756582
0.578466	0.499125	0.535567	0.548096	0.599951	0.630211	0.757095	0.871864	0.76408	1.24616	0.678066	0.762626	0.685027	0.733484	0.713739	0.736003	0.692717	0.713948	0.813982	0.886197	0.951194	1.18008	1.19432	0.906319	0.826965	0.890562	1.11638	1.07847	1.10347	0.530347	0.713397	0.726825	0.68542	0.622701	0.719635	0.70048	0.815484	0.87777	0.912272	1.39324	0.736955	1.5708	0.735243	1.20663	0.706956	0.537131	0.839014	0.935003	0.786246	0.804071
0.466588	0.538253	0.523584	0.508591	0.572872	0.670116	0.684848	0.781327	0.706711	0.638052	0.637492	0.730829	0.683866	0.651963	0.668418	0.697816	0.750975	0.807479	1.11587	0.924982	1.12069	1.21537	1.18849	1.19507	0.812213	1.09717	1.09318	1.12293	1.09436	0.790892	0.742194	0.768572	0.734416	0.671194	0.648176	0.800961	0.849171	0.816318	0.799204	0.693442	0.671271	0.552305	0.668182	0.831054	0.757812	0.620512	0.638263	0.82084	0.874354	0.834466
0.555803	0.487281	0.47334	0.491246	0.520517	0.526892	0.638146	0.680477	0.530964	0.49292	0.719511	0.736768	0.719158	0.671682	0.736292	0.772001	0.816184	0.943281	1.13725	1.0746	0.943511	1.15537	1.05644	1.11425	1.14308	0.93242	1.15972	1.14232	1.08392	1.38216	0.7104	0.901194	0.971093	0.764795	0.802404	1.38999	1.31477	0.698249	0.741698	0.745462	0.731917	0.758413	0.557272	0.667622	0.750404	0.58473	0.890804	0.713582	0.725774	0.790385
0.590617	0.501168	0.497622	1.38384	0.455923	0.450176	0.553382	0.578075	0.506024	0.496327	0.604821	0.750957	0.689745	0.745019	0.79503	0.883392	0.927928	0.977637	1.1247	1.18054	1.10637	1.03129	0.88424	1.12735	1.30303	1.00341	0.956187	0.95678	1.04307	0.772649	0.730988	0.845952	1.2537	0.920986	0.912534	0.768166	0.67675	0.71984	0.718018	0.716477	0.82358	0.707882	0.714522	0.668664	1.44869	0.535924	0.765629	0.850785	0.80791	0.814132
0.519424	0.496653	0.46607	0.426148	1.39672	0.502032	0.488997	0.524227	0.500157	0.515987	0.560408	0.643593	0.728162	0.78457	0.887872	0.941649	1.04018	1.14277	1.1847	1.00535	1.03385	0.981723	1.09734	1.1116	1.1213	1.19638	0.9674	1.08633	1.30159	0.795233	0.681855	1.5708	1.21837	1.01934	1.39302	0.716012	0.722849	1.33896	1.22782	0.999933	0.741057	0.811127	0.764427	0.800159	0.701193	0.526503	0.529781	0.759629	0.744806	0.696557
0.562656	0.408906	0.387059	0.381668	0.491978	0.513216	0.54006	0.506542	0.52921	0.552659	0.655225	0.73886	0.801184	0.875042	0.893764	0.98345	1.09495	0.998258	0.828236	0.919068	0.972564	1.10027	1.10982	0.925317	1.04101	1.09263	0.976338	1.36439	0.937694	1.05785	0.693934	0.708959	0.770395	1.36685	0.855833	0.665422	0.802499	1.00791	1.27819	1.17425	1.14644	0.788039	0.793116	0.845586	0.858915	0.904239	0.671656	0.966082	0.80309	0.728136
0.624611	0.489352	0.433284	0.408875	0.473468	0.465469	0.548443	0.559635	0.633917	0.751347	0.793513	0.860105	0.943062	0.920229	0.800934	0.787417	0.994316	1.03926	0.967628	0.922946	0.98257	1.12198	0.919181	1.0155	0.849874	0.874345	0.891578	0.813643	0.959977	1.038	0.800672	1.16768	0.82157	0.738664	0.86804	0.980964	0.688861	1.23297	0.918085	1.10678	0.900632	1.03527	1.11623	1.12991	1.1166	1.09247	0.948502	0.742135	0.829096	1.067
0.580021	0.536698	0.452837	0.498278	0.503581	0.475484	0.565476	0.703585	0.714853	0.775655	0.852102	0.92221	1.07442	1.07174	0.725718	0.834546	0.910587	1.11869	0.992139	0.812011	0.873076	0.978236	0.977936	0.915308	0.866683	0.773787	0.829402	0.886638	0.893674	1.19667	0.813274	0.858048	0.761345	1.06452	0.975735	1.09776	0.875429	0.745724	0.739331	0.797527	1.24806	1.05622	1.26399	1.16832	1.17267	1.08241	1.16343	0.869518	0.593139	0.607416
0.569887	0.52545	0.590778	0.609732	0.632202	0.635293	0.634153	0.674783	0.759396	0.788556	0.920878	0.955589	1.07455	0.976915	0.827866	0.772607	1.03862	0.850519	0.915171	0.871242	0.765981	0.954164	1.09273	0.821085	0.762824	0.803562	0.864498	1.11382	0.917518	0.891015	0.786332	0.818682	0.97017	1.18587	0.883534	0.814857	0.701688	0.732708	0.798598	0.801564	0.760753	0.759924	1.23966	1.27155	1.25124	1.2316	1.151	1.04621	0.831724	0.802499
0.597078	0.602168	0.615796	0.668791	0.664805	0.670113	0.771534	0.81685	0.817259	0.838846	0.893944	0.859102	0.828723	0.851528	0.935698	0.79434	0.783841	0.732773	0.742666	0.701968	0.821604	0.840116	0.858383	0.839527	0.7918	0.852337	0.842666	0.936962	0.942246	1.01634	0.759648	0.744069	0.93407	1.30662	0.718748	0.702841	0.662717	0.744746	0.723826	0.915327	1.04153	1.34734	1.05591	1.28485	1.17002	1.23073	1.15341	0.765829	0.794227	0.766341
0.598742	0.594231	0.60859	0.640021	0.70987	0.776157	0.824951	0.88462	0.823297	0.731814	0.787436	0.78474	0.794787	0.969233	0.705438	0.777364	0.788627	0.774518	0.688088	0.707156	0.675054	0.752518	0.779481	1.17879	1.06115	0.936418	0.957088	0.852099	0.728483	0.761351	0.755352	0.95253	0.877512	0.805735	0.755589	0.82941	0.690107	0.817269	0.888754	0.678295	1.31561	1.01311	0.828399	1.05453	1.08559	1.11945	1.12877	1.29718	0.858472	0.944719
0.547572	0.553352	0.560217	0.672949	0.790453	0.854593	0.887115	0.891446	0.727755	0.677654	0.724306	0.799374	0.70061	0.752414	0.677571	0.703002	0.73116	0.716497	0.70272	0.71364	0.680722	0.793909	0.77305	1.07044	0.889798	0.780197	0.838659	0.732838	0.726789	0.805822	0.728513	0.821012	0.799561	0.771792	0.835354	0.809398	0.858678	0.819321	1.10093	0.854743	0.751843	0.708206	0.70601	0.643513	0.921014	0.901735	0.987573	1.14411	1.30947	0.875791
0.595449	0.660979	0.669756	0.686016	0.785266	0.864696	0.871109	0.88883	0.733392	0.672444	0.690247	0.713889	0.728907	0.623059	0.667322	0.67553	0.644828	0.710695	0.711347	0.636661	0.692852	0.809738	0.59511	0.498458	0.601725	0.690668	0.784355	0.715043	0.713149	0.838127	0.749821	0.92032	0.870744	0.783539	0.808812	1.05458	0.938061	0.924872	0.87487	0.844962	0.814855	0.82034	0.600971	0.603438	0.890018	0.852595	0.892376	0.878541	1.27717	1.17008
0.718956	0.723081	0.690308	0.772463	0.744894	0.846612	0.788292	0.763076	0.681512	0.638473	0.739831	0.640565	0.626528	0.632303	0.619162	0.6482	0.686335	0.643061	0.675053	0.593314	1.50212	0.640542	0.66473	0.515806	0.567965	0.644905	0.774446	0.762366	0.6335	1.0468	1.0669	0.966323	1.04232	0.820071	0.843044	0.854585	0.908266	0.918058	0.875015	1.18669	0.858597	0.82351	0.673109	0.72034	0.700185	0.840272	0.895193	0.946377	0.944	1.12779
0.703803	0.809416	0.762792	0.694379	0.78909	0.726812	0.711335	0.724392	0.641667	0.671197	0.638638	0.621569	0.603436	0.60056	0.684554	0.67472	0.683813	0.671512	1.50195	1.53115	1.48691	0.581389	0.477716	0.559333	0.612487	0.720598	0.713376	0.687838	0.659302	0.702007	1.00357	1.14355	1.15863	1.233	0.984417	0.98171	0.817493	0.682503	0.868505	0.806858	0.839628	0.804243	0.700299	0.76025	0.80624	0.772361	0.947464	0.856223	0.881584	0.779844
0.742269	0.771138	0.803616	0.679975	0.777094	0.744872	0.661634	0.670227	0.62491	0.630491	0.612412	0.592782	0.632307	0.650406	0.687963	0.665105	0.671278	1.52505	0.60311	0.598735	0.622462	0.468917	0.378773	0.462038	0.619796	0.594117	0.69632	0.636566	0.684032	0.564852	0.793343	1.21743	1.23182	1.25215	1.18772	1.06297	0.937781	0.624826	0.734112	0.826915	0.925977	0.821582	0.761365	0.718829	0.912823	0.782248	0.917318	0.717564	0.65155	0.663501
0.748431	0.80416	0.757854	0.732134	0.668507	0.684577	0.619304	0.657378	0.623631	0.57774	0.646005	0.632723	0.634465	0.64481	0.600416	0.800961	0.751323	0.748217	0.646955	0.616695	0.674833	0.528481	0.398786	0.374958	0.502095	0.58885	0.631157	0.730148	0.576073	0.508758	0.608295	1.18144	1.28899	1.25609	1.20251	1.10825	0.791889	0.699569	0.742814	0.740842	0.965775	1.06194	0.836205	0.760102	0.666434	0.723581	0.653283	0.63316	0.551652	0.643208
0.741278	0.782791	0.805156	0.671751	0.614137	0.619283	0.627268	0.617934	0.651309	0.62446	0.625074	0.646162	0.63919	0.536635	1.46442	1.41855	0.854167	1.40037	0.75559	0.671348	0.637277	0.569624	0.496837	0.422697	0.505987	0.611685	0.670633	0.781416	0.645765	0.490531	0.605568	0.617287	0.961612	0.949009	1.11716	0.937412	0.733101	0.88035	0.770112	0.856116	1.1152	1.03089	1.0862	0.89364	0.706946	0.691426	0.753318	0.73514	1.4124	0.466692
0.789337	0.75133	0.740773	0.664769	0.589459	0.594908	0.61087	0.587378	0.645405	0.625108	0.628328	0.581011	0.573477	0.461363	0.33783	0.688342	0.784612	0.730285	0.615199	0.543087	0.644912	0.675943	0.547405	0.488178	0.458237	0.634639	0.622302	0.621034	0.591429	0.575486	0.53795	0.64803	0.570885	0.622487	0.698131	0.759555	0.668379	0.711853	0.79114	0.791918	1.08019	1.06033	1.02777	0.823368	0.691796	0.775859	0.773364	0.740151	0.72134	0.604875
0.685424	0.66658	0.68559	0.657273	0.659475	0.649338	0.63766	0.63068	0.606925	1.45158	0.508328	1.47147	0.484345	1.47031	1.44708	0.396063	0.582119	0.42287	0.501061	0.499022	0.584421	0.557964	0.493205	0.409591	0.476848	0.562526	0.694101	0.684005	0.593831	0.571269	0.615308	0.716447	0.780024	0.762777	0.601189	0.611289	0.702599	0.63989	0.705589	0.708701	0.841976	0.819007	0.737874	0.726854	0.621669	0.721308	0.699733	0.733887	0.611559	0.632969
1.51013	0.577334	0.612704	0.648059	0.63166	0.62783	0.624852	0.579234	0.560863	0.512872	1.45018	0.497929	0.473556	0.522923	0.398358	0.426992	0.367632	0.384416	0.441394	0.402441	0.470212	0.58729	0.432767	0.505743	0.478254	0.49334	0.575467	0.580869	0.624697	0.658156	0.720153	0.715975	0.661886	0.603918	0.787365	0.607413	0.730847	0.624534	0.760103	0.746392	0.78575	0.709788	0.729409	0.625007	0.6531	0.70363	0.665121	0.720724	0.711719	0.626744
1.48885	0.589128	0.642847	0.604926	0.600135	1.42168	1.41898	1.43548	1.41589	0.489204	0.500926	0.537431	0.527282	0.531405	0.529664	0.47543	0.420136	0.416752	0.402786	0.40493	0.431101	0.516347	0.494251	0.49499	0.519017	0.46267	0.443492	0.512015	0.603118	0.470759	0.622806	0.600916	0.661403	0.585608	0.635077	0.738106	0.622797	0.755613	0.757432	0.817007	0.725481	0.756254	0.730172	0.71951	0.769794	0.738656	0.782042	0.720611	0.612082	0.676037
0.635348	0.669353	0.65072	0.612018	1.45586	1.43303	1.41568	0.460179	0.464726	0.51467	0.552275	0.541016	0.568583	0.520381	0.527961	0.502963	0.469945	0.45895	0.485081	0.510783	0.531521	0.526542	0.523354	0.533522	0.574148	0.419191	0.440074	0.422386	0.563107	0.557278	0.658101	0.528681	0.60399	0.606845	0.697408	0.663652	0.617417	0.965035	0.748784	0.653035	0.64046	0.684721	0.768122	0.919203	0.793905	0.698896	0.767734	1.32046	0.684724	0.560859
0.640837	0.631905	0.642268	0.565971	1.4427	0.554189	0.515097	0.493573	0.522799	0.499243	0.51976	0.586376	0.626448	0.592708	0.636073	0.39546	0.460157	0.561257	0.522423	0.508158	0.593337	0.598079	0.540558	0.559635	0.437694	0.436153	0.534799	0.459949	0.724072	0.532343	0.560589	0.622191	0.554462	0.54578	0.686941	0.644332	0.647838	0.607775	0.702251	0.5576	0.681021	0.597133	0.823859	0.807718	0.759139	0.745437	0.7482	0.695852	0.650103	0.580336
0.642186	0.564193	0.514156	1.51352	0.621359	0.643053	0.562119	0.542057	0.503252	0.538384	0.531378	0.676873	0.665018	0.701535	0.701839	0.577096	0.4482	0.526799	0.540529	0.595069	0.566272	0.586486	0.675237	0.588783	0.445179	0.446064	0.471163	0.602402	0.697858	0.549795	0.556469	0.695659	0.505957	0.540811	0.631886	0.57261	0.54725	1.50108	0.614201	0.546751	0.629558	0.562031	0.609565	0.683636	0.71236	0.784068	0.681434	0.582043	0.673999	0.575987
0.568522	0.517338	1.46673	0.549545	0.594986	0.63955	0.544194	0.499197	0.4838	0.596712	0.596547	0.71982	0.674442	1.26457	0.6282	0.697195	0.493801	0.575044	0.543534	0.608546	0.553398	0.67937	0.674481	0.693928	0.439149	0.519164	0.549593	0.573159	0.67623	0.628187	0.562744	0.683018	0.548368	0.58474	0.662394	0.69055	0.644226	0.560836	0.656625	0.63762	0.639675	0.659626	0.520622	0.640312	0.657754	0.737402	0.728139	0.664347	0.528425	1.42319
1.46593	0.480425	0.514213	0.530709	0.613248	0.593221	0.551429	0.567126	0.561028	0.658605	0.691266	0.699201	0.707163	0.731587	0.677251	0.702786	0.495201	0.644453	0.716434	0.577814	0.604127	0.648302	0.637565	0.568546	0.531547	0.567756	0.539232	0.484218	0.441539	0.536779	0.616557	0.638862	0.781528	0.667462	0.743908	0.590299	0.674863	0.646476	0.63253	0.767391	0.61999	1.30985	0.590612	0.484887	0.656536	0.602781	0.6876	0.541853	0.493027	0.405276
0.582836	0.487878	0.512781	0.530834	0.562294	0.565675	0.585378	0.639383	0.702534	0.677581	0.715906	0.66673	0.641109	0.638322	0.561892	0.559872	0.640066	0.511821	0.794211	0.616882	1.41258	0.555255	0.528183	0.464323	0.563676	0.482905	0.621373	0.552074	0.382495	0.404268	0.543671	0.691146	0.778297	0.683017	0.650221	0.626804	0.656125	0.647585	0.672852	0.674603	0.579289	0.785336	0.753423	0.571942	0.494302	0.439384	1.45998	0.463942	0.459949	0.388585
0.604518	0.576021	0.548048	0.544051	0.49722	0.537523	0.607284	0.658415	0.678568	0.607898	0.61371	0.637582	0.587225	0.543505	0.526961	0.471082	0.621352	0.658775	0.711446	0.736598	0.577165	0.505883	0.563173	0.593733	0.520563	0.531271	0.600359	0.595683	0.44853	0.487326	0.508543	0.555424	0.602117	0.547912	0.665847	0.674513	0.562364	0.653756	0.692604	0.662729	0.768409	0.700809	0.664919	0.62862	0.413251	0.453489	0.418868	0.439826	0.413187	0.439243
0.610212	0.557354	0.562108	0.474801	0.497144	0.550392	0.614131	0.61874	0.589786	1.44778	0.55278	0.528265	0.639056	0.540943	0.478976	0.555885	0.626111	0.691066	0.817814	0.805537	0.691389	0.616156	0.589834	0.598954	0.504349	0.56266	0.469178	0.42778	0.544924	0.583087	0.660747	0.452255	0.504184	0.466458	1.48788	0.657818	0.666092	0.534096	0.665358	0.607532	0.649662	0.727277	0.725922	0.74882	0.555984	0.580446	0.551634	0.528121	0.5338	0.523088
0.640492	0.603118	0.573793	0.544669	0.461687	0.503457	0.609814	0.616514	0.574976	0.560408	1.45322	0.517994	0.523321	1.43314	0.623289	0.523622	0.681468	0.744273	0.614509	0.676148	0.662537	0.610924	0.540893	0.521894	0.595464	0.559324	1.47586	0.561811	0.621177	0.671231	0.821943	0.681174	0.477011	0.448116	1.52582	0.592395	0.659713	0.583468	1.49153	0.747267	0.62974	0.677758	0.744901	0.815675	0.610366	0.543444	0.614433	0.545497	0.532431	0.5059
1.44535	0.571411	0.634697	0.596734	0.567086	1.43847	0.602105	0.583316	0.516697	0.603221	0.55351	1.49276	0.575697	1.47224	0.663694	0.583706	0.563768	1.44587	0.717927	0.666295	0.685769	0.631145	0.560521	0.505896	0.506913	0.605795	0.639231	0.685081	0.819983	0.768405	0.849362	0.777122	0.700807	0.460761	1.44805	0.5418	0.578887	0.526826	0.565066	0.606642	0.679149	0.648087	0.763284	0.774498	0.665888	0.465736	0.604313	0.582774	0.50904	0.438978
0.467058	1.45008	0.64166	0.615216	1.49334	1.48884	1.45708	0.523676	0.555912	1.42828	1.44902	0.511779	0.535205	0.577336	0.65259	0.572291	0.642358	0.607033	0.622868	0.812	0.770033	0.739	0.536018	0.571341	0.518579	0.474425	0.630194	0.841081	0.904765	0.91775	0.784743	0.743255	0.785063	0.606884	0.514431	0.579325	0.582149	0.558883	0.47043	0.649122	0.766417	0.726365	0.638406	1.5708	0.573519	0.419786	0.538943	0.555283	0.45768	0.38244
1.43398	0.523447	0.550941	0.564429	0.603011	0.651555	0.541691	1.47126	1.4322	1.40126	1.4828	0.61122	0.644972	0.561399	1.46287	1.46728	0.656738	0.592863	0.621567	0.671021	0.796827	0.667848	0.569098	0.592329	0.474482	0.517069	0.645028	0.848242	0.965816	0.948736	0.763892	0.709916	0.836464	0.686475	0.573878	0.607011	0.57795	1.49007	0.495891	0.636408	0.741882	0.733366	0.529787	0.553823	0.367074	0.355691	0.426187	0.380454	0.431045	0.356188
1.46626	0.48754	0.529281	0.530433	0.5827	0.606688	0.556985	1.47758	1.43053	0.488001	0.582864	0.607579	0.626531	0.597698	0.582077	0.618468	0.664779	0.579047	0.624786	0.539234	0.71217	0.670901	0.556268	0.64239	0.488632	0.464096	0.560718	0.811924	0.859628	0.904796	0.768954	0.733091	1.3341	0.764252	0.572516	0.578822	1.45892	0.534448	0.500913	0.629718	0.637495	0.47195	0.413906	0.323578	0.361629	0.377766	0.392204	0.375327	0.379203	0.431461
1.44876	0.466103	0.442981	0.479987	0.460182	1.42132	1.37789	0.433432	0.517205	0.524575	0.521989	0.669303	0.612262	0.571032	0.575954	0.608227	0.637517	0.626237	0.66352	0.571185	0.562298	0.682819	0.733122	0.766445	0.579538	0.527064	0.645981	0.808193	0.742396	0.921624	0.850784	0.677879	0.775343	0.640937	0.529524	1.45103	1.47789	1.49295	0.48514	0.537667	0.495355	0.415801	0.351139	0.343955	0.344247	0.326245	0.308246	0.391847	0.479741	1.51579
1.45363	0.447499	0.430401	0.387238	0.386378	1.43908	0.432413	1.40363	0.545856	0.564362	0.549116	0.677323	0.612717	0.523153	0.545037	0.573198	0.513887	0.567788	0.651405	0.580149	0.659752	0.785884	0.816541	0.876071	0.770878	0.638756	0.754249	0.778551	0.747935	0.773496	0.827042	0.704898	0.545884	0.55704	1.47924	0.508856	1.47352	0.641618	1.48417	0.552282	0.453977	0.465144	0.43187	0.411528	0.442618	0.376149	0.306296	0.375027	0.431223	1.53931
1.4387	1.47776	1.46062	1.4706	1.42742	1.43335	0.425211	0.428143	0.559741	0.556147	0.570454	0.615979	0.651327	0.568621	0.645511	0.568788	0.538222	0.435964	0.595262	0.619446	0.81017	0.780079	1.29682	1.30815	0.831814	0.880108	0.754445	0.817607	0.818031	0.787702	0.69094	0.597295	0.492714	0.401792	0.363788	1.42402	0.453083	0.642982	0.654944	0.574808	0.465178	0.418603	0.481125	0.485456	0.497051	0.456506	1.46879	0.356209	1.48183	0.526339
0.340593	0.412567	1.45974	1.44912	1.45327	0.392567	0.408908	1.42519	1.4127	0.496778	0.49921	0.520685	0.529605	0.625389	0.666199	0.670886	0.570589	0.510439	0.626084	0.72883	0.868411	0.801128	1.32672	1.33208	0.865897	0.868247	0.90388	0.81379	0.717973	0.614927	0.627045	1.48603	0.48748	0.481223	0.461689	1.43644	1.42981	0.540653	0.647903	0.6411	0.509478	0.504327	0.507538	0.489746	0.512395	0.432085	0.376557	0.470427	1.40687	0.543085
0.321165	0.364251	1.46085	1.47619	0.441633	0.427245	0.435873	0.456892	0.45776	1.40613	0.410767	1.39756	1.44097	1.47735	0.633117	0.530355	0.557889	0.618313	0.702152	0.771659	0.821089	0.807884	0.824158	1.31649	0.800112	0.84506	0.816315	0.665569	0.61716	0.481243	0.477732	1.42815	1.40279	1.38697	0.437026	0.485122	0.536399	0.488565	0.545806	0.641503	0.578493	0.564503	1.50444	0.527075	0.516207	0.503939	0.384029	0.323018	1.36899	1.47089
0.360693	0.345948	0.359906	0.413584	0.402208	1.50866	0.502933	1.41404	1.40715	1.42522	1.40005	1.45783	0.46909	1.47593	0.598507	0.624131	0.640175	0.724855	0.694232	0.774689	0.800593	0.856049	1.29731	0.824311	0.827206	0.774619	0.655244	0.56574	0.49341	0.521206	0.473938	0.375854	0.420404	0.396571	0.486837	0.478593	0.457963	0.484141	0.554927	0.547182	0.57078	0.613157	0.552757	0.580647	0.536417	0.53253	0.383055	0.342508	1.44544	1.44272
0.318651	0.307514	0.262508	0.325111	0.408115	0.458641	0.481232	0.449618	1.42261	1.42836	1.41434	1.45548	1.44587	0.575657	0.700174	0.679809	0.670196	0.745777	0.676168	0.649265	0.758186	0.807723	0.807946	0.760321	0.74542	0.569801	1.43265	1.46097	0.52965	0.542473	0.421855	0.435836	0.431522	1.40618	1.42596	0.42203	0.426457	0.533566	0.566645	0.603567	0.597774	0.613338	0.605693	0.598473	0.567941	0.514098	1.39345	0.371245	1.41384	1.48349
0.261937	0.230514	0.223397	0.33558	0.386293	0.392861	0.394553	0.440089	0.41766	0.463061	0.449231	1.39617	0.524025	0.603188	0.6013	0.640924	0.654118	0.648253	0.662308	0.525026	0.633466	0.772892	0.716216	0.597547	1.45481	1.46175	1.44227	0.546687	0.497767	0.450656	0.482744	1.37986	1.39579	0.409714	1.42647	0.399662	0.410221	1.38954	0.548012	0.574478	0.588456	0.59541	0.646985	0.516342	0.528809	0.54609	0.356897	1.38278	0.460401	0.437006
0.210588	0.181262	0.205135	0.321298	0.361748	1.44701	0.377947	0.392284	0.394229	0.401713	1.42476	0.494694	0.50746	0.553346	0.55105	0.557121	0.605672	0.602049	0.56542	0.545881	0.510176	0.637838	0.574603	0.49304	0.505727	1.48107	0.538076	0.539927	1.44847	1.42228	1.42522	1.4361	1.40551	0.41587	1.45939	1.37798	0.384347	0.506936	0.595779	0.58308	0.557111	0.626636	0.660483	0.555455	0.549652	0.524031	0.490966	0.470171	0.397543	0.376582
0.223638	0.221576	0.241944	0.304665	1.45003	1.44099	1.45969	0.392309	1.45054	0.37129	0.514608	0.542343	0.52365	0.515945	0.560059	0.559804	0.608721	0.596256	1.45688	0.600137	0.622119	0.571285	0.432929	1.38167	1.40577	0.51063	0.565647	0.616986	0.58259	1.42811	0.527346	0.583923	0.51689	1.42824	0.502972	1.36871	0.385861	0.414479	0.456872	0.523801	0.6026	0.610101	0.664709	0.648765	0.546651	1.51211	1.43654	0.552334	0.3839	0.430551
1.39132	1.40648	0.287354	0.308885	0.297816	0.309289	1.44638	1.45865	1.43074	0.381448	0.520182	0.551899	0.518982	0.495928	0.552393	0.546536	0.478629	0.681116	0.540595	0.593051	0.588791	0.50619	0.509765	0.324141	0.358122	0.370588	0.430817	1.39614	1.41564	1.43989	0.47386	0.515839	0.528174	1.39304	0.514463	1.42323	1.40899	1.44733	0.483754	0.554275	0.577222	0.580713	0.681455	0.78969	0.653247	0.496097	1.46246	1.49693	1.43912	0.390211
1.37448	1.40015	0.2851	0.316351	0.304902	0.30724	0.327939	0.312486	0.323599	0.362058	0.428194	1.46411	1.45969	1.45171	0.510952	0.539032	0.527172	0.512023	0.459895	0.497747	0.447497	0.342101	0.387105	0.278486	0.334576	0.394471	0.319576	0.310683	1.37513	1.38133	1.37303	0.376698	0.451423	0.43094	0.522969	1.45983	1.3839	0.472485	0.507125	0.520986	0.600485	0.593575	0.606438	0.588696	0.503243	0.573121	0.537425	1.42515	1.45993	1.47165
0.23228	0.304552	0.342554	0.317625	0.311062	0.310745	0.32289	0.294974	0.317789	1.43561	1.41303	1.44254	0.45742	0.48699	0.471943	0.486097	0.50158	0.472839	0.439811	0.365868	0.374252	0.366281	0.372231	0.344298	0.338352	0.360702	0.323718	0.325981	0.327557	1.38598	0.277163	0.285454	0.29524	1.37317	0.5152	0.605663	0.600681	0.443946	0.436822	0.480568	0.529526	0.593448	0.490884	0.463065	1.42747	0.52178	0.605061	0.597504	0.640533	0.537212
0.357616	0.390756	0.420712	0.414679	0.344344	1.43371	0.423825	0.364196	0.367471	0.36728	1.39384	1.4129	0.432609	0.426437	0.429673	0.438837	0.466026	0.398039	0.388622	0.331768	0.356512	0.341467	0.395846	0.398835	0.337	0.342192	0.337379	0.343376	0.345097	0.27536	0.302283	0.302597	0.314414	0.480589	0.518678	0.512064	0.50217	0.493058	0.409019	1.51998	0.469299	0.630462	0.531279	0.468339	1.41807	0.396792	0.502724	0.507048	0.536266	1.43314
0.438657	0.426707	1.46646	0.447251	1.43091	1.42592	1.4538	0.459907	1.39213	1.38382	0.383037	0.454155	0.440874	0.345679	0.420222	0.418142	0.430347	0.372291	0.362142	0.346465	0.331185	0.354105	0.362122	0.394851	0.353419	0.360199	0.321974	0.307232	0.339537	0.284647	0.291009	0.304823	0.301919	0.423941	0.485906	0.459459	0.415105	1.42388	0.4761	0.464577	0.788714	0.500813	0.620012	0.552102	0.408412	0.328332	0.339098	0.342147	0.331281	0.318384
0.457623	0.474055	0.463529	0.441935	0.392129	0.3896	1.44827	0.354798	1.39069	1.38237	0.48297	0.439517	0.461642	0.40759	0.397115	0.432437	0.400542	0.352391	0.34003	0.369814	0.375236	0.394967	0.334423	0.353964	0.379387	0.35211	0.329357	0.315601	0.318824	0.291091	0.290128	0.298559	0.278037	0.42456	0.431774	0.389197	0.394437	0.4309	0.440168	0.404974	0.463363	0.541686	0.462821	0.600022	0.554597	0.301284	0.356893	0.349812	0.355582	0.335238
1.43771	0.439653	0.434475	1.48407	0.446353	0.378896	0.333975	0.388668	0.3815	1.44419	0.483856	0.459722	0.447329	0.412314	0.400267	0.434594	0.402397	0.339827	0.315583	0.336025	0.407613	0.407722	0.340034	0.33225	0.363035	0.364344	0.385398	0.380176	0.349716	0.305959	0.307776	0.313476	0.272759	0.451974	1.52339	0.422628	0.383858	0.400002	0.414	0.344591	0.331093	0.303938	0.295195	0.317315	0.615165	0.326049	0.310952	0.322815	0.327034	0.35574
1.40252	0.39462	1.4883	0.559226	0.480371	0.403906	1.42103	0.387325	1.42628	1.44912	0.474112	0.419365	0.443602	0.44887	0.442784	0.440221	0.380447	0.334723	0.316381	0.365366	0.3652	0.40479	0.382502	0.343991	0.385768	0.384126	0.366135	0.387475	0.394453	0.312096	0.294188	0.323298	0.30264	0.501643	1.53593	0.415079	0.391006	0.418928	0.397726	0.333001	0.32733	0.330719	0.306804	0.283801	0.272405	0.299643	0.285891	0.302748	0.318902	0.310358
1.39191	0.365996	0.447342	0.492851	0.460587	0.417802	1.41268	0.321755	0.430364	1.41695	0.449393	0.458347	0.415431	0.414168	0.445294	0.396775	0.407971	0.333034	0.354729	0.352522	0.367411	0.390365	0.365821	0.373164	0.370002	0.38107	0.392849	0.397352	0.406872	0.32499	0.309208	0.31803	0.320868	0.51108	0.486016	0.413808	0.381409	1.37312	0.334241	0.306178	0.313412	0.312216	0.304744	0.282381	0.307541	0.336453	0.351672	0.392574	0.373938	0.37481
1.38461	1.38277	1.4648	1.4223	1.4824	1.49214	1.44504	1.34917	0.400706	1.40176	0.459572	0.430088	0.428985	0.382351	0.395668	0.417634	0.391857	0.357989	0.354956	0.374702	0.327089	0.357777	0.36387	0.377896	0.365171	0.375594	0.393287	0.424928	0.424166	0.384657	1.34787	0.320466	0.447685	0.522753	0.444584	0.462295	0.472253	0.313724	0.310773	0.298398	0.292775	0.296278	0.301546	0.29731	0.305334	0.420444	0.362883	0.389815	0.421778	0.377291
1.41045	1.37646	0.343931	0.393657	1.47289	1.41211	1.44566	1.43327	0.355804	0.382434	0.436142	0.432427	0.391069	0.356675	0.365281	0.404464	0.40518	0.365774	0.336578	0.378317	0.33585	0.368607	0.378735	0.385976	0.382579	0.451063	1.41018	0.508504	1.42432	1.42061	0.402133	0.373206	0.443992	0.485185	0.41153	1.4428	0.377331	0.330102	0.327965	0.329067	0.297086	0.332511	0.326162	0.317755	0.308987	0.341813	0.342614	0.389567	0.447975	0.372366
1.40401	1.39117	1.38684	0.303951	1.44417	0.318024	0.263725	1.40861	0.333264	0.360191	0.434486	0.439184	0.408787	0.393758	0.375644	0.394106	0.408115	0.392535	0.393175	1.40741	0.390118	1.39166	1.39815	1.39168	1.37369	1.37889	1.38467	0.449264	1.39459	0.437345	0.404987	0.438927	0.469029	1.49867	0.451028	0.446259	0.346373	0.318514	0.322964	0.315708	0.314441	0.291348	0.312614	0.331133	0.354581	0.341681	0.348914	0.395391	0.355955	0.362405
1.39545	0.301131	0.327095	0.364312	1.41738	1.39179	1.37338	1.38618	0.369746	1.37118	0.420087	0.400485	0.423664	0.420677	0.393693	1.38924	1.41625	1.42009	1.42703	1.43327	1.42492	1.39255	1.41187	1.39234	0.385214	0.439875	0.444318	0.450924	1.43351	1.44664	1.44771	1.44322	0.503557	1.478	0.525307	1.46368	0.368084	0.379643	0.31811	0.306156	0.304128	0.289596	0.309871	0.322213	0.320679	0.335903	0.371386	0.36019	0.231899	0.297114
1.38494	0.299774	0.332818	0.345197	1.37523	1.35943	0.338114	0.318375	0.391525	0.415508	1.47419	1.42606	0.448394	1.39233	1.42301	1.44281	0.591329	0.514922	0.494444	0.493057	1.43114	1.39942	1.42751	0.439349	1.42673	0.490332	0.448351	0.467377	0.459142	1.47078	1.48673	1.49421	1.49696	0.583685	0.552637	1.46425	0.435812	0.548482	0.498682	0.376172	0.299077	0.316397	0.310493	0.317357	0.330858	0.340587	0.333963	0.338363	0.261177	0.301159
0.334287	1.34568	0.338768	1.36291	1.38719	0.353654	1.36417	0.31739	1.38061	0.500408	0.419385	0.407724	0.444626	1.417	1.45589	1.43393	0.607255	0.55173	1.43581	1.42951	1.40443	0.395465	1.44088	0.466279	1.48885	0.530788	0.482776	0.450946	0.468936	0.509422	1.48125	0.644215	1.50817	1.48229	0.500875	0.571335	0.426582	0.522537	0.549993	0.375312	0.307773	0.297986	0.284424	0.328681	0.332875	0.343073	0.319234	0.33111	0.294329	0.339704
1.362	1.37725	1.37079	1.39467	0.294552	0.409224	1.41703	1.39768	0.409899	0.406543	0.403808	0.355948	0.439345	1.39866	0.414224	0.461185	1.48389	1.44599	1.44207	1.43683	1.43035	1.42488	0.430174	0.485913	0.44447	0.487494	0.498489	0.475022	0.462267	0.504579	1.51785	1.51765	1.4847	1.48942	1.45864	0.525852	0.512847	1.44846	0.435479	1.42463	1.38572	1.37495	0.315987	0.28709	0.355792	0.30855	0.328157	0.322254	0.327087	0.453137
0.282025	0.279438	0.322549	0.393104	0.368265	0.458914	1.45684	1.42756	0.427562	0.371537	0.410092	0.398171	0.427605	1.43266	0.412713	1.4902	1.45792	1.49735	0.521886	0.435142	0.407893	0.470642	0.474015	0.435863	0.409761	0.453536	0.505895	1.49863	0.529962	0.488862	0.490542	0.503987	1.48791	1.45554	1.47422	0.498265	0.519932	0.541083	0.493147	0.476013	0.359689	0.372037	0.376689	1.4566	0.381656	0.345816	0.411798	0.528029	0.367129	0.344496
0.300438	0.326394	0.419807	0.414393	0.419831	0.444346	0.437743	0.522377	0.420451	0.353281	0.372059	0.404884	0.375912	0.416286	0.418267	0.412734	0.442876	0.411609	0.445602	0.474005	0.422277	0.415057	0.438734	0.429063	0.417387	0.390608	0.502843	0.515279	0.523281	0.498968	0.440848	0.435186	0.425247	0.442067	0.467982	0.445312	0.477845	0.516536	0.485433	0.445857	0.394997	0.395677	0.54506	0.511473	0.384794	0.36959	0.344734	0.322651	1.38765	1.35122
[truncated: 84 more columns]

## Sheet: Phi1
1.93309	1.82443	1.84264	1.85471	1.9173	2.01443	2.49587	2.76807	2.16211	2.09914	2.12145	2.12626	2.15987	2.8025	2.11223	2.7598	2.07811	2.12501	1.79642	1.87589	2.05951	1.81252	1.81088	1.95096	1.86568	1.76317	1.84902	1.70268	1.64576	1.67627	1.87053	2.24182	1.981	1.89527	2.03515	1.95049	1.81372	2.07101	1.92351	1.64284	1.5708	1.70448	1.92648	1.83452	1.90821	1.84497	1.78335	1.5708	1.5708	1.5708
1.92252	1.87616	1.91932	1.99525	1.97238	3.24314	2.68978	2.74345	2.07028	1.98562	2.30999	2.74595	2.69764	2.3821	2.34262	2.42316	2.1981	2.04144	1.77908	1.83314	1.74995	1.7448	1.9101	1.93607	2.09273	1.77054	1.93749	1.71271	1.78861	1.81851	1.85047	1.84815	1.88824	2.06844	2.07107	1.70905	1.91424	1.99935	1.82208	1.61525	1.5708	1.57717	1.64921	1.77719	1.93175	2.05505	1.8066	1.5708	1.5708	1.5708
1.82894	1.86331	1.97532	1.9665	2.08057	2.17116	2.68297	2.73738	2.02494	2.17203	2.71746	2.08462	2.47088	2.26976	2.01405	1.95522	2.19034	1.80128	1.7404	1.72985	1.72199	2.08686	2.16093	1.98229	2.18801	1.72607	1.81287	1.95282	1.98032	2.01042	2.05109	1.96698	1.88733	2.16327	1.74277	1.71896	2.04095	1.94214	1.5708	1.5708	1.5708	1.5708	1.5708	1.72528	1.90003	1.82267	1.58144	1.5708	1.5708	1.5708
1.99104	1.87425	2.04189	2.27611	1.97406	1.87409	2.44411	2.72674	2.02846	2.30898	2.68699	2.4535	2.38868	2.05557	1.75962	1.77061	1.88737	1.78919	1.74896	1.77793	1.79166	2.16659	2.20816	1.9797	1.84919	1.83973	1.89707	1.86855	1.9547	1.99349	2.09141	1.80824	1.82615	1.80958	1.69595	1.86923	1.84341	1.66187	1.67763	1.5708	1.5708	1.5708	1.5708	1.5708	1.69215	1.66466	1.85402	1.5708	1.5708	1.5708
1.74994	1.7752	1.91632	1.88514	2.10615	2.50489	2.47802	2.77743	2.1797	2.43345	2.56252	2.07832	1.91965	2.24436	1.8763	1.81621	1.89343	2.16437	2.09757	1.89742	1.87197	1.93144	2.03108	1.90072	1.83692	1.91327	2.06562	1.78887	1.96502	2.06909	2.07506	2.02116	1.95559	1.85484	1.84726	1.93446	1.89087	1.88074	1.81676	1.77471	1.6489	1.59132	1.5708	1.5708	1.63059	1.77295	2.14091	1.78684	1.58846	1.5708
1.94768	1.97505	1.89145	1.81727	2.36444	2.66996	2.68471	2.79311	2.01707	2.32967	2.15377	1.85756	1.78355	2.13928	2.17067	1.89122	2.1291	2.17577	1.92602	1.86027	1.83521	1.81572	1.82254	1.87265	1.84399	1.87579	1.86995	1.72613	2.09807	2.22884	2.05885	2.0129	1.93559	1.85561	1.88137	2.11461	2.16116	1.75789	1.72451	1.86425	1.78992	1.87658	1.62105	1.5708	1.5708	1.67635	2.16162	1.77869	1.69484	1.5708
2.164	1.9227	1.90708	1.94285	2.47033	2.68252	2.6791	2.59278	1.81418	2.17495	1.88979	2.18374	2.25041	1.95875	1.97668	1.79215	2.1186	2.13817	2.11464	1.86718	1.82469	1.82932	1.92134	1.9541	2.20695	1.98901	1.99794	1.93951	2.23986	2.654	1.91374	1.97923	1.86233	1.90868	2.11803	2.10523	1.92011	1.92007	1.83863	1.96542	1.87671	1.69023	1.81263	1.66116	1.58631	1.5708	1.81456	1.61088	1.59277	1.5708
2.20409	1.96763	1.92647	1.84134	1.97973	2.36586	2.29357	1.94357	1.69899	2.31826	2.16236	2.09113	2.67925	1.91151	1.88041	1.89209	2.01395	1.9111	1.93194	1.88482	1.95138	1.93845	2.14838	2.09275	2.1453	2.01306	1.92607	2.18169	2.61388	2.50913	1.94441	1.76345	1.83909	1.9451	2.1142	1.94381	1.93159	1.84664	1.7905	2.08617	1.72427	1.75077	1.84347	1.76166	1.70448	1.64073	1.5708	1.5708	1.5708	1.5708
2.19997	2.48894	2.68611	2.33915	2.18618	2.06956	2.19917	1.73083	2.22985	2.68249	1.97956	1.83098	2.66228	2.35031	1.82636	1.87396	1.94532	1.95818	1.93419	1.92945	1.81235	1.81941	2.10075	1.95636	2.13165	2.1426	1.90741	2.70723	2.51572	2.42353	1.72213	1.74044	1.89774	1.92514	1.95037	1.88067	1.90285	1.7536	1.88964	1.86091	1.76386	1.74428	1.76412	1.83504	1.64841	1.5708	1.5708	1.5708	1.5708	1.5708
2.1323	2.69801	2.74726	1.99576	2.42395	2.00744	2.3112	1.71157	2.6854	2.7365	2.52598	1.94543	2.44728	2.14881	1.79254	2.26515	2.00136	1.97896	2.08403	1.74135	1.85488	1.85017	1.90672	2.26715	2.19287	1.91986	1.86999	2.31688	2.285	2.09931	1.80176	2.00412	2.12948	2.09333	1.86321	1.84125	1.87983	1.8688	1.83295	1.68377	1.77272	1.82854	1.93255	1.76496	1.61561	1.5708	1.5708	1.5708	1.5708	1.5708
2.15917	2.30806	2.11821	2.0996	1.93734	2.28768	2.74503	1.78485	2.69554	2.73643	1.92478	2.1579	2.0977	1.66823	1.94259	2.73743	2.12005	1.85573	1.8297	1.79541	2.17943	2.16957	2.22245	2.02776	1.93031	1.69474	1.80925	2.24219	2.08501	1.88079	1.95408	2.11865	2.10715	1.95598	1.82556	1.77844	1.82456	1.79821	1.87887	1.64466	1.83556	1.84079	1.86244	1.59838	1.5708	1.5708	1.5708	1.5708	1.5708	1.72001
1.97325	1.9739	1.97804	1.86643	2.21014	2.21695	2.73487	1.7793	2.66404	2.3025	1.8527	1.96504	1.83385	1.82851	1.875	1.77635	1.95631	1.90779	1.94423	1.79107	2.13193	2.34162	2.18799	1.95206	2.03494	1.91061	2.09245	2.17891	1.85521	1.74347	1.91312	2.05867	1.92215	1.73439	1.77061	1.77367	1.682	1.5708	1.86878	1.78039	1.82077	1.77513	1.85704	1.64713	1.5708	1.5708	1.5708	1.5708	1.64513	1.5708
1.94838	1.97071	2.02616	1.9898	2.13421	1.83772	2.28854	1.81405	1.92223	2.01081	1.71963	2.12244	2.1393	1.86684	1.99848	1.96946	1.92586	2.0386	2.1389	1.82171	2.11495	2.15973	1.9657	1.74654	1.8939	2.08807	2.10953	2.15954	1.9305	1.57999	1.72397	1.92378	1.74695	1.76166	1.66571	1.6906	1.70624	1.66368	1.59893	1.7964	1.9515	1.82312	1.91325	1.63227	1.5708	1.5708	1.57367	1.5708	1.69413	1.5708
1.92733	1.84721	1.96933	2.10003	2.15096	1.89364	1.76686	1.78593	1.80864	2.03534	1.77138	2.33493	2.30423	2.15195	2.08171	1.90292	1.94109	2.00192	1.95197	1.81079	1.89415	1.98408	1.89877	1.69554	1.78148	2.07278	2.11679	2.20206	2.07392	1.59636	2.08596	1.91395	1.74568	1.74841	1.87912	1.88461	1.86848	1.78286	1.57945	1.86786	1.79773	2.03046	1.70031	1.64602	1.61922	1.83086	1.85629	1.70387	1.71591	1.71477
2.27017	1.92782	1.86719	1.86423	2.01982	1.94624	1.76891	2.01898	1.81343	2.16792	1.81628	2.19477	2.30649	2.3032	2.25056	1.97691	1.92468	2.16635	1.88467	2.1224	1.97456	1.95203	2.12425	2.04225	1.91631	2.28717	2.19376	1.88257	1.97748	1.61059	2.07827	1.81437	1.76988	1.7602	1.78871	1.89309	1.8149	1.98953	2.01999	1.85309	2.06264	1.78189	1.74303	1.71492	1.72405	1.77606	1.7036	1.82438	2.01099	1.92809
2.53219	2.72018	2.50831	2.26492	1.92028	2.43057	1.72726	1.68621	1.87675	2.14279	1.92782	1.92487	1.91112	1.97343	2.12847	1.9347	2.06354	2.04058	2.091	2.0398	1.92012	1.81857	2.11406	2.12494	2.0903	2.19628	2.02818	2.10345	2.10244	1.81827	2.08484	1.7614	1.85357	1.68779	1.78522	1.73958	1.70176	1.94618	2.14063	1.93962	1.75017	1.73084	1.7774	1.76561	1.82989	1.7966	1.76092	1.73392	2.05158	1.93355
2.69514	2.70435	2.79703	2.65686	2.28265	1.88149	1.79282	1.70155	1.73916	1.95175	1.83022	1.93101	1.87745	1.94308	2.00043	2.14418	2.02589	1.93216	2.1136	1.82417	1.87383	1.85687	1.90982	2.08427	2.12812	2.11218	2.13041	1.80723	1.78125	1.77132	1.96501	1.98572	1.83293	2.44856	2.02604	1.72174	1.68433	1.73976	1.98729	1.80319	1.6899	1.7568	1.758	1.79933	1.80494	1.94148	1.93645	1.84089	2.10115	1.95325
2.41522	2.71132	2.62939	2.66755	2.30854	2.23557	1.95822	1.71739	1.83715	2.14318	1.75516	1.82693	1.75613	1.97201	1.8906	2.11484	2.0093	2.14628	2.1386	2.04701	1.78331	1.93973	2.03857	2.03283	2.1384	1.97178	1.94514	1.78147	1.87543	1.72094	2.71219	2.73162	2.29792	2.28076	2.46718	1.79405	1.76217	1.77304	1.77753	1.70309	1.7522	1.85819	1.82635	2.03672	1.91738	2.03762	1.89891	1.92866	1.91542	2.05601
2.30599	2.71243	2.76847	2.33774	2.19872	2.21174	1.94331	1.90354	1.81304	2.19472	2.0648	2.14419	1.90017	2.13287	1.94182	1.81027	1.99747	1.96535	2.18737	2.06864	1.81583	1.73565	1.83571	2.05446	2.02209	2.0681	1.80336	1.80694	1.90929	1.68008	2.16644	2.16701	2.3779	2.40403	2.34401	1.77574	2.0225	1.9183	1.73948	1.75885	1.79137	1.93129	2.0165	2.02338	1.93158	1.92708	1.74965	1.89768	2.04228	2.06938
2.22109	2.26544	2.6835	2.33157	1.92579	2.29175	1.99735	1.78389	1.77715	1.67606	1.977	2.36378	1.88946	1.95807	2.19609	2.15514	1.91915	2.14547	1.92863	1.85634	1.79444	1.92854	1.94392	2.03599	2.24786	1.71369	1.86611	2.13888	2.02523	2.00729	2.04935	1.90497	2.04209	2.26782	2.00763	1.88825	2.08889	2.21733	1.97666	1.83142	1.69799	1.64781	1.88516	1.96642	1.99721	2.06288	1.83792	1.91762	2.02223	1.86461
2.38813	2.53679	2.34188	2.24556	2.25363	2.33464	2.07486	1.89356	1.80164	1.761	1.78653	1.87839	1.78039	1.74398	1.79325	1.7597	1.9616	2.06538	1.73445	2.12983	2.11878	1.94886	2.1114	2.14098	1.91212	1.73086	2.13413	2.6943	2.22813	2.1202	1.79397	1.79304	1.72437	1.888	1.81128	1.89943	1.98358	2.00132	1.94231	1.84622	1.83169	1.78708	1.8559	1.9173	2.03627	1.84536	1.85362	1.90296	1.82442	1.83877
2.40227	2.14361	2.66527	2.09093	2.2969	2.12632	2.13726	1.98621	1.89121	1.93585	1.88667	1.73105	1.75816	1.81422	1.71679	1.72592	1.94528	1.75861	1.75989	2.08169	2.2055	2.24345	2.14299	2.04764	1.72715	1.88213	1.81398	2.00663	2.20278	2.72658	1.88678	1.79399	1.70405	1.96095	1.81752	1.82713	1.94436	1.82746	1.85035	1.89477	1.86639	1.81772	1.7488	1.89808	1.98955	1.78727	1.99392	1.91244	1.86774	1.93097
1.9604	2.1778	2.70261	1.93989	2.11378	1.98458	1.94551	1.82746	2.1688	2.40239	1.99869	1.77192	1.80069	1.75399	1.83605	1.86335	1.76928	1.7986	1.94039	1.78297	2.77736	2.01489	1.92081	1.82168	1.72708	1.84941	1.81374	1.6837	1.96493	2.69559	2.33919	2.03155	1.95241	2.30131	1.83013	1.96976	1.93661	1.84342	1.75089	2.06861	1.84351	1.83635	1.73283	1.80216	1.80622	1.91391	2.20293	2.03312	1.87375	1.94202
1.94198	2.17857	2.21148	2.32365	2.12946	2.16296	1.93079	2.15975	2.08275	2.43925	2.15467	1.90502	1.88236	1.73077	1.85598	1.90236	1.84913	1.97069	1.88397	1.82891	1.9387	1.99673	1.84694	1.7985	1.76693	1.87513	1.80965	1.97628	2.19576	2.6138	2.35684	2.502	2.45448	2.69901	1.74476	2.00986	1.79459	1.89	1.72832	1.81963	1.8032	1.85168	1.77457	1.78219	1.8029	2.13339	2.27877	1.98772	1.86406	1.82686
1.93604	2.0856	2.34411	2.34465	2.23326	2.32505	2.27478	2.18778	2.14086	2.35092	2.54267	1.94271	2.16441	1.74266	1.89765	1.93462	1.78207	2.08114	1.90235	1.93283	1.87766	1.93837	1.83359	1.88804	1.82031	1.7318	1.91518	2.57946	2.69363	2.74729	2.46214	2.23348	2.28154	2.20524	1.93725	2.029	1.82788	1.79596	1.69258	1.65438	1.7223	1.8955	1.87134	1.76263	1.77531	2.30337	2.03583	1.98521	1.97307	1.68504
2.0109	1.95442	2.7109	2.55118	2.28735	2.57726	2.33723	1.93944	2.21811	2.33199	2.15026	1.90051	2.12554	1.91257	1.90044	1.82084	1.91949	1.93765	2.28891	1.97229	1.88157	2.17908	1.91617	1.71521	1.63898	1.86168	1.77831	2.54783	2.66784	2.72029	2.66823	2.53741	2.28161	2.02912	1.94166	1.89737	1.83701	1.91339	1.65116	1.65877	1.58268	1.70354	1.8563	1.76325	1.84107	2.09304	1.93755	1.89435	1.94605	1.70483
2.40946	2.14313	2.52556	2.68726	2.68584	2.75248	2.71885	1.84005	1.98462	2.21576	2.09887	1.93079	1.88213	1.96807	2.15556	1.98352	2.00224	1.89718	2.06157	1.92015	1.873	2.27866	2.15134	1.70419	1.70915	1.75051	2.05687	2.6967	2.71305	2.71509	2.70088	2.68973	2.20623	1.94736	1.75393	1.73228	1.91075	1.75704	1.76203	1.67497	1.5708	1.58906	1.95088	1.84024	1.89019	1.95945	2.05243	2.03382	2.131	1.88314
1.98758	2.13993	2.38076	2.68944	2.74421	2.75505	2.42616	1.93828	2.06435	2.09446	1.94001	2.16681	1.96749	2.10743	2.30421	2.00147	2.22475	2.08699	2.12918	1.93527	1.74225	2.30727	2.31815	1.94277	1.90344	1.88731	2.48042	2.68638	2.69594	2.75766	2.66251	2.45445	1.89627	2.23413	1.65825	1.84494	1.99645	1.93331	1.77264	1.83692	1.6314	1.74465	1.80677	1.73777	1.94943	1.91432	2.00581	2.16073	2.06797	1.91333
2.24013	2.43889	1.86936	2.45443	2.57056	2.71832	2.44519	2.10484	2.11885	2.15593	1.99347	1.86324	1.96988	1.90964	1.97392	1.91947	1.96707	2.14303	2.09914	2.02212	1.67462	2.16806	2.37331	1.88187	2.45689	2.33362	2.64396	2.70191	2.72131	2.69156	2.72001	2.28538	2.10506	1.8715	1.62564	1.74013	1.90275	1.79966	1.78122	1.76128	1.79088	1.88942	1.75823	1.86514	1.95911	1.92191	2.01861	2.0324	2.03355	2.00221
2.16009	2.15149	2.23478	2.22411	2.39851	2.28978	2.30432	2.20876	2.20908	2.47232	2.07951	2.65325	1.92997	1.97818	1.90589	1.88216	1.88585	2.14881	2.25728	2.18261	1.79443	1.96558	2.11258	1.67323	2.24291	2.62134	2.65615	2.6737	2.69353	2.65371	2.72375	2.40159	1.73512	1.84941	1.64846	1.703	1.76892	1.66386	1.79791	1.81069	1.83295	1.78097	1.72209	1.88385	1.92509	1.85358	1.80928	2.04946	1.94547	1.9727
1.90466	2.0204	2.15117	1.99412	2.24109	2.24802	2.14471	2.23443	2.23613	2.67728	2.23906	2.53767	2.18548	2.11662	2.05957	1.86484	1.91739	1.89842	2.39516	1.89856	2.06533	2.16029	2.05674	1.59573	1.65177	1.85822	2.68389	2.6277	2.70301	2.68741	2.70302	2.67737	1.89469	1.85296	1.62009	1.69314	1.82278	1.7144	1.82842	1.82503	1.8154	1.65889	1.77847	1.84085	1.90069	1.81249	1.90787	1.88224	1.97034	1.90925
2.15113	2.07229	2.15793	2.18362	2.25255	2.29061	2.26481	2.32544	2.69569	2.45101	1.87821	2.28213	2.10354	2.43744	2.38519	2.08754	1.95754	1.97738	2.20086	1.98653	2.50999	2.6715	2.24422	1.7808	2.06372	2.16499	2.65794	2.46907	2.68429	2.6982	2.62362	2.6529	2.62718	2.40989	1.75596	1.86418	1.92733	1.79965	1.86052	1.76327	1.88031	1.73603	1.8847	1.84921	1.94662	1.89689	2.04547	2.66858	2.45572	2.3574
1.7532	1.91004	2.3863	2.35893	2.22901	2.28342	2.37323	3.2894	2.29594	2.57292	2.34036	2.2896	2.08759	2.50333	2.59057	2.1288	2.35213	1.98715	2.12697	2.05946	2.62518	2.70266	2.65748	2.15335	2.42517	2.63023	2.66186	2.65255	2.63429	2.66704	2.63219	2.57724	2.62766	2.71197	2.15477	1.915	2.10957	1.8799	1.77186	1.72936	1.76601	1.81003	1.80426	1.82833	1.97984	1.92858	2.44477	2.71118	2.70575	2.56194
1.79814	1.99018	2.01002	2.19921	2.19995	2.36543	2.40038	2.2196	1.92681	2.07552	1.76835	1.89437	2.15137	2.49225	2.51165	2.46698	2.70799	2.20929	2.32003	2.40469	2.47515	2.71482	2.63371	2.15895	2.35303	2.6361	2.6924	2.44179	2.1912	2.62748	2.6611	2.56181	2.59667	2.70952	1.9345	1.90914	1.93088	1.98234	1.76742	1.7323	1.87765	1.79174	1.75848	1.79164	1.78445	1.90211	2.64607	2.71437	2.69101	2.73494
1.79439	2.00706	2.04556	2.1349	2.06212	2.1813	2.33949	2.04682	2.16995	1.95341	1.78379	1.70875	2.47751	2.25631	2.18133	2.65606	2.63283	2.56004	2.18518	2.66508	2.64388	2.72542	2.26765	2.02639	2.20813	2.45397	2.67102	2.38565	2.27851	2.62956	2.63976	2.61373	1.93825	2.47663	1.78533	1.95297	1.97398	1.7714	1.81806	1.79919	1.76322	1.74424	1.79895	1.67273	1.74794	2.00106	2.26266	2.63511	2.66645	2.71878
1.87378	1.92253	2.04936	1.96123	2.0501	1.98649	2.22861	2.01811	2.23209	1.94611	1.77673	1.72023	2.37832	2.07272	1.97191	2.73444	2.7449	2.65433	2.40214	2.67069	2.70593	2.70473	2.40714	1.90933	2.17352	2.20475	2.64054	2.61774	2.62672	2.712	2.71189	2.69145	2.69947	2.6587	2.03151	1.81603	1.79467	1.74789	1.73349	1.70977	1.67798	1.73787	1.86561	1.67394	1.68975	2.17475	2.03426	2.12915	2.10472	2.68365
1.83788	1.83309	1.76444	2.09591	2.17135	2.25287	2.15664	2.30432	2.13891	2.16254	1.86284	1.84438	2.19724	2.08504	1.73085	2.17775	2.20959	2.30153	2.24949	2.22519	2.70292	2.68603	2.38188	1.96443	2.20402	2.10641	2.42584	2.61718	2.28542	2.702	2.71836	2.6739	2.70765	2.68209	2.22582	1.91145	1.72311	1.97734	1.83735	1.68936	1.70622	1.74799	1.77919	1.74161	1.73725	2.06992	2.09407	1.84441	1.73527	2.13656
1.79475	1.84331	1.87346	2.21861	2.23592	2.2488	2.47682	2.42194	2.2972	2.05023	1.79147	1.73516	1.66483	1.77187	1.82104	1.88787	2.10438	2.20843	1.933	1.86046	2.65434	2.63154	2.57031	2.19317	2.3267	2.4586	2.26759	2.33663	2.51615	2.66766	2.67872	2.68102	2.70628	2.63115	2.35044	1.74195	1.88227	1.95907	1.84114	1.80795	1.81446	1.85076	1.81998	1.88697	1.85937	1.68653	1.92326	1.92707	1.86003	1.84028
1.68664	1.85676	1.87405	2.49441	1.96611	2.42049	2.24382	2.09977	1.99612	2.08889	1.86016	1.77629	1.64113	1.8191	1.80314	1.78912	1.7899	2.06505	1.78365	1.88746	2.67148	2.62085	2.62571	2.43635	2.65516	2.72269	2.65735	2.62085	2.63377	2.72962	2.67853	2.71573	2.6804	2.68314	2.14298	1.63711	1.83311	1.86315	1.8523	1.87756	1.76143	1.79855	1.71805	1.74516	1.73135	1.66121	1.7986	1.99043	1.73247	1.90062
1.71031	1.89314	1.71961	1.91247	1.67449	1.7296	2.70921	2.44581	2.1685	2.11248	1.76008	2.0779	1.75676	1.83757	1.77377	1.75112	1.78716	1.88985	1.98671	1.7453	2.69141	2.63832	2.63841	1.90768	2.6904	2.69073	1.93981	2.65503	2.66176	2.77738	2.70704	2.73869	2.71621	2.67142	1.93766	1.95306	1.91422	1.96089	1.98441	1.98956	1.77472	1.71168	1.73862	1.98336	1.96385	1.99448	1.91601	1.85074	1.72099	2.1742
1.78013	1.74886	1.73316	1.74851	1.76588	1.8883	1.82856	1.75839	2.05364	1.94846	1.95374	1.84011	1.83151	1.83241	1.80352	1.76381	1.93552	1.93858	1.944	1.87854	2.27114	2.65566	2.62997	2.61196	2.70846	2.7511	2.45145	2.63659	2.6683	2.7933	2.74262	2.72403	2.71586	2.67769	1.94804	2.05938	1.87737	2.0215	1.86841	2.05667	1.93673	1.82249	1.81525	2.0402	1.99469	2.0944	1.87584	1.85218	1.70942	2.12386
1.75153	1.73337	1.74999	1.77498	1.69873	1.89047	1.83936	1.74289	1.66235	1.81606	1.89479	1.77956	1.87226	1.8752	1.78242	1.82066	1.78539	1.82809	2.00594	1.82744	2.66612	2.66236	2.66934	2.63419	2.71013	2.76554	3.70215	2.65557	2.65999	2.77264	2.75449	2.74164	2.746	2.68849	1.91454	2.03405	1.99006	1.93973	1.97953	2.1931	2.06427	1.81647	1.75588	2.0693	2.04795	2.17016	1.89764	1.86435	1.93276	2.25342
1.72378	1.71229	1.84231	1.82029	1.69814	1.74068	1.81467	1.73037	1.7527	1.80385	1.80804	1.92621	1.92146	1.95983	1.94726	1.96878	1.94089	1.9708	1.98821	1.88341	2.65937	2.67953	2.66581	2.6453	2.70991	2.79161	2.61512	2.65493	2.66814	2.7605	2.77408	2.7285	2.78553	2.63146	2.05408	1.91072	1.79714	1.83121	1.70684	1.77402	1.89469	1.75317	1.79737	1.90866	1.99273	1.8722	1.83764	1.91667	1.78532	2.5549
1.74272	1.85189	1.83536	1.86752	1.76559	1.86903	1.8725	1.74146	1.79945	1.84381	1.89074	1.91728	1.89585	1.90377	1.91699	1.90332	2.15636	1.81233	2.09016	1.83392	2.63959	2.66443	2.65525	2.63827	2.7281	2.75067	2.61127	2.65788	2.66473	2.74455	2.74347	2.6924	2.76578	2.63518	2.13314	1.92103	1.90387	2.00998	1.71402	1.87105	1.77961	1.79336	1.76418	1.99309	1.83927	1.82615	1.82318	1.73497	2.09687	2.16175
1.82238	1.79044	1.74806	1.75916	1.78678	1.97457	1.83793	1.73442	1.67327	1.79944	1.88155	1.91057	1.86058	1.91131	1.93348	1.96491	1.91718	2.08825	1.99559	1.95402	2.40002	2.62753	2.63173	2.65094	2.70868	2.72788	3.70179	2.67193	2.69726	2.72633	2.76575	2.66527	2.72114	2.67945	1.96949	1.96566	1.81213	1.89311	1.75318	1.75979	1.82588	1.69181	1.89075	1.97993	1.81068	1.71066	1.88554	1.7721	1.8022	1.87024
1.79436	1.91863	1.76423	1.77266	1.88214	1.98955	1.95668	1.7618	1.76198	1.82212	1.91368	1.89507	1.94726	1.91134	1.85735	1.72828	1.84117	1.95745	2.13599	1.91901	2.31179	2.36425	2.64477	2.48831	2.72164	2.72033	2.11837	2.67361	2.69473	2.70088	2.72826	1.92311	2.68265	2.21056	1.82044	1.70843	1.7191	1.86147	1.87251	1.72189	1.85388	1.74935	1.79019	1.73997	1.65956	1.7121	1.75057	1.74634	1.78886	1.87469
1.81387	2.02293	1.7238	1.87284	1.93694	1.86937	1.79177	1.72737	1.93839	1.86273	1.90861	1.88578	1.89128	1.84884	1.90625	1.95909	1.97029	2.17041	2.39522	1.89416	2.24789	2.36694	2.34693	2.66462	2.70705	2.72788	2.11333	2.66879	2.67137	2.7005	2.73845	2.69099	2.47914	2.17163	1.66609	1.68325	1.72587	1.83959	1.76634	1.74772	1.82868	1.85011	1.62058	1.67536	1.72582	1.71323	1.79891	1.78468	1.72229	1.82663
1.78372	1.84011	1.69474	1.84429	1.7416	1.82636	1.76708	1.96243	2.07647	1.8371	1.90529	1.79721	1.83703	1.94809	1.82913	1.75331	1.7256	2.11	2.2153	1.8343	2.24178	2.62377	2.6403	2.6446	2.73992	2.67379	2.18089	2.66075	2.65609	2.68381	2.71665	2.40074	2.22206	1.89061	1.71413	1.713	1.771	1.78406	1.82568	1.74725	1.74091	1.72099	1.72169	1.68623	1.80899	1.73071	1.63136	1.67943	1.73397	1.75552
1.731	1.76751	1.71252	1.77689	1.9173	1.93879	1.82279	1.81055	1.87878	1.73836	1.82049	1.71074	1.82887	1.71733	1.74031	1.65048	2.05673	1.93084	2.09178	1.94874	2.25464	2.64088	2.64989	2.69241	2.74611	2.69484	2.22066	2.65571	2.63072	2.68381	2.6626	2.13049	1.95421	1.83438	1.71964	1.77193	1.78105	1.74303	1.73121	1.729	1.70742	1.7376	1.79068	1.73964	1.79107	1.68074	1.65637	1.70001	1.73909	1.79233
1.73997	1.87291	1.66715	1.79137	1.78481	1.68718	1.86083	1.83155	1.9903	1.88393	1.83822	1.79055	1.76896	1.75815	1.72795	1.62597	1.98623	1.9733	2.01701	1.79194	2.34557	2.48744	2.66374	2.67635	2.72937	2.51002	2.74834	2.37093	2.23389	2.64563	2.6658	2.66634	2.20503	1.79543	1.72541	1.83408	1.68975	1.74362	1.90698	1.75755	1.73686	1.70024	1.70023	1.78843	1.66525	1.5708	1.7417	1.83069	1.6952	1.83475
1.70207	1.73225	1.64076	1.75313	1.67882	1.90852	1.94597	1.83267	1.92736	1.76745	1.87704	1.9186	1.80374	1.65899	1.76061	1.7627	1.94088	1.92863	1.74695	1.66618	1.7176	1.67772	2.33722	2.30842	2.71334	2.41391	2.0871	2.18497	2.14346	2.39697	2.41421	2.62526	2.58166	1.86353	1.75402	1.75381	1.69542	1.76354	1.72207	1.73195	1.7815	1.72152	1.77002	1.73597	1.5708	1.67468	1.75375	1.8278	1.78123	1.85825
1.77412	1.64536	1.66024	1.72392	1.74344	1.90587	1.95044	1.76552	1.9119	1.89641	2.02491	1.9218	1.96013	1.7216	1.64513	1.87649	1.90914	1.88643	1.71106	1.71538	1.69238	1.643	1.57717	2.11773	2.46514	2.38768	2.11001	1.90145	2.02749	2.11851	2.37733	2.34831	2.6119	1.69534	1.68694	1.70309	1.70622	1.82368	1.72122	1.7572	1.78923	1.78763	2.00367	1.77243	1.74576	1.70076	1.80468	1.79104	1.8012	1.90801
1.67578	1.86748	1.73795	1.61116	1.89837	1.9023	1.94499	1.88078	1.85991	1.82756	1.8818	1.81996	1.82101	1.71977	1.72539	2.1041	1.89411	1.71912	1.78708	1.86687	1.92997	1.70823	1.67639	1.90762	2.35535	2.21439	2.01695	2.09103	2.07765	2.04573	2.35666	2.25107	2.14404	1.6947	1.78535	1.79874	1.69048	1.84451	1.7872	1.73269	1.9441	1.75529	1.75159	1.70344	1.76153	1.81082	1.84096	1.75498	1.8035	1.81518
1.59762	1.67075	1.66572	1.88837	1.88564	1.86472	1.95597	1.9786	1.83528	1.82026	1.82642	1.83141	1.75362	1.89092	1.74578	1.77249	1.7788	1.85162	1.70581	1.80043	1.88223	1.77975	1.79433	1.70472	1.75689	1.86448	1.72034	1.83699	1.814	1.75145	2.05852	1.77818	1.81384	1.72945	1.72819	1.71402	1.65437	1.70115	1.88986	1.79098	1.88756	1.8017	1.69475	1.70036	1.82312	1.82128	1.7704	1.82056	1.7473	1.87567
1.62776	1.62916	1.66656	1.93946	1.91639	1.91572	1.94139	1.98672	1.88567	1.84938	1.93575	1.68946	1.77273	1.91329	2.02857	2.33822	2.07491	1.96527	1.74357	1.7076	1.73049	1.75565	1.79036	1.69488	1.73528	1.87528	1.74035	1.92587	1.66708	1.67165	1.68929	1.71901	1.69082	1.73414	1.83453	1.82002	1.76637	1.79955	1.82059	1.80799	2.03803	2.02274	1.63044	1.67735	1.72882	1.8108	1.90012	1.90137	1.86123	1.91952
1.78121	1.64569	1.87883	1.94929	1.91019	1.90357	1.94681	1.90954	1.87406	2.00805	1.95953	1.78717	1.74007	1.90487	1.96064	2.31879	2.31305	2.36035	2.08396	2.31476	1.93443	1.6987	1.87269	1.76245	1.80702	1.78143	1.78705	1.71258	1.69385	1.68209	1.78475	1.70318	1.71533	1.74967	1.75114	1.77054	1.79398	1.78609	1.78785	1.98149	1.90629	1.64489	1.62003	1.78654	1.74328	1.90015	1.88757	1.93935	1.95193	1.97834
1.67508	1.72498	1.88941	1.9224	2.12208	1.87287	1.9252	1.94231	1.8386	1.95832	1.62629	1.65785	1.70668	1.95447	2.09638	2.3335	2.32986	2.0822	2.06899	1.91101	1.86341	1.73129	1.75582	1.75212	1.85243	1.81638	1.71875	1.73804	1.71364	1.68033	1.79564	1.75767	1.72902	1.71268	1.72479	1.72236	1.7424	1.75364	1.78162	2.0368	1.97082	1.75812	1.67915	1.75631	1.74765	1.73736	1.95176	1.90606	1.84537	2.04049
1.66059	1.87805	1.90183	1.9349	1.98919	1.94885	1.85145	1.9214	1.70086	1.61617	1.62071	1.74613	1.79772	1.87137	2.05185	2.13639	2.14951	1.96471	2.00579	1.90447	1.83183	1.78914	1.80867	2.03344	1.75496	1.7497	1.69962	1.61842	1.6086	1.7395	1.73147	1.67611	1.69399	1.651	1.71094	1.68724	1.78228	1.88138	1.82821	1.83033	1.88443	1.76898	1.75966	1.77449	1.6579	1.81033	1.70685	1.86739	2.0636	1.92097
1.81566	1.9006	1.8579	1.94018	1.77526	1.68134	1.88877	1.7201	1.66054	1.89787	1.79155	1.8657	1.83977	1.80534	2.10556	2.37281	2.21984	2.03173	2.04515	1.88785	1.88755	1.86266	1.80072	1.77991	1.78453	1.795	1.68482	1.81846	1.62846	1.71229	1.86522	1.85965	1.74802	1.88839	1.72219	1.69393	1.71872	1.6708	1.7928	1.79034	1.80151	1.75083	1.74538	1.73325	1.67041	1.89469	1.78736	1.87378	1.85034	1.80592
1.88349	1.9086	1.82134	1.7322	1.73044	1.69986	1.92654	1.65853	1.58969	1.81097	1.98506	2.08889	2.08002	2.21376	1.99504	2.3206	1.96342	1.88393	1.96854	1.84191	1.8616	1.86983	1.82276	1.81253	1.88864	1.90775	1.73899	1.67871	1.71493	1.73803	1.78939	1.76878	1.89068	1.71406	1.83396	1.80697	1.62562	1.72322	1.78009	1.75823	1.75969	1.72958	1.73662	1.73276	1.67757	1.78554	1.73668	1.78868	1.73206	1.7151
1.859	1.81802	1.81196	1.70982	1.79721	1.81573	1.72865	1.61416	1.61531	1.80807	2.17503	2.32382	2.31712	2.28337	2.33761	1.89094	1.8686	1.82133	1.88273	1.8728	1.86096	1.89808	1.82466	1.75875	1.86377	1.95626	1.75422	1.81134	1.74084	1.78507	1.67265	1.73093	1.84153	1.83985	1.78836	1.76143	1.72559	1.6338	1.80231	1.73946	1.73514	1.67561	1.689	1.72556	1.64872	1.70886	1.72821	1.75947	1.86465	1.77646
1.75212	1.87142	1.80021	1.77528	1.8568	1.77862	1.62061	1.61496	1.83567	2.32243	2.32521	2.31127	2.31215	2.26909	2.25733	2.3533	1.92621	1.79992	1.85846	1.92382	1.81006	1.87049	1.84501	1.62163	1.71127	1.70422	1.74358	1.92731	1.8767	1.8873	1.70538	1.70618	1.79467	1.77728	1.73743	1.71655	1.62597	1.67167	1.71967	1.73155	1.77462	1.68468	1.8061	1.67044	1.69537	1.67215	1.72194	1.80346	1.70153	1.59093
1.77303	1.78623	1.75557	1.79698	1.8413	1.66261	1.60459	1.66947	1.59896	1.73984	2.35027	2.36305	2.31706	2.30856	2.27835	2.36509	1.66058	1.6691	1.7492	1.79892	1.80686	1.78725	1.67846	1.6371	1.74877	1.69604	1.6978	1.95807	1.89309	1.86165	1.77081	1.71242	1.75269	1.69813	1.65201	1.61871	1.62751	1.70918	1.7077	1.83987	1.78402	1.68529	1.71354	1.85586	1.68745	1.65445	1.78005	1.84599	1.76275	1.82596
1.72308	1.94166	1.80548	1.77038	1.68314	1.5708	1.61563	1.70556	1.65114	1.77791	2.00835	2.07667	2.09213	2.37012	2.35145	1.66443	1.66048	1.88937	1.95243	1.73645	1.77869	1.70991	1.90358	1.77445	2.00197	1.74604	1.83568	1.95824	1.87739	1.85243	1.65512	1.79609	1.72535	1.6165	1.62216	1.65085	1.68243	1.82023	1.82416	1.87563	1.84038	1.79119	1.7247	1.73787	1.68215	1.70893	1.76604	1.79483	1.727	1.72567
1.76812	1.90334	1.89245	1.73941	1.61704	1.85723	1.97481	1.87943	1.71621	1.75547	1.65806	1.70833	1.84301	2.03324	2.34943	1.71483	1.72441	1.71796	1.70705	1.84027	1.71225	1.63433	1.70692	1.88478	1.78265	1.91232	1.89396	1.86433	1.90765	2.03213	1.86195	1.7799	1.69466	1.61996	1.66676	1.67249	1.7513	1.78201	1.76156	1.90491	1.77148	1.71894	1.77338	1.79028	1.72377	1.7299	1.85315	1.73804	1.67846	1.65139
1.9072	1.99301	1.80701	1.66435	1.70907	1.96065	1.84282	1.71051	1.76505	1.76478	1.7259	1.72211	1.68831	1.78625	1.76366	1.74014	1.69739	1.82213	1.75741	1.89703	1.72815	1.80784	1.70592	1.72026	1.70296	1.84627	1.95537	1.87546	1.90553	1.94158	1.79444	1.69475	1.70909	1.73086	1.70587	1.72784	1.7491	1.75667	1.78146	1.80658	1.73269	1.7204	1.76879	2.16829	1.76421	1.82051	1.75566	1.84266	1.66691	1.5708
2.1595	1.90584	1.64202	1.70727	1.83253	1.74835	1.71055	1.80656	1.83303	1.76936	1.80663	1.86334	1.92151	1.89203	1.71922	1.70316	1.69351	1.74993	1.76755	1.86954	1.79363	1.80762	1.73791	1.75074	1.79618	1.73656	1.93366	1.85921	1.92142	1.91078	1.79725	1.6782	1.72798	1.81114	1.78106	1.73771	1.80498	1.79141	1.86805	1.7375	1.63286	1.74672	1.93008	2.15396	2.12836	1.87116	1.68857	1.80224	1.69322	1.5708
2.03124	1.72206	1.6588	1.9368	1.99849	1.82935	1.75312	1.87322	1.75654	1.85796	1.74193	1.86774	1.92671	1.84401	1.79313	1.82425	1.67528	1.86949	1.87546	1.81033	1.80114	1.82544	1.75	1.78448	1.8435	1.68185	1.75334	1.94707	1.97757	1.91761	1.81891	1.79323	1.71895	1.82713	1.72817	1.78525	1.84612	1.78351	1.7312	1.64661	1.81863	1.78928	1.95415	2.13174	2.04806	1.78286	1.73719	1.72074	1.70365	1.5708
1.82285	1.6955	1.75276	1.88577	1.91594	1.85943	1.92592	1.74266	1.76605	1.80777	1.70082	1.72159	1.78096	1.69678	1.84313	1.75268	1.89481	1.87755	1.78607	1.83065	1.72569	1.80191	1.73273	1.79495	1.83339	1.86029	1.99006	1.7283	1.81836	1.80796	1.75833	1.76551	1.82595	1.80987	1.75158	1.8146	1.80288	1.74651	1.65165	1.81639	1.7756	1.85966	1.85169	2.16199	2.12955	1.88815	1.74388	1.7151	1.73092	1.90678
1.74136	2.00377	1.68301	1.67478	1.76574	1.72374	1.65029	1.66044	1.80219	1.71975	1.71014	1.75277	1.81418	1.92127	1.90695	1.88481	1.92473	1.78329	1.69661	1.83671	1.73183	1.72641	1.75843	1.70982	1.85916	1.82963	1.84534	1.67592	2.01039	1.95105	1.78062	1.73874	1.93842	1.91162	1.79554	1.92328	1.77963	1.7193	1.75368	1.81864	1.80319	1.79929	1.94052	1.99447	1.94328	1.85297	1.75452	1.72258	1.74079	1.65266
1.72495	1.8368	1.70078	1.7911	1.86974	1.74649	1.76987	1.74787	1.735	1.71991	1.68673	1.70111	1.81267	1.77037	2.01861	1.9464	1.74199	1.75533	1.69595	1.69419	1.70683	1.72459	1.75303	1.73157	1.81761	1.83094	1.74805	1.71538	1.86933	1.72986	1.69941	1.81675	1.75054	1.76168	2.0188	1.8028	1.69753	1.7174	1.68464	1.68704	1.84188	1.79539	1.82365	1.80211	2.18106	2.26611	1.70913	1.74728	1.71804	1.73261
1.71779	1.74927	1.70795	1.70551	1.7558	1.68779	1.7175	1.80696	1.70833	1.90519	1.71781	1.84594	1.90742	1.77982	1.84071	1.70751	1.75534	1.69545	1.71184	1.67539	1.74356	1.71071	1.71057	1.78883	1.73691	1.80365	1.72297	1.75122	1.72268	1.8688	1.68456	1.90396	1.74623	1.74811	1.76225	1.71026	1.70892	1.71919	1.71029	1.78448	1.75668	1.89513	1.87675	1.90161	1.86961	1.99356	1.72037	1.76877	1.73231	1.71831
1.71445	1.74361	1.76323	1.77352	1.79412	1.76668	1.67923	1.72052	1.8243	1.89634	1.82559	1.75261	1.6789	1.73426	1.66138	1.69233	1.71804	1.7053	1.74151	1.72077	1.76286	1.77124	1.73873	1.73064	1.74555	1.78736	1.74197	1.70721	1.72995	1.7564	1.67309	1.79247	1.63562	1.74763	1.76001	1.68972	1.70104	1.68491	1.73338	1.71118	1.76375	1.70154	1.78372	1.86982	1.86904	1.91324	1.81706	1.7645	1.70133	1.74185
1.7035	1.83796	1.78982	1.76788	1.77038	1.73673	1.67288	1.77487	1.85487	1.69703	1.73026	1.66866	1.74501	1.68	1.66081	1.73163	1.70094	1.72633	1.71512	1.77345	1.73447	1.85253	1.81469	1.72007	1.68089	1.71738	1.77316	1.70324	1.75237	1.81974	1.72577	1.70197	1.75312	1.73482	1.70564	1.78558	1.87113	1.74754	1.69542	1.65036	1.67338	1.67351	1.6491	1.74011	1.73424	1.7595	1.78202	1.72284	1.66601	1.73112
1.69448	1.76183	1.7096	2.01303	1.70412	1.63421	1.65779	1.73905	1.77914	1.72882	1.66491	1.67554	1.72151	1.69802	1.71016	1.72045	1.73626	1.73633	1.73765	1.75269	1.84799	1.86256	1.75101	1.70276	1.5708	1.7633	1.69742	1.8206	1.78612	1.73179	1.8669	1.86671	1.84275	1.74081	1.71012	1.68976	1.80081	1.68717	1.63316	1.69224	1.73455	1.68681	1.69969	1.64107	1.89194	1.92703	1.76262	1.73675	1.70696	1.72583
1.66859	1.68067	1.72685	1.73644	2.0015	1.63746	1.68516	1.74624	1.73638	1.75476	1.68842	1.69065	1.69639	1.70897	1.72859	1.75499	1.76378	1.69933	1.78268	1.76933	1.82944	1.79155	1.74143	1.72771	1.72525	1.67383	1.76995	1.85841	1.84653	1.67355	1.81783	1.9075	1.91504	1.86712	1.80339	1.70674	1.65235	1.79467	1.72463	1.799	1.7275	1.70309	1.66241	1.67108	1.69363	1.68226	1.65636	1.66866	1.88396	1.75371
1.66836	1.77739	1.91903	1.82344	1.73578	1.69228	1.70319	1.76875	1.75661	1.6569	1.68689	1.68258	1.69278	1.71718	1.78604	1.86136	1.73296	1.77243	1.73403	1.72436	1.73044	1.7434	1.72984	1.72984	1.73165	1.77038	1.76139	1.79886	1.79911	1.96693	1.99622	1.90654	1.83245	1.79094	1.7389	1.83269	1.69603	1.68816	1.83708	1.8812	1.89595	1.76395	1.7299	1.7243	1.73072	1.72201	1.69045	1.70323	1.63423	1.62915
1.70374	1.75948	1.79902	1.82239	1.72976	1.72899	1.72613	1.70377	1.68732	1.66513	1.72087	1.70426	1.7397	1.73711	1.74146	1.72732	1.75184	1.76671	1.73709	1.70179	1.75289	1.70863	1.72169	1.73453	1.70234	3.18413	1.73877	1.69459	1.72345	1.85796	1.75221	1.97071	1.73878	1.69807	1.74321	1.7266	1.68795	1.86512	1.79562	1.84636	1.85962	1.79243	1.68204	1.67849	1.71813	1.72854	1.75246	1.64871	1.65169	1.80687
1.74062	1.71199	1.76883	1.70081	1.71877	1.74845	1.63251	1.67789	1.68747	1.70247	1.71384	1.74346	1.737	1.75342	1.72736	1.67949	1.71695	1.7055	1.71286	1.71997	1.70005	1.73696	1.74576	1.70328	1.73561	1.70887	1.65939	1.68466	1.76691	1.84109	1.685	1.69162	1.74397	1.84117	1.70617	1.75496	1.75245	1.66279	1.88779	1.71452	1.92464	1.74784	1.58342	1.65692	1.65388	1.74538	1.66857	1.76684	1.77755	1.6815
1.66159	1.69293	1.67857	1.67891	1.67337	1.68209	1.61554	1.68125	1.6958	1.69477	1.74187	1.74927	1.756	1.75723	1.70743	1.65261	1.75715	1.73537	1.75981	1.73198	1.67982	1.73933	1.71545	1.70624	1.73599	1.68635	1.64171	1.77779	1.78212	1.77363	1.72906	1.71326	1.71166	1.71647	1.74805	1.73029	1.74864	1.68901	1.76095	1.6803	1.71895	1.70022	1.58999	1.5708	1.58366	1.60236	1.69359	1.78389	1.7444	1.75487
1.62993	1.65313	1.69185	1.73157	1.66659	1.6852	1.67421	1.70133	1.71547	1.7248	1.73509	1.74989	1.74079	1.72294	1.72763	1.71936	1.73827	1.70912	1.67993	1.68515	1.69922	1.68114	1.72679	1.73758	1.65935	1.7338	1.73702	1.77892	1.75192	1.77797	1.82207	1.72931	1.73154	1.83422	1.77281	1.76183	1.72947	1.70917	1.68962	1.66486	1.74983	1.82677	1.77843	1.5708	1.66274	1.60088	1.68297	1.81209	1.69042	1.73627
1.63677	1.69123	1.69523	1.67038	1.66664	1.70895	1.71049	1.75821	1.72786	1.69408	1.72225	1.71333	1.66149	1.72432	1.6807	1.69324	1.70148	1.66385	1.67624	1.66795	1.64292	1.73232	1.72927	1.75827	1.7482	1.74069	1.73008	1.69777	1.76594	1.72301	1.74074	1.76999	1.7096	1.7037	1.74701	1.68111	1.72233	1.68503	1.73608	1.7252	1.82338	1.76886	2.0856	1.7464	1.7161	1.70125	1.73553	1.72193	1.68426	1.84431
1.67215	1.65083	1.62902	1.64781	1.70399	1.74894	1.74403	1.75904	1.72977	1.675	1.68259	1.69069	1.69088	1.69323	1.7031	1.64658	1.66899	1.68251	1.71933	1.64066	1.69358	1.69055	1.73514	1.84954	1.81175	1.72063	1.72595	1.7351	1.73938	1.7009	1.74736	1.7053	1.73302	1.69195	1.72426	1.67522	1.71865	1.70015	1.76043	1.70067	1.64926	1.74353	1.78035	1.70904	1.7367	1.71418	1.68834	1.74477	1.6401	1.7748
1.64051	1.64962	1.60231	1.65594	1.70762	1.72365	1.7527	1.74388	1.71617	1.64493	1.66278	1.66951	1.67502	1.58145	1.6448	1.62989	1.65344	1.65748	1.69534	1.6685	1.6718	1.68994	1.87574	1.9317	1.75652	1.70082	1.7238	1.67128	1.76804	1.74749	1.7363	1.7124	1.793	1.65482	1.70485	1.75351	1.72629	1.70337	1.73067	1.73381	1.69718	1.6614	1.74441	1.693	1.70616	1.70865	1.6888	1.744	1.63607	1.74718
1.63851	1.68275	1.69389	1.71054	1.71596	1.74582	1.7442	1.71592	1.69861	1.632	1.68418	1.5708	1.60522	1.63097	1.62024	1.64609	1.6633	1.64001	1.66917	1.62082	1.86093	1.75668	1.73251	1.7236	1.76398	1.8536	1.70328	1.69463	2.12421	1.76376	1.70834	1.71683	1.81326	1.7926	1.7288	1.6883	1.71474	1.75665	1.7496	1.811	1.69268	1.68803	1.85136	1.70374	1.67648	1.6996	1.69191	1.72395	1.70211	1.77901
1.66072	1.68698	1.68835	1.69103	1.71176	1.74172	1.73325	1.71298	1.68035	1.654	1.63265	1.62838	1.62913	1.65221	1.63501	1.66847	1.67153	1.64606	1.86543	1.82316	1.85412	1.72685	1.88552	1.69826	1.71249	1.67378	1.68702	1.71144	1.7384	1.70552	1.72703	1.73169	1.71387	1.65959	1.68318	1.71137	1.74642	1.76341	1.76583	1.6998	1.69813	1.7177	1.77654	1.70117	1.77295	1.69161	1.68514	1.71024	1.74895	1.6883
1.68629	1.71328	1.7327	1.72394	1.71868	1.714	1.67262	1.63782	1.64023	1.65926	1.64986	1.65762	1.63324	1.64974	1.65663	1.67148	1.67413	1.81822	1.60026	1.66166	1.76113	1.95011	2.30944	1.86436	1.81473	1.75759	1.69444	1.75088	1.66306	1.7942	1.7331	1.64422	1.6726	1.67488	1.71674	1.78408	1.84875	1.8461	1.63671	1.86046	1.70436	1.74867	1.71192	1.69409	1.71528	1.78462	1.6778	1.72213	1.66911	1.63897
1.71373	1.73797	1.71332	1.70992	1.69679	1.69994	1.63008	1.66577	1.65283	1.6903	1.62626	1.6176	1.63894	1.64638	1.66564	1.6345	1.64297	1.62075	1.64884	1.81395	1.83619	1.8076	2.31953	2.30817	1.86901	1.72938	1.66668	1.66108	1.64728	1.73757	1.74231	1.64095	1.63658	1.6797	1.71732	1.78588	1.91385	1.67196	1.65574	1.80279	1.72045	1.72998	1.72917	1.69456	1.70648	1.73344	1.68182	1.65696	1.72192	1.62137
1.70928	1.70702	1.71109	1.71254	1.67844	1.63207	1.601	1.64752	1.65007	1.63788	1.62249	1.67678	1.63201	1.63137	1.88871	1.76586	1.72943	1.80457	1.73717	1.95601	1.98734	1.87602	2.18443	2.27209	2.04444	1.78617	1.70479	1.67736	1.6814	1.65655	1.6777	1.67527	1.73934	1.8044	1.80934	1.75331	1.84049	1.5879	1.64356	1.69993	1.79472	1.74369	1.65584	1.72359	1.67458	1.67409	1.69409	1.61333	1.9557	1.71546
1.70973	1.69357	1.70516	1.66904	1.6515	1.64965	1.63415	1.629	1.63052	1.65546	1.6451	1.63007	1.67064	1.5708	1.5708	1.62862	1.64471	1.74155	1.94071	1.90697	1.76914	1.83863	2.01863	2.26457	2.30359	1.76989	1.71859	1.65821	1.68887	1.70975	1.69212	1.70612	1.74037	1.79023	1.6818	1.76688	1.85352	1.62437	1.80163	1.68471	1.71943	1.72351	1.76425	1.7041	1.68333	1.73735	1.70091	1.67453	1.669	1.64368
1.67495	1.67743	1.67442	1.65197	1.66091	1.64558	1.64091	1.66354	1.63836	1.90129	1.62387	1.90512	1.60324	1.87804	1.96978	1.72837	1.69139	2.01862	1.90235	1.86448	1.81205	1.86287	2.02348	2.08276	1.93096	1.84217	1.70793	1.66326	1.74252	1.76897	1.74166	1.73109	1.6916	1.86272	1.76797	1.7369	1.759	1.64061	1.79142	1.77296	1.74333	1.70152	1.69964	1.69077	1.65632	1.71599	1.70099	1.67249	1.65927	1.62239
1.85311	1.60799	1.63139	1.6554	1.62565	1.67201	1.68625	1.65429	1.63752	1.63709	1.92807	1.5981	1.59745	1.63088	1.80064	1.85654	2.27543	2.06075	1.89753	2.27006	2.09515	1.83427	2.15488	1.92275	1.99058	1.99058	1.85881	1.71614	1.62377	1.78595	1.72646	1.7648	1.66357	1.71676	1.69913	1.69148	1.66849	1.682	1.58487	1.67021	1.6729	1.66892	1.67974	1.64783	1.63797	1.63498	1.75253	1.66817	1.66673	1.66364
1.83071	1.58809	1.60048	1.6045	1.65588	1.92241	1.93529	1.94836	1.93752	1.65895	1.63463	1.65628	1.66902	1.70612	1.69386	1.86015	1.98575	1.97239	1.99575	1.9753	2.28114	2.04135	1.95626	1.91978	1.85209	2.00122	2.30735	1.93202	1.66065	1.80334	1.68705	1.72373	1.71856	1.69028	1.61892	1.64498	1.7237	1.66172	1.66181	1.68899	1.67086	1.66432	1.68619	1.66134	1.62008	1.6982	1.67759	1.67148	1.70324	1.6624
1.6347	1.65832	1.64098	1.69472	1.89947	1.94529	1.94073	1.68708	1.66829	1.64712	1.67875	1.67833	1.71071	1.78349	1.75463	1.82957	1.9068	1.85473	1.82498	1.7764	1.88025	1.91109	1.97783	1.86429	1.78562	2.00063	2.07293	2.28308	1.69922	1.83402	1.66523	1.69978	1.74804	1.69728	1.697	1.68613	1.70664	1.73437	1.6855	1.6804	1.66217	1.63995	1.66639	1.70076	1.67302	1.7154	1.69563	1.86442	1.70326	1.67617
1.65714	1.67055	1.70045	1.64221	1.89152	1.61844	1.65905	1.77045	1.76608	1.72231	1.72784	1.72576	1.7103	1.72966	1.66776	1.82109	1.9694	1.80039	1.82321	1.78968	1.80984	1.81767	1.82116	1.79913	2.07999	2.13768	1.93033	2.302	1.70817	1.74503	1.70455	1.75268	1.79374	1.73446	1.68892	1.73818	1.66856	1.78366	1.73013	1.69464	1.6918	1.64789	1.63026	1.6941	1.67982	1.69176	1.70157	1.73017	1.72236	1.67342
1.66419	1.74565	1.68281	1.83411	1.61721	1.66978	1.71026	1.72673	1.75223	1.73541	1.75137	1.67057	1.69909	1.71019	1.72866	1.69147	1.97353	1.82181	1.79536	1.76003	1.7951	1.87083	1.73788	1.82646	1.90424	1.88295	1.93789	1.68912	1.63745	1.72685	1.71753	1.70283	1.91289	1.93571	1.65463	1.64717	1.63883	1.86944	1.70828	1.74492	1.66418	1.71148	1.68239	1.65137	1.68359	1.66106	1.72123	1.65406	1.61741	1.66094
1.69399	1.71315	1.89089	1.59217	1.59189	1.70709	1.73244	1.74727	1.73356	1.65635	1.68777	1.66159	1.72529	1.84566	1.77522	1.75466	1.89254	1.77305	1.75508	1.69745	1.73366	1.735	1.7131	1.77623	1.9239	1.72143	1.6923	1.64258	1.62135	1.81271	1.763	1.66901	1.88474	1.74304	1.69039	1.65335	1.71376	1.7385	1.68776	1.82693	1.67335	1.74887	1.67475	1.71826	1.71757	1.76795	1.70158	1.6279	1.64372	1.92261
1.88308	1.69168	1.66525	1.6778	1.70175	1.68228	1.69079	1.66352	1.67308	1.66615	1.67812	1.68499	1.70552	1.71347	1.72192	1.76349	1.8	1.75575	1.66904	1.68098	1.67707	1.69486	1.74361	1.78592	1.80249	1.71125	1.718	1.72232	1.84892	1.94941	1.79818	1.65765	1.67558	1.67607	1.74176	1.72667	1.78388	1.8035	1.70482	1.7717	1.6811	1.87389	1.74376	1.81812	1.7536	1.75921	1.67646	1.62547	1.66384	1.66841
1.6392	1.64566	1.68344	1.67137	1.68797	1.65739	1.65519	1.65586	1.68449	1.67025	1.68242	1.69373	1.71484	1.70166	1.76381	1.81323	1.68393	1.67234	1.67165	1.70998	1.9363	1.75318	1.78018	1.86984	1.78647	1.70639	1.68733	1.72969	2.13863	2.11186	1.81154	1.64788	1.64529	1.82368	1.7598	1.78215	1.68597	1.74706	1.79651	1.76903	1.81357	1.66822	1.8554	1.71493	1.79592	1.67431	1.8924	1.65559	1.57215	1.60775
1.64408	1.73119	1.68027	1.63266	1.63364	1.6567	1.70002	1.68261	1.68438	1.64956	1.65169	1.67309	1.68696	1.71577	1.77733	1.79542	1.66184	1.68845	1.63172	1.74718	1.65149	1.70954	1.6894	1.72559	1.78407	1.71982	1.76382	1.78611	1.98967	2.03292	1.78622	1.72611	1.66551	1.80014	1.71682	1.75569	1.74166	1.72319	1.70691	1.72043	1.78474	1.71428	1.7841	1.77217	1.69915	1.5708	1.5708	1.5708	1.5708	1.5708
1.68572	1.70724	1.68282	1.68995	1.68781	1.63231	1.69277	1.65276	1.6458	1.89887	1.6234	1.68297	1.65027	1.65241	1.72845	1.64041	1.66791	1.66673	1.77718	1.80512	1.67433	1.67896	1.66128	1.69515	1.80057	1.70332	1.75005	1.84699	1.70778	1.64751	1.63534	1.73461	1.61776	1.62553	1.87335	1.71553	1.75928	1.66009	1.70191	1.7287	1.6888	1.71668	1.76313	1.81195	1.71255	1.70018	1.69802	1.69031	1.64503	1.62569
1.69849	1.64545	1.63579	1.6352	1.70599	1.63988	1.64883	1.65108	1.61119	1.6161	1.87445	1.63307	1.67097	1.90959	1.59842	1.69287	1.67082	1.75127	1.715	1.68111	1.67882	1.66975	1.68249	1.69559	1.73465	1.7554	1.88745	1.64151	1.61153	1.63294	1.66248	1.76585	1.64819	1.5708	1.86361	1.66144	1.71218	1.73797	1.86347	1.75836	1.89852	1.76601	1.8089	1.81199	1.71314	1.68709	1.79495	1.75424	1.70715	1.67581
1.90343	1.68303	1.60857	1.63203	1.61666	1.89835	1.63508	1.63509	1.65817	1.64194	1.63182	1.84642	1.64586	1.85532	1.60727	1.76539	1.6963	1.89591	1.65869	1.64846	1.65748	1.67587	1.70524	1.73644	1.77178	1.66243	1.64112	1.61617	1.64732	1.69784	1.70845	1.68433	1.71429	1.60798	1.8793	1.59968	1.62233	1.71601	1.66641	1.8187	1.89328	1.78156	1.76611	1.75318	1.88021	1.60178	1.72633	1.86616	1.77836	1.7178
1.61095	1.89235	1.62834	1.63674	1.86429	1.85533	1.90417	1.66728	1.63575	1.92395	1.91217	1.5708	1.64038	1.64164	1.66272	1.71209	1.63554	1.65419	1.63598	1.68134	1.68893	1.67435	1.78206	1.6614	1.61107	1.57625	1.61024	1.6537	1.69888	1.71014	1.68813	1.64218	1.68482	1.68395	1.68968	1.61932	1.61831	1.61936	1.7884	1.7895	1.80091	1.91748	1.81047	1.96083	1.98319	1.75041	1.71117	1.85684	1.81354	1.73125
1.91669	1.57679	1.61413	1.61762	1.60447	1.62719	1.62659	1.89809	1.91029	1.99563	1.83494	1.58236	1.63807	1.62917	1.88587	1.87649	1.63776	1.69341	1.62914	1.68714	1.72415	1.7788	1.73898	1.61872	1.58547	1.62365	1.60149	1.67281	1.72302	1.7307	1.69633	1.63158	1.67695	1.76161	1.97536	1.65909	1.6976	1.86666	1.82568	1.82007	1.84254	2.08422	1.84572	2.0408	1.71599	1.5708	1.70598	1.63232	1.5708	1.80464
1.88908	1.5708	1.65999	1.63529	1.74531	1.67452	1.77016	1.89115	1.92109	1.6849	1.63444	1.74006	1.6661	1.63057	1.658	1.66006	1.70046	1.67219	1.63714	1.75793	1.67243	1.79642	1.65338	1.60358	1.59324	1.5708	1.63226	1.68112	1.69122	1.72379	1.71825	1.6249	1.85704	1.79782	1.92032	1.66015	1.87257	1.60111	1.902	1.8762	1.84565	1.96823	1.59256	1.5708	1.5708	1.5708	1.5708	1.5708	1.5708	1.60755
1.93183	1.59426	1.63	1.60341	1.69008	1.93885	2.03684	1.73608	1.71874	1.67656	1.63189	1.69056	1.68293	1.62638	1.67884	1.72665	1.78086	1.68195	1.64923	1.72855	1.66148	1.70231	1.65221	1.65199	1.70267	1.60387	1.57715	1.65519	1.68493	1.72146	1.71606	1.67146	1.78595	1.8878	1.70441	1.88496	1.85829	1.87818	1.79632	1.9374	1.81918	1.62745	1.5708	1.5708	1.5708	1.5708	1.5708	1.5708	1.5749	1.86781
1.93991	1.57909	1.57684	1.61641	1.6253	1.92124	1.6219	1.98638	1.65364	1.72253	1.67088	1.73251	1.72438	1.63071	1.68562	1.70911	1.70939	1.65556	1.64098	1.66903	1.61671	1.64446	1.67962	1.7342	1.70313	1.65365	1.6547	1.67799	1.66543	1.67696	1.72626	1.72364	1.72239	1.66041	1.87036	1.66939	1.87548	1.61675	1.85655	1.75466	1.78901	1.5708	1.5708	1.61062	1.57302	1.5708	1.62103	1.5708	1.57094	1.85813
1.96527	1.87923	1.88726	1.89248	1.99525	1.92747	1.60393	1.71023	1.63146	1.70341	1.68512	1.6612	1.69592	1.60874	1.62621	1.65995	1.66635	1.72873	1.61067	1.63604	1.62677	1.69908	1.84012	1.858	1.73546	1.70098	1.67224	1.69186	1.69676	1.668	1.70975	1.65316	1.6497	1.67197	1.81816	1.95384	1.64795	1.63559	1.63772	1.69994	1.67894	1.64014	1.57183	1.5708	1.63593	1.5708	1.90918	1.62035	1.90031	1.5708
1.60976	1.5708	1.92013	1.92581	1.94331	1.6004	1.62776	1.92813	1.93649	1.65822	1.72897	1.67128	1.65349	1.59628	1.64276	1.66806	1.72005	1.64735	1.60637	1.61232	1.70658	1.74955	1.8581	1.83727	1.7397	1.72647	1.72233	1.66207	1.68912	1.67611	1.653	1.87943	1.60365	1.5708	1.65413	1.96003	1.93612	1.70663	1.66404	1.67649	1.7257	1.67468	1.59247	1.58134	1.61292	1.67103	1.75046	1.61573	1.97956	1.57103
1.63245	1.61057	1.93774	1.89675	1.57151	1.58615	1.59528	1.68061	1.65539	1.96439	1.75304	1.9763	1.92179	1.86116	1.6497	1.67268	1.67725	1.65676	1.61333	1.66377	1.69875	1.71438	1.71754	1.84516	1.74019	1.72144	1.69332	1.69976	1.67695	1.67421	1.59418	1.93766	1.96853	2.01971	1.60665	1.58883	1.6977	1.85825	1.85668	1.6835	1.66872	1.62601	1.85241	1.63666	1.61847	1.62818	1.87481	1.99482	2.08165	1.91805
1.57264	1.5793	1.5708	1.5708	1.5708	1.87568	1.60161	1.93956	1.97124	1.95159	2.00327	1.91033	1.59546	1.87333	1.63622	1.67184	1.66262	1.67724	1.66761	1.65224	1.6984	1.71359	1.85008	1.73269	1.71292	1.6991	1.69322	1.6483	1.61187	1.71163	1.61941	1.70695	1.73389	1.72983	1.64881	1.65064	1.76903	1.8274	1.83081	1.81586	1.76504	1.74022	1.63711	1.6361	1.63093	1.71468	1.78666	1.95163	1.91376	1.91104
1.57215	1.5708	1.61066	1.5708	1.5708	1.5708	1.58916	1.57639	2.00566	1.97656	1.98702	1.91948	1.92432	1.61508	1.64223	1.69374	1.68371	1.67462	1.67917	1.63917	1.66714	1.69827	1.70839	1.69197	1.68579	1.70406	1.94269	1.89997	1.58358	1.711	1.73672	1.7111	1.70755	1.95709	1.94451	1.72062	1.75064	1.69942	1.75352	1.98472	1.79773	1.81636	1.77823	1.66217	1.69737	1.68379	2.03049	1.8131	1.96725	1.90743
1.64982	1.69003	1.74115	1.5708	1.5708	1.5708	1.57535	1.5708	1.5708	1.6167	1.65836	1.97184	1.6731	1.6553	1.66029	1.70291	1.69962	1.65436	1.67907	1.64914	1.62285	1.66721	1.69153	1.69605	1.89684	1.87765	1.8976	1.59602	1.66307	1.72851	1.67786	2.02491	2.00635	1.71718	1.91484	1.7226	1.72947	1.98111	1.70635	1.87713	1.87228	1.80434	1.76455	1.71846	1.71049	1.6579	1.66475	2.0488	1.60829	1.59071
1.87662	1.88039	1.84292	1.5708	1.5708	1.8988	1.5708	1.5708	1.5708	1.5822	1.92509	1.66209	1.67984	1.67402	1.63847	1.68265	1.69111	1.64	1.60985	1.6696	1.65316	1.63192	1.69138	1.67612	1.63317	1.84241	1.66573	1.63192	1.88148	1.934	1.93414	1.90567	1.99731	1.69306	1.90071	2.05134	1.73315	1.65687	1.6348	1.8539	1.91625	1.77529	1.72123	1.77347	1.66505	1.60636	1.5708	1.61854	1.66112	1.60886
1.81105	1.80382	1.67701	1.5708	1.97771	1.97592	1.90113	1.5708	1.95449	1.5708	1.61144	1.67138	1.66395	1.65597	1.64332	1.62311	1.68291	1.62017	1.90467	1.61003	1.63238	1.65503	1.75861	2.05952	2.01127	1.64879	1.66685	1.64773	1.65689	1.91793	1.63305	1.63747	1.66209	1.94485	1.62216	2.04436	1.78281	1.72991	1.69887	1.72983	1.85409	1.64921	1.76297	1.78059	1.71035	1.85531	1.94728	1.67849	1.63417	1.5708
2.26591	2.17244	1.66185	1.58719	1.60853	1.61206	1.96848	1.93855	1.98048	1.5708	1.59711	1.61688	1.62297	1.6243	1.60129	1.63226	1.7191	1.6335	1.69928	1.64077	1.68911	1.75408	1.64424	1.80507	1.84676	1.85853	1.75849	1.99382	1.9916	1.92432	1.64683	1.64566	1.69831	1.98742	1.6417	1.93844	1.94989	1.91986	1.64347	1.78549	1.76707	1.74095	1.80527	1.72174	1.71643	1.69333	1.90383	1.83378	1.92732	1.5708
2.3688	2.18375	1.68601	1.61088	1.6305	1.6066	1.60984	1.63305	1.61384	1.5708	1.60152	1.87764	1.89142	1.89511	1.60572	1.63704	1.73474	1.75645	1.76051	1.71392	1.77799	2.10405	1.79941	1.81754	1.94812	1.79205	1.89447	1.866	2.06933	2.08004	2.06421	1.78598	1.74501	1.72794	1.643	1.88064	2.028	1.65258	1.65969	1.7977	1.80499	1.75787	1.76828	1.82676	1.81448	1.68892	1.68386	1.91725	1.90336	1.88387
1.92711	1.67534	1.57145	1.5708	1.62714	1.62706	1.64417	1.6641	1.61662	1.97288	1.98663	1.90826	1.65683	1.63992	1.67298	1.716	1.78114	1.74121	1.79399	1.88802	1.87624	1.93355	1.83771	1.90969	1.85867	1.82408	1.86531	1.96672	1.85194	2.15387	1.9403	2.21494	2.32299	2.08779	1.64057	1.71994	1.65532	1.67058	1.70379	1.69775	1.81771	1.77765	1.70534	1.66483	1.93978	1.67666	1.66794	1.65815	1.62515	1.61294
1.5894	1.57917	1.5708	1.5708	1.57508	1.96143	1.5708	1.62133	1.61481	1.68028	1.99613	1.94758	1.69128	1.69878	1.69356	1.74713	1.77384	1.86886	1.86008	1.86964	1.86376	2.05517	1.86852	1.82427	2.03816	1.90377	1.93228	1.8849	1.90414	1.9093	1.89541	2.28082	2.30882	1.64631	1.6381	1.70899	1.6771	1.66974	1.653	1.84103	1.65914	1.69136	1.79176	1.71726	2.00019	1.77341	1.67917	1.73178	1.67263	1.91929
1.5708	1.5716	1.92672	1.5708	1.94643	1.95628	1.89678	1.65972	2.02089	2.02361	1.73428	1.62917	1.64547	1.82578	1.7233	1.74781	1.80586	1.90247	1.96303	1.97833	1.90886	2.00823	2.11856	1.96301	2.07686	1.95366	2.03852	2.31684	1.91209	2.29591	2.29703	2.30937	2.33165	1.6462	1.61624	1.67101	1.66517	1.95738	1.61522	1.5708	1.64628	1.6451	1.69913	1.70129	1.73239	2.0775	2.32409	2.30668	2.30521	2.3343
1.58471	1.58606	1.60424	1.5708	1.5708	1.5708	1.9562	1.64367	2.10262	2.03285	1.60618	1.63917	1.63048	1.69939	1.75765	1.77496	1.81345	2.01855	2.03967	2.06035	1.95864	2.02083	2.33892	2.20719	2.06234	1.96043	1.99151	2.30713	1.9457	2.31441	2.31561	2.29161	2.14081	1.74849	1.58523	1.67403	1.6617	1.6509	1.63222	1.65008	1.58995	1.78896	1.70787	1.65731	1.69937	2.2647	2.22924	2.26648	2.2596	2.29876
1.97561	1.60722	1.5708	1.83169	1.5708	1.5708	1.5708	1.5708	1.5708	1.97318	1.57684	1.63772	1.6584	1.70892	1.75452	1.76083	1.83971	2.03039	2.22207	2.05837	1.92505	1.97347	2.21245	2.34026	2.12126	1.93968	1.89457	1.92297	1.80948	2.29907	2.2993	2.2641	2.34103	1.75905	1.859	1.62112	1.65579	1.63087	1.64653	1.77994	2.08271	2.31904	2.19214	2.33592	1.66758	2.15236	2.28163	2.30059	2.3	2.29545
2.00823	1.58482	1.84907	1.64577	1.59656	1.5708	2.01235	1.72023	1.96732	1.9656	1.58467	1.6854	1.68308	1.67814	1.70464	1.73927	1.85737	1.98993	2.08364	1.92897	2.07502	1.99879	2.12199	2.35011	1.926	1.98906	1.97501	1.94068	1.79669	2.28513	2.29061	2.25716	2.33377	1.67456	1.85608	1.63646	1.64697	1.65049	1.65398	1.95885	2.32599	2.30303	2.27612	2.2415	2.31432	2.29913	2.32037	2.29794	2.3105	2.32405
2.03295	1.59585	1.5708	1.71676	1.63035	1.5708	1.98949	2.31444	1.80571	1.98305	1.62243	1.6609	1.70387	1.67391	1.68106	1.7894	1.77218	1.98516	1.90988	2.01271	2.1115	2.02485	2.16184	2.12037	1.89327	1.97433	1.8958	1.87449	1.84766	2.30646	2.30872	2.29216	1.9895	1.60262	1.59092	1.63966	1.68752	2.08625	1.86421	2.31198	2.29907	2.28858	2.24993	2.19443	2.21507	2.26056	2.28087	2.30261	2.30557	2.30715
2.06748	2.07973	1.92714	1.9847	1.91073	1.88083	1.96124	2.14183	1.80895	1.98441	1.66616	1.73137	1.72217	1.79583	1.76679	1.74942	1.82292	1.86553	1.89014	1.8747	2.34364	2.09151	2.2058	2.04292	1.95555	1.93031	1.84668	1.75791	1.72631	1.72386	2.1324	1.78406	1.62532	1.5708	1.6168	1.62775	1.59987	2.04424	2.27214	2.30557	2.27689	2.30621	2.25128	2.1882	2.20118	1.88325	2.28677	2.31893	2.2999	2.29944
1.98684	2.09117	1.59436	1.5708	1.86797	1.96029	1.95302	1.97467	1.72522	1.67248	1.73892	1.74277	1.82546	1.8954	1.8607	1.79878	1.76804	1.7976	1.89899	1.80026	1.98832	1.91415	1.92657	1.85628	1.83613	1.6942	1.99321	1.59231	1.95271	1.99578	1.6556	1.68222	1.5708	1.5708	1.60818	1.92048	1.7299	2.26695	2.26399	2.31382	2.27817	2.01105	2.22359	2.18467	2.26435	2.26615	2.24287	2.30786	2.07668	2.26525
2.05459	2.07628	2.07341	1.58766	1.95882	1.9559	2.11499	2.03952	1.70038	1.75023	1.75365	1.76244	1.741	1.79943	1.80457	1.72905	1.73715	1.75814	1.74616	1.97879	1.73472	2.01813	2.00058	1.99513	2.05112	2.01151	2.01573	1.61769	1.9964	1.67446	1.62881	1.66164	1.58357	1.88273	1.57275	1.57899	1.89968	2.27812	2.27536	2.31791	2.30698	2.28731	2.24298	2.23568	2.29983	2.22694	2.22924	2.24128	2.25384	2.2367
2.11499	1.82401	1.80532	1.69983	2.02678	2.10463	2.10445	2.11618	1.63949	2.07561	1.6987	1.7647	1.75113	1.72733	1.74642	2.01752	1.93989	1.93149	1.93612	1.93985	1.97143	2.04623	1.96557	2.00413	1.71873	1.68502	1.63977	1.61694	1.97423	1.93297	1.92938	1.94666	1.58547	1.87503	1.61442	1.90587	1.86621	1.87555	2.29552	2.28433	2.25844	2.27018	2.24504	2.28539	2.22842	2.21872	2.23923	2.21583	2.41458	2.19823
2.06599	1.82927	1.82523	1.78335	2.06752	2.12405	1.82917	1.88204	1.73085	1.6304	1.88239	1.96718	1.73279	2.00644	1.96305	1.91311	1.5843	1.60291	1.62347	1.65329	1.9723	2.03119	1.96963	1.6223	1.93258	1.67119	1.62074	1.58385	1.60038	1.90456	1.87034	1.84005	1.86844	1.62346	1.67273	1.90193	1.735	1.64744	1.70086	1.92456	2.32942	2.25214	2.23941	2.22052	2.22341	2.24127	2.21339	2.21953	2.32346	4.71239
1.76866	2.32006	1.80809	2.11152	2.11635	1.79192	2.10538	1.88308	2.04118	1.59735	1.63584	1.61089	1.64541	1.96941	1.91009	1.89964	1.61958	1.61061	1.92794	1.95677	1.97472	1.68629	1.95609	1.60879	1.86298	1.63595	1.6131	1.59181	1.58369	1.59894	1.85815	1.58775	1.8264	1.87976	1.63723	1.61076	1.77732	1.65637	1.69273	1.95177	2.32034	2.31279	2.3038	2.27475	2.24956	2.25844	2.26214	2.27864	2.32882	2.18063
2.18484	2.26128	2.14631	2.0863	1.68063	1.64331	1.98793	2.04003	1.61495	1.5708	1.63406	1.5708	1.60725	1.99593	1.64322	1.58626	1.88319	1.90726	1.91985	1.97397	1.95338	1.94763	1.58374	1.57907	1.5708	1.62464	1.58395	1.57838	1.58478	1.5708	1.86813	1.83944	1.85564	1.85501	1.87748	1.66786	1.65064	1.94367	1.64913	1.97366	2.09365	2.08994	1.84441	2.20403	2.31908	2.29708	2.29747	2.3201	2.31727	1.83352
1.80811	1.74836	1.62591	1.5708	1.5708	1.58337	1.90552	1.92686	1.62064	1.67601	1.5708	1.58908	1.64325	1.97569	1.6331	1.90007	1.89591	1.8846	1.58322	1.5708	1.5708	1.5708	1.5708	1.57354	1.5708	1.5708	1.5891	1.88137	1.59266	1.60285	1.5708	1.5708	1.86813	1.9152	1.89943	1.63976	1.59166	1.60217	1.59006	1.5708	1.5708	1.5708	1.5708	1.93677	1.66311	1.72095	1.74636	1.67752	2.00537	2.17276
1.68915	1.60909	1.5708	1.5708	1.5708	1.5708	1.5708	1.62181	1.66353	1.86809	1.75013	1.6187	1.5902	1.58666	1.63086	1.58582	1.60626	1.6523	1.71144	1.63835	1.5708	1.5708	1.5708	1.5708	1.5708	1.5708	1.57742	1.59898	1.59772	1.5758	1.5708	1.5708	1.5708	1.5708	1.5717	1.58497	1.58008	1.5708	1.57988	1.5708	1.5708	1.5708	1.5708	1.58096	1.68417	1.5708	1.5708	1.64777	2.10073	2.23442
[truncated: 84 more columns]

## Sheet: Phi2
5.60535	5.80182	5.74995	5.7468	5.4629	5.58434	4.87184	4.71239	6.28317	6.28318	6.28318	6.28318	6.28318	4.7124	6.28318	4.71323	5.58326	5.51248	5.91546	5.83559	5.57293	5.90173	5.9369	5.71565	5.85121	5.95283	5.85861	6.02679	6.11229	6.04575	6.28319	5.10908	5.65598	5.79258	5.60659	5.69076	5.91219	5.60234	5.85241	6.16177	6.19548	6.03618	5.73328	5.86637	5.7171	5.82649	5.9873	6.1669	6.08077	6.12726
5.62491	5.78418	5.64338	5.54513	5.58212	5.2273	4.7124	4.71242	6.28318	6.28318	5.25748	4.71245	4.77893	5.14362	5.17897	5.11911	5.41153	5.62315	5.93614	5.80594	5.95475	6.00538	5.79342	5.73665	5.58744	5.90508	5.73097	6.01072	5.94138	5.90069	6.28319	6.28319	5.71007	5.45159	5.47648	6.05329	5.77866	5.73971	5.9713	6.20668	6.18565	6.18229	6.03514	5.92902	5.71098	5.58944	5.99718	6.06564	5.96301	6.05375
5.80051	5.82713	5.57532	5.87672	5.45693	5.38453	4.74099	4.71243	6.28318	5.36585	6.28318	6.28318	5.11691	5.27916	5.49835	5.75247	5.43291	5.92019	6.00315	5.98178	6.04831	5.51271	5.45655	5.6755	5.42964	6.00249	5.89613	5.68815	5.69592	5.63542	5.63105	5.65174	5.77506	5.25681	6.0104	6.07499	5.68735	5.81897	6.22021	6.21662	5.94848	6.04702	6.10516	5.98188	5.78327	5.90703	6.22695	6.10136	6.10537	6.08246
5.50324	5.51012	5.45596	5.27937	5.63701	5.79898	5.02481	4.7124	6.28318	5.19875	6.28318	5.15012	5.15946	5.59321	5.97143	5.95211	5.78644	5.92828	5.98473	5.97043	5.89912	5.38991	5.33939	5.63165	5.80288	5.85092	5.71087	5.83679	5.65255	5.59351	5.52328	5.88243	5.86753	5.90788	6.04544	5.88743	5.89858	6.07721	6.03431	6.21683	6.12713	6.10336	6.08277	6.15124	6.0174	6.07136	5.87961	6.16844	6.16656	6.10189
5.94789	5.92525	5.57987	5.83087	5.4601	4.94637	4.96305	4.7124	5.33611	5.06103	5.02145	5.49926	5.73338	5.31441	5.77572	5.87804	5.74304	5.37336	5.47686	5.79043	5.77549	6.01645	5.59527	5.93816	5.84998	5.60626	5.51994	5.93683	5.64528	5.54375	5.53756	5.58825	5.69803	5.83948	5.84287	5.79355	5.80851	5.83944	5.8754	5.98284	6.10079	6.15229	6.15685	6.14418	6.10346	5.73281	5.52172	5.92071	6.16959	6.10006
5.67724	5.58491	5.63262	5.91956	5.13938	4.7124	6.28318	4.7124	5.58187	5.22279	5.44612	5.80002	5.91062	5.39296	5.43835	5.75198	5.42625	5.44735	5.94456	5.81901	5.84988	5.88982	5.70889	5.60202	5.86275	5.80945	5.81197	5.99637	5.45566	5.36953	5.53451	5.601	5.70558	5.84499	5.77464	5.42391	5.43729	5.96158	5.95174	5.7905	5.90088	5.28969	6.13186	6.18776	6.2135	6.01983	5.51696	5.9253	6.05923	6.19864
5.38952	5.60488	5.68811	5.62215	5.01405	4.7124	4.7124	4.83305	5.83877	5.39162	6.28319	5.27465	5.24841	5.6638	5.61907	5.89222	5.30447	5.4563	5.38808	5.81438	5.88831	5.83104	5.70295	5.65131	5.36667	5.68161	5.68097	5.70625	5.27998	4.83608	5.73527	5.68023	5.86552	5.77323	5.44758	5.45435	5.94457	5.72298	5.82665	5.71797	5.80715	6.00895	5.88145	6.10752	6.18585	6.17596	5.93144	6.16251	6.20736	6.06872
5.31821	5.64483	5.69576	5.79	5.61238	5.10736	5.25082	5.6178	5.99194	5.14135	5.36256	5.39144	4.7124	5.71111	5.75259	5.7678	5.58081	5.78466	5.73906	5.7783	5.72303	5.72128	5.38856	5.52738	5.44261	5.61571	5.71702	5.36193	4.76531	4.9779	5.67671	5.97611	5.86489	5.7239	5.4243	5.72123	5.7322	5.79374	5.93551	5.34378	6.01555	5.89194	5.82263	5.95094	6.07027	6.15019	6.20924	6.22063	6.22653	5.96284
5.32879	4.93295	4.7124	5.14926	5.40991	5.51387	5.43677	5.92998	5.20375	4.71239	5.55974	5.76141	4.7124	5.12455	5.81744	5.82541	5.68692	5.783	5.9938	5.8282	5.85814	5.84205	5.45912	5.83225	5.48544	5.47877	5.76688	4.7124	4.88556	5.11086	6.03478	6.00797	5.75415	5.78598	5.73641	5.75848	5.74544	5.94014	5.81665	5.75642	5.92722	5.93775	5.9837	5.91473	6.13834	6.20872	6.22752	6.23193	6.22151	5.89169
5.42013	4.7124	4.71247	6.28318	5.08048	5.57539	5.22565	5.95698	4.71239	4.71239	4.84879	5.66603	5.02185	5.4412	5.89737	5.27447	5.60875	5.63622	5.39359	5.97008	5.71545	5.82067	5.74067	5.26211	5.41895	5.75224	5.80248	5.25326	5.28328	5.50081	5.92042	5.62504	5.27643	5.38481	5.84244	5.8456	5.78935	5.85107	5.92102	6.03286	5.90896	5.88221	5.73431	5.97851	6.17762	6.21809	6.20225	6.16296	6.17489	6.17181
5.41721	5.29681	5.5245	5.44327	5.7448	5.16405	4.71243	5.83173	4.7124	4.71239	5.67912	5.40315	5.5198	6.07028	5.75046	6.28318	5.45485	5.63013	5.85568	5.87838	5.37252	5.36614	5.30649	5.57293	5.72094	6.03402	5.91178	5.38577	5.54958	5.82076	5.7029	5.49226	5.52816	5.72423	5.87872	5.91407	5.84064	5.98167	5.23029	6.09955	5.80762	5.8674	5.8434	6.17807	6.21378	6.2034	6.11183	6.12427	6.18958	6.08516
5.62801	5.64108	5.61584	6.28318	5.3716	5.25886	4.7124	5.82179	4.7124	5.26734	5.84355	5.68033	5.84476	5.88052	5.77812	5.89768	5.62192	5.66909	5.79033	5.8364	5.45412	5.21472	5.34184	5.75181	5.60107	5.77447	5.54525	5.44672	6.28319	5.95373	5.81366	5.55695	5.75834	5.93925	5.95155	5.91415	6.08496	6.23051	5.22992	5.90278	5.87736	5.928	5.83653	6.11964	6.2052	6.17592	6.15186	6.16826	6.15913	6.24095
5.62896	5.63467	5.56473	5.56825	5.33995	5.8195	5.27043	5.81623	5.9991	5.47494	5.9523	5.36433	5.47168	5.80224	5.62072	5.55077	5.70998	5.50321	5.36741	5.87857	5.37612	5.45967	5.67696	5.96895	5.73975	5.47695	5.44019	5.44089	5.65611	6.11796	6.05857	5.73702	5.9462	5.84461	6.02898	6.07626	6.06238	6.10669	6.10898	5.86229	5.67716	5.87406	5.74592	6.16121	6.19552	6.16809	6.20844	6.19235	6.07898	6.21327
5.63267	6.28318	5.69004	5.40846	5.40097	5.72392	5.90572	5.88621	5.82973	5.60648	5.90866	5.18901	5.22611	5.40776	5.43719	5.74794	5.57416	5.58796	5.53939	5.90642	5.73493	5.66003	5.69493	6.01988	5.90164	5.44341	5.44272	5.36989	5.43803	6.19511	5.35392	5.76427	5.94953	5.88588	5.485	5.8074	5.82792	5.9035	6.11921	5.49184	5.878	5.53843	6.05631	6.11256	6.12276	5.24952	5.27789	6.03811	5.97232	6.06026
5.26115	5.70417	5.80246	5.72826	5.65228	5.67818	5.85019	5.52753	5.83452	5.36504	5.85039	5.38919	5.24134	5.22849	5.31546	5.62007	5.74224	5.37887	5.78021	5.36291	5.6714	5.6921	5.40172	5.52966	6.28319	5.08674	5.31719	6.28319	5.64026	6.15188	5.56372	5.77487	5.90148	5.75551	5.85275	5.76837	5.8982	5.65004	5.55911	5.77586	5.48662	5.89372	5.96987	5.99369	6.00347	5.91697	6.02438	5.87515	5.65514	5.7869
4.91735	4.7124	4.92856	5.21092	6.04017	5.02917	5.79674	5.96635	5.74805	5.40826	5.52431	5.71779	5.75948	5.62704	5.43071	5.98639	5.54144	5.55788	5.34295	5.59834	5.74857	5.86248	5.39867	5.42544	5.46912	5.36682	5.5845	5.50256	5.49601	5.90837	5.52181	5.9504	5.76822	5.9813	5.85963	5.89363	6.00756	5.72899	5.38223	5.65466	5.88061	5.9191	5.82984	5.86014	5.85413	5.83676	5.93571	5.99398	5.62352	5.74947
4.7124	4.7124	4.71239	4.7124	5.3217	6.28318	5.78515	5.94735	5.97149	5.69609	5.83234	5.78959	5.81426	5.85425	5.62149	5.45882	6.28318	6.28318	5.37227	5.90046	5.83037	5.78187	5.68997	5.51581	5.44291	5.43732	5.25165	5.86168	5.78711	5.89663	5.62829	5.61685	5.84741	5.03637	5.61888	5.95995	5.9563	5.97433	5.57691	5.80541	6.0261	5.78499	5.86718	5.7583	5.79172	5.70029	5.68964	5.83409	5.38522	5.61513
5.11889	4.7124	6.28318	4.7124	5.28371	5.30258	5.46519	5.97248	5.78349	5.41511	5.93212	5.85871	5.94428	5.67461	5.80334	5.34554	6.28318	5.47651	5.44591	5.58081	5.91935	5.71249	5.55343	5.57153	5.33844	5.59496	5.67605	5.92321	5.69754	6.00546	4.7124	4.7124	5.18656	5.21917	5.02584	5.91177	5.95505	5.88946	5.91509	5.93422	5.86098	5.70792	5.79158	5.4275	5.59771	5.56308	5.68085	5.72772	5.73293	5.47675
5.25893	4.71241	4.7124	5.17088	5.33753	5.33562	5.83964	5.71738	5.8876	5.39044	5.47766	5.38053	5.94829	5.29276	5.73551	5.88406	5.68162	5.71495	5.22482	5.46899	5.86947	6.00807	5.83019	5.5094	5.59182	5.53688	5.85199	5.86474	5.50779	6.0319	5.35743	5.40361	5.10518	5.10912	5.18616	5.93602	5.5637	5.64867	5.88908	5.89597	5.86256	5.47902	5.49675	5.46277	5.73724	5.6862	5.93616	5.79717	5.55465	5.40092
5.32212	5.28039	4.7124	5.15698	5.95911	5.29019	5.63555	5.92225	5.92488	6.02854	5.63391	5.14858	5.69524	5.70405	5.40235	5.25513	5.77761	5.4399	5.73815	5.85008	5.94298	5.69779	5.69288	5.529	5.26932	6.0115	5.78546	5.39123	5.55085	5.53046	5.52753	5.60001	5.52795	5.25956	5.61515	5.75128	5.49801	5.18122	5.45385	5.79876	6.02103	6.0353	5.60162	5.6318	5.63957	5.40405	5.718	6.03168	5.56572	5.62996
5.08853	4.96498	5.1697	5.25645	5.25008	5.17851	5.50231	5.7396	5.89876	5.92603	5.84716	5.69247	5.86542	5.99615	5.89657	5.86068	5.66785	5.56136	5.9619	5.28963	5.47113	5.80698	5.47115	5.42141	5.57228	5.99906	5.37668	6.28318	5.25551	5.44394	5.73206	5.64515	5.87382	5.75904	5.8476	5.76085	5.54888	5.40823	5.54253	5.68183	5.67891	5.77647	5.70875	5.77821	5.5451	5.71528	5.79438	5.77419	5.7547	5.67836
5.04827	5.39041	4.71242	5.46743	5.20688	5.39738	5.45583	5.62733	5.74016	5.71668	5.74099	5.97593	5.91024	5.7929	5.92496	5.95928	5.63686	5.94622	5.98116	5.54274	5.31538	5.24569	5.42103	5.4136	5.92616	5.5268	5.89746	5.61244	5.26437	4.7124	5.7022	5.66298	6.04494	5.68314	5.816	5.84761	5.68099	5.81387	5.67412	5.66874	5.7096	5.69848	5.98935	5.80096	5.56712	5.88655	5.38938	5.46454	5.61661	5.68777
5.62459	5.38436	4.7124	5.963	5.48654	5.62762	5.61798	5.83785	5.36136	5.11621	5.61204	5.94901	5.87642	5.92419	5.52955	5.78152	5.91214	5.93052	5.73433	5.92972	6.28317	5.52672	6.28318	5.63267	5.98984	5.79847	5.83788	6.03238	5.58655	6.28318	5.18615	5.56585	5.78742	5.24142	5.82143	5.43505	5.67852	5.70477	5.92582	5.3234	5.68428	5.81975	5.97975	5.83255	5.87091	5.56259	5.29512	5.44003	5.77352	5.7441
5.6611	5.34251	5.38144	5.19355	5.44171	5.36975	5.54092	5.39565	5.47936	5.07371	5.4008	5.74496	5.79124	5.96855	5.74745	5.53265	5.82188	5.68528	5.8185	5.88274	5.87591	5.54348	5.59425	5.78633	5.9072	5.7462	5.88406	5.58608	5.33091	4.81824	5.13172	4.99176	5.05641	6.28317	5.89721	5.46408	5.86711	5.79501	5.99104	5.84831	5.82794	5.77297	5.90133	5.90299	5.88083	5.19809	5.01337	5.47483	5.84605	5.86569
5.83651	5.46625	5.14116	5.17479	5.29313	5.19892	5.24325	5.40107	5.4173	5.18661	4.90662	5.69408	5.39556	5.97119	5.75778	5.53012	5.89799	5.50778	5.76339	5.70681	5.79588	5.74052	5.79661	5.79138	5.82434	5.93898	5.7086	4.80245	4.7124	4.7124	5.03534	5.32778	5.28744	5.19588	5.68497	5.50733	5.84835	5.95893	6.08291	6.09435	5.99868	5.67758	5.77878	5.9156	5.9017	5.07491	5.41787	5.58374	5.73628	6.02857
5.60255	5.64919	4.71303	4.87513	5.22759	4.86225	5.16844	5.66245	5.31492	5.2198	5.41022	5.76785	5.43364	5.71427	5.73572	5.84134	6.02149	5.94311	5.2045	5.63935	5.75857	5.37168	5.52013	5.94326	6.08525	5.28977	5.89523	4.82889	4.7124	4.71239	4.71239	4.93093	5.30231	5.59265	5.69252	5.76029	5.80041	5.23089	6.08604	6.08481	6.14441	5.92929	5.82203	5.91613	5.8155	5.44958	5.67268	5.74889	5.74844	5.97181
5.07227	5.44591	4.91021	4.7124	6.28318	4.71242	4.71249	5.82262	5.61571	5.37499	5.48666	5.72214	5.76296	5.60926	5.39616	5.67905	5.61838	6.28318	5.59174	5.73932	5.78628	5.26797	5.30355	6.00684	6.03229	5.88374	5.47836	4.7124	4.71239	4.71241	4.71239	4.71241	5.36685	5.70781	5.98571	5.98725	5.55199	5.88164	5.95855	6.06409	6.16331	6.08051	5.71711	5.8296	5.78865	5.65508	5.51543	5.55459	5.31698	5.7491
5.61433	5.46287	5.08716	4.7124	4.7124	4.7124	5.16121	5.70569	5.51945	5.52934	5.70076	5.40415	5.65505	5.44358	5.26917	5.57829	5.35708	5.49781	5.46618	5.69919	5.97708	5.23372	5.22646	5.67646	5.734	5.71119	4.91962	4.7124	4.71239	4.71239	4.71241	5.00734	6.28319	5.33718	6.07344	5.52747	5.58932	5.68356	5.89502	5.81007	5.98058	5.92565	5.86025	6.00608	5.73816	5.73237	5.60608	5.24055	5.54782	5.62466
5.27061	5.07341	6.28319	5.02685	4.93121	4.7124	5.05872	5.42788	5.43996	5.45669	5.63413	5.7939	5.6633	6.28318	6.28318	6.28318	6.28318	5.28685	5.47263	5.55551	6.08118	5.49802	5.22274	6.28319	4.9946	5.10413	4.71241	4.71239	4.71239	4.71239	4.71239	5.29506	5.48407	6.28319	6.1126	5.8719	5.90708	5.87939	5.82728	5.93196	5.8822	5.63643	5.9342	5.57802	5.53293	5.75505	5.61979	5.6209	5.50704	5.63166
5.36607	5.35925	5.31511	5.34181	5.10626	5.19351	5.26896	5.34817	5.30965	5.00554	5.49497	4.7124	5.53535	5.6996	6.28318	6.28318	6.28318	5.37544	5.35095	5.40542	5.90291	5.72428	5.55686	6.029	5.33648	4.7124	4.71241	4.71239	4.71239	4.71239	4.71239	5.10858	5.9583	5.86447	6.08387	5.97149	5.91207	6.01699	5.77568	5.85495	5.85356	5.81865	5.97979	5.76547	5.59496	5.83076	5.89157	5.53786	5.60036	5.60644
5.73082	5.5497	5.41367	5.61494	5.27821	5.31413	5.44855	5.2723	5.26705	4.71247	5.27913	4.87744	5.3437	5.42039	5.51956	6.28318	5.60573	5.72032	5.11122	5.73826	5.50112	5.39835	5.6263	6.12867	6.07256	5.65277	4.7124	4.71239	4.71239	4.71239	4.71239	4.71239	6.28319	5.85424	6.12788	6.01671	5.77495	5.99865	5.82808	5.7972	5.87948	6.08338	5.94899	5.55544	5.73894	5.88493	5.76832	5.75371	5.66909	5.71409
5.35573	5.46708	5.39322	5.35525	5.25566	5.26022	5.28055	5.21325	4.7124	5.00699	6.28319	5.22027	5.43622	5.04991	5.16476	5.48607	5.62347	5.59073	5.36444	5.60126	4.88257	4.7124	5.27823	5.78839	5.42695	5.26885	4.7124	4.91899	4.71239	4.7124	4.74484	4.71241	4.71241	5.09724	5.90311	5.7899	5.59307	5.90584	5.80053	5.92531	5.49222	5.95819	5.7684	5.61755	5.65652	5.72852	5.52861	4.7124	4.97582	5.17797
5.84434	5.60964	5.1057	5.15364	5.29198	5.26879	5.11916	5.14772	5.21829	4.71239	5.13854	5.20008	5.48001	4.96637	4.8653	5.42788	5.19866	6.28318	5.44167	5.48445	4.7124	4.7124	4.7124	5.33469	4.97885	4.7124	4.7124	4.7124	4.7124	4.7124	4.7124	4.82089	4.7124	4.71239	5.20442	5.71191	5.42826	5.77187	5.88508	5.92819	5.90088	5.73636	5.70701	5.78759	5.42753	5.63587	4.98027	4.7124	4.71239	4.92649
5.85714	5.62467	5.50798	5.34307	5.37575	5.12361	5.10265	5.33612	6.00789	5.3911	5.79953	6.28319	5.35571	4.98974	4.86944	4.96741	4.71244	5.40699	5.19613	5.07672	4.94701	4.7124	4.71278	5.34709	5.10509	4.71241	4.71241	5.07033	5.34976	4.71282	4.7124	4.91094	4.7124	4.71241	5.5947	5.64884	5.87768	5.57454	5.90626	5.95399	5.51903	5.8219	5.91045	5.8397	5.90872	5.71303	4.71283	4.71239	4.71239	4.7124
5.87063	5.60093	5.47936	5.30212	5.55518	5.38582	5.17615	6.28318	5.39304	5.69422	5.7242	5.99046	4.9281	5.26316	5.2798	4.7124	6.28318	4.91707	5.35919	4.7124	4.7124	4.71239	5.2402	5.5966	5.34481	4.97054	4.7124	5.03118	5.17688	4.7124	4.7124	4.7124	6.28319	4.97704	5.92498	5.71137	5.63027	5.8977	5.87767	5.88143	5.90799	5.8494	5.88182	6.05012	5.90228	5.55134	5.21626	4.76312	4.71241	4.7124
5.73846	5.63897	5.52334	5.65683	5.55243	5.59966	5.33344	5.59114	5.28042	5.64764	5.85778	5.89804	5.12759	5.52309	5.6241	4.71239	4.71239	4.71243	5.09328	4.7124	4.71239	4.7124	5.015	5.72316	5.35971	5.32358	4.71241	4.71242	4.71241	4.71239	4.71239	4.71239	4.71239	4.7124	5.52375	5.85924	5.90506	5.95571	5.95887	5.97627	6.03321	5.98958	5.79036	6.02218	5.97413	5.37221	5.54211	5.40984	5.33182	4.7124
5.76955	5.81947	5.90541	5.48217	5.35481	5.26951	5.39561	5.18853	5.41366	5.38818	5.58608	5.64835	5.37379	5.50888	5.93625	5.37118	5.35549	5.18342	5.32511	5.30401	4.71239	4.7124	5.04648	5.5777	5.34106	5.4474	5.01549	4.71241	5.1841	4.71239	4.71239	4.71239	4.71239	4.7124	5.15806	5.74763	5.97893	5.63542	5.76686	5.9566	6.00392	5.93506	5.92013	5.94373	5.96211	5.56056	5.37698	5.68022	5.96803	5.39192
5.88415	5.84948	5.7567	5.29095	5.16728	5.29013	5.05925	5.07543	5.24919	5.51587	5.9064	5.94108	6.00152	5.91597	5.53517	5.65596	5.43804	5.42998	5.71006	5.78759	4.7124	4.7124	4.78894	5.25677	5.16088	4.98325	5.26148	5.12493	4.86464	4.71239	4.71239	4.71239	4.7124	4.7124	5.15246	5.95005	5.57177	5.46987	5.56273	5.69647	5.79492	5.83543	5.89678	5.25089	5.30695	6.00528	5.6768	5.59953	5.52175	5.87434
6.00031	5.71414	5.69957	4.71239	5.56987	4.85549	5.29708	5.45993	5.62803	5.48134	5.50949	5.92933	6.10574	5.62998	5.7751	5.86893	6.28313	5.53125	5.88303	5.68754	4.71239	4.7124	4.7124	4.94955	4.7124	4.71239	4.71239	4.7124	4.7124	4.71239	4.71239	4.71239	4.71239	4.71239	5.43748	6.09363	5.77227	5.74347	5.56657	5.61925	5.89103	5.89674	5.9643	5.9142	5.9311	6.09027	5.86249	5.56224	6.01229	5.74034
5.87995	5.51929	5.83223	5.41563	6.06747	6.00728	4.7124	5.02083	5.42222	5.35678	5.94478	5.55963	5.93608	5.70248	5.88971	5.98872	5.98958	5.97878	5.60204	5.94789	4.7124	4.7124	4.7124	6.28319	4.7124	4.71239	6.28319	4.7124	4.71239	4.71239	4.71239	4.71239	4.71239	4.7124	5.69305	5.50028	5.68126	5.53121	5.49854	5.46448	5.8418	6.00862	5.92895	5.61061	5.65299	5.54264	5.6877	5.83733	5.98205	5.40244
5.70081	5.76614	5.75587	5.84781	5.60811	5.71148	5.82103	5.93718	5.57371	5.68114	5.70013	5.82879	5.60137	5.81099	6.28317	5.94303	5.5631	5.71185	5.72831	5.78115	5.23492	4.7124	4.7124	4.71244	4.71239	4.71239	4.91101	4.7124	4.71239	4.71239	4.71239	4.71239	4.71239	4.7124	5.67429	5.40693	5.66104	5.42899	5.60383	5.40133	5.47832	5.86464	5.79363	5.60378	5.61758	5.44713	5.67574	5.82279	5.99972	5.50657
5.76029	5.81313	5.7591	5.73339	5.86094	5.70273	5.69184	5.95139	6.05806	5.89126	5.75658	5.94131	5.71446	5.77487	5.9408	5.81933	5.89424	5.88395	5.62068	5.77161	4.7124	4.7124	4.7124	4.7124	4.71239	4.71239	4.7124	4.71239	4.71239	4.71239	4.71239	4.71239	4.7124	4.71242	5.79216	5.55544	5.60026	5.93626	5.46264	5.19516	5.48813	5.79699	5.85635	5.57081	5.59013	5.45856	5.7955	5.8037	5.72587	5.34575
5.84862	5.94705	5.53708	5.59227	5.96222	5.93333	5.70592	6.02663	5.97366	5.89994	5.89053	5.70379	5.61616	5.62796	5.64681	5.47171	5.82824	5.67167	5.64098	5.75813	4.7124	4.71239	4.7124	4.7124	4.71239	4.71239	4.7124	4.7124	4.71239	4.71239	4.71239	4.71239	4.7124	4.71239	5.57186	5.75044	5.92472	5.79863	6.04348	5.93813	5.70086	5.90327	5.7215	5.74904	5.6234	6.28319	5.85285	5.65983	5.73542	4.71242
5.79208	5.61364	5.74729	5.58798	5.73162	5.57346	5.55785	6.00023	5.89832	5.83521	5.78096	5.66686	5.67919	5.6757	5.92146	5.71739	5.42209	5.86535	5.51119	5.80445	4.71241	4.7124	4.71241	4.7124	4.71239	4.71239	4.7124	4.7124	4.7124	4.71239	4.71239	4.71239	4.7124	4.71242	5.46921	5.49534	5.58862	5.48126	6.05937	5.79393	5.82935	5.90801	5.86556	5.4931	5.84206	5.78312	5.71809	5.80156	5.2649	5.17495
5.58414	5.64034	5.82873	5.90431	5.92794	5.58799	5.85529	6.00229	6.00424	5.88673	5.79013	5.55713	5.8007	5.72508	6.02405	5.47861	5.7409	5.54683	5.63867	5.64243	5.04829	4.7124	4.7124	4.7124	4.71239	4.71239	4.7124	4.71239	4.7124	4.71239	4.7124	4.7124	4.7124	4.71241	5.59961	5.64745	5.87232	5.74069	5.96024	5.97856	5.81011	6.05825	5.5864	5.63182	5.71959	5.77541	5.56137	5.70228	5.62256	5.54803
5.64715	5.39276	5.70358	5.88792	6.28318	5.59007	5.67144	5.91095	5.8514	5.79049	5.73954	5.58756	5.53728	5.56333	5.709	5.98672	5.81054	5.63773	5.43564	5.7257	5.17661	5.06626	4.7124	4.92098	4.71239	4.71239	5.34284	4.7124	4.7124	4.7124	4.7124	6.28319	4.7124	5.37462	5.83492	5.97625	5.96537	5.55276	5.74621	6.03402	5.81771	5.97571	5.84638	5.78864	5.90585	5.77971	5.74947	5.70534	5.56607	5.39502
5.62527	5.21394	5.96168	5.69791	5.55523	5.56729	5.86776	6.00471	5.68267	5.77477	5.56652	5.61945	5.57412	5.82816	5.49681	5.67122	5.62219	5.34593	5.10388	5.72435	5.22092	5.04382	5.00238	4.7124	4.71239	4.71239	5.37591	4.7124	4.7124	4.71239	4.71239	4.7124	4.97985	5.39303	5.99455	5.98517	5.98915	5.55095	5.86091	5.97319	5.83754	5.76018	5.9696	5.78751	5.69869	5.74012	5.60479	5.51822	5.58859	5.40966
5.67802	5.59268	5.98297	5.778	5.9999	5.88475	5.965	5.50795	5.52245	5.86378	5.50846	5.8962	5.81458	5.49347	5.83553	5.93663	5.95006	5.42233	5.37068	5.76952	5.20381	4.7124	4.7124	4.71239	4.71239	4.71239	5.32424	4.7124	4.7124	4.71239	4.7124	5.13774	5.18466	5.73771	5.99267	5.9775	5.89999	5.87527	5.8129	5.77745	5.83604	5.78173	5.77743	5.70286	5.62214	5.68149	5.78788	5.69285	5.67689	5.59762
5.84157	5.74276	6.01047	5.94319	5.68269	5.75981	5.82685	5.88697	5.8024	5.95739	5.88373	6.0242	5.80893	5.95554	5.98884	6.06899	5.45393	5.94558	5.47993	5.65144	5.20486	4.71241	4.71239	4.7124	4.7124	4.7124	5.25987	4.71241	4.71242	4.71239	4.7124	5.41732	5.6161	5.85985	5.94775	5.72765	5.80629	5.89747	5.96463	5.84567	5.8648	5.77332	5.66805	5.75442	5.6401	5.8096	5.77274	5.68403	5.66091	5.59585
5.76559	5.70194	6.10047	5.91622	5.9633	6.06169	5.48527	5.6936	5.61703	5.76709	5.85017	5.88302	5.83559	5.87096	5.96152	6.11342	5.56676	5.61303	5.59898	5.87144	5.19748	5.02211	4.71241	4.71241	4.71239	4.98216	6.28319	5.12287	5.2209	4.71239	4.71239	4.7124	5.21857	5.91441	5.90777	5.70538	6.00558	5.9421	5.51457	5.77714	5.80887	5.7539	5.75672	5.80995	5.85231	6.28319	5.64694	5.5365	5.7704	5.58256
5.91437	5.90496	6.09651	5.99875	6.0803	5.99181	5.65253	5.75778	5.49935	5.94762	5.60955	5.66413	5.80937	6.04185	5.9627	5.93286	5.62951	5.74458	5.96948	6.04456	5.99084	6.05822	5.18367	5.16225	4.71239	5.06629	5.48891	5.36769	5.38399	5.08061	5.0597	4.7124	4.7124	5.60446	5.8697	5.82307	5.98606	5.91657	5.98353	5.92791	5.72644	5.9499	5.74901	5.78554	6.28319	5.82783	5.59194	5.63901	5.7089	5.60409
5.83668	6.09652	6.07206	6.00345	5.95729	6.28318	5.64211	5.91374	5.53488	5.50482	5.50945	5.71152	5.69016	5.9815	6.1123	5.79204	5.74602	5.77885	5.96652	5.98576	6.04465	6.07716	6.12991	5.4044	4.98599	5.06808	5.44072	6.28319	5.57789	5.39958	5.06449	5.09562	4.7124	5.93341	5.99542	6.01654	6.02944	5.85437	5.86986	5.89516	5.76746	5.85976	5.41255	5.76518	5.77521	5.83768	5.56985	5.64064	5.70265	5.44965
6.00204	5.29776	6.00849	6.15892	6.28318	6.28318	5.66418	5.73311	5.62649	5.75365	5.58588	5.74395	5.87449	5.92149	5.85579	5.32596	5.71377	5.91328	5.86151	5.80988	5.70919	5.95713	6.04284	5.74628	5.19036	5.3686	5.55994	5.47198	5.48591	5.53057	5.14016	5.3313	5.41391	6.00364	5.89908	5.9324	6.04037	5.82151	5.82372	5.95059	5.53731	5.77376	5.77155	5.95248	5.72559	5.63045	5.57895	5.79422	5.74997	5.61355
6.15151	6.0545	6.10514	5.98353	5.79953	6.28318	5.66606	5.58788	5.73166	5.77474	5.71795	5.84367	5.91617	5.41382	5.72865	5.71478	5.75452	5.73945	5.98512	5.84521	5.73239	5.91656	5.8806	5.96937	5.94591	5.85294	6.01048	5.81792	5.85003	5.9409	5.5616	5.92125	5.85868	5.95891	5.98408	6.01002	6.06903	6.01216	5.50145	5.92647	5.49434	5.65531	5.91638	5.94244	5.70324	5.67748	5.77286	5.618	5.7433	5.48292
6.12411	6.11626	6.09124	5.65984	5.68984	5.73574	5.69407	5.61895	5.70224	5.77472	5.75618	6.0332	5.77673	5.43325	5.21111	4.71245	5.11344	5.30145	5.80015	5.94485	5.90012	5.8375	5.7628	5.92432	5.91569	5.78974	5.95266	5.65321	6.06161	6.04055	5.98544	5.99432	6.01783	5.96417	5.57517	5.86524	5.91366	5.86944	5.84074	5.90201	5.31852	5.11511	6.04353	5.95129	5.85042	5.70335	5.36554	5.36704	5.49624	5.26146
5.89517	6.07345	5.78131	5.68803	5.63369	5.61647	5.6263	5.65858	5.74144	5.60089	5.73586	5.87134	5.70946	5.45851	5.3491	4.7124	4.7124	4.71248	5.15576	4.7124	5.61878	5.8646	5.61743	5.79428	5.77771	5.86976	5.84348	6.00104	6.02091	6.01532	5.81678	5.95906	5.99684	5.96006	5.94757	5.9232	5.85635	5.89322	5.87384	5.55858	5.67733	5.99154	6.10872	5.74728	5.74638	5.42102	5.43269	5.31278	5.28656	5.25229
6.05388	5.97303	5.73222	5.70019	5.489	5.69138	5.59239	5.4316	5.69161	5.72539	6.09932	5.76198	5.71178	5.35644	5.0912	4.7124	4.7124	5.13445	5.21169	5.457	5.58778	5.7805	5.78702	5.73921	5.72137	5.79715	5.86	5.84169	5.94213	6.00417	5.76014	5.81802	5.97772	6.00545	5.99373	5.98768	5.96347	5.92307	5.78855	5.4096	5.45826	5.86545	5.98432	5.79703	5.77566	5.75038	5.32507	5.40148	5.40584	5.17222
6.07928	5.66253	5.68988	5.65949	5.53795	5.43799	5.58138	5.40268	6.0374	6.14132	6.05565	5.60636	5.60605	5.46765	5.21663	5.06525	5.06356	5.33883	5.26985	5.45211	5.63255	5.63924	5.67883	5.2057	5.74061	5.83872	5.88951	6.09742	6.11776	5.90859	5.96621	6.00121	5.98817	6.07204	6.02047	6.03268	5.92228	5.6795	5.58162	5.63099	5.42636	5.67714	5.79593	5.80312	5.89515	5.58418	5.69404	5.45801	5.12616	5.21192
5.89447	5.65574	5.63168	5.50297	5.76806	5.97951	5.43255	5.8729	6.08175	5.18432	5.62196	5.45676	5.50841	5.54221	5.10904	4.71241	4.95333	5.2214	5.22146	5.4456	5.43817	5.49596	5.67639	5.67413	5.74669	5.68147	6.01404	5.32855	6.08263	5.97886	5.48967	5.52294	5.94393	5.5726	5.97741	6.01979	6.04777	5.97397	5.70162	5.70206	5.61252	5.74257	5.83964	5.94174	5.95794	5.49744	5.6395	5.40532	5.32846	5.37264
5.70381	5.61757	5.73854	5.86952	5.81571	5.95375	5.46063	6.05953	6.11429	5.45748	5.19971	5.06599	5.12659	4.91118	5.23881	4.7124	5.35341	5.45766	5.33826	5.53015	5.47627	5.50142	5.55844	5.64586	5.43891	5.42819	5.90133	6.03529	6.00125	5.78857	5.80029	5.83126	5.50511	5.96853	5.59155	5.80484	6.10315	5.92161	5.81168	5.70159	5.7858	5.92315	5.89353	5.88544	5.94699	5.73164	5.77889	5.53999	5.4672	5.47971
5.62895	5.73974	5.75951	5.88079	5.7997	5.75329	6.00254	6.12105	6.09722	5.40066	4.94376	4.7124	4.71243	4.7124	4.71239	5.43098	5.47757	5.57442	5.4205	5.4739	5.5249	5.41785	5.5827	5.8234	5.4424	5.33717	5.95243	5.86818	5.96064	5.76265	5.99283	5.90826	5.55528	5.51238	5.83144	5.86626	5.85757	6.05104	5.69463	5.87985	5.88471	5.88472	5.83434	5.73711	6.0162	5.88305	5.67283	5.61899	5.392	5.53495
5.89986	5.58959	5.74494	5.82543	5.74379	5.91635	6.14339	6.16647	5.69425	4.71242	4.71253	4.7124	4.7124	4.71239	4.7124	4.7124	5.31849	5.62025	5.41846	5.33303	5.58884	5.43287	5.57895	6.08132	5.90267	5.98692	5.99818	5.59333	5.68927	5.55219	5.98312	5.94449	5.71746	5.7249	5.94615	5.92053	6.11722	6.08173	5.91897	5.92344	5.84661	5.94017	5.72678	5.99124	5.78484	5.89616	5.79142	5.58353	5.7473	5.80653
5.85375	5.8938	5.74423	5.84154	5.83077	6.10242	6.12654	6.09003	6.12182	5.72314	4.71242	4.71241	4.71239	4.71241	4.7124	4.7124	5.81722	5.96977	5.78752	5.63108	5.63654	5.69695	6.04183	6.12429	5.89741	6.05134	6.06503	5.61158	5.69535	5.61486	5.82661	6.01629	5.8016	5.925	6.04725	6.28305	6.24924	6.00547	5.948	5.68715	5.55416	5.94468	5.82975	5.60342	5.90565	6.05547	5.67487	5.48541	5.67406	5.57365
5.93645	5.65939	5.87919	5.94125	6.06716	6.14908	6.07797	5.86484	5.94642	5.72322	5.05604	4.98	4.99784	4.71243	4.71241	5.91848	5.99374	5.57672	5.47283	5.85599	5.88125	5.99442	5.47869	5.9203	5.59765	5.9441	5.58364	5.62807	5.74247	5.69787	6.0112	5.81782	5.83308	6.18916	6.15053	6.12215	6.0874	5.79951	5.75928	5.60357	5.65217	5.81464	5.71178	5.61114	5.91263	5.98953	5.7705	5.62938	5.82924	5.89964
5.72171	5.5159	5.57875	5.86023	6.10038	5.2983	5.12428	5.49812	5.8865	5.73536	5.9411	5.8062	5.57048	5.19358	4.7124	5.76669	5.79729	5.78488	5.92004	5.51194	5.94594	6.03455	5.95549	5.54074	5.88566	5.70614	5.70357	5.72857	5.60812	5.46909	5.60696	5.7769	5.9112	6.20888	6.04031	5.98754	5.90435	5.81474	5.78737	5.52336	5.85021	5.96629	5.87985	5.55032	5.79288	5.93448	5.77283	5.75245	5.96534	5.99157
5.527	5.35584	5.6777	6.05581	6.04106	5.51241	5.67231	5.81557	5.75126	5.83086	5.85672	5.83563	5.93717	5.70421	5.65124	5.72773	5.83463	5.63754	5.73138	5.51668	5.82804	5.537	5.98918	5.99968	5.99683	5.63414	5.62358	5.79639	5.63786	5.52353	5.76912	5.95094	5.98686	5.88546	5.93223	5.91906	5.86395	5.8316	5.78104	5.89351	5.97883	5.85802	5.94811	5.07654	5.81322	5.54266	5.80193	5.56248	6.08562	6.20009
4.97544	5.39089	6.03951	6.01879	5.84598	5.88334	5.87147	5.58252	5.60675	5.76717	5.79804	5.73204	5.61861	5.57615	5.86164	5.81911	5.994	5.87706	5.74733	5.54484	5.56476	5.87794	5.97154	5.87844	5.87252	5.99081	5.56412	5.63145	5.66016	5.46936	5.81013	5.98486	5.90289	5.73394	5.81923	5.86931	5.77234	5.78219	5.56729	5.97424	6.04423	5.88475	5.75813	5.36921	5.19491	5.46791	5.8554	5.72691	6.05401	6.17798
5.19882	5.8446	6.07026	5.73079	5.63834	5.85547	5.89774	5.68779	5.91253	5.54263	5.92384	5.68579	5.66624	5.56237	5.59053	5.83777	6.04927	5.77242	5.6418	5.67663	5.60427	5.67045	5.92222	5.8991	5.54402	6.00004	5.7887	5.52721	5.41398	5.52067	5.59873	5.80638	5.94248	5.76814	5.88532	5.81722	5.64703	5.93312	5.98537	6.11258	5.71396	5.93407	5.69571	5.48832	5.51119	5.74629	5.84572	5.83169	5.98798	6.15201
5.59664	5.83779	5.86798	5.76806	5.70381	5.8327	5.70524	5.97603	5.93156	5.85706	5.99362	5.99342	5.95254	6.03187	5.82219	6.28318	5.67268	5.6035	5.89476	5.5198	5.96296	5.78507	5.92665	5.5907	5.69007	5.72248	5.44811	5.85591	5.86662	5.54559	5.77543	5.83567	5.81856	5.81937	5.90329	5.75807	5.87683	5.88713	6.05794	5.5904	5.84298	5.65246	5.81869	5.39296	5.44687	5.57703	5.75172	5.78418	5.85695	5.19295
5.59684	5.19922	5.90229	6.01727	5.88393	5.97232	6.09286	6.03816	5.90069	5.85823	5.85415	5.93769	5.93762	5.93372	5.62294	5.94936	5.73252	5.81205	5.98294	5.51038	5.9171	5.93543	5.78178	5.94698	5.66579	5.72079	5.64945	6.05675	5.57486	5.65814	5.84584	5.87893	5.62246	5.74914	5.79541	5.5894	5.80537	5.84829	5.8514	5.54823	5.76028	5.80164	5.70796	5.61002	5.6576	5.57235	5.71856	5.76083	5.79782	5.93685
5.76019	5.5357	5.8379	5.86276	5.7091	5.95786	5.92678	5.88005	5.99467	5.9176	5.89056	6.02894	5.89804	5.88028	5.52603	5.6879	5.9543	5.86292	5.93258	5.97121	5.85592	5.80107	5.84285	5.89919	5.65009	5.62833	5.78248	5.93997	5.6406	5.83373	6.03719	5.70895	5.95846	5.85829	5.4839	5.74774	5.89257	5.86847	5.91098	5.9866	5.57661	5.60271	5.63576	5.91262	5.45982	5.02881	5.83617	5.7569	5.8154	5.82269
5.85421	5.73983	5.81272	5.83499	5.77189	5.95507	5.86054	5.77104	6.02286	5.48509	5.94223	5.79487	5.74684	5.84565	5.81541	6.00206	5.90852	5.9545	5.9168	5.95431	5.80491	5.85303	5.8714	5.81142	5.88962	5.7237	5.76583	5.70913	5.74698	5.47785	6.00556	5.79072	5.92693	5.75784	5.69562	5.80334	5.9043	5.87637	5.86494	5.57132	5.95193	5.92923	5.7965	5.57908	5.82343	5.41624	5.79047	5.7224	5.79574	5.88877
5.69653	5.67873	5.64316	5.64778	5.64458	5.71641	5.9547	5.98739	5.8067	5.72006	5.71857	5.83957	5.97873	5.89394	6.02088	5.98995	5.88789	5.87158	5.76509	5.92364	5.77202	5.72535	5.86392	5.87236	5.86622	5.73761	5.73163	5.77522	5.7334	5.92107	6.05617	5.84019	6.05248	5.80794	5.68033	5.93209	5.95555	5.98041	5.91829	5.97662	5.85347	5.94539	5.92461	5.76238	5.82625	5.70262	5.68324	5.73922	5.8421	5.7879
5.73715	5.5236	5.65018	5.72832	5.71032	5.84021	6.02572	5.85201	5.62027	5.84746	5.82778	6.05641	5.8476	5.96911	6.02891	5.82169	5.86986	5.79664	5.79539	5.84097	5.89809	5.69815	5.6741	5.76275	5.80348	5.92433	5.77204	5.80243	5.71754	5.58746	5.98883	5.98358	5.88138	5.92323	5.85129	5.56024	5.5027	5.95923	6.00991	6.02004	5.95982	5.95316	6.05749	5.9304	5.98204	5.71302	5.79569	5.87577	5.95654	5.75781
5.87009	5.72222	5.81744	5.11548	5.8757	6.01298	5.96243	5.79582	5.65747	5.81954	5.87607	6.0782	5.97845	5.94408	5.84303	5.84109	5.79233	5.80279	5.77775	5.85362	5.75125	5.63191	5.80149	5.7815	5.99086	5.82051	5.97615	5.74529	5.65198	5.90866	5.80261	5.78466	5.60615	5.87286	5.86074	6.05629	5.81202	6.00448	6.11758	5.89456	5.78454	6.02273	5.96837	5.95425	5.28964	5.59081	5.76947	5.91757	5.9405	5.84736
5.96428	5.87175	5.78598	5.71734	5.09926	5.92533	5.83673	5.79577	5.74638	5.70119	5.90015	5.90498	5.89435	5.84237	5.8098	5.72961	5.69901	5.80304	5.65949	5.81402	5.63633	5.68571	5.73787	5.7589	5.7729	5.87403	5.81324	5.72123	5.57957	6.08904	5.86328	5.92391	5.50335	5.61093	5.5972	5.96277	5.97046	5.63373	5.93464	5.76924	5.9766	5.87756	6.00585	5.95544	5.87276	5.97532	5.86862	6.05136	5.74476	5.77797
5.89486	5.55074	5.36768	5.57262	5.78046	5.88316	5.84378	5.67486	5.70475	5.89307	5.89524	5.88303	5.86594	5.7997	5.67435	5.54358	5.73428	5.77011	5.88579	5.83539	5.77772	5.74224	5.75631	5.85773	5.79897	5.73079	5.79589	5.57538	5.86173	5.55176	5.62491	5.74969	5.7323	5.59351	5.91696	5.78073	5.96354	6.07501	5.6143	5.64038	5.57971	5.78613	5.79122	5.82114	5.79622	5.79553	5.8769	5.94027	6.04643	6.04601
5.84446	5.66266	5.66274	5.59926	5.77195	5.80364	5.79167	5.85893	5.88893	5.9291	5.84909	5.81048	5.7267	5.76723	5.80417	5.83719	5.73326	5.72045	5.80301	5.84142	5.75877	5.77387	5.83281	5.78175	5.88962	5.86867	5.8271	6.06965	5.91365	5.64342	5.88517	5.44909	5.90815	6.00091	5.83262	5.79764	5.91034	5.59122	5.82195	5.75186	5.60851	5.63876	5.76561	5.78511	5.76615	5.73055	5.7784	6.09265	6.00996	5.69111
5.81806	5.85548	5.73567	5.85073	5.78114	5.84341	6.00129	5.9518	5.9019	5.85936	5.8081	5.76241	5.70281	5.6986	5.90315	5.87679	5.77255	5.76916	5.82069	5.89591	5.87994	5.78292	5.7478	5.88256	5.87638	5.9376	6.02946	5.97897	5.85997	5.65431	5.99992	5.97604	5.92798	5.68714	5.85219	5.7385	5.88387	5.9967	5.5131	5.9324	5.42821	5.67374	5.95667	5.83757	5.84333	5.71521	5.83108	5.82842	5.85369	5.89938
5.99968	5.91264	5.91588	5.9247	5.98981	5.96397	6.00101	5.90521	5.84873	5.84221	5.75032	5.7305	5.70301	5.74333	5.84657	5.92567	5.64448	5.82337	5.83094	5.87271	5.91045	5.79182	5.73094	5.86597	5.89874	5.94789	6.05703	5.76212	5.8028	5.83537	5.9435	5.93191	5.94799	5.86054	5.82421	5.87617	5.75413	5.94038	5.87736	5.92726	5.98521	5.90521	5.92767	5.96339	5.94157	5.91789	5.81432	5.65724	5.72765	5.84372
6.0484	5.94646	5.95083	5.91385	5.9714	5.89414	5.89985	5.84235	5.84409	5.83291	5.78884	5.82004	5.82912	5.82237	5.77899	5.82174	5.78111	5.86445	5.90704	5.8965	5.88731	5.88217	5.83225	5.83706	5.85593	5.78868	5.86902	5.7656	5.84914	5.72922	5.66396	5.84065	5.93679	5.56649	5.7825	5.65292	5.76622	5.77023	5.83152	6.00262	5.86535	5.56486	5.67324	5.97674	5.83983	5.91684	5.81759	5.62469	6.01096	5.75567
6.01948	5.96257	5.94395	5.91856	5.92131	5.84993	5.84829	5.76605	5.8369	5.88037	5.89879	5.86871	5.88344	5.7661	5.92733	5.93428	5.85285	5.93067	5.90548	5.8426	6.00168	5.84891	5.81949	5.56303	5.68173	5.7915	5.86056	5.97418	5.7693	5.84681	5.75886	5.68164	5.85509	5.90627	5.86513	5.86456	5.7808	5.82138	5.75773	5.82861	5.5793	5.84328	5.36152	5.67098	5.7201	5.77025	5.78351	5.7457	5.99052	5.63892
5.98555	6.02712	5.98818	5.92216	5.8535	5.80141	5.79777	5.77142	5.87345	5.94824	5.94256	5.87152	5.93982	5.92172	5.88224	5.97177	5.9292	5.93041	5.86424	6.00357	5.93876	5.87449	5.71346	5.43258	5.59889	5.90217	5.93027	5.9614	5.75147	5.93188	5.78742	5.9183	5.76846	5.89172	5.87284	5.88105	5.81399	5.78432	5.60464	5.85269	6.03651	5.77506	5.70924	5.78644	5.73157	5.84466	5.95738	5.80489	6.00899	5.79516
5.99921	6.01965	6.00312	5.92994	5.85074	5.82703	5.78087	5.8028	5.8967	5.95747	5.95694	6.02681	5.95125	6.03911	5.96444	5.9734	5.98953	5.97039	5.93101	6.10472	6.03337	5.90766	5.41307	5.33147	5.80771	5.97544	5.96739	6.05719	5.75845	5.78558	5.78688	5.87158	5.77142	5.935	5.84109	5.74066	5.79971	5.81164	5.7363	5.75603	5.86892	5.99955	5.77464	5.84758	5.77997	5.89142	5.9243	5.86483	5.97207	5.8399
6.00056	5.9789	5.95534	5.86774	5.85665	5.79212	5.81482	5.89991	5.9488	5.99987	5.94401	6.06019	6.04202	6.01334	6.04441	5.98564	5.95726	6.05712	6.08736	6.1505	5.30395	5.85205	5.80028	5.81713	5.68622	5.52418	5.959	5.94651	5.35269	5.65823	5.84025	5.89543	5.65073	5.74355	5.81215	5.93107	5.92577	5.81119	5.71483	5.42899	5.85004	6.00923	5.5863	5.98418	5.85614	5.87123	5.91623	5.82759	5.88161	5.72203
6.00362	5.96783	5.98188	5.84966	5.87855	5.80329	5.86366	5.91927	5.995	6.00656	6.03271	6.01326	6.02203	6.01321	6.01836	5.95932	5.9979	6.12402	5.30271	5.34337	5.33036	5.8366	5.44281	5.86358	5.8427	5.95	5.91684	5.96246	5.95721	5.83982	5.82364	5.80412	5.82464	5.9196	5.95335	5.99359	5.76674	5.66918	5.70521	5.75953	5.82625	5.92684	5.79605	5.99124	5.80773	5.85751	5.95828	5.90346	5.80596	6.02019
5.96283	5.93489	5.93337	5.88583	5.83952	5.91285	5.92892	6.00924	5.98101	5.97303	6.00436	5.98438	6.00941	5.99225	6.00112	6.01908	6.09028	5.35585	6.20214	6.08452	5.94088	5.39635	4.71241	5.47601	5.65792	5.86585	5.91036	5.77819	6.04877	5.76121	5.78541	5.90048	5.91817	5.94265	5.86294	5.86989	5.6807	5.49346	5.97894	5.52147	5.8291	5.77839	5.90144	5.86536	5.94791	5.75783	5.92211	5.92411	6.02932	6.045
5.90004	5.86431	5.9196	5.90313	5.91824	5.94756	6.03075	5.93632	5.9777	5.89769	6.01833	6.05297	6.03418	6.05257	6.04861	6.15354	6.07358	6.1516	6.1061	5.87769	5.65833	5.53286	4.7124	4.7124	5.48025	5.74807	5.98207	6.06229	6.08217	5.88984	5.98372	5.8548	5.98571	5.94734	5.8818	5.75401	5.54744	5.87132	5.88879	5.64574	5.76525	5.683	5.72175	5.95349	5.88903	5.86863	6.01957	6.06258	5.96011	6.01301
5.91415	5.93394	5.94776	5.90608	5.98351	5.94485	6.04729	5.98549	5.95671	5.9781	6.05743	6.0178	6.07424	6.18022	5.2655	5.58514	5.90867	5.58467	5.94552	5.58562	5.32942	5.3615	4.8693	4.7124	5.09396	5.57904	5.81905	6.01289	6.00809	5.90543	6.02374	5.9623	5.88676	5.79792	5.76696	5.7878	5.60323	6.11049	5.91644	5.77869	5.52285	5.63122	5.72103	5.76373	5.92633	6.00762	5.96488	6.06156	5.18708	5.72815
5.94689	5.99644	5.99897	6.02399	5.94857	5.91334	5.95359	5.98396	6.02945	6.04121	6.06167	6.08384	6.06606	6.18769	5.90188	6.06471	6.04662	5.88785	5.44017	5.38806	5.54981	5.42278	5.16152	4.71243	4.71248	5.64184	5.76789	6.00722	5.84928	5.78279	5.86289	5.9538	5.78337	5.8743	5.95833	5.73633	5.49983	5.8811	5.73272	5.85345	5.71179	5.68041	5.6258	5.90535	6.06757	5.96657	5.97327	5.9925	5.96979	5.9827
6.03896	6.04125	5.99127	6.02658	5.98178	5.96509	5.97826	6.02914	6.05317	5.26077	6.07323	5.22545	6.10406	5.13249	5.00714	5.62066	5.86879	5.17526	5.34823	5.39282	5.49846	5.46936	5.18331	5.09763	5.34604	5.45531	5.7721	5.91176	5.63937	5.66013	5.68207	5.88499	5.97623	5.74797	5.77087	5.8025	5.72882	5.85036	5.70185	5.72551	5.73971	5.91459	5.92407	6.02154	6.08514	5.98971	5.96427	6.03876	6.09784	6.08574
5.30199	6.05745	6.00897	6.01869	6.02142	5.97727	5.98647	6.00371	6.05196	6.02012	5.14935	5.89774	5.92479	5.84596	5.49644	5.4121	4.71246	5.13182	5.37239	4.7124	5.01861	5.50646	4.98594	5.33407	5.19557	5.17688	5.41085	5.68432	5.98638	5.69442	5.85579	5.67705	6.04304	5.87388	5.97382	5.91545	5.90745	5.89847	6.05413	5.99893	5.9751	6.00543	6.02782	6.01644	6.01877	6.05641	5.82469	6.07366	6.04819	5.95785
5.30755	6.09484	6.1227	6.08634	6.00224	5.23293	5.19047	5.1703	5.1576	5.79108	5.80395	5.82315	5.75607	5.74218	5.83224	5.41618	5.25085	5.18089	5.19403	5.25153	4.7647	5.11538	5.23149	5.32474	5.44678	5.18024	4.71252	5.2929	5.83759	5.58387	5.90863	5.71549	5.83177	5.92562	6.06779	6.06837	5.71974	5.95627	6.02966	6.01242	6.01081	5.99233	5.92792	5.99961	6.13436	6.02776	6.02939	6.0508	5.92607	5.88792
6.09771	6.0682	6.09422	6.02215	5.25467	5.1874	5.14467	5.70225	5.73133	5.76835	5.78169	5.78352	5.7384	5.57497	5.61124	5.46898	5.3979	5.3859	5.49919	5.58154	5.37369	5.35398	5.23649	5.4641	5.61257	5.20448	5.07652	4.7124	5.76959	5.60237	5.92781	5.8175	5.7355	5.89653	5.91636	5.96353	5.91968	5.84489	6.00795	5.99741	6.03922	5.97438	6.01062	5.95985	6.02397	5.98819	6.02102	5.47465	5.87235	5.81397
6.10484	6.08666	6.01945	6.10771	5.25966	5.92664	5.79065	5.57153	5.59277	5.69711	5.69521	5.66676	5.71331	5.73521	5.88902	5.50579	5.24681	5.50452	5.5104	5.5446	5.49695	5.52004	5.54843	5.57765	5.04733	4.93233	5.26252	4.71249	5.76848	5.71101	5.81633	5.6988	5.63985	5.73943	5.938	5.96617	6.08415	5.91708	5.98631	5.92959	6.01961	6.03338	6.1007	5.9772	6.00836	5.98698	5.96035	5.85317	5.78392	5.88389
6.10871	5.96155	6.04564	5.27389	5.99619	5.89354	5.76142	5.71425	5.67106	5.66076	5.6195	5.84977	5.79678	5.78833	5.73584	5.83802	5.20592	5.51888	5.57163	5.56546	5.49481	5.43568	5.71493	5.52687	5.34278	5.3733	5.26147	5.73042	5.87668	5.74413	5.79908	5.84663	5.37137	5.29203	5.97616	6.06618	6.09776	5.28059	6.01864	5.91166	6.01126	5.93372	5.97404	6.03995	5.98928	5.92701	5.78572	5.96236	6.11395	5.98532
6.03651	5.9202	5.20101	6.02905	5.97634	5.8822	5.7136	5.64159	5.71548	5.87158	5.83138	5.87082	5.81819	5.35065	5.6251	5.66079	5.3562	5.6075	5.62212	5.82301	5.67959	5.73966	5.82069	5.69339	5.36106	5.74059	5.83204	5.87263	6.00662	5.51773	5.63362	5.96399	5.42184	5.81226	6.054	6.09019	5.99875	5.99145	6.04666	5.8308	5.99635	5.89731	6.02676	5.93789	5.97629	5.81516	5.93866	6.08215	5.92424	5.21879
5.26245	5.77616	5.80976	5.79508	5.81629	5.86484	5.83442	5.88866	5.8115	5.87706	5.87896	5.85689	5.79198	5.74306	5.73871	5.64898	5.58596	5.73499	5.9959	5.94428	5.85433	5.90681	5.73852	5.63488	5.58173	5.73991	5.72484	5.65221	5.48257	5.33051	5.55638	5.99409	6.02198	6.05903	5.97322	6.02162	5.91737	5.90413	6.017	5.92331	5.97097	5.47544	5.93989	5.6585	5.92255	5.83206	5.99816	6.09747	6.04516	5.90499
5.97537	5.84949	5.78557	5.85307	5.90066	5.89872	5.86745	5.88634	5.85488	5.91483	5.89462	5.89273	5.80726	5.79419	5.65238	5.54953	5.89962	5.90374	5.96967	5.94345	5.19099	5.67582	5.59944	5.46377	5.60783	5.67895	5.80759	5.66514	4.96659	5.00202	5.54588	6.07731	6.11055	5.84815	5.94001	5.94501	6.05163	5.97689	5.90587	5.93501	5.81739	6.04204	5.80186	5.93494	5.71254	5.90727	5.25605	5.97313	6.15374	6.03049
6.01317	5.79232	5.82211	5.91401	5.88542	5.83171	5.80699	5.89462	5.95324	6.01366	5.98847	5.88108	5.85887	5.75165	5.61093	5.61259	5.94041	5.95307	6.04382	5.76739	5.97199	5.73496	5.77883	5.7365	5.56587	5.807	5.59584	5.58939	5.22634	5.19134	5.6073	5.7619	6.05898	5.87094	6.01293	5.95306	6.01675	5.99474	6.02415	5.9926	5.87598	5.9777	5.90803	5.89493	5.91565	6.16645	6.10969	6.13118	6.11513	6.17202
5.99411	5.80404	5.83525	5.75994	5.78828	5.87216	5.84004	5.95967	5.97668	5.24522	5.97472	5.83866	5.98251	5.93692	5.75049	5.946	5.9252	5.99941	5.82704	5.63584	6.04964	5.90537	5.9031	5.82065	5.55934	5.80173	5.67852	5.49775	5.81144	5.96033	5.99978	5.75256	6.1254	6.11159	5.29384	6.00769	5.96194	6.08055	6.03725	6.00332	6.00301	5.99801	5.94523	5.85812	6.03844	6.03874	6.06198	6.0524	6.1226	6.14959
6.01082	5.97709	5.94877	5.92799	5.72272	5.88604	5.91351	5.95744	6.00297	6.02907	5.24055	5.92149	5.85381	5.22824	6.04676	5.78421	5.90869	5.77262	5.86792	5.93283	6.00517	6.0459	5.91006	5.80891	5.74508	5.65514	5.26961	5.99057	6.03652	5.96669	6.01718	5.95679	6.07627	6.16326	5.22935	6.0502	6.01092	5.97985	5.31015	5.9406	5.7495	5.93697	5.88687	5.85727	6.0429	6.04941	5.95067	5.98641	6.06791	6.0969
5.25628	5.96038	6.05319	6.02949	6.01972	5.23656	6.0253	6.0144	5.86684	6.0425	6.00693	5.29014	6.0017	5.25903	6.1164	5.75521	5.83089	5.27422	6.0405	5.97985	5.96403	6.08959	5.82534	5.68278	5.62617	6.01451	6.05164	5.99386	5.95817	5.89789	5.8892	6.0444	6.01641	6.04188	5.18033	6.02031	6.10367	5.98205	6.0421	5.86912	5.76286	5.91782	5.94033	5.97757	5.83308	6.16313	6.03503	5.87886	5.99548	6.0269
6.01392	5.24231	6.08021	6.10796	5.28238	5.27841	5.20785	5.93382	6.00767	5.24079	5.22604	6.13173	5.93505	5.95477	6.00783	5.85701	6.06402	5.97781	5.9539	6.02276	5.9725	6.09376	5.69104	5.95826	6.13438	6.14287	6.00142	5.93504	5.86393	5.84441	5.95907	6.10698	6.04928	6.01168	5.94013	6.0147	6.0486	6.10921	5.85764	5.90836	5.90056	5.73269	5.88824	5.64225	5.74977	5.99493	6.06726	5.92643	5.95135	6.01687
5.19505	6.14971	6.08964	6.14552	6.08931	6.10064	6.06352	5.17545	5.23557	5.13058	5.2893	6.10203	6.05235	6.07213	5.28902	5.27947	6.03435	5.85646	6.07092	5.90153	5.99254	5.961	5.87391	6.14092	6.16418	6.11776	6.03866	5.92667	5.82532	5.80851	5.98266	6.13676	6.03358	5.92831	5.63051	5.96037	5.95345	5.29298	5.81996	5.85323	5.85914	5.58605	5.90087	5.71489	6.01568	6.17955	6.06457	6.12251	6.20322	5.85936
5.22578	6.11266	6.00956	6.08855	5.93967	6.02579	5.8781	5.16315	5.22905	5.86205	6.00368	5.96954	6.07165	6.11024	6.05178	6.03858	5.93623	5.90293	6.05566	5.69465	5.96941	5.87634	6.0379	6.10076	6.12752	6.18469	5.97075	5.94537	5.89572	5.84387	5.96722	6.12279	5.52522	5.86944	5.67552	5.99471	5.29397	6.11088	5.70915	5.76519	5.86773	5.69937	6.19436	6.12008	6.11593	6.15475	6.12596	6.13356	6.12592	6.03169
5.1743	6.0443	5.97892	6.08343	5.91098	5.21405	5.08359	5.80417	5.87683	5.90719	5.97039	6.03578	6.03134	6.08619	5.93467	5.86639	5.80989	5.85124	5.97112	5.81121	5.98589	6.02143	6.02162	5.99903	6.04224	6.10465	6.04802	5.97484	5.96718	5.87676	5.92671	5.93675	5.92577	5.74322	5.93344	5.26325	5.3103	5.26365	5.82841	5.71824	5.91755	6.11393	6.13911	6.11502	6.0273	6.09857	6.03778	6.06081	6.15418	5.23913
5.12992	6.03282	6.02328	5.92663	5.8912	5.16449	5.96601	5.12979	5.93154	5.84697	5.83447	5.98643	5.95805	5.95551	5.83262	5.83609	5.80219	5.91002	6.00665	5.91738	6.12316	6.04726	6.00083	5.90325	5.94831	5.94285	5.9745	5.94066	5.9779	5.97119	5.90184	6.04226	5.99979	6.05314	5.26233	5.98239	5.28615	6.10604	5.30433	5.92451	5.93652	6.18499	6.16682	6.10014	6.14506	6.08149	5.80943	6.04475	6.10962	5.23298
5.08044	5.20212	5.22822	5.21486	5.07654	5.15067	5.99717	5.75233	5.94785	5.86307	5.83731	5.98338	5.92462	5.97474	6.04867	5.96092	5.89875	5.742	6.04473	6.00037	6.05896	5.97475	5.5624	5.51524	5.89233	5.88568	5.96346	5.92058	5.92937	5.98558	5.9834	6.0947	6.03915	5.74636	5.52464	5.14421	5.95797	6.0685	6.07648	6.00387	5.99306	6.08416	6.14254	6.17429	6.10671	6.13762	5.1454	5.87638	5.1782	6.1795
5.84191	5.9958	5.16386	5.14615	5.12346	5.9458	5.92835	5.16479	5.16946	5.87412	5.71552	5.8908	5.91607	6.07195	6.0817	6.0422	5.84862	5.93928	6.05971	6.03091	5.96666	5.93059	5.48463	5.53218	5.90174	5.87567	5.86568	6.04171	6.00042	6.01037	6.0732	5.25804	6.07898	6.13087	5.93919	5.14714	5.19818	5.93627	5.98669	6.03028	5.8931	6.01167	6.16418	6.1726	6.12843	6.02352	5.80197	6.00321	5.07332	6.05218
5.80844	5.87845	5.11667	5.16822	6.05319	6.00794	5.99766	5.82979	5.83817	5.105	5.68432	5.11509	5.16703	5.31468	6.05191	5.93031	5.85604	5.85932	5.98523	5.98598	5.94489	5.94743	5.96253	5.52197	5.91419	5.90215	5.9361	6.04044	6.10968	6.05333	6.11261	5.16547	5.10588	5.02704	5.97638	6.09855	5.9814	5.76838	5.76909	6.03781	6.01012	6.00571	5.29184	6.11261	6.12473	6.10896	5.67817	5.25002	4.96741	5.12972
5.9145	5.93104	5.96391	6.03485	6.03591	5.20202	6.08558	5.12319	5.11121	5.12524	5.10195	5.20273	6.03194	5.26855	5.97018	5.83365	5.81143	5.84729	5.93945	5.96732	5.92667	5.92025	5.52814	5.92921	5.94363	5.9552	6.03805	6.14482	6.07619	5.95808	5.89687	5.65769	5.66898	5.69317	5.89384	5.79794	5.70917	5.74267	5.84027	5.88085	5.95586	5.9742	6.10974	6.11484	6.10578	5.99453	5.72065	5.31547	5.13568	5.11741
5.92738	5.92332	5.84738	5.97117	6.01734	6.08012	6.11864	6.04893	5.06434	5.12645	5.11884	5.21603	5.18844	5.95736	5.92552	5.82395	5.84459	5.86049	5.93035	5.98919	5.97093	5.93692	5.93662	5.94804	6.00303	5.99346	5.17065	5.1473	5.94993	5.78863	5.64119	5.71407	5.76231	5.16748	5.16067	5.68025	5.65789	5.98047	5.9341	5.65397	5.90681	5.87171	5.91592	6.08438	6.02625	6.00614	5.01157	5.53508	5.09183	5.1378
5.74137	5.67324	5.60271	6.00068	6.0278	5.97515	6.02091	6.0731	6.0072	6.00156	5.92976	5.12415	5.80483	5.89247	5.93252	5.80101	5.83681	5.93688	5.9007	5.90495	6.01319	5.96393	5.95488	5.94988	5.25687	5.2703	5.20491	5.96109	5.83812	5.71969	5.86067	5.05639	5.09373	5.74161	5.22113	5.70752	5.71529	5.15346	5.9891	5.78032	5.79151	5.88746	5.9565	5.99037	5.99889	6.04397	5.80554	5.02477	6.00232	6.00114
5.37806	5.36024	5.42616	5.95786	5.95095	5.10716	5.95482	5.98522	5.99713	6.00763	5.15536	5.80114	5.7922	5.84602	5.89371	5.82888	5.87114	5.99392	6.01776	5.85802	5.85995	6.00988	5.92014	5.87721	5.91778	5.31568	5.87678	5.99098	5.2473	5.18379	5.18036	5.21293	5.0998	5.77532	5.2345	5.03498	5.67046	5.92494	6.08784	5.81282	5.72016	5.92229	6.01172	5.93369	6.04922	6.11893	6.14755	6.02014	5.86499	5.92221
5.46719	5.48152	5.66317	5.87423	5.01285	5.02697	5.11338	5.95508	5.0651	5.96609	5.92418	5.85557	5.85124	5.86767	5.87483	5.97228	5.93417	6.04592	5.21404	6.0269	6.02135	5.89763	5.65405	5.03914	5.04996	5.93628	5.90729	6.02606	5.99784	5.23705	5.96508	5.99967	5.92103	5.17107	6.03467	5.04753	5.61428	5.69987	5.74664	5.99016	5.81508	6.07132	5.94528	5.9273	6.0116	5.29635	5.17119	5.99965	5.8788	6.06078
4.79541	4.85652	5.71884	5.8378	5.78504	5.80467	5.04811	5.07656	5.04014	5.99898	5.95567	5.98307	5.95754	5.93365	5.96365	5.99025	5.75953	6.04244	5.85032	5.93011	5.86173	5.7516	6.06373	5.51738	5.41607	5.42523	5.70377	5.13643	5.11579	5.18513	5.89618	5.94624	5.82763	5.12803	6.03704	5.17311	5.16896	5.22541	6.01154	5.91016	5.9226	5.95396	5.8777	6.01175	6.02084	5.88029	5.19526	5.26917	5.18576	6.01008
4.71241	4.85755	5.71768	5.80649	5.78796	5.8272	5.84328	5.81788	5.82831	6.0206	5.86802	5.23265	5.20955	5.20022	5.96851	5.87079	5.67714	5.63652	5.67389	5.7567	5.63694	5.09778	5.57593	5.3876	5.30134	5.59988	5.4135	5.43673	4.97496	4.9628	4.98188	5.5493	5.68648	5.73218	6.02324	5.26629	5.0386	5.981	6.03537	5.86089	5.87266	5.90321	5.94678	5.79024	5.79887	5.80847	5.74951	5.18318	5.16443	5.19634
5.33337	5.7654	5.98594	5.94787	5.85723	5.86007	5.81629	5.81378	5.88431	5.03768	5.03525	5.16376	5.80584	5.84347	5.80383	5.71313	5.61944	5.71283	5.5837	5.39226	5.44505	5.34277	5.50656	5.36356	5.45242	5.50259	5.42459	5.23652	5.45072	4.90354	5.30263	4.87882	4.71241	4.99407	6.02608	5.96504	6.03258	5.90722	5.97591	6.0208	5.86704	5.90897	5.96137	5.95188	5.16577	5.81335	5.83083	5.87628	5.95478	5.995
5.95764	5.99741	6.07597	6.08993	5.94315	5.06579	6.05242	5.90856	5.88285	5.70728	5.04075	5.11417	5.71673	5.71906	5.72684	5.61655	5.60679	5.4747	5.4518	5.44569	5.45411	5.14372	5.44209	5.47289	5.13429	5.32706	5.2986	5.35675	5.34717	5.34121	5.32075	4.71256	4.71242	5.97319	6.03165	5.8892	5.94571	5.96397	5.99485	5.26161	6.00131	5.9352	5.78728	5.90401	5.09232	5.60411	5.8595	5.73342	5.87495	5.23158
6.0638	6.0591	5.16051	6.09605	5.10824	5.09538	5.22521	5.86058	5.02803	5.03513	5.64867	5.86976	5.83117	5.48827	5.6719	5.63728	5.54002	5.37842	5.2902	5.27858	5.33795	5.18568	5.05137	5.28853	5.09941	5.2736	5.1375	4.71258	5.2859	4.71242	4.71245	4.71241	4.71241	5.92354	6.03529	5.93822	5.90259	5.17026	6.03791	6.11008	6.08703	6.04028	5.93046	5.88187	5.68204	5.07476	4.71241	4.7124	4.71241	4.71242
6.03414	6.06758	6.05178	6.0885	6.05242	6.01792	5.12019	5.82832	4.96062	5.02684	5.90107	5.823	5.85149	5.7016	5.59071	5.59704	5.51985	5.20393	5.17163	5.1134	5.26593	5.2165	4.74735	4.91309	5.12872	5.26293	5.17197	4.71245	5.26567	4.71251	4.71245	4.71241	5.03535	5.59868	6.0621	5.95392	5.98409	5.99347	6.07084	5.90842	6.06836	5.90313	5.81632	5.96627	5.81084	4.83051	4.80429	4.7124	4.7124	4.7124
5.09456	6.00014	6.06112	5.1957	6.08279	6.02037	5.91263	5.97779	5.98365	5.03128	5.94804	5.82798	5.78232	5.6698	5.57615	5.61444	5.48521	5.16597	4.91426	5.1443	5.34936	5.31555	4.922	4.71253	5.00363	5.29523	5.34335	5.30049	5.5002	4.7124	4.71241	4.7124	4.71241	5.56854	5.26398	6.06381	5.97173	6.02308	5.9982	5.4705	5.05761	4.71242	4.86967	4.71242	5.89859	5.00094	4.7124	4.7124	4.7124	4.7124
5.04883	6.02996	5.18107	5.83535	6.06398	5.97859	5.04717	5.66051	5.11758	5.04702	5.91903	5.71178	5.75296	5.76747	5.72679	5.67537	5.44287	5.22352	5.10332	5.31521	5.11384	5.24913	5.04852	4.71242	5.32181	5.23015	5.23689	5.29229	5.54189	4.71241	4.71242	4.7124	4.71241	5.84073	5.27151	5.993	5.96884	6.01781	5.88198	5.19067	4.71241	4.7124	4.7124	4.7124	4.7124	4.71241	4.71241	4.7124	4.7124	4.7124
5.03203	5.95421	5.91738	5.78572	6.00459	6.00335	5.05836	4.71251	5.64137	5.04016	5.87771	5.7912	5.70103	5.73517	5.77926	5.53405	5.56011	5.21712	5.33095	5.19874	5.05888	5.19083	4.96972	5.02704	5.39447	5.25204	5.37287	5.41205	5.45221	4.71252	4.71241	4.7124	5.27725	6.07834	6.12509	5.98883	5.91425	5.01148	5.3466	4.71243	4.71241	4.71241	4.7124	4.7124	4.7124	4.71239	4.71245	4.71239	4.71239	4.71241
4.98746	4.97432	5.06937	5.11795	5.14527	5.15831	5.09301	4.93041	5.69431	5.04324	5.81562	5.66732	5.66221	5.53355	5.58464	5.59836	5.49305	5.39485	5.36726	5.39738	4.71241	5.08892	4.90992	5.15621	5.30168	5.31195	5.494	5.66412	5.7173	5.7004	4.9584	5.66589	6.05646	6.16592	6.03615	5.9925	6.06994	5.08912	4.7124	4.7124	4.7124	4.71246	4.71242	4.7124	4.7124	5.38955	4.7124	4.7124	4.7124	4.7124
5.05341	4.96178	5.92982	6.03435	5.15881	5.09435	5.11624	5.08107	5.71928	5.72289	5.68089	5.69029	5.52443	5.37653	5.43077	5.52101	5.57455	5.52042	5.3489	5.51616	5.23914	5.34251	5.34851	5.48691	5.53268	5.80718	5.12151	6.08921	5.1643	5.09104	5.90574	5.88332	6.11153	6.11547	6.03276	5.14163	5.66235	4.7124	4.7124	4.71241	4.71241	5.16613	4.7124	4.7124	4.71241	4.7124	4.71239	4.71248	5.04349	4.71241
4.99648	4.97074	4.97982	5.83842	5.04829	5.26433	5.00477	5.00562	5.63983	5.61459	5.65449	5.66633	5.66546	5.55956	5.56015	5.64743	5.65215	5.63146	5.65429	5.08997	5.69605	5.05789	5.09836	5.09678	5.03607	5.08827	5.08241	6.02291	5.10814	5.82273	5.91527	5.91292	6.0879	5.21743	6.0777	6.02943	5.32463	4.7124	4.71241	4.71243	4.71246	4.71241	4.7124	4.7124	4.71242	4.7124	4.71239	4.7124	4.7124	4.7124
4.93444	5.47108	5.50982	5.6909	4.99124	4.94328	4.9394	4.91458	5.70577	5.00919	5.77137	5.66513	5.71407	5.74328	5.67791	5.07768	5.15636	5.15323	5.14819	5.14852	5.10985	5.04434	5.12327	5.06963	5.77202	5.87833	5.94656	6.06263	5.10946	5.18488	5.17758	5.15036	6.093	5.28472	6.08848	5.19728	5.36382	5.36377	4.71241	4.71241	4.7124	4.71255	4.7124	4.7124	4.7124	4.7124	4.71245	4.71239	4.71241	4.7124
4.97094	5.44938	5.48143	5.57476	4.97275	4.92791	5.46377	5.41352	5.66214	5.97826	5.22144	5.13074	5.76067	5.10305	5.13757	5.2114	6.08855	5.97157	5.92711	5.88205	5.1147	5.03167	5.10518	5.99486	5.17829	5.93707	6.03665	6.12161	6.04749	5.22116	5.23427	5.29756	5.26719	6.10305	6.04645	5.22374	5.62953	5.86003	5.73176	5.2871	4.71244	4.7124	4.7124	4.71239	4.7124	4.7124	4.7124	4.71239	4.7124	5.66307
5.57025	4.76154	5.51911	4.95992	4.92195	5.56619	4.95218	5.40129	5.01903	6.10969	5.96313	5.95233	5.93622	5.15333	5.20064	5.21301	6.02232	6.00233	5.19955	5.13365	5.11806	5.74831	5.10982	6.05863	5.22831	6.04263	6.1053	6.10584	6.12928	6.08935	5.25818	6.14684	5.33339	5.27527	6.04867	6.13401	5.65474	5.82262	5.81157	5.24974	4.71262	4.71242	4.71241	4.7124	4.7124	4.7124	4.7124	4.7124	4.71241	4.87914
4.86944	4.81168	4.91161	4.98342	5.72175	5.90901	5.10387	5.02572	6.01464	6.053	6.00774	5.94366	5.99773	5.08949	5.91669	6.05494	5.23541	5.22594	5.16172	5.09378	5.11617	5.14078	6.03697	6.1036	6.12255	6.07733	6.16991	6.1312	6.1117	6.17435	5.23487	5.28557	5.31009	5.29553	5.29672	6.03322	6.01933	5.16217	5.91705	5.11556	4.97742	4.95935	5.39703	4.86412	4.71241	4.71239	4.71241	4.71241	4.71244	5.46125
5.52595	5.61417	5.87801	6.07764	6.03258	6.13619	5.21432	5.19215	5.99047	5.9144	6.07917	5.99024	5.94939	5.10781	5.9555	5.19	5.19349	5.2287	6.13206	6.1273	6.09735	6.08743	6.15341	6.12743	6.09045	6.13827	6.11248	5.24471	6.12425	6.13492	6.16505	6.14588	5.26468	5.1949	5.21743	6.04967	6.15103	6.14522	6.15666	6.20275	6.09133	6.10016	6.01804	5.15365	5.86273	5.75118	5.6555	5.77886	5.17207	4.92972
5.70178	5.91556	6.13284	6.09863	6.10176	6.16744	6.1152	6.14091	6.02747	5.74534	5.88968	6.08573	6.04403	6.02016	6.01098	6.07395	6.07188	5.9945	5.99171	6.04558	6.15394	6.11398	6.14673	6.15407	6.13466	6.08356	6.13315	6.12103	6.13607	6.14537	6.13536	6.1364	6.06235	6.03621	6.09173	6.13223	6.07484	6.17125	6.17377	6.18135	6.13577	6.12768	6.02062	5.99368	5.88149	6.03322	5.9709	5.82489	4.95569	4.83963
[truncated: 84 more columns]
