# Supplementary material for: Fast and quantitative 2D and 3D orientation mapping using Raman microscopy
Source: Nat Commun. 2019 Dec 5;10:5555. doi: 10.1038/s41467-019-13504-8 (PMC6895231; doi:10.1038/s41467-019-13504-8)
Supplement: Supplementary file 12 — Supplementary Data 5 [file 41467_2019_13504_MOESM12_ESM.xlsx]

## Sheet: Phi
val(:,:,1)	=
Columns 1	through 18
0.6049	0.6049	0.6049	0.6049	0.6049	0.6049	0.6049	0.6049	0.6049	0.6049	0.6049	0.6049	0.6049	1.6877	1.3046	1.3046	1.3046	1.3046
0.6049	0.6049	0.6049	0.6049	0.6049	0.6049	0.6049	0.6049	0.6049	0.6049	0.6049	0.6049	0.6049	0.6049	1.6877	1.3046	1.3046	1.3046
0.6049	0.6049	0.6049	0.6049	0.6049	0.6049	0.6049	0.6049	0.6049	0.6049	0.6049	0.6049	0.6049	0.6049	1.6877	1.3046	1.3046	1.3046
0.6049	0.6049	0.6049	0.6049	0.6049	0.6049	0.6049	0.6049	0.6049	0.6049	0.6049	0.6049	0.6049	0.6049	0.6049	1.6877	1.3046	1.3046
0.6049	0.6049	0.6049	0.6049	0.6049	0.6049	0.6049	0.6049	0.6049	0.6049	0.6049	0.6049	0.6049	0.6049	0.6049	1.6877	1.6877	1.6877
0.6049	0.6049	0.6049	0.6049	0.6049	0.6049	0.6049	0.6049	0.6049	0.6049	0.6049	0.6049	0.6049	0.6049	1.6877	0.5406	0.5406	0.5406
0.6049	0.6049	0.6049	0.6049	0.6049	0.6049	0.6049	0.6049	0.6049	0.6049	0.6049	0.6049	0.6049	0.6049	1.6877	0.5406	0.5406	0.5406
0.6049	0.6049	0.6049	0.6049	0.6049	0.6049	0.6049	0.6049	0.6049	0.6049	0.6049	0.6049	0.6049	0.6049	1.6877	0.5406	0.5406	0.5406
0.6049	0.6049	0.6049	0.6049	0.6049	0.6049	0.6049	0.6049	0.6049	0.6049	0.6049	0.6049	0.6049	1.6877	0.5406	0.5406	0.5406	0.5406
0.6049	0.6049	0.6049	0.6049	0.6049	0.6049	0.6049	0.6049	0.6049	0.6049	0.6049	0.6049	0.6049	1.6877	0.5406	0.5406	0.5406	0.5406
0.6049	0.6049	0.6049	0.6049	0.6049	0.6049	0.6049	0.6049	0.6049	0.6049	0.6049	0.6049	1.6877	0.5406	0.5406	0.5406	0.5406	0.5406
0.6049	0.6049	0.6049	0.6049	0.6049	0.6049	0.6049	0.6049	0.6049	0.6049	0.6049	0.6049	1.6877	0.5406	0.5406	0.5406	0.5406	0.5406
0.6049	0.6049	0.6049	0.6049	0.6049	0.6049	0.6049	0.6049	0.6049	0.6049	0.6049	1.6877	1.6877	0.5406	0.5406	0.5406	0.5406	0.5406
0.6049	0.6049	0.6049	0.6049	0.6049	0.6049	0.6049	0.6049	0.6049	0.6049	0.6049	1.6877	0.5406	0.5406	0.5406	0.5406	0.5406	0.5406
1.6877	1.6877	0.6049	0.6049	0.6049	0.6049	0.6049	0.6049	0.6049	0.6049	1.6877	1.6877	0.5406	0.5406	0.5406	0.5406	0.5406	0.5406
1.4436	1.6877	1.6877	0.6049	0.6049	0.6049	1.6877	1.6877	1.6877	1.6877	1.4669	1.4669	1.6877	1.6877	1.6877	1.6877	0.5406	0.5406
1.4436	1.4436	1.6877	1.6877	1.6877	1.6877	1.6877	1.4669	1.4669	1.4669	1.4669	1.4669	1.4669	1.4669	1.4669	1.4669	1.6877	1.6877
1.4436	1.4436	1.6877	1.4669	1.4669	1.4669	1.4669	1.4669	1.4669	1.4669	1.4669	1.4669	1.4669	1.4669	1.4669	1.4669	1.4669	1.4669
1.4436	1.6877	1.4669	1.4669	1.4669	1.4669	1.4669	1.4669	1.4669	1.4669	1.4669	1.4669	1.4669	1.4669	1.4669	1.4669	1.4669	1.4669
1.6877	1.4669	1.4669	1.4669	1.4669	1.4669	1.4669	1.4669	1.4669	1.4669	1.4669	1.4669	1.4669	1.4669	1.4669	1.4669	1.4669	1.4669
1.4669	1.4669	1.4669	1.4669	1.4669	1.4669	1.4669	1.4669	1.4669	1.4669	1.4669	1.4669	1.4669	1.4669	1.4669	1.4669	1.4669	1.4669
1.4669	1.4669	1.4669	1.4669	1.4669	1.4669	1.4669	1.4669	1.4669	1.4669	1.4669	1.4669	1.4669	1.4669	1.4669	1.4669	1.4669	1.4669
1.4669	1.4669	1.4669	1.4669	1.4669	1.4669	1.4669	1.4669	1.4669	1.4669	1.4669	1.4669	1.4669	1.4669	1.4669	1.4669	1.4669	1.4669
1.4669	1.4669	1.4669	1.4669	1.4669	1.4669	1.4669	1.4669	1.4669	1.4669	1.4669	1.4669	1.4669	1.4669	1.4669	1.4669	1.4669	1.4669
1.4669	1.4669	1.4669	1.4669	1.4669	1.4669	1.4669	1.4669	1.4669	1.4669	1.4669	1.4669	1.4669	1.4669	1.4669	1.4669	1.4669	1.4669
1.4669	1.4669	1.4669	1.4669	1.4669	1.4669	1.4669	1.4669	1.4669	1.4669	1.4669	1.4669	1.4669	1.4669	1.4669	1.4669	1.4669	1.4669
1.4669	1.4669	1.4669	1.4669	1.4669	1.4669	1.4669	1.4669	1.4669	1.4669	1.4669	1.4669	1.4669	1.4669	1.4669	1.4669	1.4669	1.4669
1.4669	1.4669	1.4669	1.4669	1.4669	1.4669	1.4669	1.4669	1.4669	1.4669	1.4669	1.4669	1.4669	1.4669	1.4669	1.4669	1.4669	1.4669
1.4669	1.4669	1.4669	1.4669	1.4669	1.4669	1.4669	1.4669	1.4669	1.4669	1.4669	1.4669	1.4669	1.4669	1.4669	1.4669	1.4669	1.4669
1.6877	1.4669	1.4669	1.4669	1.4669	1.4669	1.4669	1.4669	1.4669	1.4669	1.4669	1.4669	1.4669	1.4669	1.4669	1.4669	1.4669	1.4669
1.6877	1.4669	1.4669	1.4669	1.4669	1.4669	1.4669	1.4669	1.4669	1.4669	1.4669	1.4669	1.4669	1.4669	1.4669	1.4669	1.4669	1.4669
0	1.6877	1.4669	1.4669	1.4669	1.4669	1.4669	1.4669	1.4669	1.4669	1.4669	1.4669	1.4669	1.4669	1.4669	1.4669	1.4669	1.4669
0	1.6877	1.4669	1.4669	1.4669	1.4669	1.4669	1.4669	1.4669	1.4669	1.4669	1.4669	1.4669	1.4669	1.4669	1.4669	1.4669	1.4669
0	0	1.6877	1.4669	1.4669	1.4669	1.4669	1.4669	1.4669	1.4669	1.4669	1.4669	1.4669	1.4669	1.4669	1.4669	1.6877	1.6877
0	0	0	1.6877	1.6877	1.6877	1.4669	1.4669	1.4669	1.4669	1.4669	1.4669	1.6877	1.6877	1.6877	1.6877	1.4798	1.4798
0	0	0	0	0	0	1.6877	1.6877	1.4669	1.4669	1.6877	1.6877	1.4798	1.4798	1.4798	1.4798	1.4798	1.4798
0	0	0	0	0	0	0	0	1.6877	1.6877	1.4798	1.4798	1.4798	1.4798	1.4798	1.4798	1.4798	1.4798
0	0	0	0	0	0	0	0	1.6877	1.4798	1.4798	1.4798	1.4798	1.4798	1.4798	1.4798	1.4798	1.4798
1.6877	1.6877	1.6877	1.6877	1.6877	1.6877	0	1.6877	1.4798	1.4798	1.4798	1.4798	1.4798	1.4798	1.4798	1.4798	1.4798	1.4798
0.4056	0.4056	0.4056	0.4056	0.4056	0.4056	1.6877	1.6877	1.4798	1.4798	1.4798	1.4798	1.4798	1.4798	1.4798	1.4798	1.4798	1.4798
0.4056	0.4056	0.4056	0.4056	0.4056	0.4056	0.4056	1.6877	1.4798	1.4798	1.4798	1.4798	1.4798	1.4798	1.4798	1.4798	1.4798	1.4798
0.4056	0.4056	0.4056	0.4056	0.4056	0.4056	0.4056	1.6877	1.4798	1.4798	1.4798	1.4798	1.4798	1.4798	1.4798	1.4798	1.4798	1.4798
0.4056	0.4056	0.4056	0.4056	0.4056	0.4056	0.4056	0.4056	1.6877	1.4798	1.4798	1.4798	1.4798	1.4798	1.4798	1.4798	1.4798	1.4798
0.4056	0.4056	0.4056	0.4056	0.4056	0.4056	0.4056	0.4056	1.6877	1.4798	1.4798	1.4798	1.4798	1.4798	1.4798	1.4798	1.4798	1.4798
0.4056	0.4056	0.4056	0.4056	0.4056	0.4056	0.4056	0.4056	0.4056	1.6877	1.4798	1.4798	1.4798	1.4798	1.4798	1.4798	1.4798	1.4798
0.4056	0.4056	0.4056	0.4056	0.4056	0.4056	0.4056	0.4056	0.4056	1.6877	1.4798	1.4798	1.4798	1.4798	1.4798	1.4798	1.4798	1.4798
0.4056	0.4056	0.4056	0.4056	0.4056	0.4056	0.4056	0.4056	0.4056	1.6877	1.4798	1.4798	1.4798	1.4798	1.4798	1.4798	1.4798	1.4798
0.4056	0.4056	0.4056	0.4056	0.4056	0.4056	0.4056	0.4056	0.4056	0.4056	1.6877	1.4798	1.4798	1.4798	1.4798	1.4798	1.4798	1.4798
0.4056	0.4056	0.4056	0.4056	0.4056	0.4056	0.4056	0.4056	0.4056	0.4056	1.6877	1.4798	1.4798	1.4798	1.4798	1.4798	1.4798	1.4798
0.4056	0.4056	0.4056	0.4056	0.4056	0.4056	0.4056	0.4056	0.4056	0.4056	0.4056	1.6877	1.4798	1.4798	1.4798	1.4798	1.4798	1.4798
0.4056	0.4056	0.4056	0.4056	0.4056	0.4056	0.4056	0.4056	0.4056	0.4056	0.4056	1.6877	1.4798	1.4798	1.4798	1.4798	1.4798	1.4798
0.4056	0.4056	0.4056	0.4056	0.4056	0.4056	0.4056	0.4056	0.4056	0.4056	0.4056	0.4056	1.6877	1.4798	1.4798	1.4798	1.4798	1.4798
0.4056	0.4056	0.4056	0.4056	0.4056	0.4056	0.4056	0.4056	0.4056	0.4056	0.4056	0.4056	1.6877	1.4798	1.4798	1.4798	1.4798	1.4798
0.4056	0.4056	0.4056	0.4056	0.4056	0.4056	0.4056	0.4056	0.4056	0.4056	0.4056	0.4056	0.4056	1.6877	1.4798	1.4798	1.4798	1.4798
0.4056	0.4056	0.4056	0.4056	0.4056	0.4056	0.4056	0.4056	0.4056	0.4056	0.4056	0.4056	0.4056	1.6877	1.4798	1.4798	1.4798	1.4798
0.4056	0.4056	0.4056	0.4056	0.4056	0.4056	0.4056	0.4056	0.4056	0.4056	0.4056	0.4056	0.4056	1.6877	1.6877	1.6877	1.6877	1.6877
0.4056	0.4056	0.4056	0.4056	0.4056	0.4056	0.4056	0.4056	0.4056	0.4056	0.4056	0.4056	0.4056	1.6877	1.4998	1.4998	1.4998	1.4998
Columns 1	9 through 36
1.3046	1.3046	1.3046	1.3046	1.3046	1.6877	0.6892	0.6892	0.6892	0.6892	0.6892	0.6892	0.6892	0.6892	0.6892	0.6892	0.6892	0.6892
1.3046	1.3046	1.3046	1.3046	1.6877	0.6892	0.6892	0.6892	0.6892	0.6892	0.6892	0.6892	0.6892	0.6892	0.6892	0.6892	0.6892	0.6892
1.3046	1.3046	1.3046	1.3046	1.6877	0.6892	0.6892	0.6892	0.6892	0.6892	0.6892	0.6892	0.6892	0.6892	0.6892	0.6892	0.6892	0.6892
1.3046	1.3046	1.3046	1.6877	0.6892	0.6892	0.6892	0.6892	0.6892	0.6892	0.6892	0.6892	0.6892	0.6892	0.6892	0.6892	0.6892	0.6892
1.6877	1.6877	1.6877	0.6892	0.6892	0.6892	0.6892	0.6892	0.6892	0.6892	0.6892	0.6892	0.6892	0.6892	0.6892	0.6892	0.6892	0.6892
0.5406	0.5406	1.6877	0.6892	0.6892	0.6892	0.6892	0.6892	0.6892	0.6892	0.6892	0.6892	0.6892	0.6892	0.6892	0.6892	0.6892	0.6892
0.5406	0.5406	0.5406	1.6877	0.6892	0.6892	0.6892	0.6892	0.6892	0.6892	0.6892	0.6892	0.6892	0.6892	0.6892	0.6892	0.6892	0.6892
0.5406	0.5406	0.5406	0.5406	1.6877	0.6892	0.6892	0.6892	0.6892	0.6892	0.6892	0.6892	0.6892	0.6892	0.6892	0.6892	0.6892	0.6892
0.5406	0.5406	0.5406	0.5406	0.5406	1.6877	0.6892	0.6892	0.6892	0.6892	0.6892	0.6892	0.6892	0.6892	0.6892	0.6892	0.6892	0.6892
0.5406	0.5406	0.5406	0.5406	0.5406	0.5406	1.6877	0.6892	0.6892	0.6892	0.6892	0.6892	0.6892	0.6892	0.6892	0.6892	0.6892	0.6892
0.5406	0.5406	0.5406	0.5406	0.5406	0.5406	1.6877	0.6892	0.6892	0.6892	0.6892	0.6892	0.6892	0.6892	0.6892	0.6892	0.6892	0.6892
0.5406	0.5406	0.5406	0.5406	0.5406	0.5406	1.6877	0.6892	0.6892	0.6892	0.6892	0.6892	0.6892	0.6892	0.6892	0.6892	0.6892	0.6892
0.5406	0.5406	0.5406	0.5406	0.5406	0.5406	1.6877	0.6892	0.6892	0.6892	0.6892	0.6892	0.6892	0.6892	0.6892	0.6892	0.6892	0.6892
0.5406	0.5406	0.5406	0.5406	0.5406	1.6877	0.6892	0.6892	0.6892	0.6892	0.6892	0.6892	0.6892	0.6892	0.6892	0.6892	0.6892	1.6877
0.5406	0.5406	0.5406	0.5406	0.5406	1.6877	0.6892	0.6892	0.6892	0.6892	0.6892	0.6892	0.6892	0.6892	0.6892	0.6892	0.6892	1.6877
0.5406	0.5406	0.5406	0.5406	1.6877	0.6892	0.6892	0.6892	0.6892	0.6892	0.6892	0.6892	0.6892	0.6892	0.6892	0.6892	1.6877	0.5406
1.6877	1.6877	1.6877	1.6877	0.6892	0.6892	0.6892	0.6892	0.6892	0.6892	0.6892	0.6892	0.6892	0.6892	0.6892	0.6892	1.6877	0.5406
1.4669	1.4669	1.4669	1.6877	0.6892	0.6892	0.6892	0.6892	0.6892	0.6892	0.6892	0.6892	0.6892	0.6892	0.6892	0.6892	1.6877	0.5406
1.4669	1.4669	1.4669	1.4669	1.6877	0.6892	0.6892	0.6892	0.6892	0.6892	0.6892	0.6892	0.6892	0.6892	0.6892	1.6877	0.5406	0.5406
1.4669	1.4669	1.4669	1.4669	1.4669	1.6877	0.6892	0.6892	0.6892	0.6892	0.6892	0.6892	0.6892	0.6892	0.6892	1.6877	0.5406	0.5406
1.4669	1.4669	1.4669	1.4669	1.4669	1.4669	1.6877	0.6892	0.6892	0.6892	1.6877	1.6877	1.6877	1.6877	1.6877	1.6877	1.6877	0.5406
1.4669	1.4669	1.4669	1.4669	1.4669	1.4669	1.4669	1.6877	1.6877	1.6877	0.4776	0.4776	0.4776	0.4776	0.4776	0.4776	0.4776	1.6877
1.4669	1.4669	1.4669	1.4669	1.4669	1.4669	1.4669	1.6877	0.4776	0.4776	0.4776	0.4776	0.4776	0.4776	0.4776	0.4776	0.4776	1.6877
1.4669	1.4669	1.4669	1.4669	1.4669	1.4669	1.6877	0.4776	0.4776	0.4776	0.4776	0.4776	0.4776	0.4776	0.4776	0.4776	0.4776	0.4776
1.4669	1.4669	1.4669	1.4669	1.4669	1.4669	1.6877	0.4776	0.4776	0.4776	0.4776	0.4776	0.4776	0.4776	0.4776	0.4776	0.4776	0.4776
1.4669	1.4669	1.4669	1.4669	1.4669	1.6877	0.4776	0.4776	0.4776	0.4776	0.4776	0.4776	0.4776	0.4776	0.4776	0.4776	0.4776	0.4776
1.4669	1.4669	1.4669	1.4669	1.4669	1.6877	0.4776	0.4776	0.4776	0.4776	0.4776	0.4776	0.4776	0.4776	0.4776	0.4776	0.4776	0.4776
1.4669	1.4669	1.4669	1.4669	1.4669	1.6877	0.4776	0.4776	0.4776	0.4776	0.4776	0.4776	0.4776	0.4776	0.4776	0.4776	0.4776	0.4776
1.4669	1.4669	1.4669	1.4669	1.6877	0.4776	0.4776	0.4776	0.4776	0.4776	0.4776	0.4776	0.4776	0.4776	0.4776	0.4776	0.4776	0.4776
1.4669	1.4669	1.4669	1.4669	1.6877	0.4776	0.4776	0.4776	0.4776	0.4776	0.4776	0.4776	0.4776	0.4776	0.4776	0.4776	0.4776	0.4776
1.4669	1.4669	1.4669	1.6877	0.4776	0.4776	0.4776	0.4776	0.4776	0.4776	0.4776	0.4776	0.4776	0.4776	0.4776	0.4776	0.4776	0.4776
1.4669	1.4669	1.4669	1.6877	0.4776	0.4776	0.4776	0.4776	0.4776	0.4776	0.4776	0.4776	0.4776	0.4776	0.4776	0.4776	0.4776	0.4776
1.4669	1.6877	1.6877	0.4776	0.4776	0.4776	0.4776	0.4776	0.4776	0.4776	0.4776	0.4776	0.4776	0.4776	0.4776	0.4776	0.4776	0.4776
1.6877	1.4798	1.6877	0.4776	0.4776	0.4776	0.4776	0.4776	0.4776	0.4776	0.4776	0.4776	0.4776	0.4776	0.4776	0.4776	0.4776	0.4776
1.4798	1.4798	1.4798	1.6877	0.4776	0.4776	0.4776	0.4776	0.4776	0.4776	0.4776	0.4776	0.4776	0.4776	0.4776	0.4776	0.4776	0.4776
1.4798	1.4798	1.4798	1.4798	1.6877	0.4776	0.4776	0.4776	0.4776	0.4776	0.4776	0.4776	0.4776	0.4776	0.4776	0.4776	0.4776	0.4776
1.4798	1.4798	1.4798	1.4798	1.4798	1.6877	0.4776	0.4776	0.4776	0.4776	0.4776	0.4776	0.4776	0.4776	0.4776	0.4776	0.4776	0.4776
1.4798	1.4798	1.4798	1.4798	1.4798	1.4798	1.6877	1.6877	0.4776	0.4776	0.4776	0.4776	0.4776	0.4776	0.4776	0.4776	0.4776	0.4776
1.4798	1.4798	1.4798	1.4798	1.4798	1.4798	1.4798	1.4798	1.6877	0.4776	0.4776	0.4776	0.4776	0.4776	0.4776	0.4776	0.4776	0.4776
1.4798	1.4798	1.4798	1.4798	1.4798	1.4798	1.4798	1.4798	1.4798	1.6877	0.4776	0.4776	0.4776	0.4776	0.4776	0.4776	0.4776	0.4776
1.4798	1.4798	1.4798	1.4798	1.4798	1.4798	1.4798	1.4798	1.4798	1.4798	1.6877	0.4776	0.4776	0.4776	0.4776	0.4776	0.4776	0.4776
1.4798	1.4798	1.4798	1.4798	1.4798	1.4798	1.4798	1.4798	1.4798	1.4798	1.4798	1.6877	1.6877	0.4776	0.4776	0.4776	0.4776	1.6877
1.4798	1.4798	1.4798	1.4798	1.4798	1.4798	1.4798	1.4798	1.4798	1.4798	1.4798	1.4798	1.4798	1.6877	0.4776	0.4776	1.6877	0.882
1.4798	1.4798	1.4798	1.4798	1.4798	1.4798	1.4798	1.4798	1.4798	1.4798	1.4798	1.4798	1.4798	1.4798	1.6877	1.6877	0.882	0.882
1.4798	1.4798	1.4798	1.4798	1.4798	1.4798	1.4798	1.4798	1.4798	1.4798	1.4798	1.4798	1.4798	1.4798	1.6877	0.882	0.882	0.882
1.4798	1.4798	1.4798	1.4798	1.4798	1.4798	1.4798	1.4798	1.4798	1.4798	1.4798	1.4798	1.4798	1.4798	1.6877	0.882	0.882	0.882
1.4798	1.4798	1.4798	1.4798	1.4798	1.4798	1.4798	1.4798	1.4798	1.4798	1.4798	1.4798	1.4798	1.6877	0.882	0.882	0.882	0.882
1.4798	1.4798	1.4798	1.4798	1.4798	1.4798	1.4798	1.4798	1.4798	1.4798	1.4798	1.4798	1.4798	1.6877	0.882	0.882	0.882	0.882
1.4798	1.4798	1.4798	1.4798	1.4798	1.4798	1.4798	1.4798	1.4798	1.4798	1.4798	1.4798	1.4798	1.6877	0.882	0.882	0.882	0.882
1.4798	1.4798	1.4798	1.4798	1.4798	1.4798	1.4798	1.4798	1.4798	1.4798	1.4798	1.4798	1.4798	1.6877	0.882	0.882	0.882	0.882
1.4798	1.4798	1.4798	1.4798	1.4798	1.4798	1.4798	1.4798	1.4798	1.4798	1.4798	1.4798	1.4798	1.6877	0.882	0.882	0.882	0.882
1.4798	1.4798	1.4798	1.4798	1.4798	1.4798	1.4798	1.4798	1.4798	1.4798	1.4798	1.4798	1.4798	1.6877	0.882	0.882	0.882	0.882
1.4798	1.4798	1.4798	1.4798	1.4798	1.4798	1.4798	1.4798	1.4798	1.4798	1.4798	1.4798	1.4798	1.6877	1.6877	0.882	0.882	0.882
1.4798	1.4798	1.4798	1.4798	1.4798	1.4798	1.4798	1.4798	1.4798	1.4798	1.4798	1.4798	1.6877	1.4945	1.4945	1.6877	0.882	0.882
1.4798	1.4798	1.4798	1.4798	1.4798	1.4798	1.4798	1.4798	1.4798	1.4798	1.4798	1.6877	1.4945	1.4945	1.4945	1.4945	1.6877	0.882
1.6877	1.6877	1.6877	1.6877	1.6877	1.6877	1.4798	1.4798	1.4798	1.4798	1.6877	1.4945	1.4945	1.4945	1.4945	1.4945	1.4945	1.6877
1.4998	1.4998	1.4998	1.4998	1.4998	1.4998	1.6877	1.6877	1.6877	1.6877	1.4945	1.4945	1.4945	1.4945	1.4945	1.4945	1.4945	1.4945
Columns 3	7 through 54
0.6892	1.6877	1.3983	1.3983	1.3983	1.3983	1.3983	1.3983	1.3983	1.3983	1.3983	1.6877	1.3655	1.3655	1.3655	1.3655	1.3655	1.3655
0.6892	0.6892	1.6877	1.3983	1.3983	1.3983	1.3983	1.3983	1.3983	1.3983	1.3983	1.6877	1.3655	1.3655	1.3655	1.3655	1.3655	1.3655
0.6892	0.6892	1.6877	1.3983	1.3983	1.3983	1.3983	1.3983	1.3983	1.6877	1.6877	0	1.6877	1.3655	1.3655	1.3655	1.3655	1.3655
0.6892	0.6892	0.6892	1.6877	1.3983	1.3983	1.6877	1.6877	1.6877	0	0	0	0	1.6877	1.3655	1.3655	1.3655	1.3655
0.6892	0.6892	0.6892	0.6892	1.6877	1.6877	0	0	0	0	0	0	0	0	1.6877	1.3655	1.3655	1.3655
0.6892	0.6892	0.6892	0.6892	1.6877	0	0	0	0	0	0	0	0	0	1.6877	1.6877	1.6877	1.6877
0.6892	0.6892	0.6892	0.6892	1.6877	0	0	0	0	0	0	0	0	0	1.6877	1.3059	1.3059	1.3059
0.6892	0.6892	0.6892	0.6892	1.6877	0	0	0	0	0	0	0	0	0	1.6877	1.3059	1.3059	1.3059
0.6892	0.6892	0.6892	0.6892	1.6877	0	0	0	0	0	0	0	0	1.6877	1.3059	1.3059	1.3059	1.3059
0.6892	0.6892	0.6892	0.6892	1.6877	0	0	0	0	0	0	0	1.6877	1.3059	1.3059	1.3059	1.3059	1.3059
0.6892	0.6892	0.6892	0.6892	1.6877	0	0	0	0	0	0	0	1.6877	1.3059	1.3059	1.3059	1.3059	1.3059
0.6892	0.6892	1.6877	1.6877	1.6877	1.6877	1.6877	0	0	0	0	1.6877	1.3059	1.3059	1.3059	1.3059	1.3059	1.3059
1.6877	1.6877	0.5406	0.5406	0.5406	0.5406	0.5406	1.6877	1.6877	0	1.6877	1.6877	1.3059	1.3059	1.3059	1.3059	1.3059	1.3059
0.5406	0.5406	0.5406	0.5406	0.5406	0.5406	0.5406	0.5406	0.5406	1.6877	1.6877	1.3059	1.3059	1.3059	1.3059	1.3059	1.3059	1.3059
0.5406	0.5406	0.5406	0.5406	0.5406	0.5406	0.5406	0.5406	0.5406	0.5406	1.6877	1.3059	1.3059	1.3059	1.3059	1.3059	1.3059	1.3059
0.5406	0.5406	0.5406	0.5406	0.5406	0.5406	0.5406	0.5406	0.5406	0.5406	0.5406	1.6877	1.3059	1.3059	1.3059	1.3059	1.3059	1.3059
0.5406	0.5406	0.5406	0.5406	0.5406	0.5406	0.5406	0.5406	0.5406	0.5406	0.5406	1.6877	1.3059	1.3059	1.3059	1.3059	1.3059	1.3059
0.5406	0.5406	0.5406	0.5406	0.5406	0.5406	0.5406	0.5406	0.5406	0.5406	0.5406	1.6877	1.3059	1.3059	1.3059	1.3059	1.3059	1.3059
0.5406	0.5406	0.5406	0.5406	0.5406	0.5406	0.5406	0.5406	0.5406	0.5406	0.5406	1.6877	1.3059	1.3059	1.3059	1.3059	1.3059	1.3059
0.5406	0.5406	0.5406	0.5406	0.5406	0.5406	0.5406	0.5406	0.5406	0.5406	0.5406	1.6877	1.3059	1.3059	1.3059	1.3059	1.3059	1.3059
0.5406	0.5406	0.5406	0.5406	0.5406	0.5406	0.5406	0.5406	0.5406	0.5406	0.5406	1.6877	1.3059	1.3059	1.3059	1.3059	1.3059	1.3059
0.5406	0.5406	0.5406	0.5406	0.5406	0.5406	0.5406	0.5406	0.5406	0.5406	0.5406	1.6877	1.3059	1.3059	1.3059	1.3059	1.3059	1.3059
0.5406	0.5406	0.5406	0.5406	0.5406	0.5406	0.5406	0.5406	0.5406	0.5406	0.5406	0.5406	1.6877	1.3059	1.3059	1.3059	1.3059	1.3059
1.6877	0.5406	0.5406	0.5406	0.5406	0.5406	0.5406	0.5406	0.5406	0.5406	0.5406	0.5406	1.6877	1.3059	1.3059	1.3059	1.3059	1.3059
0.4776	1.6877	0.5406	0.5406	0.5406	0.5406	0.5406	0.5406	0.5406	0.5406	0.5406	0.5406	1.6877	1.3059	1.3059	1.3059	1.3059	1.3059
0.4776	0.4776	1.6877	0.5406	0.5406	0.5406	0.5406	0.5406	0.5406	0.5406	0.5406	0.5406	1.6877	1.3059	1.3059	1.3059	1.3059	1.3059
0.4776	0.4776	1.6877	0.5406	0.5406	0.5406	0.5406	0.5406	0.5406	0.5406	0.5406	0.5406	1.6877	1.3059	1.3059	1.3059	1.3059	1.3059
0.4776	0.4776	0.4776	1.6877	0.5406	0.5406	0.5406	0.5406	1.6877	1.6877	1.6877	1.6877	1.6877	1.6877	1.3059	1.3059	1.3059	1.3059
0.4776	0.4776	0.4776	0.4776	1.6877	1.6877	1.6877	1.6877	1.3797	1.3797	1.3797	1.3797	1.3797	1.6877	1.6877	1.3059	1.3059	1.3059
0.4776	0.4776	0.4776	0.4776	0.4776	1.6877	1.3797	1.3797	1.3797	1.3797	1.3797	1.3797	1.3797	1.3797	1.3797	1.6877	1.6877	1.3059
0.4776	0.4776	0.4776	0.4776	0.4776	1.6877	1.3797	1.3797	1.3797	1.3797	1.3797	1.3797	1.3797	1.3797	1.3797	1.3797	1.6877	1.3059
0.4776	0.4776	0.4776	0.4776	0.4776	1.6877	1.3797	1.3797	1.3797	1.3797	1.3797	1.3797	1.3797	1.3797	1.3797	1.3797	1.3797	1.6877
0.4776	0.4776	0.4776	0.4776	0.4776	1.6877	1.3797	1.3797	1.3797	1.3797	1.3797	1.3797	1.3797	1.3797	1.3797	1.3797	1.3797	1.3797
0.4776	0.4776	0.4776	0.4776	0.4776	1.6877	1.3797	1.3797	1.3797	1.3797	1.3797	1.3797	1.3797	1.3797	1.3797	1.3797	1.3797	1.3797
0.4776	0.4776	0.4776	0.4776	0.4776	1.6877	1.3797	1.3797	1.3797	1.3797	1.3797	1.3797	1.3797	1.3797	1.3797	1.3797	1.3797	1.3797
0.4776	0.4776	0.4776	0.4776	0.4776	1.6877	1.3797	1.3797	1.3797	1.3797	1.3797	1.3797	1.3797	1.3797	1.3797	1.3797	1.3797	1.6877
0.4776	0.4776	0.4776	0.4776	0.4776	1.6877	1.6877	1.3797	1.3797	1.3797	1.3797	1.3797	1.3797	1.3797	1.3797	1.3797	1.3797	1.6877
0.4776	0.4776	0.4776	0.4776	1.6877	0.882	0.882	1.6877	1.3797	1.3797	1.3797	1.3797	1.3797	1.3797	1.3797	1.3797	1.6877	0.144
0.4776	0.4776	0.4776	1.6877	0.882	0.882	0.882	0.882	1.6877	1.6877	1.6877	1.3797	1.3797	1.3797	1.3797	1.3797	1.6877	0.144
0.4776	0.4776	1.6877	0.882	0.882	0.882	0.882	0.882	0.882	0.882	1.6877	1.6877	1.6877	1.6877	1.6877	1.6877	0.144	0.144
0.4776	1.6877	0.882	0.882	0.882	0.882	0.882	0.882	0.882	0.882	0.882	0.882	0.882	0.882	0.882	1.6877	0.144	0.144
1.6877	0.882	0.882	0.882	0.882	0.882	0.882	0.882	0.882	0.882	0.882	0.882	0.882	0.882	0.882	0.882	1.6877	0.144
0.882	0.882	0.882	0.882	0.882	0.882	0.882	0.882	0.882	0.882	0.882	0.882	0.882	0.882	0.882	0.882	1.6877	0.144
0.882	0.882	0.882	0.882	0.882	0.882	0.882	0.882	0.882	0.882	0.882	0.882	0.882	0.882	0.882	0.882	0.882	1.6877
0.882	0.882	0.882	0.882	0.882	0.882	0.882	0.882	0.882	0.882	0.882	0.882	0.882	0.882	0.882	0.882	0.882	1.6877
0.882	0.882	0.882	0.882	0.882	0.882	0.882	0.882	0.882	0.882	0.882	0.882	0.882	0.882	0.882	0.882	0.882	1.6877
0.882	0.882	0.882	0.882	0.882	0.882	0.882	0.882	0.882	0.882	0.882	0.882	0.882	0.882	0.882	0.882	1.6877	0.144
0.882	0.882	0.882	0.882	0.882	0.882	0.882	0.882	0.882	0.882	0.882	0.882	0.882	0.882	0.882	0.882	1.6877	0.144
0.882	0.882	0.882	0.882	0.882	0.882	0.882	0.882	0.882	0.882	0.882	0.882	0.882	0.882	0.882	0.882	1.6877	0.144
0.882	0.882	0.882	0.882	0.882	0.882	0.882	0.882	0.882	0.882	0.882	0.882	0.882	0.882	0.882	0.882	1.6877	0.144
0.882	0.882	0.882	0.882	0.882	0.882	0.882	0.882	0.882	0.882	0.882	0.882	0.882	0.882	0.882	0.882	1.6877	0.144
0.882	0.882	0.882	0.882	0.882	0.882	0.882	0.882	0.882	0.882	0.882	0.882	0.882	0.882	0.882	0.882	1.6877	0.144
0.882	0.882	0.882	0.882	0.882	0.882	0.882	0.882	0.882	0.882	0.882	0.882	0.882	0.882	0.882	0.882	1.6877	0.144
0.882	0.882	0.882	0.882	0.882	0.882	0.882	0.882	0.882	0.882	0.882	0.882	0.882	0.882	0.882	0.882	1.6877	0.144
0.882	0.882	0.882	0.882	0.882	0.882	0.882	0.882	0.882	0.882	0.882	0.882	0.882	0.882	0.882	0.882	1.6877	0.144
1.6877	0.882	0.882	0.882	0.882	0.882	0.882	0.882	0.882	0.882	0.882	0.882	0.882	0.882	0.882	0.882	1.6877	0.144
1.4945	1.6877	0.882	0.882	0.882	0.882	0.882	0.882	0.882	0.882	0.882	0.882	0.882	0.882	0.882	1.6877	0.144	0.144
Columns 5	5 through 56
1.3655	1.3655
1.3655	1.3655
1.3655	1.3655
1.3655	1.3655
1.3655	1.3655
1.6877	1.6877
1.3059	1.3059
1.3059	1.3059
1.3059	1.3059
1.3059	1.3059
1.3059	1.3059
1.3059	1.3059
1.3059	1.3059
1.3059	1.3059
1.3059	1.3059
1.3059	1.3059
1.3059	1.3059
1.3059	1.3059
1.3059	1.3059
1.3059	1.3059
1.3059	1.3059
1.3059	1.3059
1.3059	1.3059
1.3059	1.3059
1.3059	1.3059
1.3059	1.3059
1.3059	1.3059
1.3059	1.3059
1.3059	1.3059
1.3059	1.3059
1.3059	1.3059
1.6877	1.6877
1.6877	0.144
1.6877	0.144
1.6877	0.144
0.144	0.144
0.144	0.144
0.144	0.144
0.144	0.144
0.144	0.144
0.144	0.144
0.144	0.144
0.144	0.144
0.144	0.144
0.144	0.144
0.144	0.144
0.144	0.144
0.144	0.144
0.144	0.144
0.144	0.144
0.144	0.144
0.144	0.144
0.144	0.144
0.144	0.144
0.144	0.144
0.144	0.144
0.144	0.144
val(:,:,2)	=
Columns 1	through 18
0.6049	0.6049	0.6049	0.6049	0.6049	0.6049	0.6049	0.6049	0.6049	0.6049	0.6049	0.6049	0.6049	1.6877	1.3046	1.3046	1.3046	1.3046
0.6049	0.6049	0.6049	0.6049	0.6049	0.6049	0.6049	0.6049	0.6049	0.6049	0.6049	0.6049	0.6049	1.6877	1.3046	1.3046	1.3046	1.3046
0.6049	0.6049	0.6049	0.6049	0.6049	0.6049	0.6049	0.6049	0.6049	0.6049	0.6049	0.6049	0.6049	0.6049	1.6877	1.3046	1.3046	1.3046
0.6049	0.6049	0.6049	0.6049	0.6049	0.6049	0.6049	0.6049	0.6049	0.6049	0.6049	0.6049	0.6049	0.6049	1.6877	1.3046	1.3046	1.3046
0.6049	0.6049	0.6049	0.6049	0.6049	0.6049	0.6049	0.6049	0.6049	0.6049	0.6049	0.6049	0.6049	0.6049	0.6049	1.6877	1.6877	1.6877
0.6049	0.6049	0.6049	0.6049	0.6049	0.6049	0.6049	0.6049	0.6049	0.6049	0.6049	0.6049	0.6049	0.6049	0.6049	1.6877	0.5406	0.5406
0.6049	0.6049	0.6049	0.6049	0.6049	0.6049	0.6049	0.6049	0.6049	0.6049	0.6049	0.6049	0.6049	0.6049	1.6877	0.5406	0.5406	0.5406
0.6049	0.6049	0.6049	0.6049	0.6049	0.6049	0.6049	0.6049	0.6049	0.6049	0.6049	0.6049	0.6049	0.6049	1.6877	0.5406	0.5406	0.5406
0.6049	0.6049	0.6049	0.6049	0.6049	0.6049	0.6049	0.6049	0.6049	0.6049	0.6049	0.6049	0.6049	1.6877	0.5406	0.5406	0.5406	0.5406
0.6049	0.6049	0.6049	0.6049	0.6049	0.6049	0.6049	0.6049	0.6049	0.6049	0.6049	0.6049	0.6049	1.6877	0.5406	0.5406	0.5406	0.5406
0.6049	0.6049	0.6049	0.6049	0.6049	0.6049	0.6049	0.6049	0.6049	0.6049	0.6049	0.6049	0.6049	1.6877	0.5406	0.5406	0.5406	0.5406
0.6049	0.6049	0.6049	0.6049	0.6049	0.6049	0.6049	0.6049	0.6049	0.6049	0.6049	0.6049	1.6877	0.5406	0.5406	0.5406	0.5406	0.5406
0.6049	0.6049	0.6049	0.6049	0.6049	0.6049	0.6049	0.6049	0.6049	0.6049	0.6049	0.6049	1.6877	0.5406	0.5406	0.5406	0.5406	0.5406
0.6049	0.6049	0.6049	0.6049	0.6049	0.6049	0.6049	0.6049	0.6049	0.6049	0.6049	0.6049	1.6877	0.5406	0.5406	0.5406	0.5406	0.5406
0.6049	0.6049	0.6049	0.6049	0.6049	0.6049	0.6049	0.6049	0.6049	0.6049	1.6877	1.6877	1.4669	1.6877	0.5406	0.5406	0.5406	0.5406
1.6877	1.6877	1.6877	0.6049	0.6049	0.6049	0.6049	0.6049	1.6877	1.6877	1.4669	1.4669	1.4669	1.4669	1.6877	0.5406	0.5406	0.5406
1.4436	1.4436	1.4436	1.6877	1.6877	1.6877	1.6877	1.6877	1.4669	1.4669	1.4669	1.4669	1.4669	1.4669	1.4669	1.6877	0.5406	0.5406
1.4436	1.4436	1.4436	1.4436	1.4436	1.4436	1.6877	1.4669	1.4669	1.4669	1.4669	1.4669	1.4669	1.4669	1.4669	1.4669	1.6877	1.6877
1.4436	1.4436	1.4436	1.4436	1.4436	1.6877	1.4669	1.4669	1.4669	1.4669	1.4669	1.4669	1.4669	1.4669	1.4669	1.4669	1.4669	1.4669
1.4436	1.4436	1.4436	1.4436	1.4436	1.6877	1.4669	1.4669	1.4669	1.4669	1.4669	1.4669	1.4669	1.4669	1.4669	1.4669	1.4669	1.4669
1.4436	1.4436	1.4436	1.4436	1.4436	1.6877	1.4669	1.4669	1.4669	1.4669	1.4669	1.4669	1.4669	1.4669	1.4669	1.4669	1.4669	1.4669
1.4436	1.4436	1.4436	1.4436	1.6877	1.4669	1.4669	1.4669	1.4669	1.4669	1.4669	1.4669	1.4669	1.4669	1.4669	1.4669	1.4669	1.4669
1.4436	1.4436	1.4436	1.4436	1.6877	1.4669	1.4669	1.4669	1.4669	1.4669	1.4669	1.4669	1.4669	1.4669	1.4669	1.4669	1.4669	1.4669
1.4436	1.4436	1.4436	1.6877	1.4669	1.4669	1.4669	1.4669	1.4669	1.4669	1.4669	1.4669	1.4669	1.4669	1.4669	1.4669	1.4669	1.4669
1.4436	1.4436	1.6877	1.4669	1.4669	1.4669	1.4669	1.4669	1.4669	1.4669	1.4669	1.4669	1.4669	1.4669	1.4669	1.4669	1.4669	1.4669
1.4436	1.6877	1.4669	1.4669	1.4669	1.4669	1.4669	1.4669	1.4669	1.4669	1.4669	1.4669	1.4669	1.4669	1.4669	1.4669	1.4669	1.4669
1.4436	1.6877	1.4669	1.4669	1.4669	1.4669	1.4669	1.4669	1.4669	1.4669	1.4669	1.4669	1.4669	1.4669	1.4669	1.4669	1.4669	1.4669
1.6877	1.4669	1.4669	1.4669	1.4669	1.4669	1.4669	1.4669	1.4669	1.4669	1.4669	1.4669	1.4669	1.4669	1.4669	1.4669	1.4669	1.4669
1.6877	1.4669	1.4669	1.4669	1.4669	1.4669	1.4669	1.4669	1.4669	1.4669	1.4669	1.4669	1.4669	1.4669	1.4669	1.4669	1.4669	1.4669
1.6877	1.4669	1.4669	1.4669	1.4669	1.4669	1.4669	1.4669	1.4669	1.4669	1.4669	1.4669	1.4669	1.4669	1.4669	1.4669	1.4669	1.4669
1.6877	1.4669	1.4669	1.4669	1.4669	1.4669	1.4669	1.4669	1.4669	1.4669	1.4669	1.4669	1.4669	1.4669	1.4669	1.4669	1.4669	1.4669
0	1.6877	1.4669	1.4669	1.4669	1.4669	1.4669	1.4669	1.4669	1.4669	1.4669	1.4669	1.4669	1.4669	1.4669	1.4669	1.4669	1.4669
0	1.6877	1.4669	1.4669	1.4669	1.4669	1.4669	1.4669	1.4669	1.4669	1.4669	1.4669	1.4669	1.4669	1.4669	1.4669	1.4669	1.4669
0	0	1.6877	1.6877	1.6877	1.6877	1.4669	1.4669	1.4669	1.4669	1.4669	1.4669	1.4669	1.4669	1.4669	1.4669	1.6877	1.6877
0	0	0	0	0	1.6877	1.6877	1.4669	1.4669	1.4669	1.4669	1.4669	1.6877	1.6877	1.6877	1.6877	1.4798	1.4798
0	0	0	0	0	0	0	1.6877	1.6877	1.6877	1.6877	1.6877	1.4798	1.4798	1.4798	1.4798	1.4798	1.4798
0	0	0	0	0	0	0	0	1.6877	1.4798	1.4798	1.4798	1.4798	1.4798	1.4798	1.4798	1.4798	1.4798
0	0	0	0	0	0	0	0	1.6877	1.4798	1.4798	1.4798	1.4798	1.4798	1.4798	1.4798	1.4798	1.4798
0	0	0	0	0	0	0	0	1.6877	1.4798	1.4798	1.4798	1.4798	1.4798	1.4798	1.4798	1.4798	1.4798
0	1.6877	1.6877	1.6877	1.6877	1.6877	1.6877	1.6877	1.4798	1.4798	1.4798	1.4798	1.4798	1.4798	1.4798	1.4798	1.4798	1.4798
1.6877	0.4056	0.4056	0.4056	0.4056	0.4056	0.4056	1.6877	1.4798	1.4798	1.4798	1.4798	1.4798	1.4798	1.4798	1.4798	1.4798	1.4798
0.4056	0.4056	0.4056	0.4056	0.4056	0.4056	0.4056	0.4056	1.6877	1.4798	1.4798	1.4798	1.4798	1.4798	1.4798	1.4798	1.4798	1.4798
0.4056	0.4056	0.4056	0.4056	0.4056	0.4056	0.4056	0.4056	1.6877	1.4798	1.4798	1.4798	1.4798	1.4798	1.4798	1.4798	1.4798	1.4798
0.4056	0.4056	0.4056	0.4056	0.4056	0.4056	0.4056	0.4056	1.6877	1.4798	1.4798	1.4798	1.4798	1.4798	1.4798	1.4798	1.4798	1.4798
0.4056	0.4056	0.4056	0.4056	0.4056	0.4056	0.4056	0.4056	0.4056	1.6877	1.4798	1.4798	1.4798	1.4798	1.4798	1.4798	1.4798	1.4798
0.4056	0.4056	0.4056	0.4056	0.4056	0.4056	0.4056	0.4056	0.4056	1.6877	1.4798	1.4798	1.4798	1.4798	1.4798	1.4798	1.4798	1.4798
0.4056	0.4056	0.4056	0.4056	0.4056	0.4056	0.4056	0.4056	0.4056	1.6877	1.4798	1.4798	1.4798	1.4798	1.4798	1.4798	1.4798	1.4798
0.4056	0.4056	0.4056	0.4056	0.4056	0.4056	0.4056	0.4056	0.4056	0.4056	1.6877	1.4798	1.4798	1.4798	1.4798	1.4798	1.4798	1.4798
0.4056	0.4056	0.4056	0.4056	0.4056	0.4056	0.4056	0.4056	0.4056	0.4056	0.4056	1.6877	1.4798	1.4798	1.4798	1.4798	1.4798	1.4798
0.4056	0.4056	0.4056	0.4056	0.4056	0.4056	0.4056	0.4056	0.4056	0.4056	0.4056	1.6877	1.4798	1.4798	1.4798	1.4798	1.4798	1.4798
0.4056	0.4056	0.4056	0.4056	0.4056	0.4056	0.4056	0.4056	0.4056	0.4056	0.4056	0.4056	1.6877	1.4798	1.4798	1.4798	1.4798	1.4798
0.4056	0.4056	0.4056	0.4056	0.4056	0.4056	0.4056	0.4056	0.4056	0.4056	0.4056	0.4056	1.6877	1.4798	1.4798	1.4798	1.4798	1.4798
0.4056	0.4056	0.4056	0.4056	0.4056	0.4056	0.4056	0.4056	0.4056	0.4056	0.4056	0.4056	0.4056	1.6877	1.4798	1.4798	1.4798	1.4798
0.4056	0.4056	0.4056	0.4056	0.4056	0.4056	0.4056	0.4056	0.4056	0.4056	0.4056	0.4056	0.4056	1.6877	1.4798	1.4798	1.4798	1.4798
0.4056	0.4056	0.4056	0.4056	0.4056	0.4056	0.4056	0.4056	0.4056	0.4056	0.4056	0.4056	0.4056	0.4056	1.6877	1.6877	1.4798	1.4798
0.4056	0.4056	0.4056	0.4056	0.4056	0.4056	0.4056	0.4056	0.4056	0.4056	0.4056	0.4056	0.4056	1.6877	1.4998	1.4998	1.6877	1.6877
0.4056	0.4056	0.4056	0.4056	0.4056	0.4056	0.4056	0.4056	0.4056	0.4056	0.4056	0.4056	0.4056	1.6877	1.4998	1.4998	1.4998	1.4998
Columns 1	9 through 36
1.3046	1.3046	1.3046	1.3046	1.3046	1.6877	0.6892	0.6892	0.6892	0.6892	0.6892	0.6892	0.6892	0.6892	0.6892	0.6892	0.6892	0.6892
1.3046	1.3046	1.3046	1.3046	1.3046	1.6877	0.6892	0.6892	0.6892	0.6892	0.6892	0.6892	0.6892	0.6892	0.6892	0.6892	0.6892	0.6892
1.3046	1.3046	1.3046	1.3046	1.6877	0.6892	0.6892	0.6892	0.6892	0.6892	0.6892	0.6892	0.6892	0.6892	0.6892	0.6892	0.6892	0.6892
1.3046	1.3046	1.3046	1.6877	0.6892	0.6892	0.6892	0.6892	0.6892	0.6892	0.6892	0.6892	0.6892	0.6892	0.6892	0.6892	0.6892	0.6892
1.6877	1.6877	1.6877	0.6892	0.6892	0.6892	0.6892	0.6892	0.6892	0.6892	0.6892	0.6892	0.6892	0.6892	0.6892	0.6892	0.6892	0.6892
0.5406	0.5406	1.6877	0.6892	0.6892	0.6892	0.6892	0.6892	0.6892	0.6892	0.6892	0.6892	0.6892	0.6892	0.6892	0.6892	0.6892	0.6892
0.5406	0.5406	0.5406	1.6877	0.6892	0.6892	0.6892	0.6892	0.6892	0.6892	0.6892	0.6892	0.6892	0.6892	0.6892	0.6892	0.6892	0.6892
0.5406	0.5406	0.5406	0.5406	1.6877	0.6892	0.6892	0.6892	0.6892	0.6892	0.6892	0.6892	0.6892	0.6892	0.6892	0.6892	0.6892	0.6892
0.5406	0.5406	0.5406	0.5406	0.5406	1.6877	0.6892	0.6892	0.6892	0.6892	0.6892	0.6892	0.6892	0.6892	0.6892	0.6892	0.6892	0.6892
0.5406	0.5406	0.5406	0.5406	0.5406	0.5406	1.6877	0.6892	0.6892	0.6892	0.6892	0.6892	0.6892	0.6892	0.6892	0.6892	0.6892	0.6892
0.5406	0.5406	0.5406	0.5406	0.5406	0.5406	1.6877	0.6892	0.6892	0.6892	0.6892	0.6892	0.6892	0.6892	0.6892	0.6892	0.6892	0.6892
0.5406	0.5406	0.5406	0.5406	0.5406	0.5406	1.6877	0.6892	0.6892	0.6892	0.6892	0.6892	0.6892	0.6892	0.6892	0.6892	0.6892	0.6892
0.5406	0.5406	0.5406	0.5406	0.5406	1.6877	0.6892	0.6892	0.6892	0.6892	0.6892	0.6892	0.6892	0.6892	0.6892	0.6892	1.6877	1.6877
0.5406	0.5406	0.5406	0.5406	0.5406	1.6877	0.6892	0.6892	0.6892	0.6892	0.6892	0.6892	0.6892	0.6892	0.6892	0.6892	1.6877	0.5406
0.5406	0.5406	0.5406	0.5406	0.5406	1.6877	0.6892	0.6892	0.6892	0.6892	0.6892	0.6892	0.6892	0.6892	0.6892	0.6892	1.6877	0.5406
0.5406	0.5406	0.5406	0.5406	0.5406	1.6877	0.6892	0.6892	0.6892	0.6892	0.6892	0.6892	0.6892	0.6892	0.6892	0.6892	1.6877	0.5406
0.5406	0.5406	0.5406	0.5406	1.6877	0.6892	0.6892	0.6892	0.6892	0.6892	0.6892	0.6892	0.6892	0.6892	0.6892	1.6877	0.5406	0.5406
1.6877	1.6877	1.6877	1.6877	1.6877	1.6877	1.6877	0.6892	0.6892	0.6892	0.6892	0.6892	0.6892	0.6892	0.6892	1.6877	0.5406	0.5406
1.4669	1.4669	1.4669	1.4669	1.4669	1.4669	1.6877	0.6892	0.6892	0.6892	0.6892	0.6892	0.6892	0.6892	0.6892	1.6877	0.5406	0.5406
1.4669	1.4669	1.4669	1.4669	1.4669	1.4669	1.4669	1.6877	1.6877	1.6877	1.6877	1.6877	1.6877	1.6877	1.6877	1.6877	0.5406	0.5406
1.4669	1.4669	1.4669	1.4669	1.4669	1.4669	1.4669	1.4669	1.6877	0.4776	0.4776	0.4776	0.4776	0.4776	0.4776	1.6877	0.5406	0.5406
1.4669	1.4669	1.4669	1.4669	1.4669	1.4669	1.4669	1.6877	0.4776	0.4776	0.4776	0.4776	0.4776	0.4776	0.4776	0.4776	1.6877	0.5406
1.4669	1.4669	1.4669	1.4669	1.4669	1.4669	1.4669	1.6877	0.4776	0.4776	0.4776	0.4776	0.4776	0.4776	0.4776	0.4776	0.4776	1.6877
1.4669	1.4669	1.4669	1.4669	1.4669	1.4669	1.6877	0.4776	0.4776	0.4776	0.4776	0.4776	0.4776	0.4776	0.4776	0.4776	0.4776	0.4776
1.4669	1.4669	1.4669	1.4669	1.4669	1.4669	1.6877	0.4776	0.4776	0.4776	0.4776	0.4776	0.4776	0.4776	0.4776	0.4776	0.4776	0.4776
1.4669	1.4669	1.4669	1.4669	1.4669	1.6877	0.4776	0.4776	0.4776	0.4776	0.4776	0.4776	0.4776	0.4776	0.4776	0.4776	0.4776	0.4776
1.4669	1.4669	1.4669	1.4669	1.4669	1.6877	0.4776	0.4776	0.4776	0.4776	0.4776	0.4776	0.4776	0.4776	0.4776	0.4776	0.4776	0.4776
1.4669	1.4669	1.4669	1.4669	1.6877	0.4776	0.4776	0.4776	0.4776	0.4776	0.4776	0.4776	0.4776	0.4776	0.4776	0.4776	0.4776	0.4776
1.4669	1.4669	1.4669	1.4669	1.6877	0.4776	0.4776	0.4776	0.4776	0.4776	0.4776	0.4776	0.4776	0.4776	0.4776	0.4776	0.4776	0.4776
1.4669	1.4669	1.4669	1.4669	1.6877	0.4776	0.4776	0.4776	0.4776	0.4776	0.4776	0.4776	0.4776	0.4776	0.4776	0.4776	0.4776	0.4776
1.4669	1.4669	1.4669	1.6877	0.4776	0.4776	0.4776	0.4776	0.4776	0.4776	0.4776	0.4776	0.4776	0.4776	0.4776	0.4776	0.4776	0.4776
1.4669	1.4669	1.4669	1.6877	0.4776	0.4776	0.4776	0.4776	0.4776	0.4776	0.4776	0.4776	0.4776	0.4776	0.4776	0.4776	0.4776	0.4776
1.4669	1.4669	1.6877	0.4776	0.4776	0.4776	0.4776	0.4776	0.4776	0.4776	0.4776	0.4776	0.4776	0.4776	0.4776	0.4776	0.4776	0.4776
1.6877	1.6877	0.4776	0.4776	0.4776	0.4776	0.4776	0.4776	0.4776	0.4776	0.4776	0.4776	0.4776	0.4776	0.4776	0.4776	0.4776	0.4776
1.4798	1.6877	0.4776	0.4776	0.4776	0.4776	0.4776	0.4776	0.4776	0.4776	0.4776	0.4776	0.4776	0.4776	0.4776	0.4776	0.4776	0.4776
1.4798	1.4798	1.6877	0.4776	0.4776	0.4776	0.4776	0.4776	0.4776	0.4776	0.4776	0.4776	0.4776	0.4776	0.4776	0.4776	0.4776	0.4776
1.4798	1.4798	1.4798	1.6877	0.4776	0.4776	0.4776	0.4776	0.4776	0.4776	0.4776	0.4776	0.4776	0.4776	0.4776	0.4776	0.4776	0.4776
1.4798	1.4798	1.4798	1.4798	1.6877	0.4776	0.4776	0.4776	0.4776	0.4776	0.4776	0.4776	0.4776	0.4776	0.4776	0.4776	0.4776	0.4776
1.4798	1.4798	1.4798	1.4798	1.4798	1.6877	1.6877	0.4776	0.4776	0.4776	0.4776	0.4776	0.4776	0.4776	0.4776	0.4776	0.4776	0.4776
1.4798	1.4798	1.4798	1.4798	1.4798	1.4798	1.4798	1.6877	0.4776	0.4776	0.4776	0.4776	0.4776	0.4776	0.4776	0.4776	0.4776	0.4776
1.4798	1.4798	1.4798	1.4798	1.4798	1.4798	1.4798	1.4798	1.6877	0.4776	0.4776	0.4776	0.4776	0.4776	0.4776	0.4776	0.4776	0.4776
1.4798	1.4798	1.4798	1.4798	1.4798	1.4798	1.4798	1.4798	1.4798	1.6877	1.6877	0.4776	0.4776	0.4776	0.4776	0.4776	0.4776	0.4776
1.4798	1.4798	1.4798	1.4798	1.4798	1.4798	1.4798	1.4798	1.4798	1.4798	1.4798	1.6877	1.6877	0.4776	0.4776	0.4776	1.6877	1.6877
1.4798	1.4798	1.4798	1.4798	1.4798	1.4798	1.4798	1.4798	1.4798	1.4798	1.4798	1.4798	1.6877	1.6877	1.6877	1.6877	0.882	0.882
1.4798	1.4798	1.4798	1.4798	1.4798	1.4798	1.4798	1.4798	1.4798	1.4798	1.4798	1.4798	1.4798	1.6877	0.882	0.882	0.882	0.882
1.4798	1.4798	1.4798	1.4798	1.4798	1.4798	1.4798	1.4798	1.4798	1.4798	1.4798	1.4798	1.4798	1.6877	0.882	0.882	0.882	0.882
1.4798	1.4798	1.4798	1.4798	1.4798	1.4798	1.4798	1.4798	1.4798	1.4798	1.4798	1.4798	1.4798	1.6877	0.882	0.882	0.882	0.882
1.4798	1.4798	1.4798	1.4798	1.4798	1.4798	1.4798	1.4798	1.4798	1.4798	1.4798	1.4798	1.4798	1.6877	0.882	0.882	0.882	0.882
1.4798	1.4798	1.4798	1.4798	1.4798	1.4798	1.4798	1.4798	1.4798	1.4798	1.4798	1.4798	1.4798	1.6877	0.882	0.882	0.882	0.882
1.4798	1.4798	1.4798	1.4798	1.4798	1.4798	1.4798	1.4798	1.4798	1.4798	1.4798	1.4798	1.4798	1.6877	0.882	0.882	0.882	0.882
1.4798	1.4798	1.4798	1.4798	1.4798	1.4798	1.4798	1.4798	1.4798	1.4798	1.4798	1.4798	1.4798	1.6877	0.882	0.882	0.882	0.882
1.4798	1.4798	1.4798	1.4798	1.4798	1.4798	1.4798	1.4798	1.4798	1.4798	1.4798	1.4798	1.4798	1.6877	0.882	0.882	0.882	0.882
1.4798	1.4798	1.4798	1.4798	1.4798	1.4798	1.4798	1.4798	1.4798	1.4798	1.4798	1.4798	1.4798	1.6877	1.6877	1.6877	0.882	0.882
1.4798	1.4798	1.4798	1.4798	1.4798	1.4798	1.4798	1.4798	1.4798	1.4798	1.4798	1.6877	1.6877	1.4945	1.4945	1.4945	1.6877	0.882
1.4798	1.4798	1.4798	1.4798	1.4798	1.4798	1.4798	1.4798	1.4798	1.6877	1.6877	1.4945	1.4945	1.4945	1.4945	1.4945	1.6877	1.6877
1.6877	1.6877	1.6877	1.6877	1.6877	1.6877	1.6877	1.6877	1.6877	1.4945	1.4945	1.4945	1.4945	1.4945	1.4945	1.4945	1.4945	1.4945
1.4998	1.4998	1.4998	1.4998	1.4998	1.4998	1.4998	1.6877	1.4945	1.4945	1.4945	1.4945	1.4945	1.4945	1.4945	1.4945	1.4945	1.4945
Columns 3	7 through 54
0.6892	1.6877	1.3983	1.3983	1.3983	1.3983	1.3983	1.3983	1.3983	1.3983	1.3983	1.6877	1.3655	1.3655	1.3655	1.3655	1.3655	1.3655
0.6892	0.6892	1.6877	1.3983	1.3983	1.3983	1.3983	1.3983	1.3983	1.3983	1.3983	1.6877	1.3655	1.3655	1.3655	1.3655	1.3655	1.3655
0.6892	0.6892	1.6877	1.3983	1.3983	1.3983	1.3983	1.3983	1.3983	1.6877	1.6877	0	1.6877	1.6877	1.3655	1.3655	1.3655	1.3655
0.6892	0.6892	0.6892	1.6877	1.3983	1.3983	1.6877	1.6877	1.6877	0	0	0	0	0	1.6877	1.6877	1.3655	1.3655
0.6892	0.6892	0.6892	0.6892	1.6877	1.6877	0	0	0	0	0	0	0	0	0	0	1.6877	1.3655
0.6892	0.6892	0.6892	0.6892	1.6877	0	0	0	0	0	0	0	0	0	0	0	1.6877	1.3655
0.6892	0.6892	0.6892	0.6892	1.6877	0	0	0	0	0	0	0	0	0	0	0	1.6877	1.3655
0.6892	0.6892	0.6892	0.6892	1.6877	0	0	0	0	0	0	0	0	0	0	0	1.6877	1.6877
0.6892	0.6892	0.6892	0.6892	1.6877	0	0	0	0	0	0	0	0	0	0	0	1.6877	1.3059
0.6892	0.6892	0.6892	0.6892	1.6877	0	0	0	0	0	0	0	0	0	0	0	1.6877	1.3059
0.6892	0.6892	0.6892	0.6892	1.6877	0	0	0	0	0	0	0	0	0	0	0	1.6877	1.3059
0.6892	0.6892	1.6877	1.6877	0.5406	1.6877	1.6877	1.6877	0	0	0	0	0	0	0	1.6877	1.3059	1.3059
1.6877	1.6877	0.5406	0.5406	0.5406	0.5406	0.5406	0.5406	1.6877	1.6877	0	0	0	0	1.6877	1.6877	1.3059	1.3059
0.5406	0.5406	0.5406	0.5406	0.5406	0.5406	0.5406	0.5406	0.5406	0.5406	1.6877	1.6877	0	0	1.6877	1.3059	1.3059	1.3059
0.5406	0.5406	0.5406	0.5406	0.5406	0.5406	0.5406	0.5406	0.5406	0.5406	0.5406	0.5406	1.6877	0	1.6877	1.3059	1.3059	1.3059
0.5406	0.5406	0.5406	0.5406	0.5406	0.5406	0.5406	0.5406	0.5406	0.5406	0.5406	0.5406	0.5406	1.6877	1.6877	1.3059	1.3059	1.3059
0.5406	0.5406	0.5406	0.5406	0.5406	0.5406	0.5406	0.5406	0.5406	0.5406	0.5406	0.5406	0.5406	0.5406	1.6877	1.3059	1.3059	1.3059
0.5406	0.5406	0.5406	0.5406	0.5406	0.5406	0.5406	0.5406	0.5406	0.5406	0.5406	0.5406	0.5406	0.5406	1.6877	1.3059	1.3059	1.3059
0.5406	0.5406	0.5406	0.5406	0.5406	0.5406	0.5406	0.5406	0.5406	0.5406	0.5406	0.5406	0.5406	0.5406	1.6877	1.3059	1.3059	1.3059
0.5406	0.5406	0.5406	0.5406	0.5406	0.5406	0.5406	0.5406	0.5406	0.5406	0.5406	0.5406	0.5406	0.5406	1.6877	1.3059	1.3059	1.3059
0.5406	0.5406	0.5406	0.5406	0.5406	0.5406	0.5406	0.5406	0.5406	0.5406	0.5406	0.5406	0.5406	0.5406	1.6877	1.3059	1.3059	1.3059
0.5406	0.5406	0.5406	0.5406	0.5406	0.5406	0.5406	0.5406	0.5406	0.5406	0.5406	0.5406	0.5406	0.5406	1.6877	1.3059	1.3059	1.3059
0.5406	0.5406	0.5406	0.5406	0.5406	0.5406	0.5406	0.5406	0.5406	0.5406	0.5406	0.5406	0.5406	0.5406	1.6877	1.3059	1.3059	1.3059
1.6877	0.5406	0.5406	0.5406	0.5406	0.5406	0.5406	0.5406	0.5406	0.5406	0.5406	0.5406	0.5406	0.5406	1.6877	1.3059	1.3059	1.3059
0.4776	1.6877	0.5406	0.5406	0.5406	0.5406	0.5406	0.5406	0.5406	0.5406	0.5406	0.5406	0.5406	0.5406	1.6877	1.3059	1.3059	1.3059
0.4776	1.6877	0.5406	0.5406	0.5406	0.5406	0.5406	0.5406	0.5406	0.5406	0.5406	0.5406	0.5406	0.5406	1.6877	1.3059	1.3059	1.3059
0.4776	0.4776	1.6877	0.5406	0.5406	0.5406	0.5406	0.5406	0.5406	0.5406	0.5406	0.5406	0.5406	0.5406	1.6877	1.3059	1.3059	1.3059
0.4776	0.4776	0.4776	1.6877	0.5406	0.5406	0.5406	0.5406	1.6877	1.6877	1.6877	1.6877	1.6877	1.6877	1.6877	1.3059	1.3059	1.3059
0.4776	0.4776	0.4776	0.4776	1.6877	0.5406	1.6877	1.6877	1.3797	1.3797	1.3797	1.3797	1.3797	1.3797	1.3797	1.6877	1.3059	1.3059
0.4776	0.4776	0.4776	0.4776	0.4776	1.6877	1.3797	1.3797	1.3797	1.3797	1.3797	1.3797	1.3797	1.3797	1.3797	1.3797	1.6877	1.3059
0.4776	0.4776	0.4776	0.4776	0.4776	1.6877	1.3797	1.3797	1.3797	1.3797	1.3797	1.3797	1.3797	1.3797	1.3797	1.3797	1.3797	1.6877
0.4776	0.4776	0.4776	0.4776	0.4776	1.6877	1.3797	1.3797	1.3797	1.3797	1.3797	1.3797	1.3797	1.3797	1.3797	1.3797	1.3797	1.3797
0.4776	0.4776	0.4776	0.4776	0.4776	1.6877	1.3797	1.3797	1.3797	1.3797	1.3797	1.3797	1.3797	1.3797	1.3797	1.3797	1.3797	1.3797
0.4776	0.4776	0.4776	0.4776	0.4776	1.6877	1.3797	1.3797	1.3797	1.3797	1.3797	1.3797	1.3797	1.3797	1.3797	1.3797	1.3797	1.3797
0.4776	0.4776	0.4776	0.4776	0.4776	1.6877	1.3797	1.3797	1.3797	1.3797	1.3797	1.3797	1.3797	1.3797	1.3797	1.3797	1.3797	1.3797
0.4776	0.4776	0.4776	0.4776	1.6877	1.6877	1.3797	1.3797	1.3797	1.3797	1.3797	1.3797	1.3797	1.3797	1.3797	1.3797	1.3797	1.3797
0.4776	0.4776	0.4776	1.6877	0.2367	0.2367	1.6877	1.3797	1.3797	1.3797	1.3797	1.3797	1.3797	1.3797	1.3797	1.3797	1.3797	1.6877
0.4776	0.4776	0.4776	1.6877	0.2367	0.2367	0.2367	1.6877	1.3797	1.3797	1.3797	1.3797	1.3797	1.3797	1.3797	1.3797	1.6877	1.6877
0.4776	0.4776	0.4776	1.6877	0.2367	0.2367	0.2367	0.2367	1.6877	1.6877	1.3797	1.3797	1.3797	1.3797	1.3797	1.3797	1.6877	0.144
0.4776	0.4776	1.6877	0.2367	0.2367	0.2367	0.2367	0.2367	0.2367	0.2367	1.6877	1.6877	1.6877	1.6877	1.6877	1.6877	0.144	0.144
0.4776	1.6877	0.2367	0.2367	0.2367	0.2367	0.2367	0.2367	0.2367	0.2367	1.6877	0.882	0.882	0.882	0.882	1.6877	0.144	0.144
1.6877	1.6877	0.2367	0.2367	0.2367	0.2367	0.2367	0.2367	0.2367	1.6877	0.882	0.882	0.882	0.882	0.882	0.882	1.6877	0.144
0.882	0.882	1.6877	1.6877	1.6877	1.6877	1.6877	1.6877	1.6877	0.882	0.882	0.882	0.882	0.882	0.882	0.882	1.6877	0.144
0.882	0.882	0.882	0.882	0.882	0.882	0.882	0.882	0.882	0.882	0.882	0.882	0.882	0.882	0.882	0.882	0.882	1.6877
0.882	0.882	0.882	0.882	0.882	0.882	0.882	0.882	0.882	0.882	0.882	0.882	0.882	0.882	0.882	0.882	0.882	1.6877
0.882	0.882	0.882	0.882	0.882	0.882	0.882	0.882	0.882	0.882	0.882	0.882	0.882	0.882	0.882	0.882	0.882	1.6877
0.882	0.882	0.882	0.882	0.882	0.882	0.882	0.882	0.882	0.882	0.882	0.882	0.882	0.882	0.882	0.882	0.882	1.6877
0.882	0.882	0.882	0.882	0.882	0.882	0.882	0.882	0.882	0.882	0.882	0.882	0.882	0.882	0.882	0.882	1.6877	0.144
0.882	0.882	0.882	0.882	0.882	0.882	0.882	0.882	0.882	0.882	0.882	0.882	0.882	0.882	0.882	0.882	1.6877	0.144
0.882	0.882	0.882	0.882	0.882	0.882	0.882	0.882	0.882	0.882	0.882	0.882	0.882	0.882	0.882	0.882	1.6877	0.144
0.882	0.882	0.882	0.882	0.882	0.882	0.882	0.882	0.882	0.882	0.882	0.882	0.882	0.882	0.882	0.882	1.6877	0.144
0.882	0.882	0.882	0.882	0.882	0.882	0.882	0.882	0.882	0.882	0.882	0.882	0.882	0.882	0.882	0.882	1.6877	0.144
0.882	0.882	0.882	0.882	0.882	0.882	0.882	0.882	0.882	0.882	0.882	0.882	0.882	0.882	0.882	0.882	1.6877	0.144
0.882	0.882	0.882	0.882	0.882	0.882	0.882	0.882	0.882	0.882	0.882	0.882	0.882	0.882	0.882	0.882	1.6877	0.144
0.882	0.882	0.882	0.882	0.882	0.882	0.882	0.882	0.882	0.882	0.882	0.882	0.882	0.882	0.882	0.882	1.6877	0.144
1.6877	1.6877	1.6877	1.6877	0.882	0.882	0.882	0.882	0.882	0.882	0.882	0.882	0.882	0.882	0.882	0.882	1.6877	0.144
1.4945	1.4945	1.4945	1.4945	1.6877	0.882	0.882	0.882	0.882	0.882	0.882	0.882	0.882	0.882	0.882	0.882	1.6877	0.144
Columns 5	5 through 56
1.3655	1.3655
1.3655	1.3655
1.3655	1.3655
1.3655	1.3655
1.3655	1.3655
1.3655	1.3655
1.3655	1.3655
1.6877	1.6877
1.3059	1.3059
1.3059	1.3059
1.3059	1.3059
1.3059	1.3059
1.3059	1.3059
1.3059	1.3059
1.3059	1.3059
1.3059	1.3059
1.3059	1.3059
1.3059	1.3059
1.3059	1.3059
1.3059	1.3059
1.3059	1.3059
1.3059	1.3059
1.3059	1.3059
1.3059	1.3059
1.3059	1.3059
1.3059	1.3059
1.3059	1.3059
1.3059	1.3059
1.3059	1.3059
1.3059	1.3059
1.3059	1.3059
1.6877	1.6877
1.6877	0.144
1.6877	0.144
1.6877	0.144
1.6877	0.144
0.144	0.144
0.144	0.144
0.144	0.144
0.144	0.144
0.144	0.144
0.144	0.144
0.144	0.144
0.144	0.144
0.144	0.144
0.144	0.144
0.144	0.144
0.144	0.144
0.144	0.144
0.144	0.144
0.144	0.144
0.144	0.144
0.144	0.144
0.144	0.144
0.144	0.144
0.144	0.144
0.144	0.144
val(:,:,3)	=
Columns 1	through 18
0.6049	0.6049	0.6049	0.6049	0.6049	0.6049	0.6049	0.6049	0.6049	0.6049	0.6049	0.6049	1.6877	1.3046	1.3046	1.3046	1.3046	1.3046
0.6049	0.6049	0.6049	0.6049	0.6049	0.6049	0.6049	0.6049	0.6049	0.6049	0.6049	0.6049	0.6049	1.6877	1.3046	1.3046	1.3046	1.3046
0.6049	0.6049	0.6049	0.6049	0.6049	0.6049	0.6049	0.6049	0.6049	0.6049	0.6049	0.6049	0.6049	1.6877	1.3046	1.3046	1.3046	1.3046
0.6049	0.6049	0.6049	0.6049	0.6049	0.6049	0.6049	0.6049	0.6049	0.6049	0.6049	0.6049	0.6049	0.6049	1.6877	1.3046	1.3046	1.3046
0.6049	0.6049	0.6049	0.6049	0.6049	0.6049	0.6049	0.6049	0.6049	0.6049	0.6049	0.6049	0.6049	0.6049	1.6877	1.3046	1.3046	1.6877
0.6049	0.6049	0.6049	0.6049	0.6049	0.6049	0.6049	0.6049	0.6049	0.6049	0.6049	0.6049	0.6049	0.6049	0.6049	1.6877	1.6877	0.5406
0.6049	0.6049	0.6049	0.6049	0.6049	0.6049	0.6049	0.6049	0.6049	0.6049	0.6049	0.6049	0.6049	0.6049	0.6049	1.6877	0.5406	0.5406
0.6049	0.6049	0.6049	0.6049	0.6049	0.6049	0.6049	0.6049	0.6049	0.6049	0.6049	0.6049	0.6049	0.6049	1.6877	0.5406	0.5406	0.5406
0.6049	0.6049	0.6049	0.6049	0.6049	0.6049	0.6049	0.6049	0.6049	0.6049	0.6049	0.6049	0.6049	0.6049	1.6877	0.5406	0.5406	0.5406
0.6049	0.6049	0.6049	0.6049	0.6049	0.6049	0.6049	0.6049	0.6049	0.6049	0.6049	0.6049	0.6049	1.6877	0.5406	0.5406	0.5406	0.5406
0.6049	0.6049	0.6049	0.6049	0.6049	0.6049	0.6049	0.6049	0.6049	0.6049	0.6049	0.6049	0.6049	1.6877	0.5406	0.5406	0.5406	0.5406
0.6049	0.6049	0.6049	0.6049	0.6049	0.6049	0.6049	0.6049	0.6049	0.6049	0.6049	0.6049	1.6877	0.5406	0.5406	0.5406	0.5406	0.5406
0.6049	0.6049	0.6049	0.6049	0.6049	0.6049	0.6049	0.6049	0.6049	0.6049	0.6049	0.6049	1.6877	0.5406	0.5406	0.5406	0.5406	0.5406
0.6049	0.6049	0.6049	0.6049	0.6049	0.6049	0.6049	0.6049	0.6049	0.6049	0.6049	1.6877	0.5406	0.5406	0.5406	0.5406	0.5406	0.5406
0.6049	0.6049	0.6049	0.6049	0.6049	0.6049	0.6049	0.6049	0.6049	0.6049	1.6877	1.6877	1.6877	0.5406	0.5406	0.5406	0.5406	0.5406
1.6877	1.6877	1.6877	1.6877	0.6049	0.6049	0.6049	0.6049	1.6877	1.6877	1.4669	1.4669	1.4669	1.6877	0.5406	0.5406	0.5406	0.5406
1.4436	1.4436	1.4436	1.4436	1.6877	1.6877	1.6877	1.6877	1.6877	1.4669	1.4669	1.4669	1.4669	1.4669	1.6877	1.6877	0.5406	0.5406
1.4436	1.4436	1.4436	1.4436	1.4436	1.4436	1.4436	1.6877	1.4669	1.4669	1.4669	1.4669	1.4669	1.4669	1.4669	1.4669	1.6877	1.6877
1.4436	1.4436	1.4436	1.4436	1.4436	1.4436	1.4436	1.6877	1.4669	1.4669	1.4669	1.4669	1.4669	1.4669	1.4669	1.4669	1.4669	1.4669
1.4436	1.4436	1.4436	1.4436	1.4436	1.4436	1.6877	1.4669	1.4669	1.4669	1.4669	1.4669	1.4669	1.4669	1.4669	1.4669	1.4669	1.4669
1.4436	1.4436	1.4436	1.4436	1.4436	1.4436	1.6877	1.4669	1.4669	1.4669	1.4669	1.4669	1.4669	1.4669	1.4669	1.4669	1.4669	1.4669
1.4436	1.4436	1.4436	1.4436	1.4436	1.6877	1.4669	1.4669	1.4669	1.4669	1.4669	1.4669	1.4669	1.4669	1.4669	1.4669	1.4669	1.4669
1.4436	1.4436	1.4436	1.4436	1.4436	1.6877	1.4669	1.4669	1.4669	1.4669	1.4669	1.4669	1.4669	1.4669	1.4669	1.4669	1.4669	1.6877
1.4436	1.4436	1.4436	1.4436	1.6877	1.4669	1.4669	1.4669	1.4669	1.4669	1.4669	1.4669	1.4669	1.4669	1.4669	1.4669	1.6877	1.6877
1.4436	1.4436	1.4436	1.4436	1.6877	1.4669	1.4669	1.4669	1.4669	1.4669	1.4669	1.4669	1.4669	1.4669	1.4669	1.6877	1.6877	0.6932
1.4436	1.4436	1.4436	1.4436	1.6877	1.4669	1.4669	1.4669	1.4669	1.4669	1.4669	1.4669	1.4669	1.4669	1.4669	1.6877	0.6932	0.6932
1.4436	1.4436	1.4436	1.6877	1.4669	1.4669	1.4669	1.4669	1.4669	1.4669	1.4669	1.4669	1.4669	1.4669	1.4669	1.6877	0.6932	0.6932
1.4436	1.4436	1.6877	1.4669	1.4669	1.4669	1.4669	1.4669	1.4669	1.4669	1.4669	1.4669	1.4669	1.4669	1.4669	1.6877	0.6932	0.6932
1.6877	1.6877	1.4669	1.4669	1.4669	1.4669	1.4669	1.4669	1.4669	1.4669	1.4669	1.4669	1.4669	1.4669	1.4669	1.6877	0.6932	0.6932
0	0	1.6877	1.4669	1.4669	1.4669	1.4669	1.4669	1.4669	1.4669	1.4669	1.4669	1.4669	1.4669	1.4669	1.6877	0.6932	0.6932
0	0	0	1.6877	1.4669	1.4669	1.4669	1.4669	1.4669	1.4669	1.4669	1.4669	1.4669	1.4669	1.4669	1.6877	0.6932	0.6932
0	0	0	0	1.6877	1.4669	1.4669	1.4669	1.4669	1.4669	1.4669	1.4669	1.4669	1.4669	1.4669	1.6877	0.6932	0.6932
0	0	0	0	0	1.6877	1.4669	1.4669	1.4669	1.4669	1.4669	1.4669	1.4669	1.4669	1.4669	1.6877	0.6932	0.6932
0	0	0	0	0	0	1.6877	1.6877	1.4669	1.4669	1.4669	1.4669	1.4669	1.4669	1.4669	1.6877	1.6877	1.6877
0	0	0	0	0	0	0	0	1.6877	1.4669	1.4669	1.4669	1.4669	1.6877	1.6877	1.6877	1.4798	1.4798
0	0	0	0	0	0	0	0	0	1.6877	1.6877	1.6877	1.6877	1.4798	1.4798	1.4798	1.4798	1.4798
0	0	0	0	0	0	0	0	0	0	1.6877	1.4798	1.4798	1.4798	1.4798	1.4798	1.4798	1.4798
0	0	0	0	0	0	0	0	0	1.6877	1.4798	1.4798	1.4798	1.4798	1.4798	1.4798	1.4798	1.4798
0	0	0	0	0	0	0	0	1.6877	1.4798	1.4798	1.4798	1.4798	1.4798	1.4798	1.4798	1.4798	1.4798
0	0	0	0	0	0	0	0	1.6877	1.4798	1.4798	1.4798	1.4798	1.4798	1.4798	1.4798	1.4798	1.4798
1.6877	1.6877	1.6877	1.6877	1.6877	1.6877	1.6877	0	1.6877	1.4798	1.4798	1.4798	1.4798	1.4798	1.4798	1.4798	1.4798	1.4798
0.4056	0.4056	0.4056	0.4056	0.4056	0.4056	0.4056	1.6877	1.4798	1.4798	1.4798	1.4798	1.4798	1.4798	1.4798	1.4798	1.4798	1.4798
0.4056	0.4056	0.4056	0.4056	0.4056	0.4056	0.4056	1.6877	1.4798	1.4798	1.4798	1.4798	1.4798	1.4798	1.4798	1.4798	1.4798	1.4798
0.4056	0.4056	0.4056	0.4056	0.4056	0.4056	0.4056	1.6877	1.4798	1.4798	1.4798	1.4798	1.4798	1.4798	1.4798	1.4798	1.4798	1.4798
0.4056	0.4056	0.4056	0.4056	0.4056	0.4056	0.4056	0.4056	1.6877	1.4798	1.4798	1.4798	1.4798	1.4798	1.4798	1.4798	1.4798	1.4798
0.4056	0.4056	0.4056	0.4056	0.4056	0.4056	0.4056	0.4056	1.6877	1.4798	1.4798	1.4798	1.4798	1.4798	1.4798	1.4798	1.4798	1.4798
0.4056	0.4056	0.4056	0.4056	0.4056	0.4056	0.4056	0.4056	1.6877	1.6877	1.4798	1.4798	1.4798	1.4798	1.4798	1.4798	1.4798	1.4798
0.4056	0.4056	0.4056	0.4056	0.4056	0.4056	0.4056	0.4056	0.4056	0.4056	1.6877	1.4798	1.4798	1.4798	1.4798	1.4798	1.4798	1.4798
0.4056	0.4056	0.4056	0.4056	0.4056	0.4056	0.4056	0.4056	0.4056	0.4056	0.4056	1.6877	1.4798	1.4798	1.4798	1.4798	1.4798	1.4798
0.4056	0.4056	0.4056	0.4056	0.4056	0.4056	0.4056	0.4056	0.4056	0.4056	0.4056	1.6877	1.4798	1.4798	1.4798	1.4798	1.4798	1.4798
0.4056	0.4056	0.4056	0.4056	0.4056	0.4056	0.4056	0.4056	0.4056	0.4056	0.4056	1.6877	1.4798	1.4798	1.4798	1.4798	1.4798	1.4798
0.4056	0.4056	0.4056	0.4056	0.4056	0.4056	0.4056	0.4056	0.4056	0.4056	0.4056	0.4056	1.6877	1.4798	1.4798	1.4798	1.4798	1.4798
0.4056	0.4056	0.4056	0.4056	0.4056	0.4056	0.4056	0.4056	0.4056	0.4056	0.4056	0.4056	0.4056	1.6877	1.4798	1.4798	1.4798	1.4798
0.4056	0.4056	0.4056	0.4056	0.4056	0.4056	0.4056	0.4056	0.4056	0.4056	0.4056	0.4056	0.4056	1.6877	1.6877	1.6877	1.6877	1.4798
0.4056	0.4056	0.4056	0.4056	0.4056	0.4056	0.4056	0.4056	0.4056	0.4056	0.4056	0.4056	0.4056	1.6877	1.4998	1.4998	1.4998	1.6877
0.4056	0.4056	0.4056	0.4056	0.4056	0.4056	0.4056	0.4056	0.4056	0.4056	0.4056	0.4056	0.4056	1.6877	1.4998	1.4998	1.4998	1.4998
0.4056	0.4056	0.4056	0.4056	0.4056	0.4056	0.4056	0.4056	0.4056	0.4056	0.4056	0.4056	0.4056	1.6877	1.4998	1.4998	1.4998	1.4998
Columns 1	9 through 36
1.3046	1.3046	1.3046	1.3046	1.3046	1.6877	0.6892	0.6892	0.6892	0.6892	0.6892	0.6892	0.6892	0.6892	0.6892	0.6892	0.6892	0.6892
1.3046	1.3046	1.3046	1.3046	1.6877	0.6892	0.6892	0.6892	0.6892	0.6892	0.6892	0.6892	0.6892	0.6892	0.6892	0.6892	0.6892	0.6892
1.3046	1.3046	1.3046	1.6877	0.6892	0.6892	0.6892	0.6892	0.6892	0.6892	0.6892	0.6892	0.6892	0.6892	0.6892	0.6892	0.6892	0.6892
1.3046	1.3046	1.6877	0.6892	0.6892	0.6892	0.6892	0.6892	0.6892	0.6892	0.6892	0.6892	0.6892	0.6892	0.6892	0.6892	0.6892	0.6892
1.6877	1.6877	1.6877	0.6892	0.6892	0.6892	0.6892	0.6892	0.6892	0.6892	0.6892	0.6892	0.6892	0.6892	0.6892	0.6892	0.6892	0.6892
0.5406	0.5406	1.6877	0.6892	0.6892	0.6892	0.6892	0.6892	0.6892	0.6892	0.6892	0.6892	0.6892	0.6892	0.6892	0.6892	0.6892	0.6892
0.5406	0.5406	0.5406	1.6877	0.6892	0.6892	0.6892	0.6892	0.6892	0.6892	0.6892	0.6892	0.6892	0.6892	0.6892	0.6892	0.6892	0.6892
0.5406	0.5406	0.5406	1.6877	0.6892	0.6892	0.6892	0.6892	0.6892	0.6892	0.6892	0.6892	0.6892	0.6892	0.6892	0.6892	0.6892	0.6892
0.5406	0.5406	0.5406	0.5406	1.6877	0.6892	0.6892	0.6892	0.6892	0.6892	0.6892	0.6892	0.6892	0.6892	0.6892	0.6892	0.6892	0.6892
0.5406	0.5406	0.5406	0.5406	0.5406	1.6877	0.6892	0.6892	0.6892	0.6892	0.6892	0.6892	0.6892	0.6892	0.6892	0.6892	0.6892	0.6892
0.5406	0.5406	0.5406	0.5406	0.5406	1.6877	0.6892	0.6892	0.6892	0.6892	0.6892	0.6892	0.6892	0.6892	0.6892	0.6892	0.6892	0.6892
0.5406	0.5406	0.5406	0.5406	0.5406	1.6877	0.6892	0.6892	0.6892	0.6892	0.6892	0.6892	0.6892	0.6892	0.6892	0.6892	0.6892	0.6892
0.5406	0.5406	0.5406	0.5406	0.5406	1.6877	0.6892	0.6892	0.6892	0.6892	0.6892	0.6892	0.6892	0.6892	0.6892	0.6892	0.6892	0.6892
0.5406	0.5406	0.5406	0.5406	0.5406	1.6877	0.6892	0.6892	0.6892	0.6892	0.6892	0.6892	0.6892	0.6892	0.6892	0.6892	0.6892	1.6877
0.5406	0.5406	0.5406	0.5406	0.5406	1.6877	1.6877	1.6877	0.6892	0.6892	0.6892	0.6892	0.6892	0.6892	0.6892	0.6892	1.6877	0.5406
0.5406	0.5406	0.5406	0.5406	1.6877	1.6877	0.6932	0.6932	1.6877	1.6877	1.6877	0.6892	0.6892	0.6892	0.6892	1.6877	0.5406	0.5406
0.5406	0.5406	1.6877	1.6877	0.6932	0.6932	0.6932	0.6932	0.6932	0.6932	0.6932	1.6877	1.6877	0.6892	1.6877	0.5406	0.5406	0.5406
1.6877	1.6877	0.6932	0.6932	0.6932	0.6932	0.6932	0.6932	0.6932	0.6932	0.6932	0.6932	0.6932	1.6877	0.5406	0.5406	0.5406	0.5406
1.4669	1.6877	0.6932	0.6932	0.6932	0.6932	0.6932	0.6932	0.6932	0.6932	0.6932	0.6932	0.6932	1.6877	0.5406	0.5406	0.5406	0.5406
1.6877	0.6932	0.6932	0.6932	0.6932	0.6932	0.6932	0.6932	0.6932	0.6932	0.6932	0.6932	0.6932	0.6932	1.6877	0.5406	0.5406	0.5406
1.6877	0.6932	0.6932	0.6932	0.6932	0.6932	0.6932	0.6932	0.6932	0.6932	0.6932	0.6932	0.6932	1.6877	0.4776	1.6877	0.5406	0.5406
1.6877	0.6932	0.6932	0.6932	0.6932	0.6932	0.6932	0.6932	0.6932	0.6932	0.6932	1.6877	1.6877	0.4776	0.4776	0.4776	1.6877	0.5406
1.6877	0.6932	0.6932	0.6932	0.6932	0.6932	0.6932	0.6932	0.6932	1.6877	1.6877	0.4776	0.4776	0.4776	0.4776	0.4776	0.4776	1.6877
0.6932	0.6932	0.6932	0.6932	0.6932	0.6932	0.6932	1.6877	1.6877	0.4776	0.4776	0.4776	0.4776	0.4776	0.4776	0.4776	0.4776	0.4776
0.6932	0.6932	0.6932	0.6932	0.6932	0.6932	1.6877	0.4776	0.4776	0.4776	0.4776	0.4776	0.4776	0.4776	0.4776	0.4776	0.4776	0.4776
0.6932	0.6932	0.6932	0.6932	0.6932	1.6877	0.4776	0.4776	0.4776	0.4776	0.4776	0.4776	0.4776	0.4776	0.4776	0.4776	0.4776	0.4776
0.6932	0.6932	0.6932	0.6932	0.6932	1.6877	0.4776	0.4776	0.4776	0.4776	0.4776	0.4776	0.4776	0.4776	0.4776	0.4776	0.4776	0.4776
0.6932	0.6932	0.6932	0.6932	0.6932	1.6877	0.4776	0.4776	0.4776	0.4776	0.4776	0.4776	0.4776	0.4776	0.4776	0.4776	0.4776	0.4776
0.6932	0.6932	0.6932	0.6932	1.6877	0.4776	0.4776	0.4776	0.4776	0.4776	0.4776	0.4776	0.4776	0.4776	0.4776	0.4776	0.4776	0.4776
0.6932	0.6932	0.6932	0.6932	1.6877	0.4776	0.4776	0.4776	0.4776	0.4776	0.4776	0.4776	0.4776	0.4776	0.4776	0.4776	0.4776	0.4776
0.6932	0.6932	0.6932	1.6877	0.4776	0.4776	0.4776	0.4776	0.4776	0.4776	0.4776	0.4776	0.4776	0.4776	0.4776	0.4776	0.4776	0.4776
0.6932	0.6932	1.6877	0.4776	0.4776	0.4776	0.4776	0.4776	0.4776	0.4776	0.4776	0.4776	0.4776	0.4776	0.4776	0.4776	0.4776	0.4776
0.6932	0.6932	1.6877	0.4776	0.4776	0.4776	0.4776	0.4776	0.4776	0.4776	0.4776	0.4776	0.4776	0.4776	0.4776	0.4776	0.4776	0.4776
1.6877	1.6877	0.4776	0.4776	0.4776	0.4776	0.4776	0.4776	0.4776	0.4776	0.4776	0.4776	0.4776	0.4776	0.4776	0.4776	0.4776	0.4776
1.4798	1.4798	1.6877	0.4776	0.4776	0.4776	0.4776	0.4776	0.4776	0.4776	0.4776	0.4776	0.4776	0.4776	0.4776	0.4776	0.4776	0.4776
1.4798	1.4798	1.4798	1.6877	0.4776	0.4776	0.4776	0.4776	0.4776	0.4776	0.4776	0.4776	0.4776	0.4776	0.4776	0.4776	0.4776	0.4776
1.4798	1.4798	1.4798	1.4798	1.6877	0.4776	0.4776	0.4776	0.4776	0.4776	0.4776	0.4776	0.4776	0.4776	0.4776	0.4776	0.4776	0.4776
1.4798	1.4798	1.4798	1.4798	1.4798	1.6877	0.4776	0.4776	0.4776	0.4776	0.4776	0.4776	0.4776	0.4776	0.4776	0.4776	0.4776	0.4776
1.4798	1.4798	1.4798	1.4798	1.4798	1.4798	1.6877	0.4776	0.4776	0.4776	0.4776	0.4776	0.4776	0.4776	0.4776	0.4776	0.4776	0.4776
1.4798	1.4798	1.4798	1.4798	1.4798	1.4798	1.4798	1.6877	0.4776	0.4776	0.4776	0.4776	0.4776	0.4776	0.4776	0.4776	0.4776	0.4776
1.4798	1.4798	1.4798	1.4798	1.4798	1.4798	1.4798	1.4798	1.6877	1.6877	0.4776	0.4776	0.4776	0.4776	0.4776	0.4776	0.4776	0.4776
1.4798	1.4798	1.4798	1.4798	1.4798	1.4798	1.4798	1.4798	1.4798	1.4798	1.6877	0.4776	0.4776	0.4776	0.4776	0.4776	0.4776	0.4776
1.4798	1.4798	1.4798	1.4798	1.4798	1.4798	1.4798	1.4798	1.4798	1.4798	1.4798	1.6877	1.6877	0.4776	0.4776	0.4776	0.4776	1.6877
1.4798	1.4798	1.4798	1.4798	1.4798	1.4798	1.4798	1.4798	1.4798	1.4798	1.4798	1.4798	1.6877	1.6877	1.6877	1.6877	1.6877	1.6877
1.4798	1.4798	1.4798	1.4798	1.4798	1.4798	1.4798	1.4798	1.4798	1.4798	1.4798	1.4798	1.4798	1.4798	1.6877	1.6877	0.882	0.882
1.4798	1.4798	1.4798	1.4798	1.4798	1.4798	1.4798	1.4798	1.4798	1.4798	1.4798	1.4798	1.4798	1.4798	1.4798	1.6877	0.882	0.882
1.4798	1.4798	1.4798	1.4798	1.4798	1.4798	1.4798	1.4798	1.4798	1.4798	1.4798	1.4798	1.4798	1.4798	1.4798	1.6877	0.882	0.882
1.4798	1.4798	1.4798	1.4798	1.4798	1.4798	1.4798	1.4798	1.4798	1.4798	1.4798	1.4798	1.4798	1.4798	1.4798	1.6877	0.882	0.882
1.4798	1.4798	1.4798	1.4798	1.4798	1.4798	1.4798	1.4798	1.4798	1.4798	1.4798	1.4798	1.4798	1.4798	1.4798	1.6877	0.882	0.882
1.4798	1.4798	1.4798	1.4798	1.4798	1.4798	1.4798	1.4798	1.4798	1.4798	1.4798	1.4798	1.4798	1.4798	1.4798	1.6877	0.882	0.882
1.4798	1.4798	1.4798	1.4798	1.4798	1.4798	1.4798	1.4798	1.4798	1.4798	1.4798	1.4798	1.4798	1.4798	1.4798	1.6877	0.882	0.882
1.4798	1.4798	1.4798	1.4798	1.4798	1.4798	1.4798	1.4798	1.4798	1.4798	1.4798	1.4798	1.4798	1.4798	1.4798	1.6877	1.6877	1.6877
1.4798	1.4798	1.4798	1.4798	1.4798	1.4798	1.4798	1.4798	1.4798	1.4798	1.4798	1.4798	1.4798	1.6877	1.6877	1.4945	1.4945	1.4945
1.4798	1.4798	1.4798	1.4798	1.4798	1.4798	1.4798	1.4798	1.4798	1.4798	1.4798	1.4798	1.6877	1.6877	1.4945	1.4945	1.4945	1.4945
1.6877	1.6877	1.6877	1.4798	1.4798	1.4798	1.4798	1.4798	1.4798	1.4798	1.4798	1.6877	1.4945	1.4945	1.4945	1.4945	1.4945	1.4945
1.4998	1.4998	1.4998	1.6877	1.6877	1.6877	1.4798	1.4798	1.4798	1.4798	1.6877	1.4945	1.4945	1.4945	1.4945	1.4945	1.4945	1.4945
1.4998	1.4998	1.4998	1.4998	1.4998	1.4998	1.6877	1.6877	1.4798	1.6877	1.4945	1.4945	1.4945	1.4945	1.4945	1.4945	1.4945	1.4945
Columns 3	7 through 54
0.6892	1.6877	1.3983	1.3983	1.3983	1.3983	1.3983	1.3983	1.3983	1.3983	1.3983	1.3983	1.6877	1.3655	1.3655	1.3655	1.3655	1.3655
0.6892	0.6892	1.6877	1.3983	1.3983	1.3983	1.3983	1.3983	1.3983	1.3983	1.3983	1.6877	1.6877	1.6877	1.6877	1.3655	1.3655	1.3655
0.6892	0.6892	0.6892	1.6877	1.3983	1.3983	1.3983	1.3983	1.3983	1.6877	1.6877	0	0	0	0	1.6877	1.6877	1.3655
0.6892	0.6892	0.6892	1.6877	1.3983	1.3983	1.6877	1.6877	1.6877	0	0	0	0	0	0	0	0	1.6877
0.6892	0.6892	0.6892	0.6892	1.6877	1.6877	0	0	0	0	0	0	0	0	0	0	0	0
0.6892	0.6892	0.6892	0.6892	1.6877	0	0	0	0	0	0	0	0	0	0	0	0	0
0.6892	0.6892	0.6892	0.6892	1.6877	0	0	0	0	0	0	0	0	0	0	0	0	0
0.6892	0.6892	0.6892	0.6892	1.6877	0	0	0	0	0	0	0	0	0	0	0	0	1.6877
0.6892	0.6892	0.6892	0.6892	1.6877	0	0	0	0	0	0	0	0	0	0	0	1.6877	1.3059
0.6892	0.6892	0.6892	0.6892	1.6877	0	0	0	0	0	0	0	0	0	0	0	1.6877	1.3059
0.6892	0.6892	0.6892	1.6877	1.6877	0	0	0	0	0	0	0	0	0	0	1.6877	1.3059	1.3059
0.6892	0.6892	1.6877	0.5406	0.5406	1.6877	1.6877	0	0	0	0	0	0	0	1.6877	1.3059	1.3059	1.3059
1.6877	1.6877	0.5406	0.5406	0.5406	0.5406	0.5406	1.6877	1.6877	0	0	0	0	1.6877	1.3059	1.3059	1.3059	1.3059
0.5406	0.5406	0.5406	0.5406	0.5406	0.5406	0.5406	0.5406	0.5406	1.6877	0	0	1.6877	1.3059	1.3059	1.3059	1.3059	1.3059
0.5406	0.5406	0.5406	0.5406	0.5406	0.5406	0.5406	0.5406	0.5406	0.5406	1.6877	1.6877	1.6877	1.3059	1.3059	1.3059	1.3059	1.3059
0.5406	0.5406	0.5406	0.5406	0.5406	0.5406	0.5406	0.5406	0.5406	0.5406	0.5406	0.5406	1.6877	1.3059	1.3059	1.3059	1.3059	1.3059
0.5406	0.5406	0.5406	0.5406	0.5406	0.5406	0.5406	0.5406	0.5406	0.5406	0.5406	0.5406	1.6877	1.3059	1.3059	1.3059	1.3059	1.3059
0.5406	0.5406	0.5406	0.5406	0.5406	0.5406	0.5406	0.5406	0.5406	0.5406	0.5406	0.5406	1.6877	1.3059	1.3059	1.3059	1.3059	1.3059
0.5406	0.5406	0.5406	0.5406	0.5406	0.5406	0.5406	0.5406	0.5406	0.5406	0.5406	0.5406	1.6877	1.3059	1.3059	1.3059	1.3059	1.3059
0.5406	0.5406	0.5406	0.5406	0.5406	0.5406	0.5406	0.5406	0.5406	0.5406	0.5406	0.5406	1.6877	1.3059	1.3059	1.3059	1.3059	1.3059
0.5406	0.5406	0.5406	0.5406	0.5406	0.5406	0.5406	0.5406	0.5406	0.5406	0.5406	0.5406	0.5406	1.6877	1.3059	1.3059	1.3059	1.3059
0.5406	0.5406	0.5406	0.5406	0.5406	0.5406	0.5406	0.5406	0.5406	0.5406	0.5406	0.5406	0.5406	1.6877	1.3059	1.3059	1.3059	1.3059
0.5406	0.5406	0.5406	0.5406	0.5406	0.5406	0.5406	0.5406	0.5406	0.5406	0.5406	0.5406	0.5406	0.5406	1.6877	1.3059	1.3059	1.3059
1.6877	0.5406	0.5406	0.5406	0.5406	0.5406	0.5406	0.5406	0.5406	0.5406	0.5406	0.5406	0.5406	0.5406	0.5406	1.6877	1.3059	1.3059
0.4776	1.6877	0.5406	0.5406	0.5406	0.5406	0.5406	0.5406	0.5406	0.5406	0.5406	0.5406	0.5406	0.5406	0.5406	1.6877	1.6877	1.6877
0.4776	0.4776	1.6877	0.5406	0.5406	0.5406	0.5406	0.5406	0.5406	0.5406	0.5406	0.5406	0.5406	0.5406	1.6877	0	0	0
0.4776	0.4776	1.6877	0.5406	0.5406	0.5406	0.5406	0.5406	0.5406	0.5406	0.5406	0.5406	1.6877	1.6877	1.6877	0	0	0
0.4776	0.4776	0.4776	1.6877	0.5406	0.5406	0.5406	0.5406	0.5406	1.6877	1.6877	1.6877	1.3797	1.3797	1.6877	0	0	0
0.4776	0.4776	0.4776	0.4776	1.6877	0.5406	1.6877	1.6877	1.6877	1.3797	1.3797	1.3797	1.3797	1.3797	1.3797	1.6877	0	0
0.4776	0.4776	0.4776	0.4776	0.4776	1.6877	1.3797	1.3797	1.3797	1.3797	1.3797	1.3797	1.3797	1.3797	1.3797	1.3797	1.6877	0
0.4776	0.4776	0.4776	0.4776	0.4776	1.6877	1.3797	1.3797	1.3797	1.3797	1.3797	1.3797	1.3797	1.3797	1.3797	1.3797	1.6877	0
0.4776	0.4776	0.4776	0.4776	0.4776	1.6877	1.3797	1.3797	1.3797	1.3797	1.3797	1.3797	1.3797	1.3797	1.3797	1.3797	1.6877	1.6877
0.4776	0.4776	0.4776	0.4776	0.4776	1.6877	1.3797	1.3797	1.3797	1.3797	1.3797	1.3797	1.3797	1.3797	1.3797	1.6877	0.144	0.144
0.4776	0.4776	0.4776	0.4776	0.4776	1.6877	1.3797	1.3797	1.3797	1.3797	1.3797	1.3797	1.3797	1.3797	1.6877	0.144	0.144	0.144
0.4776	0.4776	0.4776	0.4776	0.4776	1.6877	1.3797	1.3797	1.3797	1.3797	1.3797	1.3797	1.3797	1.6877	0.144	0.144	0.144	0.144
0.4776	0.4776	0.4776	0.4776	1.6877	0.2367	1.6877	1.6877	1.3797	1.3797	1.3797	1.3797	1.6877	0.144	0.144	0.144	0.144	0.144
0.4776	0.4776	0.4776	1.6877	0.2367	0.2367	0.2367	0.2367	1.6877	1.3797	1.6877	1.6877	0.144	0.144	0.144	0.144	0.144	0.144
0.4776	0.4776	1.6877	0.2367	0.2367	0.2367	0.2367	0.2367	0.2367	1.6877	0.144	0.144	0.144	0.144	0.144	0.144	0.144	0.144
0.4776	0.4776	1.6877	0.2367	0.2367	0.2367	0.2367	0.2367	0.2367	0.2367	1.6877	0.144	0.144	0.144	0.144	0.144	0.144	0.144
0.4776	1.6877	0.2367	0.2367	0.2367	0.2367	0.2367	0.2367	0.2367	0.2367	1.6877	0.144	0.144	0.144	0.144	0.144	0.144	0.144
0.4776	1.6877	0.2367	0.2367	0.2367	0.2367	0.2367	0.2367	0.2367	1.6877	0.144	0.144	0.144	0.144	0.144	0.144	0.144	0.144
1.6877	0.882	1.6877	0.2367	0.2367	0.2367	0.2367	0.2367	0.2367	1.6877	1.6877	1.6877	0.144	0.144	0.144	0.144	0.144	0.144
1.6877	0.882	0.882	1.6877	1.6877	1.6877	1.6877	1.6877	1.6877	0.882	0.882	0.882	1.6877	1.6877	0.144	0.144	0.144	0.144
0.882	0.882	0.882	0.882	0.882	0.882	0.882	0.882	0.882	0.882	0.882	0.882	0.882	0.882	1.6877	0.144	0.144	0.144
0.882	0.882	0.882	0.882	0.882	0.882	0.882	0.882	0.882	0.882	0.882	0.882	0.882	0.882	0.882	1.6877	0.144	0.144
0.882	0.882	0.882	0.882	0.882	0.882	0.882	0.882	0.882	0.882	0.882	0.882	0.882	0.882	0.882	1.6877	0.144	0.144
0.882	0.882	0.882	0.882	0.882	0.882	0.882	0.882	0.882	0.882	0.882	0.882	0.882	0.882	0.882	1.6877	0.144	0.144
0.882	0.882	0.882	0.882	0.882	0.882	0.882	0.882	0.882	0.882	0.882	0.882	0.882	0.882	0.882	1.6877	0.144	0.144
0.882	0.882	0.882	0.882	0.882	0.882	0.882	0.882	0.882	0.882	0.882	0.882	0.882	0.882	0.882	1.6877	0.144	0.144
0.882	0.882	0.882	0.882	0.882	0.882	0.882	0.882	0.882	0.882	0.882	0.882	0.882	0.882	0.882	1.6877	0.144	0.144
0.882	0.882	0.882	0.882	0.882	0.882	0.882	0.882	0.882	0.882	0.882	0.882	0.882	0.882	0.882	1.6877	0.144	0.144
0.882	0.882	0.882	0.882	0.882	0.882	0.882	0.882	0.882	0.882	0.882	0.882	0.882	0.882	0.882	1.6877	0.144	0.144
1.6877	1.6877	0.882	0.882	0.882	0.882	0.882	0.882	0.882	0.882	0.882	0.882	0.882	0.882	0.882	1.6877	0.144	0.144
1.4945	1.4945	1.6877	1.6877	1.6877	0.882	0.882	0.882	0.882	0.882	0.882	0.882	0.882	0.882	0.882	1.6877	0.144	0.144
1.4945	1.4945	1.4945	1.4945	1.4945	1.6877	0.882	0.882	0.882	0.882	1.6877	1.6877	1.6877	1.6877	1.6877	1.6877	0.144	0.144
1.4945	1.4945	1.4945	1.4945	1.4945	1.4945	1.6877	1.6877	1.6877	1.6877	1.3602	1.3602	1.3602	1.3602	1.3602	1.3602	1.6877	0.144
1.4945	1.4945	1.4945	1.4945	1.4945	1.4945	1.6877	1.3602	1.3602	1.3602	1.3602	1.3602	1.3602	1.3602	1.3602	1.3602	1.3602	1.6877
Columns 5	5 through 56
1.3655	1.3655
1.3655	1.3655
1.3655	1.3655
1.6877	1.3655
0	1.6877
0	1.6877
1.6877	1.3059
1.3059	1.3059
1.3059	1.3059
1.3059	1.3059
1.3059	1.3059
1.3059	1.3059
1.3059	1.3059
1.3059	1.3059
1.3059	1.3059
1.3059	1.3059
1.3059	1.3059
1.3059	1.3059
1.3059	1.3059
1.3059	1.3059
1.3059	1.3059
1.3059	1.3059
1.3059	1.3059
1.3059	1.3059
1.6877	1.6877
0	0
0	0
0	0
0	0
0	0
0	0
0	0
1.6877	1.6877
0.144	0.144
0.144	0.144
0.144	0.144
0.144	0.144
0.144	0.144
0.144	0.144
0.144	0.144
0.144	0.144
0.144	0.144
0.144	0.144
0.144	0.144
0.144	0.144
0.144	0.144
0.144	0.144
0.144	0.144
0.144	0.144
0.144	0.144
0.144	0.144
0.144	0.144
0.144	0.144
0.144	0.144
0.144	0.144
0.144	0.144
0.144	0.144
val(:,:,4)	=
Columns 1	through 18
0.6049	0.6049	0.6049	0.6049	0.6049	0.6049	0.6049	0.6049	0.6049	0.6049	0.6049	1.6877	1.3046	1.3046	1.3046	1.3046	1.3046	1.3046
0.6049	0.6049	0.6049	0.6049	0.6049	0.6049	0.6049	0.6049	0.6049	0.6049	0.6049	0.6049	1.6877	1.3046	1.3046	1.3046	1.3046	1.3046
0.6049	0.6049	0.6049	0.6049	0.6049	0.6049	0.6049	0.6049	0.6049	0.6049	0.6049	0.6049	0.6049	1.6877	1.3046	1.3046	1.3046	1.3046
0.6049	0.6049	0.6049	0.6049	0.6049	0.6049	0.6049	0.6049	0.6049	0.6049	0.6049	0.6049	0.6049	0.6049	1.6877	1.3046	1.3046	1.3046
0.6049	0.6049	0.6049	0.6049	0.6049	0.6049	0.6049	0.6049	0.6049	0.6049	0.6049	0.6049	0.6049	0.6049	1.6877	1.3046	1.3046	1.6877
0.6049	0.6049	0.6049	0.6049	0.6049	0.6049	0.6049	0.6049	0.6049	0.6049	0.6049	0.6049	0.6049	0.6049	0.6049	1.6877	1.6877	0.6892
0.6049	0.6049	0.6049	0.6049	0.6049	0.6049	0.6049	0.6049	0.6049	0.6049	0.6049	0.6049	0.6049	0.6049	0.6049	1.6877	0.6892	0.6892
0.6049	0.6049	0.6049	0.6049	0.6049	0.6049	0.6049	0.6049	0.6049	0.6049	0.6049	0.6049	0.6049	0.6049	0.6049	1.6877	0.6892	0.6892
0.6049	0.6049	0.6049	0.6049	0.6049	0.6049	0.6049	0.6049	0.6049	0.6049	0.6049	0.6049	0.6049	0.6049	1.6877	0.6892	0.6892	0.6892
0.6049	0.6049	0.6049	0.6049	0.6049	0.6049	0.6049	0.6049	0.6049	0.6049	0.6049	0.6049	0.6049	1.6877	1.6877	1.6877	0.6892	0.6892
0.6049	0.6049	0.6049	0.6049	0.6049	0.6049	0.6049	0.6049	0.6049	0.6049	0.6049	0.6049	0.6049	1.6877	0	0	1.6877	0.6892
0.6049	0.6049	0.6049	0.6049	0.6049	0.6049	0.6049	0.6049	0.6049	0.6049	0.6049	0.6049	1.6877	0	0	0	1.6877	0.6892
0.6049	0.6049	0.6049	0.6049	0.6049	0.6049	0.6049	0.6049	0.6049	0.6049	0.6049	0.6049	1.6877	0	0	0	0	1.6877
0.6049	0.6049	0.6049	0.6049	0.6049	0.6049	0.6049	0.6049	0.6049	0.6049	0.6049	1.6877	0	0	0	0	0	0
0.6049	0.6049	0.6049	0.6049	0.6049	0.6049	0.6049	0.6049	0.6049	0.6049	1.6877	0	0	0	0	0	0	0
1.6877	1.6877	1.6877	1.6877	0.6049	0.6049	0.6049	0.6049	0.6049	1.6877	0	0	0	0	0	0	0	0
1.4436	1.4436	1.4436	1.4436	1.6877	1.6877	1.6877	1.6877	1.6877	0	0	0	0	0	0	0	0	0
1.4436	1.4436	1.4436	1.4436	1.4436	1.4436	1.4436	1.4436	1.6877	0	0	0	0	0	0	0	0	1.6877
1.4436	1.4436	1.4436	1.4436	1.4436	1.4436	1.4436	1.4436	1.6877	0	0	0	0	0	0	0	0	1.6877
1.4436	1.4436	1.4436	1.4436	1.4436	1.4436	1.4436	1.4436	1.6877	0	0	0	0	0	0	0	1.6877	0.6932
1.4436	1.4436	1.4436	1.4436	1.4436	1.4436	1.4436	1.4436	1.6877	0	0	0	0	0	0	0	1.6877	0.6932
1.4436	1.4436	1.4436	1.4436	1.4436	1.4436	1.4436	1.4436	1.6877	0	0	0	0	0	0	1.6877	0.6932	0.6932
1.4436	1.4436	1.4436	1.4436	1.4436	1.4436	1.4436	1.6877	1.6877	0	0	0	0	0	0	1.6877	0.6932	0.6932
1.4436	1.4436	1.4436	1.4436	1.4436	1.4436	1.6877	1.6877	0.4657	1.6877	1.6877	1.6877	1.6877	0	1.6877	0.6932	0.6932	0.6932
1.4436	1.4436	1.4436	1.4436	1.4436	1.6877	0.4657	0.4657	0.4657	0.4657	0.4657	0.4657	0.4657	1.6877	0.6932	0.6932	0.6932	0.6932
1.4436	1.4436	1.4436	1.4436	1.6877	0.4657	0.4657	0.4657	0.4657	0.4657	0.4657	0.4657	0.4657	1.6877	0.6932	0.6932	0.6932	0.6932
1.4436	1.4436	1.6877	1.6877	0.4657	0.4657	0.4657	0.4657	0.4657	0.4657	0.4657	0.4657	0.4657	0.4657	1.6877	0.6932	0.6932	0.6932
1.4436	1.6877	0.4657	0.4657	0.4657	0.4657	0.4657	0.4657	0.4657	0.4657	0.4657	0.4657	0.4657	0.4657	1.6877	0.6932	0.6932	0.6932
1.6877	0.4657	0.4657	0.4657	0.4657	0.4657	0.4657	0.4657	0.4657	0.4657	0.4657	0.4657	0.4657	0.4657	1.6877	0.6932	0.6932	0.6932
1.453	1.6877	0.4657	0.4657	0.4657	0.4657	0.4657	0.4657	0.4657	0.4657	0.4657	0.4657	0.4657	0.4657	1.6877	0.6932	0.6932	0.6932
1.453	1.6877	0.4657	0.4657	0.4657	0.4657	0.4657	0.4657	0.4657	0.4657	0.4657	0.4657	0.4657	0.4657	1.6877	0.6932	0.6932	0.6932
1.453	1.6877	0.4657	0.4657	0.4657	0.4657	0.4657	0.4657	0.4657	0.4657	0.4657	0.4657	0.4657	0.4657	1.6877	0.6932	0.6932	0.6932
1.453	1.453	1.6877	0.4657	0.4657	0.4657	0.4657	0.4657	0.4657	0.4657	0.4657	0.4657	0.4657	0.4657	1.6877	0.6932	0.6932	0.6932
1.453	1.453	1.6877	0.4657	0.4657	0.4657	0.4657	0.4657	0.4657	0.4657	0.4657	0.4657	0.4657	0.4657	1.6877	0.6932	0.6932	0.6932
1.453	1.453	1.453	1.6877	1.6877	0.4657	0.4657	0.4657	0.4657	0.4657	0.4657	0.4657	0.4657	1.6877	0	1.6877	1.6877	1.6877
1.453	1.453	1.453	1.453	1.453	1.6877	0.4657	0.4657	0.4657	0.4657	0.4657	1.6877	1.6877	0	0	0	0	0
1.453	1.453	1.453	1.453	1.453	1.453	1.6877	0.4657	0.4657	0.4657	1.6877	0	0	0	0	0	0	0
1.453	1.453	1.453	1.453	1.453	1.453	1.453	1.6877	0.4657	1.6877	0	0	0	0	0	0	0	0
1.453	1.453	1.453	1.453	1.453	1.453	1.453	1.453	1.6877	0	0	0	0	0	0	0	0	0
1.453	1.453	1.453	1.453	1.453	1.453	1.453	1.453	1.453	1.6877	0	0	0	0	0	0	0	0
1.453	1.453	1.453	1.453	1.453	1.453	1.453	1.453	1.453	1.6877	0	0	0	0	0	0	0	0
1.453	1.453	1.453	1.453	1.453	1.453	1.453	1.453	1.453	1.6877	0	0	0	0	0	0	0	0
1.453	1.453	1.453	1.453	1.453	1.453	1.453	1.453	1.453	1.6877	0	0	0	0	0	0	0	0
1.453	1.453	1.453	1.453	1.453	1.453	1.453	1.453	1.453	1.6877	0	0	0	0	0	0	0	0
1.453	1.453	1.453	1.453	1.453	1.453	1.453	1.453	1.453	1.6877	0	0	0	0	0	0	0	0
1.453	1.453	1.453	1.453	1.453	1.453	1.453	1.453	1.453	1.6877	0	0	0	0	0	0	0	0
1.453	1.453	1.453	1.453	1.453	1.453	1.453	1.453	1.453	1.6877	0	0	0	0	0	0	0	0
1.453	1.453	1.453	1.453	1.453	1.453	1.453	1.453	1.453	1.6877	0	0	0	0	0	0	0	0
1.453	1.453	1.453	1.453	1.453	1.453	1.453	1.453	1.453	1.6877	0	0	0	0	0	0	0	0
1.453	1.453	1.453	1.453	1.453	1.453	1.453	1.453	1.453	1.6877	0	0	0	0	0	0	0	0
1.453	1.453	1.453	1.453	1.453	1.453	1.453	1.453	1.453	1.6877	0	0	0	0	0	0	0	0
1.453	1.453	1.453	1.453	1.453	1.453	1.453	1.453	1.453	1.6877	0	0	0	0	0	0	0	0
1.453	1.453	1.453	1.453	1.453	1.453	1.453	1.453	1.453	1.6877	1.6877	0	0	0	0	0	0	0
1.6877	1.453	1.453	1.453	1.453	1.453	1.6877	1.6877	1.6877	0	0	1.6877	1.6877	0	0	0	0	0
0.2766	1.6877	1.6877	1.453	1.6877	1.6877	0	0	0	0	0	0	1.6877	1.6877	0	0	0	0
0.2766	0.2766	1.6877	1.6877	0	0	0	0	0	0	0	0	0	0	1.6877	1.6877	0	0
0.2766	0.2766	0.2766	1.6877	0	0	0	0	0	0	0	0	0	0	0	0	1.6877	0
Columns 1	9 through 36
1.3046	1.3046	1.3046	1.3046	1.6877	0.6892	0.6892	0.6892	0.6892	0.6892	0.6892	0.6892	0.6892	0.6892	0.6892	0.6892	0.6892	0.6892
1.3046	1.3046	1.3046	1.6877	0.6892	0.6892	0.6892	0.6892	0.6892	0.6892	0.6892	0.6892	0.6892	0.6892	0.6892	0.6892	0.6892	0.6892
1.3046	1.3046	1.6877	0.6892	0.6892	0.6892	0.6892	0.6892	0.6892	0.6892	0.6892	0.6892	0.6892	0.6892	0.6892	0.6892	0.6892	0.6892
1.3046	1.6877	0.6892	0.6892	0.6892	0.6892	0.6892	0.6892	0.6892	0.6892	0.6892	0.6892	0.6892	0.6892	0.6892	0.6892	0.6892	0.6892
1.6877	0.6892	0.6892	0.6892	0.6892	0.6892	0.6892	0.6892	0.6892	0.6892	0.6892	0.6892	0.6892	0.6892	0.6892	0.6892	0.6892	0.6892
0.6892	0.6892	0.6892	0.6892	0.6892	0.6892	0.6892	0.6892	0.6892	0.6892	0.6892	0.6892	0.6892	0.6892	0.6892	0.6892	0.6892	0.6892
0.6892	0.6892	0.6892	0.6892	0.6892	0.6892	0.6892	0.6892	0.6892	0.6892	0.6892	0.6892	0.6892	0.6892	0.6892	0.6892	0.6892	0.6892
0.6892	0.6892	0.6892	0.6892	0.6892	0.6892	0.6892	0.6892	0.6892	0.6892	0.6892	0.6892	0.6892	0.6892	0.6892	0.6892	0.6892	0.6892
0.6892	0.6892	0.6892	0.6892	0.6892	0.6892	0.6892	0.6892	0.6892	0.6892	0.6892	0.6892	0.6892	0.6892	0.6892	0.6892	0.6892	0.6892
0.6892	0.6892	0.6892	0.6892	0.6892	0.6892	0.6892	0.6892	0.6892	0.6892	0.6892	0.6892	0.6892	0.6892	0.6892	0.6892	0.6892	0.6892
0.6892	0.6892	0.6892	0.6892	0.6892	0.6892	0.6892	0.6892	0.6892	0.6892	0.6892	0.6892	0.6892	0.6892	0.6892	0.6892	0.6892	0.6892
0.6892	0.6892	0.6892	0.6892	0.6892	0.6892	0.6892	0.6892	0.6892	0.6892	0.6892	0.6892	0.6892	0.6892	0.6892	0.6892	0.6892	0.6892
0.6892	0.6892	0.6892	0.6892	0.6892	0.6892	0.6892	0.6892	0.6892	0.6892	0.6892	0.6892	0.6892	0.6892	0.6892	0.6892	0.6892	0.6892
1.6877	0.6892	0.6892	0.6892	0.6892	0.6892	0.6892	0.6892	0.6892	0.6892	0.6892	0.6892	0.6892	0.6892	0.6892	0.6892	0.6892	0.6892
0	1.6877	1.6877	1.6877	1.6877	1.6877	1.6877	0.6892	0.6892	0.6892	0.6892	0.6892	0.6892	0.6892	0.6892	0.6892	0.6892	1.6877
0	1.6877	0.6932	0.6932	0.6932	0.6932	0.6932	1.6877	1.6877	1.6877	0.6892	0.6892	0.6892	0.6892	0.6892	0.6892	1.6877	0.5406
1.6877	0.6932	0.6932	0.6932	0.6932	0.6932	0.6932	0.6932	0.6932	0.6932	1.6877	1.6877	1.6877	0.6892	1.6877	1.6877	0.5406	0.5406
0.6932	0.6932	0.6932	0.6932	0.6932	0.6932	0.6932	0.6932	0.6932	0.6932	0.6932	0.6932	0.6932	1.6877	1.6877	0.5406	0.5406	0.5406
0.6932	0.6932	0.6932	0.6932	0.6932	0.6932	0.6932	0.6932	0.6932	0.6932	0.6932	0.6932	0.6932	0.6932	1.6877	0.5406	0.5406	0.5406
0.6932	0.6932	0.6932	0.6932	0.6932	0.6932	0.6932	0.6932	0.6932	0.6932	0.6932	0.6932	0.6932	0.6932	1.6877	0.5406	0.5406	0.5406
0.6932	0.6932	0.6932	0.6932	0.6932	0.6932	0.6932	0.6932	0.6932	0.6932	0.6932	0.6932	0.6932	0.6932	1.6877	0.5406	0.5406	0.5406
0.6932	0.6932	0.6932	0.6932	0.6932	0.6932	0.6932	0.6932	0.6932	0.6932	0.6932	0.6932	0.6932	0.6932	1.6877	1.6877	0.5406	0.5406
0.6932	0.6932	0.6932	0.6932	0.6932	0.6932	0.6932	0.6932	0.6932	0.6932	0.6932	0.6932	0.6932	0.6932	1.6877	0.4776	1.6877	0.5406
0.6932	0.6932	0.6932	0.6932	0.6932	0.6932	0.6932	0.6932	0.6932	0.6932	0.6932	0.6932	0.6932	0.6932	1.6877	0.4776	0.4776	1.6877
0.6932	0.6932	0.6932	0.6932	0.6932	0.6932	0.6932	0.6932	0.6932	0.6932	0.6932	0.6932	0.6932	0.6932	1.6877	0.4776	0.4776	0.4776
0.6932	0.6932	0.6932	0.6932	0.6932	0.6932	0.6932	0.6932	0.6932	0.6932	0.6932	0.6932	0.6932	1.6877	0.4776	0.4776	0.4776	0.4776
0.6932	0.6932	0.6932	0.6932	0.6932	0.6932	0.6932	0.6932	0.6932	0.6932	0.6932	0.6932	0.6932	1.6877	0.4776	0.4776	0.4776	0.4776
0.6932	0.6932	0.6932	0.6932	0.6932	0.6932	0.6932	0.6932	0.6932	0.6932	0.6932	0.6932	1.6877	0.4776	0.4776	0.4776	0.4776	0.4776
0.6932	0.6932	0.6932	0.6932	0.6932	0.6932	0.6932	0.6932	0.6932	0.6932	0.6932	0.6932	1.6877	0.4776	0.4776	0.4776	0.4776	0.4776
0.6932	0.6932	0.6932	0.6932	0.6932	0.6932	0.6932	0.6932	0.6932	0.6932	0.6932	0.6932	1.6877	0.4776	0.4776	0.4776	0.4776	0.4776
0.6932	0.6932	0.6932	0.6932	0.6932	0.6932	0.6932	0.6932	0.6932	0.6932	0.6932	1.6877	0.4776	0.4776	0.4776	0.4776	0.4776	0.4776
0.6932	0.6932	0.6932	0.6932	0.6932	0.6932	0.6932	0.6932	0.6932	0.6932	0.6932	1.6877	0.4776	0.4776	0.4776	0.4776	0.4776	0.4776
0.6932	0.6932	0.6932	0.6932	0.6932	0.6932	0.6932	0.6932	0.6932	0.6932	1.6877	0.4776	0.4776	0.4776	0.4776	0.4776	0.4776	0.4776
0.6932	0.6932	0.6932	0.6932	0.6932	0.6932	0.6932	0.6932	0.6932	0.6932	1.6877	0.4776	0.4776	0.4776	0.4776	0.4776	0.4776	0.4776
0.6932	0.6932	0.6932	0.6932	0.6932	0.6932	0.6932	0.6932	0.6932	0.6932	1.6877	0.4776	0.4776	0.4776	0.4776	0.4776	0.4776	0.4776
1.6877	1.6877	1.6877	1.6877	1.6877	0.6932	0.6932	0.6932	0.6932	1.6877	0.4776	0.4776	0.4776	0.4776	0.4776	0.4776	0.4776	0.4776
0	0	0	0	0	1.6877	1.6877	0.6932	1.6877	0.4776	0.4776	0.4776	0.4776	0.4776	0.4776	0.4776	0.4776	0.4776
0	0	0	0	0	0	0	1.6877	0.4776	0.4776	0.4776	0.4776	0.4776	0.4776	0.4776	0.4776	0.4776	0.4776
0	0	0	0	0	0	0	0	1.6877	1.6877	0.4776	0.4776	0.4776	0.4776	0.4776	0.4776	0.4776	0.4776
0	0	0	0	0	0	0	0	0	0	1.6877	1.6877	0.4776	0.4776	0.4776	0.4776	0.4776	0.4776
0	0	0	0	0	0	0	0	0	0	0	0	1.6877	1.6877	0.4776	0.4776	0.4776	0.4776
0	0	0	0	0	0	0	0	0	0	0	0	0	0	1.6877	1.6877	1.6877	0.4776
0	0	0	0	0	0	0	0	0	0	0	0	0	0	0	0	0	1.6877
0	0	0	0	0	0	0	0	0	0	0	0	0	0	0	0	0	0
0	0	0	0	0	0	0	0	0	0	0	0	0	0	0	0	0	0
0	0	0	0	0	0	0	0	0	0	0	0	0	0	0	0	0	0
0	0	0	0	0	0	0	0	0	0	0	0	0	0	0	0	0	0
0	0	0	0	0	0	0	0	0	0	0	0	0	0	0	0	0	0
0	0	0	0	0	0	0	0	0	0	0	0	0	0	0	0	0	1.6877
0	0	0	0	0	0	0	0	0	0	0	0	0	0	0	0	0	1.6877
0	0	0	0	0	0	0	0	0	0	0	0	0	0	0	0	0	1.6877
0	0	0	0	0	0	0	0	0	0	0	0	0	0	0	0	1.6877	1.6877
0	0	0	0	0	0	0	0	0	0	0	0	0	0	0	1.6877	1.4945	1.4945
0	0	0	0	0	0	0	0	0	0	0	0	0	0	1.6877	1.4945	1.4945	1.4945
0	0	0	0	0	0	0	0	0	0	0	0	0	1.6877	1.4945	1.4945	1.4945	1.4945
0	0	0	0	0	0	0	0	0	0	0	0	1.6877	1.6877	1.4945	1.4945	1.4945	1.4945
0	0	0	0	0	0	0	0	0	0	0	1.6877	1.4945	1.4945	1.4945	1.4945	1.4945	1.4945
Columns 3	7 through 54
0.6892	0.6892	1.6877	1.3983	1.3983	1.3983	1.3983	1.3983	1.3983	1.3983	1.3983	1.3983	1.6877	1.3655	1.3655	1.3655	1.3655	1.3655
0.6892	0.6892	1.6877	1.3983	1.3983	1.3983	1.3983	1.3983	1.3983	1.3983	1.3983	1.6877	1.6877	1.6877	1.6877	1.3655	1.3655	1.3655
0.6892	0.6892	0.6892	1.6877	1.3983	1.3983	1.3983	1.3983	1.3983	1.6877	1.6877	0	0	0	0	1.6877	1.6877	1.6877
0.6892	0.6892	0.6892	0.6892	1.6877	1.3983	1.6877	1.6877	1.6877	0	0	0	0	0	0	0	0	0
0.6892	0.6892	0.6892	0.6892	0.6892	1.6877	0	0	0	0	0	0	0	0	0	0	0	0
0.6892	0.6892	0.6892	0.6892	1.6877	0	0	0	0	0	0	0	0	0	0	0	0	0
0.6892	0.6892	0.6892	0.6892	1.6877	0	0	0	0	0	0	0	0	0	0	0	0	0
0.6892	0.6892	0.6892	0.6892	1.6877	0	0	0	0	0	0	0	0	0	0	0	0	0
0.6892	0.6892	0.6892	0.6892	1.6877	0	0	0	0	0	0	0	0	0	0	0	0	0
0.6892	0.6892	0.6892	0.6892	1.6877	0	0	0	0	0	0	0	0	0	0	0	0	1.6877
0.6892	0.6892	0.6892	0.6892	1.6877	0	0	0	0	0	0	0	0	0	0	0	1.6877	1.3059
0.6892	0.6892	0.6892	1.6877	1.6877	1.6877	0	0	0	0	0	0	0	0	1.6877	1.6877	1.3059	1.3059
0.6892	1.6877	1.6877	0.5406	0.5406	0.5406	1.6877	1.6877	0	0	0	0	0	0	1.6877	1.3059	1.3059	1.3059
1.6877	0.5406	0.5406	0.5406	0.5406	0.5406	0.5406	0.5406	1.6877	1.6877	1.6877	0	1.6877	1.6877	1.3059	1.3059	1.3059	1.3059
0.5406	0.5406	0.5406	0.5406	0.5406	0.5406	0.5406	0.5406	0.5406	0.5406	0.5406	1.6877	1.3059	1.3059	1.3059	1.3059	1.3059	1.3059
0.5406	0.5406	0.5406	0.5406	0.5406	0.5406	0.5406	0.5406	0.5406	0.5406	0.5406	0.5406	1.6877	1.3059	1.3059	1.3059	1.3059	1.3059
0.5406	0.5406	0.5406	0.5406	0.5406	0.5406	0.5406	0.5406	0.5406	0.5406	0.5406	0.5406	1.6877	1.3059	1.3059	1.3059	1.3059	1.3059
0.5406	0.5406	0.5406	0.5406	0.5406	0.5406	0.5406	0.5406	0.5406	0.5406	0.5406	0.5406	1.6877	1.3059	1.3059	1.3059	1.3059	1.3059
0.5406	0.5406	0.5406	0.5406	0.5406	0.5406	0.5406	0.5406	0.5406	0.5406	0.5406	1.6877	1.3059	1.3059	1.3059	1.3059	1.3059	1.3059
0.5406	0.5406	0.5406	0.5406	0.5406	0.5406	0.5406	0.5406	0.5406	0.5406	0.5406	1.6877	1.3059	1.3059	1.3059	1.3059	1.3059	1.3059
0.5406	0.5406	0.5406	0.5406	0.5406	0.5406	0.5406	0.5406	0.5406	0.5406	0.5406	0.5406	1.6877	1.6877	1.3059	1.3059	1.3059	1.3059
0.5406	0.5406	0.5406	0.5406	0.5406	0.5406	0.5406	0.5406	0.5406	0.5406	0.5406	0.5406	0.5406	0.5406	1.6877	1.3059	1.3059	1.3059
0.5406	0.5406	0.5406	0.5406	0.5406	0.5406	0.5406	0.5406	0.5406	0.5406	0.5406	0.5406	0.5406	0.5406	1.6877	1.3059	1.3059	1.3059
0.5406	0.5406	0.5406	0.5406	0.5406	0.5406	0.5406	0.5406	0.5406	0.5406	0.5406	0.5406	0.5406	0.5406	0.5406	1.6877	1.6877	1.3059
1.6877	0.5406	0.5406	0.5406	0.5406	0.5406	0.5406	0.5406	0.5406	0.5406	0.5406	0.5406	0.5406	0.5406	0.5406	1.6877	0	1.6877
0.4776	1.6877	0.5406	0.5406	0.5406	0.5406	0.5406	0.5406	0.5406	0.5406	0.5406	0.5406	0.5406	0.5406	0.5406	1.6877	0	0
0.4776	0.4776	1.6877	0.5406	0.5406	0.5406	0.5406	0.5406	0.5406	0.5406	0.5406	0.5406	0.5406	0.5406	1.6877	0	0	0
0.4776	0.4776	0.4776	1.6877	0.5406	0.5406	0.5406	0.5406	0.5406	0.5406	1.6877	1.6877	1.6877	1.6877	1.6877	0	0	0
0.4776	0.4776	0.4776	0.4776	1.6877	0.5406	1.6877	1.6877	1.6877	1.6877	1.3797	1.3797	1.3797	1.3797	1.3797	1.6877	0	0
0.4776	0.4776	0.4776	0.4776	0.4776	1.6877	1.3797	1.3797	1.3797	1.3797	1.3797	1.3797	1.3797	1.3797	1.3797	1.6877	0	0
0.4776	0.4776	0.4776	0.4776	0.4776	1.6877	1.3797	1.3797	1.3797	1.3797	1.3797	1.3797	1.3797	1.6877	1.6877	0.144	1.6877	0
0.4776	0.4776	0.4776	0.4776	0.4776	1.6877	1.3797	1.3797	1.3797	1.3797	1.3797	1.3797	1.6877	0.144	0.144	0.144	0.144	1.6877
0.4776	0.4776	0.4776	0.4776	0.4776	1.6877	1.3797	1.3797	1.3797	1.3797	1.3797	1.6877	0.144	0.144	0.144	0.144	0.144	1.6877
0.4776	0.4776	0.4776	0.4776	0.4776	1.6877	1.3797	1.3797	1.3797	1.3797	1.6877	0.144	0.144	0.144	0.144	0.144	0.144	0.144
0.4776	0.4776	0.4776	0.4776	1.6877	1.6877	1.6877	1.3797	1.3797	1.6877	0.144	0.144	0.144	0.144	0.144	0.144	0.144	0.144
0.4776	0.4776	0.4776	0.4776	1.6877	0.2367	0.2367	1.6877	1.6877	0.144	0.144	0.144	0.144	0.144	0.144	0.144	0.144	0.144
0.4776	0.4776	0.4776	1.6877	0.2367	0.2367	0.2367	0.2367	1.6877	1.6877	0.144	0.144	0.144	0.144	0.144	0.144	0.144	0.144
0.4776	0.4776	1.6877	0.2367	0.2367	0.2367	0.2367	0.2367	0.2367	1.6877	0.144	0.144	0.144	0.144	0.144	0.144	0.144	0.144
0.4776	1.6877	0.2367	0.2367	0.2367	0.2367	0.2367	0.2367	0.2367	1.6877	0.144	0.144	0.144	0.144	0.144	0.144	0.144	0.144
0.4776	1.6877	0.2367	0.2367	0.2367	0.2367	0.2367	0.2367	0.2367	1.6877	0.144	0.144	0.144	0.144	0.144	0.144	0.144	0.144
1.6877	0.2367	0.2367	0.2367	0.2367	0.2367	0.2367	0.2367	0.2367	1.6877	0.144	0.144	0.144	0.144	0.144	0.144	0.144	0.144
1.6877	0.2367	0.2367	0.2367	0.2367	0.2367	0.2367	0.2367	1.6877	0.144	0.144	0.144	0.144	0.144	0.144	0.144	0.144	0.144
1.6877	1.6877	0.2367	0.2367	0.2367	0.2367	1.6877	1.6877	1.6877	0.144	0.144	0.144	0.144	0.144	0.144	0.144	0.144	0.144
1.6877	0.882	1.6877	1.6877	1.6877	1.6877	0.882	0.882	0.882	1.6877	0.144	0.144	0.144	0.144	0.144	0.144	0.144	0.144
1.6877	0.882	0.882	0.882	0.882	0.882	0.882	0.882	0.882	0.882	1.6877	0.144	0.144	0.144	0.144	0.144	0.144	0.144
1.6877	0.882	0.882	0.882	0.882	0.882	0.882	0.882	0.882	0.882	0.882	1.6877	0.144	0.144	0.144	0.144	0.144	0.144
1.6877	0.882	0.882	0.882	0.882	0.882	0.882	0.882	0.882	0.882	0.882	0.882	1.6877	0.144	0.144	0.144	0.144	0.144
1.6877	0.882	0.882	0.882	0.882	0.882	0.882	0.882	0.882	0.882	0.882	0.882	0.882	1.6877	0.144	0.144	0.144	0.144
0.882	0.882	0.882	0.882	0.882	0.882	0.882	0.882	0.882	0.882	0.882	0.882	0.882	0.882	1.6877	0.144	0.144	0.144
0.882	0.882	0.882	0.882	0.882	0.882	0.882	0.882	0.882	0.882	0.882	0.882	0.882	0.882	1.6877	0.144	0.144	0.144
0.882	0.882	0.882	0.882	0.882	0.882	0.882	0.882	0.882	0.882	0.882	0.882	0.882	0.882	0.882	1.6877	1.6877	1.6877
1.6877	0.882	0.882	0.882	0.882	0.882	0.882	0.882	0.882	0.882	0.882	0.882	0.882	0.882	0.882	1.6877	0.5765	0.5765
1.4945	1.6877	1.6877	0.882	0.882	0.882	0.882	0.882	0.882	0.882	0.882	0.882	0.882	0.882	0.882	1.6877	0.5765	0.5765
1.4945	1.4945	1.4945	1.6877	1.6877	0.882	0.882	0.882	0.882	0.882	0.882	0.882	0.882	0.882	0.882	1.6877	0.5765	0.5765
1.4945	1.4945	1.4945	1.4945	1.4945	1.6877	0.882	0.882	0.882	0.882	0.882	1.6877	1.6877	1.6877	1.6877	1.6877	0.5765	0.5765
1.4945	1.4945	1.4945	1.4945	1.4945	1.4945	1.6877	1.6877	1.6877	1.6877	1.6877	1.3602	1.3602	1.3602	1.3602	1.3602	1.6877	0.5765
1.4945	1.4945	1.4945	1.4945	1.4945	1.4945	1.6877	1.3602	1.3602	1.3602	1.3602	1.3602	1.3602	1.3602	1.3602	1.3602	1.3602	1.6877
Columns 5	5 through 56
1.3655	1.3655
1.3655	1.3655
1.3655	1.3655
1.6877	1.6877
0	0
0	0
0	0
0	0
0	1.6877
1.6877	1.3059
1.3059	1.3059
1.3059	1.3059
1.3059	1.3059
1.3059	1.3059
1.3059	1.3059
1.3059	1.3059
1.3059	1.3059
1.3059	1.3059
1.3059	1.3059
1.3059	1.3059
1.3059	1.3059
1.3059	1.3059
1.3059	1.3059
1.3059	1.3059
1.6877	1.6877
0	0
0	0
0	0
0	0
0	0
0	0
0	0
1.6877	1.6877
0.144	0.144
0.144	0.144
0.144	0.144
0.144	0.144
0.144	0.144
0.144	0.144
0.144	0.144
0.144	0.144
0.144	0.144
0.144	0.144
0.144	0.144
0.144	0.144
0.144	0.144
0.144	0.144
0.144	0.144
0.144	1.6877
1.6877	0.5765
0.5765	0.5765
0.5765	0.5765
0.5765	0.5765
0.5765	0.5765
0.5765	0.5765
0.5765	0.5765
0.5765	0.5765
val(:,:,5)	=
Columns 1	through 18
0.6049	0.6049	0.6049	0.6049	0.6049	0.6049	0.6049	0.6049	0.6049	0.6049	0.6049	1.6877	1.3046	1.3046	1.3046	1.3046	1.3046	1.3046
0.6049	0.6049	0.6049	0.6049	0.6049	0.6049	0.6049	0.6049	0.6049	0.6049	0.6049	0.6049	1.6877	1.3046	1.3046	1.3046	1.3046	1.3046
0.6049	0.6049	0.6049	0.6049	0.6049	0.6049	0.6049	0.6049	0.6049	0.6049	0.6049	0.6049	0.6049	1.6877	1.3046	1.3046	1.6877	1.6877
0.6049	0.6049	0.6049	0.6049	0.6049	0.6049	0.6049	0.6049	0.6049	0.6049	0.6049	0.6049	0.6049	0.6049	1.6877	1.6877	0.6892	0.6892
0.6049	0.6049	0.6049	0.6049	0.6049	0.6049	0.6049	0.6049	0.6049	0.6049	0.6049	0.6049	0.6049	0.6049	1.6877	0.6892	0.6892	0.6892
0.6049	0.6049	0.6049	0.6049	0.6049	0.6049	0.6049	0.6049	0.6049	0.6049	0.6049	0.6049	0.6049	0.6049	1.6877	0.6892	0.6892	0.6892
0.6049	0.6049	0.6049	0.6049	0.6049	0.6049	0.6049	0.6049	0.6049	0.6049	0.6049	0.6049	0.6049	0.6049	1.6877	0.6892	0.6892	0.6892
0.6049	0.6049	0.6049	0.6049	0.6049	0.6049	0.6049	0.6049	0.6049	0.6049	0.6049	0.6049	0.6049	0.6049	1.6877	0.6892	0.6892	0.6892
0.6049	0.6049	0.6049	0.6049	0.6049	0.6049	0.6049	0.6049	0.6049	0.6049	0.6049	0.6049	0.6049	0.6049	1.6877	0.6892	0.6892	0.6892
0.6049	0.6049	0.6049	0.6049	0.6049	0.6049	0.6049	0.6049	0.6049	0.6049	0.6049	0.6049	1.6877	1.6877	0	1.6877	0.6892	0.6892
0.6049	0.6049	0.6049	0.6049	0.6049	0.6049	0.6049	0.6049	0.6049	0.6049	0.6049	1.6877	0	0	0	0	1.6877	0.6892
0.6049	0.6049	0.6049	0.6049	0.6049	0.6049	0.6049	0.6049	0.6049	0.6049	1.6877	0	0	0	0	0	0	1.6877
0.6049	0.6049	0.6049	0.6049	0.6049	0.6049	0.6049	0.6049	1.6877	1.6877	0	0	0	0	0	0	0	0
0.6049	0.6049	0.6049	0.6049	0.6049	0.6049	0.6049	1.6877	0	0	0	0	0	0	0	0	0	0
0.6049	0.6049	0.6049	0.6049	0.6049	0.6049	1.6877	0	0	0	0	0	0	0	0	0	0	0
1.6877	1.6877	1.6877	0.6049	0.6049	1.6877	1.6877	0	0	0	0	0	0	0	0	0	0	0
1.4436	1.4436	1.4436	1.6877	1.6877	1.6877	0	0	0	0	0	0	0	0	0	0	0	0
1.4436	1.4436	1.4436	1.4436	1.4436	1.6877	0	0	0	0	0	0	0	0	0	0	0	0
1.4436	1.4436	1.4436	1.4436	1.4436	1.4436	1.6877	0	0	0	0	0	0	0	0	0	0	0
1.4436	1.4436	1.4436	1.4436	1.4436	1.4436	1.4436	1.6877	0	0	0	0	0	0	0	0	0	1.6877
1.4436	1.4436	1.4436	1.4436	1.4436	1.4436	1.4436	1.6877	0	0	0	0	0	0	0	0	1.6877	0.6932
1.4436	1.4436	1.4436	1.4436	1.4436	1.4436	1.6877	0	0	0	0	0	0	0	0	0	1.6877	0.6932
1.4436	1.4436	1.4436	1.4436	1.4436	1.4436	1.6877	1.6877	1.6877	0	0	0	0	0	0	1.6877	0.6932	0.6932
1.4436	1.4436	1.4436	1.4436	1.4436	1.6877	0.4657	0.4657	0.4657	1.6877	1.6877	1.6877	1.6877	1.6877	1.6877	0.6932	0.6932	0.6932
1.4436	1.4436	1.4436	1.4436	1.6877	0.4657	0.4657	0.4657	0.4657	0.4657	0.4657	0.4657	0.4657	1.6877	0.6932	0.6932	0.6932	0.6932
1.4436	1.4436	1.4436	1.6877	0.4657	0.4657	0.4657	0.4657	0.4657	0.4657	0.4657	0.4657	0.4657	0.4657	1.6877	0.6932	0.6932	0.6932
1.4436	1.4436	1.6877	0.4657	0.4657	0.4657	0.4657	0.4657	0.4657	0.4657	0.4657	0.4657	0.4657	0.4657	1.6877	0.6932	0.6932	0.6932
1.4436	1.6877	0.4657	0.4657	0.4657	0.4657	0.4657	0.4657	0.4657	0.4657	0.4657	0.4657	0.4657	0.4657	1.6877	0.6932	0.6932	0.6932
1.6877	1.6877	0.4657	0.4657	0.4657	0.4657	0.4657	0.4657	0.4657	0.4657	0.4657	0.4657	0.4657	0.4657	1.6877	0.6932	0.6932	0.6932
0	1.6877	0.4657	0.4657	0.4657	0.4657	0.4657	0.4657	0.4657	0.4657	0.4657	0.4657	0.4657	0.4657	1.6877	0.6932	0.6932	0.6932
0	1.6877	0.4657	0.4657	0.4657	0.4657	0.4657	0.4657	0.4657	0.4657	0.4657	0.4657	0.4657	0.4657	0.4657	1.6877	0.6932	0.6932
0	1.6877	0.4657	0.4657	0.4657	0.4657	0.4657	0.4657	0.4657	0.4657	0.4657	0.4657	0.4657	0.4657	0.4657	1.6877	0.6932	0.6932
0	1.6877	0.4657	0.4657	0.4657	0.4657	0.4657	0.4657	0.4657	0.4657	0.4657	0.4657	0.4657	0.4657	0.4657	1.6877	0.6932	0.6932
1.6877	1.6877	1.6877	0.4657	0.4657	0.4657	0.4657	0.4657	0.4657	0.4657	0.4657	0.4657	0.4657	0.4657	0.4657	1.6877	0.6932	0.6932
1.453	1.453	1.453	1.6877	1.6877	0.4657	0.4657	0.4657	0.4657	0.4657	0.4657	0.4657	1.6877	1.6877	1.6877	0	1.6877	1.6877
1.453	1.453	1.453	1.453	1.453	1.6877	0.4657	0.4657	0.4657	0.4657	0.4657	1.6877	0	0	0	0	0	0
1.453	1.453	1.453	1.453	1.453	1.453	1.6877	1.6877	0.4657	0.4657	1.6877	1.6877	0	0	0	0	0	0
1.453	1.453	1.453	1.453	1.453	1.453	1.453	1.453	1.6877	1.6877	0	0	0	0	0	0	0	0
1.453	1.453	1.453	1.453	1.453	1.453	1.453	1.453	1.6877	1.6877	0	0	0	0	0	0	0	0
1.453	1.453	1.453	1.453	1.453	1.453	1.453	1.453	1.453	1.6877	0	0	0	0	0	0	0	0
1.453	1.453	1.453	1.453	1.453	1.453	1.453	1.453	1.453	1.6877	0	0	0	0	0	0	0	0
1.453	1.453	1.453	1.453	1.453	1.453	1.453	1.453	1.453	1.6877	0	0	0	0	0	0	0	0
1.453	1.453	1.453	1.453	1.453	1.453	1.453	1.453	1.453	1.6877	0	0	0	0	0	0	0	0
1.453	1.453	1.453	1.453	1.453	1.453	1.453	1.453	1.453	1.6877	0	0	0	0	0	0	0	0
1.453	1.453	1.453	1.453	1.453	1.453	1.453	1.453	1.453	1.6877	0	0	0	0	0	0	0	0
1.453	1.453	1.453	1.453	1.453	1.453	1.453	1.453	1.453	1.6877	0	0	0	0	0	0	0	0
1.453	1.453	1.453	1.453	1.453	1.453	1.453	1.453	1.453	1.6877	0	0	0	0	0	0	0	0
1.453	1.453	1.453	1.453	1.453	1.453	1.453	1.453	1.453	1.6877	0	0	0	0	0	0	0	0
1.453	1.453	1.453	1.453	1.453	1.453	1.453	1.453	1.453	1.6877	0	0	0	0	0	0	0	0
1.453	1.453	1.453	1.453	1.453	1.453	1.453	1.453	1.453	1.6877	0	0	0	0	0	0	0	0
1.453	1.453	1.453	1.453	1.453	1.453	1.453	1.453	1.453	1.6877	0	0	0	0	0	0	0	0
1.453	1.453	1.453	1.453	1.453	1.453	1.453	1.453	1.453	1.6877	0	0	0	0	0	0	0	0
1.453	1.453	1.453	1.453	1.453	1.453	1.453	1.6877	1.6877	1.6877	1.6877	0	0	0	0	0	0	0
1.453	1.453	1.453	1.453	1.453	1.6877	1.6877	0	0	0	0	1.6877	1.6877	0	0	0	0	0
1.6877	1.6877	1.453	1.6877	1.6877	0	0	0	0	0	0	0	0	1.6877	1.6877	0	0	0
0.2766	0.2766	1.6877	0	0	0	0	0	0	0	0	0	0	0	0	1.6877	1.6877	0
0.2766	0.2766	1.6877	0	0	0	0	0	0	0	0	0	0	0	0	0	0	1.6877
Columns 1	9 through 36
1.3046	1.3046	1.6877	0.6892	0.6892	0.6892	0.6892	0.6892	0.6892	0.6892	0.6892	0.6892	0.6892	0.6892	0.6892	0.6892	0.6892	0.6892
1.6877	1.6877	0.6892	0.6892	0.6892	0.6892	0.6892	0.6892	0.6892	0.6892	0.6892	0.6892	0.6892	0.6892	0.6892	0.6892	0.6892	0.6892
0.6892	0.6892	0.6892	0.6892	0.6892	0.6892	0.6892	0.6892	0.6892	0.6892	0.6892	0.6892	0.6892	0.6892	0.6892	0.6892	0.6892	0.6892
0.6892	0.6892	0.6892	0.6892	0.6892	0.6892	0.6892	0.6892	0.6892	0.6892	0.6892	0.6892	0.6892	0.6892	0.6892	0.6892	0.6892	0.6892
0.6892	0.6892	0.6892	0.6892	0.6892	0.6892	0.6892	0.6892	0.6892	0.6892	0.6892	0.6892	0.6892	0.6892	0.6892	0.6892	0.6892	0.6892
0.6892	0.6892	0.6892	0.6892	0.6892	0.6892	0.6892	0.6892	0.6892	0.6892	0.6892	0.6892	0.6892	0.6892	0.6892	0.6892	0.6892	0.6892
0.6892	0.6892	0.6892	0.6892	0.6892	0.6892	0.6892	0.6892	0.6892	0.6892	0.6892	0.6892	0.6892	0.6892	0.6892	0.6892	0.6892	0.6892
0.6892	0.6892	0.6892	0.6892	0.6892	0.6892	0.6892	0.6892	0.6892	0.6892	0.6892	0.6892	0.6892	0.6892	0.6892	0.6892	0.6892	0.6892
0.6892	0.6892	0.6892	0.6892	0.6892	0.6892	0.6892	0.6892	0.6892	0.6892	0.6892	0.6892	0.6892	0.6892	0.6892	0.6892	0.6892	0.6892
0.6892	0.6892	0.6892	0.6892	0.6892	0.6892	0.6892	0.6892	0.6892	0.6892	0.6892	0.6892	0.6892	0.6892	0.6892	0.6892	0.6892	0.6892
0.6892	0.6892	0.6892	0.6892	0.6892	0.6892	0.6892	0.6892	0.6892	0.6892	0.6892	0.6892	0.6892	0.6892	0.6892	0.6892	0.6892	0.6892
0.6892	0.6892	0.6892	0.6892	0.6892	0.6892	0.6892	0.6892	0.6892	0.6892	0.6892	0.6892	0.6892	0.6892	0.6892	0.6892	0.6892	0.6892
1.6877	0.6892	0.6892	0.6892	0.6892	0.6892	0.6892	0.6892	0.6892	0.6892	0.6892	0.6892	0.6892	0.6892	0.6892	0.6892	0.6892	0.6892
0	1.6877	0.6892	0.6892	0.6892	0.6892	0.6892	0.6892	0.6892	0.6892	0.6892	0.6892	0.6892	0.6892	0.6892	0.6892	0.6892	0.6892
0	1.6877	1.6877	1.6877	1.6877	1.6877	0.6892	0.6892	0.6892	0.6892	0.6892	0.6892	0.6892	0.6892	0.6892	0.6892	0.6892	0.6892
0	1.6877	0.6932	0.6932	0.6932	0.6932	1.6877	1.6877	1.6877	1.6877	0.6892	0.6892	0.6892	0.6892	0.6892	0.6892	1.6877	1.6877
0	1.6877	0.6932	0.6932	0.6932	0.6932	0.6932	0.6932	0.6932	0.6932	1.6877	1.6877	1.6877	0.6892	0.6892	1.6877	0.5406	0.5406
1.6877	0.6932	0.6932	0.6932	0.6932	0.6932	0.6932	0.6932	0.6932	0.6932	0.6932	0.6932	0.6932	1.6877	1.6877	0.5406	0.5406	0.5406
1.6877	0.6932	0.6932	0.6932	0.6932	0.6932	0.6932	0.6932	0.6932	0.6932	0.6932	0.6932	0.6932	0.6932	1.6877	0.5406	0.5406	0.5406
0.6932	0.6932	0.6932	0.6932	0.6932	0.6932	0.6932	0.6932	0.6932	0.6932	0.6932	0.6932	0.6932	0.6932	1.6877	0.5406	0.5406	0.5406
0.6932	0.6932	0.6932	0.6932	0.6932	0.6932	0.6932	0.6932	0.6932	0.6932	0.6932	0.6932	0.6932	0.6932	0.6932	1.6877	0.5406	0.5406
0.6932	0.6932	0.6932	0.6932	0.6932	0.6932	0.6932	0.6932	0.6932	0.6932	0.6932	0.6932	0.6932	0.6932	0.6932	1.6877	0.5406	0.5406
0.6932	0.6932	0.6932	0.6932	0.6932	0.6932	0.6932	0.6932	0.6932	0.6932	0.6932	0.6932	0.6932	0.6932	0.6932	0.6932	1.6877	0.5406
0.6932	0.6932	0.6932	0.6932	0.6932	0.6932	0.6932	0.6932	0.6932	0.6932	0.6932	0.6932	0.6932	0.6932	0.6932	1.6877	0.4776	1.6877
0.6932	0.6932	0.6932	0.6932	0.6932	0.6932	0.6932	0.6932	0.6932	0.6932	0.6932	0.6932	0.6932	0.6932	0.6932	1.6877	0.4776	0.4776
0.6932	0.6932	0.6932	0.6932	0.6932	0.6932	0.6932	0.6932	0.6932	0.6932	0.6932	0.6932	0.6932	0.6932	1.6877	0.4776	0.4776	0.4776
0.6932	0.6932	0.6932	0.6932	0.6932	0.6932	0.6932	0.6932	0.6932	0.6932	0.6932	0.6932	0.6932	0.6932	1.6877	0.4776	0.4776	0.4776
0.6932	0.6932	0.6932	0.6932	0.6932	0.6932	0.6932	0.6932	0.6932	0.6932	0.6932	0.6932	0.6932	1.6877	0.4776	0.4776	0.4776	0.4776
0.6932	0.6932	0.6932	0.6932	0.6932	0.6932	0.6932	0.6932	0.6932	0.6932	0.6932	0.6932	0.6932	1.6877	0.4776	0.4776	0.4776	0.4776
0.6932	0.6932	0.6932	0.6932	0.6932	0.6932	0.6932	0.6932	0.6932	0.6932	0.6932	0.6932	1.6877	0.4776	0.4776	0.4776	0.4776	0.4776
0.6932	0.6932	0.6932	0.6932	0.6932	0.6932	0.6932	0.6932	0.6932	0.6932	0.6932	0.6932	1.6877	0.4776	0.4776	0.4776	0.4776	0.4776
0.6932	0.6932	0.6932	0.6932	0.6932	0.6932	0.6932	0.6932	0.6932	0.6932	0.6932	0.6932	1.6877	0.4776	0.4776	0.4776	0.4776	0.4776
0.6932	0.6932	0.6932	0.6932	0.6932	0.6932	0.6932	0.6932	0.6932	0.6932	0.6932	1.6877	0.4776	0.4776	0.4776	0.4776	0.4776	0.4776
0.6932	0.6932	0.6932	0.6932	0.6932	0.6932	0.6932	0.6932	0.6932	0.6932	0.6932	1.6877	0.4776	0.4776	0.4776	0.4776	0.4776	0.4776
1.6877	0.6932	0.6932	0.6932	0.6932	0.6932	0.6932	0.6932	0.6932	0.6932	1.6877	0.4776	0.4776	0.4776	0.4776	0.4776	0.4776	0.4776
0	1.6877	1.6877	1.6877	1.6877	1.6877	1.6877	0.6932	0.6932	0.6932	1.6877	0.4776	0.4776	0.4776	0.4776	0.4776	0.4776	0.4776
0	0	0	0	0	0	0	1.6877	1.6877	1.6877	1.6877	0.4776	0.4776	0.4776	0.4776	0.4776	0.4776	0.4776
0	0	0	0	0	0	0	0	0	0	0	1.6877	0.4776	0.4776	0.4776	0.4776	0.4776	0.4776
0	0	0	0	0	0	0	0	0	0	0	0	1.6877	0.4776	0.4776	0.4776	0.4776	0.4776
0	0	0	0	0	0	0	0	0	0	0	0	0	1.6877	0.4776	0.4776	0.4776	0.4776
0	0	0	0	0	0	0	0	0	0	0	0	0	0	1.6877	0.4776	0.4776	0.4776
0	0	0	0	0	0	0	0	0	0	0	0	0	0	0	1.6877	1.6877	1.6877
0	0	0	0	0	0	0	0	0	0	0	0	0	0	0	0	0	1.6877
0	0	0	0	0	0	0	0	0	0	0	0	0	0	0	0	0	0
0	0	0	0	0	0	0	0	0	0	0	0	0	0	0	0	0	0
0	0	0	0	0	0	0	0	0	0	0	0	0	0	0	0	0	0
0	0	0	0	0	0	0	0	0	0	0	0	0	0	0	0	0	0
0	0	0	0	0	0	0	0	0	0	0	0	0	0	0	0	0	0
0	0	0	0	0	0	0	0	0	0	0	0	0	0	0	0	0	1.6877
0	0	0	0	0	0	0	0	0	0	0	0	0	0	0	0	0	1.6877
0	0	0	0	0	0	0	0	0	0	0	0	0	0	0	0	0	1.6877
0	0	0	0	0	0	0	0	0	0	0	0	0	0	0	0	1.6877	1.6877
0	0	0	0	0	0	0	0	0	0	0	0	0	0	0	1.6877	1.4945	1.4945
0	0	0	0	0	0	0	0	0	0	0	0	0	0	0	1.6877	1.4945	1.4945
0	0	0	0	0	0	0	0	0	0	0	0	0	0	1.6877	1.4945	1.4945	1.4945
0	0	0	0	0	0	0	0	0	0	0	0	0	1.6877	1.4945	1.4945	1.4945	1.4945
0	0	0	0	0	0	0	0	0	0	0	0	1.6877	1.4945	1.4945	1.4945	1.4945	1.4945
Columns 3	7 through 54
0.6892	0.6892	1.6877	1.3983	1.3983	1.3983	1.3983	1.3983	1.3983	1.3983	1.3983	1.3983	1.6877	1.3655	1.3655	1.3655	1.3655	1.3655
0.6892	0.6892	0.6892	1.6877	1.3983	1.3983	1.3983	1.3983	1.3983	1.3983	1.3983	1.6877	1.6877	1.6877	1.3655	1.3655	1.3655	1.3655
0.6892	0.6892	0.6892	1.6877	1.3983	1.3983	1.3983	1.3983	1.3983	1.6877	1.6877	0	0	0	1.6877	1.6877	1.6877	1.3655
0.6892	0.6892	0.6892	0.6892	1.6877	1.3983	1.6877	1.6877	1.6877	0	0	0	0	0	0	0	0	1.6877
0.6892	0.6892	0.6892	0.6892	0.6892	1.6877	0	0	0	0	0	0	0	0	0	0	0	0
0.6892	0.6892	0.6892	0.6892	0.6892	1.6877	0	0	0	0	0	0	0	0	0	0	0	0
0.6892	0.6892	0.6892	0.6892	0.6892	1.6877	0	0	0	0	0	0	0	0	0	0	0	0
0.6892	0.6892	0.6892	0.6892	1.6877	0	0	0	0	0	0	0	0	0	0	0	0	0
0.6892	0.6892	0.6892	0.6892	1.6877	0	0	0	0	0	0	0	0	0	0	0	0	0
0.6892	0.6892	0.6892	0.6892	1.6877	0	0	0	0	0	0	0	0	0	0	0	1.6877	1.6877
0.6892	0.6892	0.6892	0.6892	1.6877	0	0	0	0	0	0	0	0	0	0	1.6877	1.3059	1.3059
0.6892	0.6892	0.6892	1.6877	0.5406	1.6877	1.6877	0	0	0	0	0	0	0	1.6877	1.3059	1.3059	1.3059
0.6892	0.6892	1.6877	0.5406	0.5406	0.5406	0.5406	1.6877	1.6877	0	0	0	0	1.6877	1.3059	1.3059	1.3059	1.3059
0.6892	1.6877	0.5406	0.5406	0.5406	0.5406	0.5406	0.5406	0.5406	1.6877	1.6877	0	1.6877	1.3059	1.3059	1.3059	1.3059	1.3059
1.6877	0.5406	0.5406	0.5406	0.5406	0.5406	0.5406	0.5406	0.5406	0.5406	1.6877	1.6877	1.3059	1.3059	1.3059	1.3059	1.3059	1.3059
0.5406	0.5406	0.5406	0.5406	0.5406	0.5406	0.5406	0.5406	0.5406	0.5406	0.5406	1.6877	1.3059	1.3059	1.3059	1.3059	1.3059	1.3059
0.5406	0.5406	0.5406	0.5406	0.5406	0.5406	0.5406	0.5406	0.5406	0.5406	0.5406	1.6877	1.3059	1.3059	1.3059	1.3059	1.3059	1.3059
0.5406	0.5406	0.5406	0.5406	0.5406	0.5406	0.5406	0.5406	0.5406	0.5406	0.5406	1.6877	1.3059	1.3059	1.3059	1.3059	1.3059	1.3059
0.5406	0.5406	0.5406	0.5406	0.5406	0.5406	0.5406	0.5406	0.5406	0.5406	0.5406	1.6877	1.3059	1.3059	1.3059	1.3059	1.3059	1.3059
0.5406	0.5406	0.5406	0.5406	0.5406	0.5406	0.5406	0.5406	0.5406	0.5406	0.5406	1.6877	1.3059	1.3059	1.3059	1.3059	1.3059	1.3059
0.5406	0.5406	0.5406	0.5406	0.5406	0.5406	0.5406	0.5406	0.5406	0.5406	0.5406	1.6877	1.6877	1.3059	1.3059	1.3059	1.3059	1.3059
0.5406	0.5406	0.5406	0.5406	0.5406	0.5406	0.5406	0.5406	0.5406	0.5406	0.5406	0.5406	1.6877	1.3059	1.3059	1.3059	1.3059	1.3059
0.5406	0.5406	0.5406	0.5406	0.5406	0.5406	0.5406	0.5406	0.5406	0.5406	0.5406	0.5406	0.5406	1.6877	1.3059	1.3059	1.3059	1.3059
0.5406	0.5406	0.5406	0.5406	0.5406	0.5406	0.5406	0.5406	0.5406	0.5406	0.5406	0.5406	0.5406	1.6877	1.6877	1.3059	1.3059	1.3059
1.6877	0.5406	0.5406	0.5406	0.5406	0.5406	0.5406	0.5406	0.5406	0.5406	0.5406	0.5406	0.5406	0.5406	1.6877	1.6877	1.6877	1.6877
0.4776	1.6877	0.5406	0.5406	0.5406	0.5406	0.5406	0.5406	0.5406	0.5406	0.5406	0.5406	0.5406	0.5406	1.6877	0	0	0
0.4776	0.4776	1.6877	0.5406	0.5406	0.5406	0.5406	0.5406	0.5406	0.5406	0.5406	0.5406	0.5406	0.5406	1.6877	0	0	0
0.4776	0.4776	0.4776	1.6877	0.5406	0.5406	0.5406	0.5406	0.5406	0.5406	1.6877	1.6877	1.6877	1.6877	0	0	0	0
0.4776	0.4776	0.4776	0.4776	1.6877	1.6877	1.6877	1.6877	1.6877	1.6877	1.3797	1.3797	1.3797	1.3797	1.6877	0	0	0
0.4776	0.4776	0.4776	0.4776	0.4776	0.4776	0.4776	0.4776	0.4776	1.6877	1.3797	1.3797	1.3797	1.3797	1.3797	1.6877	0	0
0.4776	0.4776	0.4776	0.4776	0.4776	0.4776	0.4776	0.4776	0.4776	1.6877	1.3797	1.3797	1.3797	1.3797	1.3797	1.6877	0	0
0.4776	0.4776	0.4776	0.4776	0.4776	0.4776	0.4776	0.4776	0.4776	1.6877	1.3797	1.3797	1.3797	1.3797	1.6877	1.6877	1.6877	1.6877
0.4776	0.4776	0.4776	0.4776	0.4776	0.4776	0.4776	0.4776	0.4776	0.4776	1.6877	1.3797	1.6877	1.6877	0.144	0.144	0.144	0.144
0.4776	0.4776	0.4776	0.4776	0.4776	0.4776	0.4776	0.4776	0.4776	0.4776	1.6877	1.6877	0.144	0.144	0.144	0.144	0.144	0.144
0.4776	0.4776	0.4776	0.4776	0.4776	0.4776	0.4776	0.4776	0.4776	1.6877	0.144	0.144	0.144	0.144	0.144	0.144	0.144	0.144
0.4776	0.4776	0.4776	0.4776	1.6877	1.6877	1.6877	1.6877	1.6877	1.6877	0.144	0.144	0.144	0.144	0.144	0.144	0.144	0.144
0.4776	0.4776	0.4776	1.6877	0.2367	0.2367	0.2367	0.2367	1.6877	0.144	0.144	0.144	0.144	0.144	0.144	0.144	0.144	0.144
0.4776	0.4776	1.6877	0.2367	0.2367	0.2367	0.2367	0.2367	1.6877	0.144	0.144	0.144	0.144	0.144	0.144	0.144	0.144	0.144
0.4776	1.6877	0.2367	0.2367	0.2367	0.2367	0.2367	0.2367	1.6877	0.144	0.144	0.144	0.144	0.144	0.144	0.144	0.144	0.144
1.6877	0.2367	0.2367	0.2367	0.2367	0.2367	0.2367	1.6877	0.144	0.144	0.144	0.144	0.144	0.144	0.144	0.144	0.144	0.144
1.6877	0.2367	0.2367	0.2367	0.2367	0.2367	0.2367	1.6877	0.144	0.144	0.144	0.144	0.144	0.144	0.144	0.144	0.144	0.144
0.2367	0.2367	0.2367	0.2367	0.2367	0.2367	0.2367	1.6877	0.144	0.144	0.144	0.144	0.144	0.144	0.144	0.144	0.144	0.144
0.2367	0.2367	0.2367	0.2367	0.2367	0.2367	0.2367	1.6877	0.144	0.144	0.144	0.144	0.144	0.144	0.144	0.144	0.144	0.144
1.6877	1.6877	1.6877	1.6877	0.2367	0.2367	0.2367	1.6877	0.144	0.144	0.144	0.144	0.144	0.144	0.144	0.144	0.144	0.144
1.6877	0.882	0.882	0.882	1.6877	1.6877	1.6877	1.6877	0.144	0.144	0.144	0.144	0.144	0.144	0.144	0.144	0.144	0.144
1.6877	0.882	0.882	0.882	0.882	0.882	0.882	0.882	1.6877	0.144	0.144	0.144	0.144	0.144	0.144	0.144	0.144	0.144
1.6877	0.882	0.882	0.882	0.882	0.882	0.882	0.882	1.6877	1.6877	0.144	0.144	0.144	0.144	0.144	0.144	0.144	0.144
1.6877	0.882	0.882	0.882	0.882	0.882	0.882	0.882	0.882	0.882	1.6877	0.144	0.144	0.144	0.144	0.144	0.144	0.144
0.882	0.882	0.882	0.882	0.882	0.882	0.882	0.882	0.882	0.882	1.6877	0.144	0.144	0.144	0.144	0.144	0.144	0.144
0.882	0.882	0.882	0.882	0.882	0.882	0.882	0.882	0.882	0.882	0.882	1.6877	0.144	0.144	0.144	0.144	0.144	0.144
0.882	0.882	0.882	0.882	0.882	0.882	0.882	0.882	0.882	0.882	0.882	1.6877	0.144	0.144	0.144	0.144	0.144	1.6877
1.6877	1.6877	1.6877	1.6877	1.6877	0.882	0.882	0.882	0.882	0.882	0.882	0.882	1.6877	1.6877	1.6877	1.6877	1.6877	0.5765
1.4945	1.4945	1.4945	1.4945	1.6877	0.882	0.882	0.882	0.882	0.882	0.882	0.882	1.6877	0.5765	0.5765	0.5765	0.5765	0.5765
1.4945	1.4945	1.4945	1.4945	1.6877	1.6877	0.882	0.882	0.882	0.882	0.882	0.882	1.6877	0.5765	0.5765	0.5765	0.5765	0.5765
1.4945	1.4945	1.4945	1.4945	1.4945	1.6877	0.882	0.882	0.882	0.882	0.882	1.6877	1.6877	1.6877	1.6877	0.5765	0.5765	0.5765
1.4945	1.4945	1.4945	1.4945	1.4945	1.4945	1.6877	1.6877	1.6877	1.6877	1.6877	1.3602	1.3602	1.3602	1.3602	1.6877	1.6877	0.5765
1.4945	1.4945	1.4945	1.4945	1.4945	1.4945	1.6877	1.3602	1.3602	1.3602	1.3602	1.3602	1.3602	1.3602	1.3602	1.3602	1.3602	1.6877
Columns 5	5 through 56
1.3655	1.3655
1.3655	1.3655
1.3655	1.3655
1.6877	1.6877
0	0
0	0
0	0
0	0
1.6877	1.6877
1.3059	1.3059
1.3059	1.3059
1.3059	1.3059
1.3059	1.3059
1.3059	1.3059
1.3059	1.3059
1.3059	1.3059
1.3059	1.3059
1.3059	1.3059
1.3059	1.3059
1.3059	1.3059
1.3059	1.3059
1.3059	1.3059
1.3059	1.3059
1.3059	1.3059
1.6877	1.6877
0	0
0	0
0	0
0	0
0	0
0	0
1.6877	0
0.144	1.6877
0.144	0.144
0.144	0.144
0.144	0.144
0.144	0.144
0.144	0.144
0.144	0.144
0.144	0.144
0.144	0.144
0.144	0.144
0.144	0.144
0.144	0.144
0.144	0.144
0.144	0.144
0.144	0.144
0.144	0.144
0.144	0.144
0.144	0.144
1.6877	1.6877
0.5765	0.5765
0.5765	0.5765
0.5765	0.5765
0.5765	0.5765
0.5765	0.5765
0.5765	0.5765
val(:,:,6)	=
Columns 1	through 18
1.3969	1.3969	1.3969	1.3969	1.3969	1.3969	1.3969	1.3969	1.3969	1.3969	1.3969	1.6877	1.3046	1.3046	1.3046	1.3046	1.3046	1.3046
1.3969	1.3969	1.3969	1.3969	1.3969	1.3969	1.3969	1.3969	1.3969	1.3969	1.3969	1.3969	1.6877	1.3046	1.3046	1.3046	1.3046	1.3046
1.3969	1.3969	1.3969	1.3969	1.3969	1.3969	1.3969	1.3969	1.3969	1.3969	1.3969	1.3969	1.3969	1.6877	1.3046	1.6877	1.6877	1.6877
1.3969	1.3969	1.3969	1.3969	1.3969	1.3969	1.3969	1.3969	1.3969	1.3969	1.3969	1.3969	1.3969	1.3969	1.6877	0.6892	0.6892	0.6892
1.3969	1.3969	1.3969	1.3969	1.3969	1.3969	1.3969	1.3969	1.3969	1.3969	1.3969	1.3969	1.3969	1.3969	1.6877	0.6892	0.6892	0.6892
1.3969	1.3969	1.3969	1.3969	1.3969	1.3969	1.3969	1.3969	1.3969	1.3969	1.3969	1.3969	1.3969	1.3969	1.6877	0.6892	0.6892	0.6892
1.3969	1.3969	1.3969	1.3969	1.3969	1.3969	1.3969	1.3969	1.3969	1.3969	1.3969	1.3969	1.3969	1.6877	0.6892	0.6892	0.6892	0.6892
1.3969	1.3969	1.3969	1.3969	1.3969	1.3969	1.3969	1.3969	1.3969	1.3969	1.3969	1.3969	1.3969	1.6877	0.6892	0.6892	0.6892	0.6892
1.3969	1.3969	1.3969	1.3969	1.3969	1.3969	1.3969	1.3969	1.3969	1.3969	1.3969	1.3969	1.3969	1.6877	1.6877	0.6892	0.6892	0.6892
1.3969	1.3969	1.3969	1.3969	1.3969	1.3969	1.3969	1.3969	1.3969	1.3969	1.3969	1.3969	1.6877	0	0	1.6877	0.6892	0.6892
1.3969	1.3969	1.3969	1.3969	1.3969	1.3969	1.3969	1.3969	1.3969	1.3969	1.3969	1.3969	1.6877	0	0	0	1.6877	0.6892
1.3969	1.3969	1.3969	1.3969	1.3969	1.3969	1.3969	1.3969	1.3969	1.3969	1.6877	1.6877	0	0	0	0	0	1.6877
1.3969	1.3969	1.3969	1.3969	1.3969	1.3969	1.3969	1.3969	1.6877	1.6877	0	0	0	0	0	0	0	0
1.3969	1.3969	1.3969	1.3969	1.3969	1.3969	1.3969	1.6877	0	0	0	0	0	0	0	0	0	0
1.6877	1.6877	1.6877	1.6877	1.6877	1.6877	1.6877	0	0	0	0	0	0	0	0	0	0	0
1.4436	1.4436	1.4436	1.4436	1.4436	1.6877	0	0	0	0	0	0	0	0	0	0	0	0
1.4436	1.4436	1.4436	1.4436	1.4436	1.6877	0	0	0	0	0	0	0	0	0	0	0	0
1.4436	1.4436	1.4436	1.4436	1.4436	1.6877	0	0	0	0	0	0	0	0	0	0	0	0
1.4436	1.4436	1.4436	1.4436	1.4436	1.6877	0	0	0	0	0	0	0	0	0	0	0	0
1.4436	1.4436	1.4436	1.4436	1.4436	1.6877	0	0	0	0	0	0	0	0	0	0	0	0
1.4436	1.4436	1.4436	1.4436	1.4436	1.4436	1.6877	0	0	0	0	0	0	0	0	0	0	1.6877
1.4436	1.4436	1.4436	1.4436	1.4436	1.4436	1.6877	0	0	0	0	0	0	0	0	0	1.6877	0.6932
1.4436	1.4436	1.4436	1.4436	1.4436	1.4436	1.6877	1.6877	1.6877	1.6877	0	0	0	0	0	0	1.6877	0.6932
1.4436	1.4436	1.4436	1.4436	1.4436	1.6877	0.4657	0.4657	0.4657	0.4657	1.6877	1.6877	1.6877	0	0	1.6877	0.6932	0.6932
1.4436	1.4436	1.4436	1.4436	1.6877	1.6877	0.4657	0.4657	0.4657	0.4657	0.4657	0.4657	0.4657	1.6877	1.6877	0.6932	0.6932	0.6932
1.4436	1.4436	1.4436	1.6877	0.4657	0.4657	0.4657	0.4657	0.4657	0.4657	0.4657	0.4657	0.4657	0.4657	0.4657	1.6877	0.6932	0.6932
1.4436	1.4436	1.6877	0.4657	0.4657	0.4657	0.4657	0.4657	0.4657	0.4657	0.4657	0.4657	0.4657	0.4657	0.4657	1.6877	0.6932	0.6932
1.4436	1.4436	1.6877	0.4657	0.4657	0.4657	0.4657	0.4657	0.4657	0.4657	0.4657	0.4657	0.4657	0.4657	0.4657	1.6877	0.6932	0.6932
1.6877	1.6877	0.4657	0.4657	0.4657	0.4657	0.4657	0.4657	0.4657	0.4657	0.4657	0.4657	0.4657	0.4657	0.4657	1.6877	0.6932	0.6932
0	1.6877	0.4657	0.4657	0.4657	0.4657	0.4657	0.4657	0.4657	0.4657	0.4657	0.4657	0.4657	0.4657	0.4657	1.6877	0.6932	0.6932
0	1.6877	0.4657	0.4657	0.4657	0.4657	0.4657	0.4657	0.4657	0.4657	0.4657	0.4657	0.4657	0.4657	0.4657	1.6877	0.6932	0.6932
0	1.6877	0.4657	0.4657	0.4657	0.4657	0.4657	0.4657	0.4657	0.4657	0.4657	0.4657	0.4657	0.4657	0.4657	1.6877	0.6932	0.6932
0	1.6877	0.4657	0.4657	0.4657	0.4657	0.4657	0.4657	0.4657	0.4657	0.4657	0.4657	0.4657	0.4657	0.4657	1.6877	0.6932	0.6932
1.6877	1.6877	1.6877	0.4657	0.4657	0.4657	0.4657	0.4657	0.4657	0.4657	0.4657	0.4657	0.4657	0.4657	0.4657	1.6877	0.6932	0.6932
1.453	1.453	1.453	1.6877	1.6877	0.4657	0.4657	0.4657	0.4657	0.4657	0.4657	0.4657	0.4657	0.4657	1.6877	1.6877	1.6877	1.6877
1.453	1.453	1.453	1.453	1.453	1.6877	0.4657	0.4657	0.4657	0.4657	0.4657	0.4657	0.4657	1.6877	0	0	0	0
1.453	1.453	1.453	1.453	1.453	1.453	1.6877	0.4657	0.4657	0.4657	0.4657	1.6877	1.6877	0	0	0	0	0
1.453	1.453	1.453	1.453	1.453	1.453	1.453	1.6877	1.6877	0.4657	1.6877	0	0	0	0	0	0	0
1.453	1.453	1.453	1.453	1.453	1.453	1.453	1.453	1.453	1.6877	0	0	0	0	0	0	0	0
1.453	1.453	1.453	1.453	1.453	1.453	1.453	1.453	1.453	1.6877	0	0	0	0	0	0	0	0
1.453	1.453	1.453	1.453	1.453	1.453	1.453	1.453	1.453	1.6877	0	0	0	0	0	0	0	0
1.453	1.453	1.453	1.453	1.453	1.453	1.453	1.453	1.453	1.6877	0	0	0	0	0	0	0	0
1.453	1.453	1.453	1.453	1.453	1.453	1.453	1.453	1.453	1.6877	0	0	0	0	0	0	0	0
1.453	1.453	1.453	1.453	1.453	1.453	1.453	1.453	1.453	1.6877	0	0	0	0	0	0	0	0
1.453	1.453	1.453	1.453	1.453	1.453	1.453	1.453	1.453	1.6877	0	0	0	0	0	0	0	0
1.453	1.453	1.453	1.453	1.453	1.453	1.453	1.453	1.453	1.6877	0	0	0	0	0	0	0	0
1.453	1.453	1.453	1.453	1.453	1.453	1.453	1.453	1.453	1.6877	0	0	0	0	0	0	0	0
1.453	1.453	1.453	1.453	1.453	1.453	1.453	1.453	1.453	1.6877	0	0	0	0	0	0	0	0
1.453	1.453	1.453	1.453	1.453	1.453	1.453	1.453	1.453	1.6877	0	0	0	0	0	0	0	0
1.453	1.453	1.453	1.453	1.453	1.453	1.453	1.453	1.453	1.6877	0	0	0	0	0	0	0	0
1.453	1.453	1.453	1.453	1.453	1.453	1.453	1.453	1.453	1.6877	1.6877	0	0	0	0	0	0	0
1.453	1.453	1.453	1.453	1.453	1.453	1.453	1.453	1.6877	0	0	1.6877	0	0	0	0	0	0
1.453	1.453	1.453	1.453	1.453	1.6877	1.6877	1.6877	0	0	0	0	1.6877	1.6877	0	0	0	0
1.453	1.453	1.453	1.6877	1.6877	0	0	0	0	0	0	0	0	0	1.6877	0	0	0
1.6877	1.453	1.6877	1.6877	0	0	0	0	0	0	0	0	0	0	0	1.6877	1.6877	0
0.2766	1.6877	0	0	0	0	0	0	0	0	0	0	0	0	0	0	0	1.6877
0.2766	1.6877	0	0	0	0	0	0	0	0	0	0	0	0	0	0	0	0
Columns 1	9 through 36
1.3046	1.3046	1.6877	1.6877	0.6892	0.6892	0.6892	0.6892	0.6892	0.6892	0.6892	0.6892	0.6892	0.6892	0.6892	0.6892	0.6892	0.6892
1.3046	1.6877	0.6892	0.6892	0.6892	0.6892	0.6892	0.6892	0.6892	0.6892	0.6892	0.6892	0.6892	0.6892	0.6892	0.6892	0.6892	0.6892
1.6877	0.6892	0.6892	0.6892	0.6892	0.6892	0.6892	0.6892	0.6892	0.6892	0.6892	0.6892	0.6892	0.6892	0.6892	0.6892	0.6892	0.6892
0.6892	0.6892	0.6892	0.6892	0.6892	0.6892	0.6892	0.6892	0.6892	0.6892	0.6892	0.6892	0.6892	0.6892	0.6892	0.6892	0.6892	1.6877
0.6892	0.6892	0.6892	0.6892	0.6892	0.6892	0.6892	0.6892	0.6892	0.6892	0.6892	0.6892	0.6892	0.6892	0.6892	0.6892	1.6877	0.5148
0.6892	0.6892	0.6892	0.6892	0.6892	0.6892	0.6892	0.6892	0.6892	0.6892	0.6892	0.6892	0.6892	0.6892	0.6892	1.6877	0.5148	0.5148
0.6892	0.6892	0.6892	0.6892	0.6892	0.6892	0.6892	0.6892	0.6892	0.6892	0.6892	0.6892	0.6892	0.6892	0.6892	1.6877	0.5148	0.5148
0.6892	0.6892	0.6892	0.6892	0.6892	0.6892	0.6892	0.6892	0.6892	0.6892	0.6892	0.6892	0.6892	0.6892	0.6892	1.6877	0.5148	0.5148
0.6892	0.6892	0.6892	0.6892	0.6892	0.6892	0.6892	0.6892	0.6892	0.6892	0.6892	0.6892	0.6892	0.6892	0.6892	0.6892	1.6877	0.5148
0.6892	0.6892	0.6892	0.6892	0.6892	0.6892	0.6892	0.6892	0.6892	0.6892	0.6892	0.6892	0.6892	0.6892	0.6892	0.6892	1.6877	0.5148
0.6892	0.6892	0.6892	0.6892	0.6892	0.6892	0.6892	0.6892	0.6892	0.6892	0.6892	0.6892	0.6892	0.6892	0.6892	0.6892	0.6892	1.6877
0.6892	0.6892	0.6892	0.6892	0.6892	0.6892	0.6892	0.6892	0.6892	0.6892	0.6892	0.6892	0.6892	0.6892	0.6892	0.6892	0.6892	0.6892
1.6877	0.6892	0.6892	0.6892	0.6892	0.6892	0.6892	0.6892	0.6892	0.6892	0.6892	0.6892	0.6892	0.6892	0.6892	0.6892	0.6892	0.6892
0	1.6877	0.6892	0.6892	0.6892	0.6892	0.6892	0.6892	0.6892	0.6892	0.6892	0.6892	0.6892	0.6892	0.6892	0.6892	0.6892	0.6892
0	0	1.6877	1.6877	1.6877	0.6892	0.6892	0.6892	0.6892	0.6892	0.6892	0.6892	0.6892	0.6892	0.6892	0.6892	0.6892	1.6877
0	0	1.6877	0.6932	0.6932	1.6877	1.6877	1.6877	1.6877	1.6877	0.6892	0.6892	0.6892	0.6892	0.6892	0.6892	1.6877	0.6284
0	1.6877	0.6932	0.6932	0.6932	0.6932	0.6932	0.6932	0.6932	0.6932	1.6877	1.6877	1.6877	0.6892	0.6892	1.6877	0.6284	0.6284
0	1.6877	0.6932	0.6932	0.6932	0.6932	0.6932	0.6932	0.6932	0.6932	0.6932	0.6932	0.6932	1.6877	1.6877	0.6284	0.6284	0.6284
0	1.6877	0.6932	0.6932	0.6932	0.6932	0.6932	0.6932	0.6932	0.6932	0.6932	0.6932	0.6932	0.6932	1.6877	0.6284	0.6284	0.6284
1.6877	0.6932	0.6932	0.6932	0.6932	0.6932	0.6932	0.6932	0.6932	0.6932	0.6932	0.6932	0.6932	0.6932	1.6877	0.6284	0.6284	0.6284
0.6932	0.6932	0.6932	0.6932	0.6932	0.6932	0.6932	0.6932	0.6932	0.6932	0.6932	0.6932	0.6932	0.6932	1.6877	0.6284	0.6284	0.6284
0.6932	0.6932	0.6932	0.6932	0.6932	0.6932	0.6932	0.6932	0.6932	0.6932	0.6932	0.6932	0.6932	0.6932	1.6877	0.6284	0.6284	0.6284
0.6932	0.6932	0.6932	0.6932	0.6932	0.6932	0.6932	0.6932	0.6932	0.6932	0.6932	0.6932	0.6932	0.6932	1.6877	0.6284	0.6284	0.6284
0.6932	0.6932	0.6932	0.6932	0.6932	0.6932	0.6932	0.6932	0.6932	0.6932	0.6932	0.6932	0.6932	0.6932	1.6877	0.6284	1.6877	1.6877
0.6932	0.6932	0.6932	0.6932	0.6932	0.6932	0.6932	0.6932	0.6932	0.6932	0.6932	0.6932	0.6932	0.6932	1.6877	1.6877	1.2498	1.2498
0.6932	0.6932	0.6932	0.6932	0.6932	0.6932	0.6932	0.6932	0.6932	0.6932	0.6932	0.6932	0.6932	0.6932	1.6877	1.2498	1.2498	1.2498
0.6932	0.6932	0.6932	0.6932	0.6932	0.6932	0.6932	0.6932	0.6932	0.6932	0.6932	0.6932	0.6932	1.6877	1.2498	1.2498	1.2498	1.2498
0.6932	0.6932	0.6932	0.6932	0.6932	0.6932	0.6932	0.6932	0.6932	0.6932	0.6932	0.6932	0.6932	1.6877	1.2498	1.2498	1.2498	1.2498
0.6932	0.6932	0.6932	0.6932	0.6932	0.6932	0.6932	0.6932	0.6932	0.6932	0.6932	0.6932	1.6877	1.2498	1.2498	1.2498	1.2498	1.2498
0.6932	0.6932	0.6932	0.6932	0.6932	0.6932	0.6932	0.6932	0.6932	0.6932	0.6932	0.6932	1.6877	1.2498	1.2498	1.2498	1.2498	1.2498
0.6932	0.6932	0.6932	0.6932	0.6932	0.6932	0.6932	0.6932	0.6932	0.6932	0.6932	0.6932	1.6877	1.2498	1.2498	1.2498	1.2498	1.2498
0.6932	0.6932	0.6932	0.6932	0.6932	0.6932	0.6932	0.6932	0.6932	0.6932	0.6932	1.6877	1.2498	1.2498	1.2498	1.2498	1.2498	1.2498
0.6932	0.6932	0.6932	0.6932	0.6932	0.6932	0.6932	0.6932	0.6932	0.6932	0.6932	1.6877	1.2498	1.2498	1.2498	1.2498	1.2498	1.2498
0.6932	0.6932	0.6932	0.6932	0.6932	0.6932	0.6932	0.6932	0.6932	0.6932	0.6932	1.6877	1.2498	1.2498	1.2498	1.2498	1.2498	1.2498
0.6932	0.6932	0.6932	0.6932	0.6932	0.6932	0.6932	0.6932	0.6932	0.6932	0.6932	1.6877	1.2498	1.2498	1.2498	1.2498	1.2498	1.2498
1.6877	1.6877	1.6877	1.6877	1.6877	1.6877	1.6877	1.6877	1.6877	1.6877	1.6877	1.2498	1.2498	1.2498	1.2498	1.2498	1.2498	1.2498
0	0	0	0	0	0	0	0	0	0	0	1.6877	1.2498	1.2498	1.2498	1.2498	1.2498	1.2498
0	0	0	0	0	0	0	0	0	0	0	0	1.6877	1.2498	1.2498	1.2498	1.2498	1.2498
0	0	0	0	0	0	0	0	0	0	0	0	1.6877	1.2498	1.2498	1.2498	1.2498	1.2498
0	0	0	0	0	0	0	0	0	0	0	0	0	1.6877	1.2498	1.2498	1.2498	1.2498
0	0	0	0	0	0	0	0	0	0	0	0	0	1.6877	1.6877	1.2498	1.2498	1.2498
0	0	0	0	0	0	0	0	0	0	0	0	0	1.6877	1.5848	1.6877	1.6877	1.6877
0	0	0	0	0	0	0	0	0	0	0	0	0	1.6877	1.5848	1.5848	1.5848	1.6877
0	0	0	0	0	0	0	0	0	0	0	0	1.6877	1.5848	1.5848	1.5848	1.5848	1.6877
0	0	0	0	0	0	0	0	0	0	0	0	1.6877	1.5848	1.5848	1.5848	1.5848	1.5848
0	0	0	0	0	0	0	0	0	0	0	1.6877	1.5848	1.5848	1.5848	1.5848	1.5848	1.5848
0	0	0	0	0	0	0	0	0	0	0	1.6877	1.5848	1.5848	1.5848	1.5848	1.5848	1.5848
0	0	0	0	0	0	0	0	0	0	0	1.6877	1.5848	1.5848	1.5848	1.5848	1.5848	1.5848
0	0	0	0	0	0	0	0	0	0	0	1.6877	1.5848	1.5848	1.5848	1.5848	1.5848	1.5848
0	0	0	0	0	0	0	0	0	0	0	1.6877	1.5848	1.5848	1.5848	1.5848	1.5848	1.5848
0	0	0	0	0	0	0	0	0	0	1.6877	1.5848	1.5848	1.5848	1.5848	1.5848	1.5848	1.5848
0	0	0	0	0	0	0	0	0	0	1.6877	1.5848	1.5848	1.5848	1.5848	1.5848	1.5848	1.5848
0	0	0	0	0	0	0	0	0	0	1.6877	1.5848	1.5848	1.5848	1.5848	1.5848	1.5848	1.5848
0	0	0	0	0	0	0	0	0	0	1.6877	1.5848	1.5848	1.5848	1.5848	1.5848	1.5848	1.5848
0	0	0	0	0	0	0	0	0	0	1.6877	1.5848	1.5848	1.5848	1.5848	1.5848	1.5848	1.5848
0	0	0	0	0	0	0	0	0	0	1.6877	1.5848	1.5848	1.5848	1.5848	1.5848	1.5848	1.5848
1.6877	0	0	0	0	0	0	0	0	1.6877	1.5848	1.5848	1.5848	1.5848	1.5848	1.5848	1.5848	1.5848
Columns 3	7 through 54
0.6892	1.6877	0.5148	0.5148	0.5148	0.5148	0.5148	0.5148	0.5148	0.5148	0.5148	0.5148	0.5148	0.5148	0.5148	0.5148	1.6877	0.653
1.6877	0.5148	0.5148	0.5148	0.5148	0.5148	0.5148	0.5148	0.5148	0.5148	0.5148	0.5148	0.5148	0.5148	0.5148	0.5148	1.6877	0.653
1.6877	0.5148	0.5148	0.5148	0.5148	0.5148	0.5148	0.5148	0.5148	0.5148	0.5148	0.5148	0.5148	0.5148	0.5148	0.5148	1.6877	0.653
0.5148	0.5148	0.5148	0.5148	0.5148	0.5148	0.5148	0.5148	0.5148	0.5148	0.5148	0.5148	0.5148	0.5148	0.5148	1.6877	0.653	0.653
0.5148	0.5148	0.5148	0.5148	0.5148	0.5148	0.5148	0.5148	0.5148	0.5148	0.5148	0.5148	0.5148	0.5148	0.5148	1.6877	0.653	0.653
0.5148	0.5148	0.5148	0.5148	0.5148	0.5148	0.5148	0.5148	0.5148	0.5148	0.5148	0.5148	0.5148	0.5148	0.5148	1.6877	0.653	0.653
0.5148	0.5148	0.5148	0.5148	0.5148	0.5148	0.5148	0.5148	0.5148	0.5148	0.5148	0.5148	0.5148	0.5148	1.6877	0.653	0.653	0.653
0.5148	0.5148	0.5148	0.5148	0.5148	0.5148	0.5148	0.5148	0.5148	0.5148	0.5148	0.5148	0.5148	0.5148	1.6877	0.653	0.653	0.653
0.5148	0.5148	0.5148	0.5148	0.5148	0.5148	0.5148	0.5148	0.5148	0.5148	0.5148	0.5148	0.5148	0.5148	1.6877	1.6877	1.6877	1.6877
0.5148	0.5148	0.5148	0.5148	0.5148	0.5148	0.5148	0.5148	0.5148	0.5148	0.5148	0.5148	0.5148	1.6877	1.3059	1.3059	1.3059	1.3059
1.6877	1.6877	0.5148	0.5148	0.5148	0.5148	0.5148	0.5148	0.5148	0.5148	0.5148	1.6877	1.6877	1.3059	1.3059	1.3059	1.3059	1.3059
0.6892	0.6892	1.6877	0.5148	1.6877	1.6877	0.5148	0.5148	0.5148	0.5148	1.6877	1.3059	1.3059	1.3059	1.3059	1.3059	1.3059	1.3059
0.6892	0.6892	1.6877	1.6877	0.5406	0.5406	1.6877	1.6877	1.6877	1.6877	1.6877	1.3059	1.3059	1.3059	1.3059	1.3059	1.3059	1.3059
1.6877	1.6877	0.6284	1.6877	0.5406	0.5406	0.5406	0.5406	0.5406	1.6877	1.3059	1.3059	1.3059	1.3059	1.3059	1.3059	1.3059	1.3059
0.6284	0.6284	0.6284	0.6284	1.6877	0.5406	0.5406	0.5406	0.5406	1.6877	1.3059	1.3059	1.3059	1.3059	1.3059	1.3059	1.3059	1.3059
0.6284	0.6284	0.6284	0.6284	0.6284	1.6877	0.5406	0.5406	0.5406	1.6877	1.3059	1.3059	1.3059	1.3059	1.3059	1.3059	1.3059	1.3059
0.6284	0.6284	0.6284	0.6284	0.6284	0.6284	1.6877	1.6877	1.6877	1.6877	1.3059	1.3059	1.3059	1.3059	1.3059	1.3059	1.3059	1.3059
0.6284	0.6284	0.6284	0.6284	0.6284	0.6284	1.6877	0	0	1.6877	1.3059	1.3059	1.3059	1.3059	1.3059	1.3059	1.3059	1.3059
0.6284	0.6284	0.6284	0.6284	0.6284	0.6284	1.6877	0	0	0	1.6877	1.3059	1.3059	1.3059	1.3059	1.3059	1.3059	1.3059
0.6284	0.6284	0.6284	0.6284	0.6284	1.6877	0	0	0	0	1.6877	1.3059	1.3059	1.3059	1.3059	1.3059	1.3059	1.3059
0.6284	0.6284	0.6284	0.6284	1.6877	1.6877	0	0	0	0	0	1.6877	1.3059	1.3059	1.3059	1.3059	1.3059	1.3059
0.6284	0.6284	0.6284	0.6284	1.6877	0	0	0	0	0	0	1.6877	1.3059	1.3059	1.3059	1.3059	1.3059	1.3059
0.6284	0.6284	1.6877	1.6877	0	0	0	0	0	0	0	0	1.6877	1.3059	1.3059	1.3059	1.3059	1.3059
1.6877	1.6877	1.2498	1.2498	1.6877	0	0	0	0	0	0	0	0	1.6877	1.6877	1.3059	1.3059	1.3059
1.2498	1.2498	1.2498	1.2498	1.2498	1.6877	0	0	0	0	0	0	0	0	0	1.6877	1.6877	1.6877
1.2498	1.2498	1.2498	1.2498	1.2498	1.2498	1.6877	0	0	0	0	0	0	0	0	0	0	0
1.2498	1.2498	1.2498	1.2498	1.2498	1.2498	1.2498	1.6877	0	0	0	0	0	0	0	0	0	0
1.2498	1.2498	1.2498	1.2498	1.2498	1.2498	1.2498	1.6877	0	0	0	0	0	0	0	0	0	0
1.2498	1.2498	1.2498	1.2498	1.2498	1.2498	1.2498	1.2498	1.6877	0	0	0	0	0	0	0	0	0
1.2498	1.2498	1.2498	1.2498	1.2498	1.2498	1.2498	1.2498	1.6877	0	0	0	0	0	0	0	0	0
1.2498	1.2498	1.2498	1.2498	1.2498	1.2498	1.2498	1.2498	1.6877	0	0	0	0	0	0	0	0	0
1.2498	1.2498	1.2498	1.2498	1.2498	1.2498	1.2498	1.2498	1.2498	1.6877	0	0	0	0	0	0	0	0
1.2498	1.2498	1.2498	1.2498	1.2498	1.2498	1.2498	1.2498	1.2498	1.6877	0	0	1.6877	1.6877	1.6877	1.6877	1.6877	1.6877
1.2498	1.2498	1.2498	1.2498	1.2498	1.2498	1.2498	1.2498	1.2498	1.6877	1.6877	1.6877	0.144	0.144	0.144	0.144	0.144	0.144
1.2498	1.2498	1.2498	1.2498	1.2498	1.2498	1.2498	1.2498	1.2498	1.6877	0.144	0.144	0.144	0.144	0.144	0.144	0.144	0.144
1.2498	1.2498	1.2498	1.2498	1.2498	1.2498	1.2498	1.2498	1.2498	1.6877	0.144	0.144	0.144	0.144	0.144	0.144	0.144	0.144
1.2498	1.2498	1.2498	1.2498	1.2498	1.2498	1.2498	1.2498	1.2498	1.6877	0.144	0.144	0.144	0.144	0.144	0.144	0.144	0.144
1.2498	1.2498	1.2498	1.2498	1.2498	1.2498	1.2498	1.2498	1.2498	1.6877	0.144	0.144	0.144	0.144	0.144	0.144	0.144	0.144
1.2498	1.2498	1.2498	1.2498	1.2498	1.2498	1.2498	1.2498	1.6877	0.144	0.144	0.144	0.144	0.144	0.144	0.144	0.144	0.144
1.2498	1.2498	1.2498	1.2498	1.2498	1.2498	1.2498	1.2498	1.6877	0.144	0.144	0.144	0.144	0.144	0.144	0.144	0.144	0.144
1.2498	1.2498	1.6877	1.6877	1.6877	1.6877	1.6877	1.6877	0.144	0.144	0.144	0.144	0.144	0.144	0.144	0.144	0.144	0.144
1.6877	1.6877	0.2367	0.2367	0.2367	0.2367	0.2367	1.6877	0.144	0.144	0.144	0.144	0.144	0.144	0.144	0.144	0.144	0.144
0.2367	0.2367	0.2367	0.2367	0.2367	0.2367	0.2367	0.2367	1.6877	0.144	0.144	0.144	0.144	0.144	0.144	0.144	0.144	0.144
0.2367	0.2367	0.2367	0.2367	0.2367	0.2367	0.2367	0.2367	1.6877	0.144	0.144	0.144	0.144	0.144	0.144	0.144	0.144	0.144
1.6877	0.2367	0.2367	0.2367	0.2367	0.2367	0.2367	0.2367	1.6877	0.144	0.144	0.144	0.144	0.144	0.144	0.144	0.144	0.144
1.6877	0.2367	0.2367	0.2367	0.2367	0.2367	0.2367	0.2367	1.6877	0.144	0.144	0.144	0.144	0.144	0.144	0.144	0.144	0.144
1.5848	1.6877	1.6877	0.2367	0.2367	0.2367	0.2367	0.2367	1.6877	0.144	0.144	0.144	0.144	0.144	0.144	0.144	0.144	0.144
1.5848	1.5848	1.5848	1.6877	0.2367	0.2367	0.2367	1.6877	0.144	0.144	0.144	0.144	0.144	0.144	0.144	0.144	0.144	0.144
1.5848	1.5848	1.5848	1.5848	1.6877	1.6877	1.6877	1.6877	0.144	0.144	0.144	0.144	0.144	0.144	0.144	0.144	0.144	0.144
1.5848	1.5848	1.5848	1.5848	1.5848	1.5848	1.6877	1.5623	1.6877	0.144	0.144	0.144	0.144	0.144	0.144	0.144	0.144	0.144
1.5848	1.5848	1.5848	1.5848	1.5848	1.5848	1.6877	1.5623	1.5623	1.6877	1.6877	0.144	0.144	0.144	0.144	1.6877	1.6877	1.6877
1.5848	1.5848	1.5848	1.5848	1.5848	1.5848	1.6877	1.5623	1.5623	1.5623	1.5623	1.6877	1.6877	1.6877	1.6877	0.5765	0.5765	0.5765
1.5848	1.5848	1.5848	1.5848	1.5848	1.5848	1.6877	1.5623	1.5623	1.5623	1.5623	1.5623	1.6877	0.5765	0.5765	0.5765	0.5765	0.5765
1.5848	1.5848	1.5848	1.5848	1.5848	1.6877	1.5623	1.5623	1.5623	1.5623	1.5623	1.5623	1.6877	0.5765	0.5765	0.5765	0.5765	0.5765
1.5848	1.5848	1.5848	1.5848	1.5848	1.6877	1.5623	1.5623	1.5623	1.5623	1.5623	1.5623	1.6877	0.5765	0.5765	0.5765	0.5765	0.5765
1.5848	1.5848	1.5848	1.5848	1.5848	1.6877	1.5623	1.5623	1.5623	1.5623	1.5623	1.5623	1.6877	0.5765	0.5765	0.5765	0.5765	0.5765
1.5848	1.5848	1.5848	1.5848	1.5848	1.6877	1.5623	1.5623	1.5623	1.5623	1.5623	1.6877	0.5765	0.5765	0.5765	0.5765	0.5765	0.5765
Columns 5	5 through 56
0.653	0.653
0.653	0.653
0.653	0.653
0.653	0.653
0.653	0.653
0.653	0.653
0.653	0.653
0.653	0.653
1.6877	1.6877
1.3059	1.3059
1.3059	1.3059
1.3059	1.3059
1.3059	1.3059
1.3059	1.3059
1.3059	1.3059
1.3059	1.3059
1.3059	1.3059
1.3059	1.3059
1.3059	1.3059
1.3059	1.3059
1.3059	1.3059
1.3059	1.3059
1.3059	1.3059
1.3059	1.3059
1.6877	1.6877
0	0
0	0
0	0
0	0
0	0
0	0
0	0
1.6877	1.6877
0.144	0.144
0.144	0.144
0.144	0.144
0.144	0.144
0.144	0.144
0.144	0.144
0.144	0.144
0.144	0.144
0.144	0.144
0.144	0.144
0.144	0.144
0.144	0.144
0.144	0.144
0.144	0.144
0.144	0.144
0.144	0.144
0.144	0.144
1.6877	1.6877
0.5765	0.5765
0.5765	0.5765
0.5765	0.5765
0.5765	0.5765
0.5765	0.5765
0.5765	0.5765
val(:,:,7)	=
Columns 1	through 18
1.3969	1.3969	1.3969	1.3969	1.3969	1.3969	1.3969	1.3969	1.3969	1.3969	1.3969	1.6877	0	0	0	0	0	0
1.3969	1.3969	1.3969	1.3969	1.3969	1.3969	1.3969	1.3969	1.3969	1.3969	1.3969	1.6877	0	0	0	0	0	0
1.3969	1.3969	1.3969	1.3969	1.3969	1.3969	1.3969	1.3969	1.3969	1.3969	1.3969	1.3969	1.6877	0	0	1.6877	1.6877	1.6877
1.3969	1.3969	1.3969	1.3969	1.3969	1.3969	1.3969	1.3969	1.3969	1.3969	1.3969	1.3969	1.3969	1.6877	1.6877	0.6892	0.6892	0.6892
1.3969	1.3969	1.3969	1.3969	1.3969	1.3969	1.3969	1.3969	1.3969	1.3969	1.3969	1.3969	1.3969	1.3969	1.6877	0.6892	0.6892	0.6892
1.3969	1.3969	1.3969	1.3969	1.3969	1.3969	1.3969	1.3969	1.3969	1.3969	1.3969	1.3969	1.3969	1.6877	0.6892	0.6892	0.6892	0.6892
1.3969	1.3969	1.3969	1.3969	1.3969	1.3969	1.3969	1.3969	1.3969	1.3969	1.3969	1.3969	1.3969	1.6877	0.6892	0.6892	0.6892	0.6892
1.3969	1.3969	1.3969	1.3969	1.3969	1.3969	1.3969	1.3969	1.3969	1.3969	1.3969	1.3969	1.3969	1.6877	0.6892	0.6892	0.6892	0.6892
1.3969	1.3969	1.3969	1.3969	1.3969	1.3969	1.3969	1.3969	1.3969	1.3969	1.3969	1.3969	1.3969	1.6877	1.6877	0.6892	0.6892	0.6892
1.3969	1.3969	1.3969	1.3969	1.3969	1.3969	1.3969	1.3969	1.3969	1.3969	1.3969	1.3969	1.6877	0	0	1.6877	0.6892	0.6892
1.3969	1.3969	1.3969	1.3969	1.3969	1.3969	1.3969	1.3969	1.3969	1.3969	1.3969	1.6877	0	0	0	0	1.6877	0.6892
1.3969	1.3969	1.3969	1.3969	1.3969	1.3969	1.3969	1.3969	1.3969	1.6877	1.6877	0	0	0	0	0	0	1.6877
1.3969	1.3969	1.3969	1.3969	1.3969	1.3969	1.3969	1.3969	1.6877	0	0	0	0	0	0	0	0	0
1.3969	1.3969	1.3969	1.3969	1.3969	1.3969	1.3969	1.6877	0	0	0	0	0	0	0	0	0	0
1.6877	1.6877	1.6877	1.6877	1.6877	1.3969	1.3969	1.6877	0	0	0	0	0	0	0	0	0	0
1.5994	1.5994	1.5994	1.5994	1.5994	1.6877	1.6877	1.6877	0	0	0	0	0	0	0	0	0	0
1.5994	1.5994	1.5994	1.5994	1.5994	1.5994	1.5994	1.5994	1.6877	0	0	0	0	0	0	0	0	0
1.5994	1.5994	1.5994	1.5994	1.5994	1.5994	1.5994	1.5994	1.5994	1.6877	0	0	0	0	0	0	0	0
1.5994	1.5994	1.5994	1.5994	1.5994	1.5994	1.5994	1.5994	1.5994	1.6877	0	0	0	0	0	0	0	0
1.5994	1.5994	1.5994	1.5994	1.5994	1.5994	1.5994	1.5994	1.5994	1.5994	1.6877	0	0	0	0	0	0	0
1.5994	1.5994	1.5994	1.5994	1.5994	1.5994	1.5994	1.5994	1.5994	1.5994	1.6877	0	0	0	0	0	0	0
1.5994	1.5994	1.5994	1.5994	1.5994	1.5994	1.5994	1.5994	1.5994	1.5994	1.6877	0	0	0	0	0	0	1.6877
1.5994	1.5994	1.5994	1.5994	1.5994	1.5994	1.6877	1.6877	1.6877	1.6877	1.6877	0	0	0	0	0	1.6877	0.6932
1.5994	1.5994	1.5994	1.5994	1.5994	1.5994	1.6877	0.4657	0.4657	0.4657	0.4657	1.6877	1.6877	1.6877	1.6877	1.6877	0.6932	0.6932
1.5994	1.5994	1.5994	1.5994	1.5994	1.6877	0.4657	0.4657	0.4657	0.4657	0.4657	0.4657	0.4657	0.4657	1.6877	0.6932	0.6932	0.6932
1.5994	1.5994	1.5994	1.5994	1.5994	1.6877	0.4657	0.4657	0.4657	0.4657	0.4657	0.4657	0.4657	0.4657	0.4657	1.6877	0.6932	0.6932
1.5994	1.5994	1.5994	1.5994	1.6877	0.4657	0.4657	0.4657	0.4657	0.4657	0.4657	0.4657	0.4657	0.4657	0.4657	1.6877	0.6932	0.6932
1.5994	1.5994	1.5994	1.6877	0.4657	0.4657	0.4657	0.4657	0.4657	0.4657	0.4657	0.4657	0.4657	0.4657	0.4657	1.6877	0.6932	0.6932
1.5994	1.5994	1.6877	0.4657	0.4657	0.4657	0.4657	0.4657	0.4657	0.4657	0.4657	0.4657	0.4657	0.4657	0.4657	1.6877	0.6932	0.6932
1.6877	1.6877	0.4657	0.4657	0.4657	0.4657	0.4657	0.4657	0.4657	0.4657	0.4657	0.4657	0.4657	0.4657	0.4657	0.4657	1.6877	0.6932
0	1.6877	0.4657	0.4657	0.4657	0.4657	0.4657	0.4657	0.4657	0.4657	0.4657	0.4657	0.4657	0.4657	0.4657	0.4657	1.6877	0.6932
0	1.6877	0.4657	0.4657	0.4657	0.4657	0.4657	0.4657	0.4657	0.4657	0.4657	0.4657	0.4657	0.4657	0.4657	1.6877	0.6932	0.6932
0	1.6877	0.4657	0.4657	0.4657	0.4657	0.4657	0.4657	0.4657	0.4657	0.4657	0.4657	0.4657	0.4657	0.4657	1.6877	0.6932	0.6932
1.6877	1.6877	0.4657	0.4657	0.4657	0.4657	0.4657	0.4657	0.4657	0.4657	0.4657	0.4657	0.4657	0.4657	0.4657	1.6877	0.6932	0.6932
0	0	1.6877	1.6877	0.4657	0.4657	0.4657	0.4657	0.4657	0.4657	0.4657	0.4657	0.4657	0.4657	1.6877	1.6877	1.6877	1.6877
0	0	0	0	1.6877	0.4657	0.4657	0.4657	0.4657	0.4657	0.4657	0.4657	0.4657	0.4657	1.6877	0	0	0
0	0	0	0	0	1.6877	1.6877	0.4657	0.4657	0.4657	0.4657	0.4657	1.6877	1.6877	0	0	0	0
0	0	0	0	0	0	0	1.6877	0.4657	0.4657	1.6877	1.6877	0	0	0	0	0	0
0	0	0	0	0	0	0	0	1.6877	1.6877	0	0	0	0	0	0	0	0
0	0	0	0	0	0	0	0	0	1.6877	0	0	0	0	0	0	0	0
0	0	0	0	0	0	0	0	0	1.6877	0	0	0	0	0	0	0	0
0	0	0	0	0	0	0	0	0	1.6877	0	0	0	0	0	0	0	0
0	0	0	0	0	0	0	0	0	1.6877	0	0	0	0	0	0	0	0
0	0	0	0	0	0	0	0	0	1.6877	0	0	0	0	0	0	0	0
0	0	0	0	0	0	0	0	0	1.6877	0	0	0	0	0	0	0	0
0	0	0	0	0	0	0	0	0	1.6877	0	0	0	0	0	0	0	0
0	0	0	0	0	0	0	0	0	1.6877	0	0	0	0	0	0	0	0
0	0	0	0	0	0	0	0	0	1.6877	0	0	0	0	0	0	0	0
0	0	0	0	0	0	0	0	0	1.6877	0	0	0	0	0	0	0	0
0	0	0	0	0	0	0	0	0	1.6877	0	0	0	0	0	0	0	0
0	0	0	0	0	0	0	0	1.6877	0	1.6877	1.6877	0	0	0	0	0	0
0	0	0	0	0	0	1.6877	1.6877	0	0	0	0	1.6877	0	0	0	0	0
0	0	0	0	1.6877	1.6877	0	0	0	0	0	0	0	1.6877	1.6877	0	0	0
0	0	1.6877	1.6877	0	0	0	0	0	0	0	0	0	0	0	1.6877	0	0
1.6877	1.6877	0	0	0	0	0	0	0	0	0	0	0	0	0	0	1.6877	1.6877
0	0	0	0	0	0	0	0	0	0	0	0	0	0	0	0	0	0
0	0	0	0	0	0	0	0	0	0	0	0	0	0	0	0	0	0
Columns 1	9 through 36
0	0	0	1.6877	0.6892	0.6892	1.6877	1.4942	1.4942	1.4942	1.4942	1.4942	1.4942	1.4942	1.4942	1.4942	1.4942	1.4942
0	1.6877	1.6877	0.6892	0.6892	0.6892	0.6892	1.6877	1.4942	1.4942	1.4942	1.4942	1.4942	1.4942	1.4942	1.4942	1.4942	1.4942
1.6877	0.6892	0.6892	0.6892	0.6892	0.6892	0.6892	0.6892	1.6877	1.4942	1.4942	1.4942	1.4942	1.4942	1.4942	1.4942	1.4942	1.4942
0.6892	0.6892	0.6892	0.6892	0.6892	0.6892	0.6892	0.6892	0.6892	1.6877	1.4942	1.4942	1.4942	1.4942	1.4942	1.4942	1.4942	1.6877
0.6892	0.6892	0.6892	0.6892	0.6892	0.6892	0.6892	0.6892	0.6892	0.6892	1.6877	1.4942	1.4942	1.4942	1.4942	1.4942	1.6877	0.5148
0.6892	0.6892	0.6892	0.6892	0.6892	0.6892	0.6892	0.6892	0.6892	0.6892	0.6892	1.6877	1.4942	1.4942	1.4942	1.4942	1.6877	0.5148
0.6892	0.6892	0.6892	0.6892	0.6892	0.6892	0.6892	0.6892	0.6892	0.6892	0.6892	0.6892	1.6877	1.4942	1.4942	1.4942	1.6877	0.5148
0.6892	0.6892	0.6892	0.6892	0.6892	0.6892	0.6892	0.6892	0.6892	0.6892	0.6892	0.6892	0.6892	1.6877	1.6877	1.6877	1.6877	0.5148
0.6892	0.6892	0.6892	0.6892	0.6892	0.6892	0.6892	0.6892	0.6892	0.6892	0.6892	0.6892	0.6892	1.6877	0.6284	0.6284	1.6877	0.5148
0.6892	0.6892	0.6892	0.6892	0.6892	0.6892	0.6892	0.6892	0.6892	0.6892	0.6892	0.6892	1.6877	0.6284	0.6284	0.6284	0.6284	1.6877
0.6892	0.6892	0.6892	0.6892	0.6892	0.6892	0.6892	0.6892	0.6892	0.6892	0.6892	0.6892	1.6877	0.6284	0.6284	0.6284	0.6284	0.6284
0.6892	0.6892	0.6892	0.6892	0.6892	0.6892	0.6892	0.6892	0.6892	0.6892	0.6892	1.6877	0.6284	0.6284	0.6284	0.6284	0.6284	0.6284
1.6877	0.6892	0.6892	0.6892	0.6892	0.6892	0.6892	0.6892	0.6892	0.6892	1.6877	1.6877	0.6284	0.6284	0.6284	0.6284	0.6284	0.6284
0	1.6877	0.6892	0.6892	0.6892	0.6892	0.6892	0.6892	0.6892	0.6892	1.6877	0.6284	0.6284	0.6284	0.6284	0.6284	0.6284	0.6284
0	0	1.6877	1.6877	1.6877	1.6877	1.6877	0.6892	0.6892	1.6877	0.6284	0.6284	0.6284	0.6284	0.6284	0.6284	0.6284	0.6284
0	0	1.6877	0.6932	0.6932	0.6932	0.6932	1.6877	1.6877	1.6877	0.6284	0.6284	0.6284	0.6284	0.6284	0.6284	0.6284	0.6284
0	0	1.6877	0.6932	0.6932	0.6932	0.6932	0.6932	0.6932	1.6877	0.6284	0.6284	0.6284	0.6284	0.6284	0.6284	0.6284	0.6284
0	1.6877	0.6932	0.6932	0.6932	0.6932	0.6932	0.6932	0.6932	0.6932	1.6877	0.6284	0.6284	0.6284	0.6284	0.6284	0.6284	0.6284
0	1.6877	0.6932	0.6932	0.6932	0.6932	0.6932	0.6932	0.6932	0.6932	1.6877	0.6284	0.6284	0.6284	0.6284	0.6284	0.6284	0.6284
1.6877	0.6932	0.6932	0.6932	0.6932	0.6932	0.6932	0.6932	0.6932	0.6932	0.6932	1.6877	0.6284	0.6284	0.6284	0.6284	0.6284	0.6284
1.6877	0.6932	0.6932	0.6932	0.6932	0.6932	0.6932	0.6932	0.6932	0.6932	0.6932	0.6932	1.6877	0.6284	0.6284	0.6284	0.6284	0.6284
0.6932	0.6932	0.6932	0.6932	0.6932	0.6932	0.6932	0.6932	0.6932	0.6932	0.6932	0.6932	1.6877	0.6284	0.6284	0.6284	0.6284	0.6284
0.6932	0.6932	0.6932	0.6932	0.6932	0.6932	0.6932	0.6932	0.6932	0.6932	0.6932	0.6932	0.6932	1.6877	0.6284	0.6284	0.6284	0.6284
0.6932	0.6932	0.6932	0.6932	0.6932	0.6932	0.6932	0.6932	0.6932	0.6932	0.6932	0.6932	0.6932	0.6932	1.6877	1.6877	1.6877	1.6877
0.6932	0.6932	0.6932	0.6932	0.6932	0.6932	0.6932	0.6932	0.6932	0.6932	0.6932	0.6932	0.6932	0.6932	1.6877	1.2498	1.2498	1.2498
0.6932	0.6932	0.6932	0.6932	0.6932	0.6932	0.6932	0.6932	0.6932	0.6932	0.6932	0.6932	0.6932	1.6877	1.2498	1.2498	1.2498	1.2498
0.6932	0.6932	0.6932	0.6932	0.6932	0.6932	0.6932	0.6932	0.6932	0.6932	0.6932	0.6932	0.6932	1.6877	1.2498	1.2498	1.2498	1.2498
0.6932	0.6932	0.6932	0.6932	0.6932	0.6932	0.6932	0.6932	0.6932	0.6932	0.6932	0.6932	1.6877	1.2498	1.2498	1.2498	1.2498	1.2498
0.6932	0.6932	0.6932	0.6932	0.6932	0.6932	0.6932	0.6932	0.6932	0.6932	0.6932	0.6932	1.6877	1.2498	1.2498	1.2498	1.2498	1.2498
0.6932	0.6932	0.6932	0.6932	0.6932	0.6932	0.6932	0.6932	0.6932	0.6932	0.6932	1.6877	1.2498	1.2498	1.2498	1.2498	1.2498	1.2498
0.6932	0.6932	0.6932	0.6932	0.6932	0.6932	0.6932	0.6932	0.6932	0.6932	0.6932	1.6877	1.2498	1.2498	1.2498	1.2498	1.2498	1.2498
0.6932	0.6932	0.6932	0.6932	0.6932	0.6932	0.6932	0.6932	0.6932	0.6932	0.6932	1.6877	1.2498	1.2498	1.2498	1.2498	1.2498	1.2498
0.6932	0.6932	0.6932	0.6932	0.6932	0.6932	0.6932	0.6932	0.6932	0.6932	0.6932	1.6877	1.2498	1.2498	1.2498	1.2498	1.2498	1.2498
0.6932	0.6932	0.6932	0.6932	0.6932	0.6932	0.6932	0.6932	0.6932	0.6932	0.6932	1.6877	1.2498	1.2498	1.2498	1.2498	1.2498	1.2498
0.6932	0.6932	0.6932	0.6932	0.6932	0.6932	0.6932	0.6932	0.6932	0.6932	0.6932	1.6877	1.2498	1.2498	1.2498	1.2498	1.2498	1.2498
1.6877	1.6877	1.6877	1.6877	1.6877	1.6877	1.6877	1.6877	1.6877	1.6877	1.6877	1.2498	1.2498	1.2498	1.2498	1.2498	1.2498	1.2498
0	0	0	0	0	0	0	0	0	0	0	1.6877	1.2498	1.2498	1.2498	1.2498	1.2498	1.2498
0	0	0	0	0	0	0	0	0	0	0	1.6877	1.2498	1.2498	1.2498	1.2498	1.2498	1.2498
0	0	0	0	0	0	0	0	0	0	0	0	1.6877	1.2498	1.2498	1.2498	1.2498	1.2498
0	0	0	0	0	0	0	0	0	0	0	0	0	1.6877	1.2498	1.2498	1.2498	1.2498
0	0	0	0	0	0	0	0	0	0	0	0	0	1.6877	1.2498	1.2498	1.2498	1.2498
0	0	0	0	0	0	0	0	0	0	0	0	0	1.6877	1.6877	1.6877	1.6877	1.2498
0	0	0	0	0	0	0	0	0	0	0	0	1.6877	1.5848	1.5848	1.5848	1.5848	1.6877
0	0	0	0	0	0	0	0	0	0	0	1.6877	1.5848	1.5848	1.5848	1.5848	1.5848	1.6877
0	0	0	0	0	0	0	0	0	0	0	1.6877	1.5848	1.5848	1.5848	1.5848	1.5848	1.5848
0	0	0	0	0	0	0	0	0	0	1.6877	1.6877	1.5848	1.5848	1.5848	1.5848	1.5848	1.5848
0	0	0	0	0	0	0	0	0	0	1.6877	1.5848	1.5848	1.5848	1.5848	1.5848	1.5848	1.5848
0	0	0	0	0	0	0	0	0	0	1.6877	1.5848	1.5848	1.5848	1.5848	1.5848	1.5848	1.5848
0	0	0	0	0	0	0	0	0	0	1.6877	1.5848	1.5848	1.5848	1.5848	1.5848	1.5848	1.5848
0	0	0	0	0	0	0	0	0	0	1.6877	1.5848	1.5848	1.5848	1.5848	1.5848	1.5848	1.5848
0	0	0	0	0	0	0	0	0	1.6877	1.5848	1.5848	1.5848	1.5848	1.5848	1.5848	1.5848	1.5848
0	0	0	0	0	0	0	0	0	1.6877	1.5848	1.5848	1.5848	1.5848	1.5848	1.5848	1.5848	1.5848
0	0	0	0	0	0	0	0	0	1.6877	1.5848	1.5848	1.5848	1.5848	1.5848	1.5848	1.5848	1.5848
0	0	0	0	0	0	0	0	0	1.6877	1.5848	1.5848	1.5848	1.5848	1.5848	1.5848	1.5848	1.5848
0	0	0	0	0	0	0	0	0	1.6877	1.5848	1.5848	1.5848	1.5848	1.5848	1.5848	1.5848	1.5848
1.6877	0	0	0	0	0	0	0	0	1.6877	1.5848	1.5848	1.5848	1.5848	1.5848	1.5848	1.5848	1.5848
0	1.6877	0	0	0	0	0	0	0	1.6877	1.5848	1.5848	1.5848	1.5848	1.5848	1.5848	1.5848	1.5848
Columns 3	7 through 54
1.4942	1.6877	0.5148	0.5148	0.5148	0.5148	0.5148	0.5148	0.5148	0.5148	0.5148	0.5148	0.5148	0.5148	0.5148	0.5148	1.6877	0.653
1.6877	0.5148	0.5148	0.5148	0.5148	0.5148	0.5148	0.5148	0.5148	0.5148	0.5148	0.5148	0.5148	0.5148	0.5148	0.5148	1.6877	0.653
1.6877	0.5148	0.5148	0.5148	0.5148	0.5148	0.5148	0.5148	0.5148	0.5148	0.5148	0.5148	0.5148	0.5148	0.5148	1.6877	0.653	0.653
0.5148	0.5148	0.5148	0.5148	0.5148	0.5148	0.5148	0.5148	0.5148	0.5148	0.5148	0.5148	0.5148	0.5148	0.5148	1.6877	0.653	0.653
0.5148	0.5148	0.5148	0.5148	0.5148	0.5148	0.5148	0.5148	0.5148	0.5148	0.5148	0.5148	0.5148	0.5148	1.6877	0.653	0.653	0.653
0.5148	0.5148	0.5148	0.5148	0.5148	0.5148	0.5148	0.5148	0.5148	0.5148	0.5148	0.5148	0.5148	0.5148	1.6877	0.653	0.653	0.653
0.5148	0.5148	0.5148	0.5148	0.5148	0.5148	0.5148	0.5148	0.5148	0.5148	0.5148	0.5148	0.5148	0.5148	1.6877	0.653	0.653	0.653
0.5148	0.5148	0.5148	0.5148	0.5148	0.5148	0.5148	0.5148	0.5148	0.5148	0.5148	0.5148	0.5148	0.5148	1.6877	0.653	0.653	0.653
0.5148	0.5148	0.5148	0.5148	0.5148	0.5148	0.5148	0.5148	0.5148	0.5148	0.5148	0.5148	0.5148	0.5148	1.6877	1.6877	0.653	0.653
0.5148	0.5148	0.5148	0.5148	0.5148	0.5148	0.5148	0.5148	0.5148	0.5148	0.5148	0.5148	0.5148	1.6877	1.3059	1.3059	1.6877	1.6877
1.6877	1.6877	0.5148	0.5148	0.5148	0.5148	0.5148	0.5148	0.5148	0.5148	0.5148	0.5148	1.6877	1.3059	1.3059	1.3059	1.3059	1.3059
0.6284	0.6284	1.6877	0.5148	0.5148	0.5148	0.5148	0.5148	0.5148	0.5148	0.5148	1.6877	1.3059	1.3059	1.3059	1.3059	1.3059	1.3059
0.6284	0.6284	0.6284	1.6877	0.5148	0.5148	0.5148	0.5148	0.5148	0.5148	1.6877	1.3059	1.3059	1.3059	1.3059	1.3059	1.3059	1.3059
0.6284	0.6284	0.6284	0.6284	1.6877	0.5148	0.5148	0.5148	0.5148	1.6877	1.3059	1.3059	1.3059	1.3059	1.3059	1.3059	1.3059	1.3059
0.6284	0.6284	0.6284	0.6284	0.6284	1.6877	0.5148	0.5148	0.5148	1.6877	1.3059	1.3059	1.3059	1.3059	1.3059	1.3059	1.3059	1.3059
0.6284	0.6284	0.6284	0.6284	0.6284	0.6284	1.6877	0.5148	1.6877	1.3059	1.3059	1.3059	1.3059	1.3059	1.3059	1.3059	1.3059	1.3059
0.6284	0.6284	0.6284	0.6284	0.6284	0.6284	0.6284	1.6877	1.6877	1.3059	1.3059	1.3059	1.3059	1.3059	1.3059	1.3059	1.3059	1.3059
0.6284	0.6284	0.6284	0.6284	0.6284	0.6284	1.6877	0	0	1.6877	1.3059	1.3059	1.3059	1.3059	1.3059	1.3059	1.3059	1.3059
0.6284	0.6284	0.6284	0.6284	0.6284	1.6877	0	0	0	1.6877	1.3059	1.3059	1.3059	1.3059	1.3059	1.3059	1.3059	1.3059
0.6284	0.6284	0.6284	0.6284	0.6284	1.6877	0	0	0	0	1.6877	1.3059	1.3059	1.3059	1.3059	1.3059	1.3059	1.3059
0.6284	0.6284	0.6284	0.6284	1.6877	0	0	0	0	0	0	1.6877	1.3059	1.3059	1.3059	1.3059	1.3059	1.3059
0.6284	0.6284	0.6284	0.6284	1.6877	0	0	0	0	0	0	0	1.6877	1.6877	1.3059	1.3059	1.3059	1.3059
1.6877	1.6877	1.6877	1.6877	1.6877	0	0	0	0	0	0	0	0	0	1.6877	1.3059	1.3059	1.3059
1.2498	1.2498	1.2498	1.2498	1.2498	1.6877	0	0	0	0	0	0	0	0	0	1.6877	1.6877	1.6877
1.2498	1.2498	1.2498	1.2498	1.2498	1.6877	0	0	0	0	0	0	0	0	0	0	0	0
1.2498	1.2498	1.2498	1.2498	1.2498	1.2498	1.6877	0	0	0	0	0	0	0	0	0	0	0
1.2498	1.2498	1.2498	1.2498	1.2498	1.2498	1.6877	0	0	0	0	0	0	0	0	0	0	0
1.2498	1.2498	1.2498	1.2498	1.2498	1.2498	1.2498	1.6877	0	0	0	0	0	0	0	0	0	0
1.2498	1.2498	1.2498	1.2498	1.2498	1.2498	1.2498	1.6877	0	0	0	0	0	0	0	0	0	0
1.2498	1.2498	1.2498	1.2498	1.2498	1.2498	1.2498	1.6877	0	0	0	0	0	0	0	0	0	0
1.2498	1.2498	1.2498	1.2498	1.2498	1.2498	1.2498	1.2498	1.6877	0	0	0	0	0	0	0	0	0
1.2498	1.2498	1.2498	1.2498	1.2498	1.2498	1.2498	1.2498	1.6877	0	0	0	0	0	0	0	0	0
1.2498	1.2498	1.2498	1.2498	1.2498	1.2498	1.2498	1.2498	1.6877	0	0	0	0	0	0	0	0	0
1.2498	1.2498	1.2498	1.2498	1.2498	1.2498	1.2498	1.2498	1.2498	1.6877	0	0	0	0	0	0	0	0
1.2498	1.2498	1.2498	1.2498	1.2498	1.2498	1.2498	1.2498	1.2498	1.6877	0	0	0	0	0	0	0	0
1.2498	1.2498	1.2498	1.2498	1.2498	1.2498	1.2498	1.2498	1.2498	1.6877	0	0	0	0	0	0	0	0
1.2498	1.2498	1.2498	1.2498	1.2498	1.2498	1.2498	1.2498	1.2498	1.6877	0	0	0	0	0	0	0	0
1.2498	1.2498	1.2498	1.2498	1.2498	1.2498	1.2498	1.2498	1.2498	1.6877	0	0	0	0	0	0	0	0
1.2498	1.2498	1.2498	1.2498	1.2498	1.2498	1.2498	1.2498	1.6877	0	0	0	0	0	0	0	0	0
1.2498	1.2498	1.2498	1.2498	1.2498	1.2498	1.2498	1.2498	1.6877	0	0	0	0	0	0	0	0	0
1.2498	1.2498	1.2498	1.2498	1.6877	1.6877	1.6877	1.6877	1.6877	0	0	0	0	0	0	0	0	0
1.2498	1.2498	1.6877	1.6877	0.2367	0.2367	0.2367	0.2367	1.6877	1.6877	1.6877	1.6877	1.6877	1.6877	1.6877	1.6877	1.6877	1.6877
1.6877	1.6877	0.2367	0.2367	0.2367	0.2367	0.2367	0.2367	1.6877	0.144	0.144	0.144	0.144	0.144	0.144	0.144	0.144	0.144
0.2367	0.2367	0.2367	0.2367	0.2367	0.2367	0.2367	0.2367	1.6877	0.144	0.144	0.144	0.144	0.144	0.144	0.144	0.144	0.144
1.6877	0.2367	0.2367	0.2367	0.2367	0.2367	0.2367	1.6877	0.144	0.144	0.144	0.144	0.144	0.144	0.144	0.144	0.144	0.144
1.5848	1.6877	0.2367	0.2367	0.2367	0.2367	1.6877	0.144	0.144	0.144	0.144	0.144	0.144	0.144	0.144	0.144	0.144	0.144
1.5848	1.5848	1.6877	1.6877	0.2367	0.2367	1.6877	0.144	0.144	0.144	0.144	0.144	0.144	0.144	0.144	0.144	0.144	0.144
1.5848	1.5848	1.5848	1.5848	1.6877	0.2367	1.6877	1.6877	1.6877	0.144	0.144	0.144	0.144	0.144	0.144	0.144	0.144	0.144
1.5848	1.5848	1.5848	1.5848	1.5848	1.6877	1.6877	1.5623	1.5623	1.6877	0.144	0.144	0.144	0.144	0.144	0.144	0.144	0.144
1.5848	1.5848	1.5848	1.5848	1.5848	1.5848	1.6877	1.5623	1.5623	1.5623	1.6877	1.6877	0.144	0.144	0.144	0.144	1.6877	1.6877
1.5848	1.5848	1.5848	1.5848	1.5848	1.5848	1.6877	1.5623	1.5623	1.5623	1.5623	1.6877	1.6877	1.6877	1.6877	1.6877	0.5765	0.5765
1.5848	1.5848	1.5848	1.5848	1.5848	1.5848	1.6877	1.5623	1.5623	1.5623	1.5623	1.5623	1.5623	1.6877	0.5765	0.5765	0.5765	0.5765
1.5848	1.5848	1.5848	1.5848	1.5848	1.5848	1.6877	1.5623	1.5623	1.5623	1.5623	1.5623	1.5623	1.6877	0.5765	0.5765	0.5765	0.5765
1.5848	1.5848	1.5848	1.5848	1.5848	1.5848	1.6877	1.5623	1.5623	1.5623	1.5623	1.5623	1.5623	1.6877	0.5765	0.5765	0.5765	0.5765
1.5848	1.5848	1.5848	1.5848	1.5848	1.5848	1.6877	1.5623	1.5623	1.5623	1.5623	1.5623	1.6877	1.6877	0.5765	0.5765	0.5765	0.5765
1.5848	1.5848	1.5848	1.5848	1.5848	1.6877	1.5623	1.5623	1.5623	1.5623	1.5623	1.5623	1.6877	0.5765	0.5765	0.5765	0.5765	0.5765
1.5848	1.5848	1.5848	1.5848	1.5848	1.6877	1.5623	1.5623	1.5623	1.5623	1.5623	1.5623	1.6877	0.5765	0.5765	0.5765	0.5765	0.5765
Columns 5	5 through 56
0.653	0.653
0.653	0.653
0.653	0.653
0.653	0.653
0.653	0.653
0.653	0.653
0.653	0.653
0.653	0.653
0.653	0.653
1.6877	1.6877
1.3059	1.3059
1.3059	1.3059
1.3059	1.3059
1.3059	1.3059
1.3059	1.3059
1.3059	1.3059
1.3059	1.3059
1.3059	1.3059
1.3059	1.3059
1.3059	1.3059
1.3059	1.3059
1.3059	1.3059
1.3059	1.3059
1.6877	1.6877
0	0
0	0
0	0
0	0
0	0
0	0
0	0
0	0
0	0
0	0
0	0
0	0
0	0
0	0
0	0
0	0
0	0
1.6877	1.6877
0.144	0.144
0.144	0.144
0.144	0.144
0.144	0.144
0.144	0.144
0.144	0.144
1.6877	1.6877
0.5765	0.5765
0.5765	0.5765
0.5765	0.5765
0.5765	0.5765
0.5765	0.5765
0.5765	0.5765
0.5765	0.5765
0.5765	0.5765
val(:,:,8)	=
Columns 1	through 18
1.3969	1.3969	1.3969	1.3969	1.3969	1.3969	1.3969	1.3969	1.3969	1.3969	1.6877	0	0	0	0	0	0	0
1.3969	1.3969	1.3969	1.3969	1.3969	1.3969	1.3969	1.3969	1.3969	1.3969	1.3969	1.6877	0	0	0	0	0	0
1.3969	1.3969	1.3969	1.3969	1.3969	1.3969	1.3969	1.3969	1.3969	1.3969	1.3969	1.3969	1.6877	0	0	0	1.6877	1.6877
1.3969	1.3969	1.3969	1.3969	1.3969	1.3969	1.3969	1.3969	1.3969	1.3969	1.3969	1.3969	1.6877	1.6877	1.6877	1.6877	1.4008	1.4008
1.3969	1.3969	1.3969	1.3969	1.3969	1.3969	1.3969	1.3969	1.3969	1.3969	1.3969	1.3969	1.3969	1.6877	1.4008	1.4008	1.4008	1.4008
1.3969	1.3969	1.3969	1.3969	1.3969	1.3969	1.3969	1.3969	1.3969	1.3969	1.3969	1.3969	1.6877	1.4008	1.4008	1.4008	1.4008	1.4008
1.3969	1.3969	1.3969	1.3969	1.3969	1.3969	1.3969	1.3969	1.3969	1.3969	1.3969	1.3969	1.6877	1.4008	1.4008	1.4008	1.4008	1.4008
1.3969	1.3969	1.3969	1.3969	1.3969	1.3969	1.3969	1.3969	1.3969	1.3969	1.3969	1.3969	1.6877	1.4008	1.4008	1.4008	1.4008	1.4008
1.3969	1.3969	1.3969	1.3969	1.3969	1.3969	1.3969	1.3969	1.3969	1.3969	1.3969	1.3969	1.6877	1.4008	1.4008	1.4008	1.4008	1.4008
1.3969	1.3969	1.3969	1.3969	1.3969	1.3969	1.3969	1.3969	1.3969	1.3969	1.3969	1.3969	1.6877	1.6877	1.6877	1.6877	1.4008	1.4008
1.3969	1.3969	1.3969	1.3969	1.3969	1.3969	1.3969	1.3969	1.3969	1.3969	1.3969	1.3969	1.6877	0	0	0	1.6877	1.4008
1.3969	1.3969	1.3969	1.3969	1.3969	1.3969	1.3969	1.3969	1.3969	1.3969	1.3969	1.3969	1.6877	0	0	0	0	1.6877
1.3969	1.3969	1.3969	1.3969	1.3969	1.3969	1.3969	1.3969	1.3969	1.3969	1.3969	1.6877	0	0	0	0	0	0
1.3969	1.3969	1.3969	1.3969	1.3969	1.3969	1.3969	1.3969	1.3969	1.3969	1.6877	0	0	0	0	0	0	0
1.6877	1.6877	1.6877	1.3969	1.3969	1.3969	1.3969	1.3969	1.3969	1.6877	0	0	0	0	0	0	0	0
1.5994	1.5994	1.5994	1.6877	1.6877	1.6877	1.6877	1.6877	1.6877	0	0	0	0	0	0	0	0	0
1.5994	1.5994	1.5994	1.5994	1.5994	1.5994	1.5994	1.5994	1.5994	1.6877	0	0	0	0	0	0	0	0
1.5994	1.5994	1.5994	1.5994	1.5994	1.5994	1.5994	1.5994	1.5994	1.6877	0	0	0	0	0	1.6877	1.6877	1.6877
1.5994	1.5994	1.5994	1.5994	1.5994	1.5994	1.5994	1.5994	1.5994	1.5994	1.6877	0	0	1.6877	1.6877	1.4143	1.4143	1.4143
1.5994	1.5994	1.5994	1.5994	1.5994	1.5994	1.5994	1.5994	1.5994	1.5994	1.5994	1.6877	1.6877	1.4143	1.4143	1.4143	1.4143	1.4143
1.5994	1.5994	1.5994	1.5994	1.5994	1.5994	1.5994	1.5994	1.5994	1.5994	1.5994	1.6877	1.4143	1.4143	1.4143	1.4143	1.4143	1.4143
1.5994	1.5994	1.5994	1.5994	1.5994	1.5994	1.5994	1.5994	1.5994	1.5994	1.5994	1.6877	1.4143	1.4143	1.4143	1.4143	1.4143	1.4143
1.5994	1.5994	1.5994	1.5994	1.5994	1.5994	1.5994	1.5994	1.5994	1.5994	1.5994	1.6877	1.4143	1.4143	1.4143	1.4143	1.4143	1.4143
1.5994	1.5994	1.5994	1.5994	1.5994	1.5994	1.5994	1.5994	1.5994	1.5994	1.6877	1.4143	1.4143	1.4143	1.4143	1.4143	1.4143	1.4143
1.5994	1.5994	1.5994	1.5994	1.5994	1.5994	1.5994	1.5994	1.5994	1.6877	1.4143	1.4143	1.4143	1.4143	1.4143	1.4143	1.4143	1.4143
1.5994	1.5994	1.5994	1.5994	1.5994	1.5994	1.5994	1.5994	1.6877	1.4143	1.4143	1.4143	1.4143	1.4143	1.4143	1.4143	1.4143	1.4143
1.5994	1.5994	1.5994	1.5994	1.5994	1.5994	1.6877	1.6877	0.4657	1.6877	1.4143	1.4143	1.4143	1.4143	1.4143	1.4143	1.4143	1.4143
1.5994	1.5994	1.5994	1.5994	1.6877	1.6877	0.4657	0.4657	0.4657	0.4657	1.6877	1.4143	1.4143	1.4143	1.4143	1.4143	1.4143	1.4143
1.5994	1.5994	1.5994	1.6877	0.4657	0.4657	0.4657	0.4657	0.4657	0.4657	0.4657	1.6877	1.4143	1.4143	1.4143	1.4143	1.4143	1.4143
1.6877	1.6877	1.6877	0.4657	0.4657	0.4657	0.4657	0.4657	0.4657	0.4657	0.4657	0.4657	1.6877	1.4143	1.4143	1.4143	1.4143	1.4143
0	0	1.6877	0.4657	0.4657	0.4657	0.4657	0.4657	0.4657	0.4657	0.4657	0.4657	0.4657	1.6877	1.6877	1.6877	1.6877	1.6877
0	0	1.6877	0.4657	0.4657	0.4657	0.4657	0.4657	0.4657	0.4657	0.4657	0.4657	0.4657	1.6877	1.4995	1.4995	1.4995	1.4995
1.6877	1.6877	0.4657	0.4657	0.4657	0.4657	0.4657	0.4657	0.4657	0.4657	0.4657	0.4657	0.4657	1.6877	1.4995	1.4995	1.4995	1.4995
1.6877	0.4657	0.4657	0.4657	0.4657	0.4657	0.4657	0.4657	0.4657	0.4657	0.4657	0.4657	1.6877	1.4995	1.4995	1.4995	1.4995	1.4995
0	1.6877	0.4657	0.4657	0.4657	0.4657	0.4657	0.4657	0.4657	0.4657	0.4657	0.4657	1.6877	1.4995	1.4995	1.4995	1.4995	1.4995
0	0	1.6877	1.6877	0.4657	0.4657	0.4657	0.4657	0.4657	0.4657	0.4657	0.4657	1.6877	1.4995	1.4995	1.4995	1.4995	1.4995
0	0	0	0	1.6877	1.6877	0.4657	0.4657	0.4657	0.4657	0.4657	1.6877	1.4995	1.4995	1.4995	1.4995	1.4995	1.4995
0	0	0	0	0	0	1.6877	1.6877	1.6877	0.4657	0.4657	1.6877	1.4995	1.4995	1.4995	1.4995	1.4995	1.4995
0	0	0	0	0	0	0	0	1.6877	1.6877	1.6877	1.4995	1.4995	1.4995	1.4995	1.4995	1.4995	1.4995
0	0	0	0	0	0	0	0	0	0	1.6877	1.4995	1.4995	1.4995	1.4995	1.4995	1.4995	1.4995
0	0	0	0	0	0	0	0	0	0	0	1.6877	1.4995	1.4995	1.4995	1.6877	1.6877	1.6877
0	0	0	0	0	0	0	0	0	0	0	0	1.6877	1.6877	1.6877	0	0	0
0	0	0	0	0	0	0	0	0	0	0	0	1.6877	0	0	0	0	0
0	0	0	0	0	0	0	0	0	0	0	0	1.6877	0	0	0	0	0
0	0	0	0	0	0	0	0	0	0	0	0	1.6877	0	0	0	0	0
0	0	0	0	0	0	0	0	0	0	0	0	1.6877	0	0	0	0	0
0	0	0	0	0	0	0	0	0	0	0	0	1.6877	0	0	0	0	0
0	0	0	0	0	0	0	0	0	0	0	0	1.6877	0	0	0	0	0
0	0	0	0	0	0	0	0	0	0	0	0	1.6877	0	0	0	0	0
0	0	0	0	0	0	0	0	0	0	0	1.6877	0	0	0	0	0	0
0	0	0	0	0	0	0	0	1.6877	1.6877	1.6877	1.6877	1.6877	0	0	0	0	0
0	0	0	0	0	0	0	1.6877	0	0	0	0	0	1.6877	0	0	0	0
0	0	0	0	0	0	1.6877	0	0	0	0	0	0	0	1.6877	0	0	0
0	0	0	1.6877	1.6877	1.6877	0	0	0	0	0	0	0	0	0	1.6877	0	0
1.6877	1.6877	1.6877	0	0	0	0	0	0	0	0	0	0	0	0	0	1.6877	1.6877
0	0	0	0	0	0	0	0	0	0	0	0	0	0	0	0	0	0
0	0	0	0	0	0	0	0	0	0	0	0	0	0	0	0	0	0
Columns 1	9 through 36
0	0	0	1.6877	1.4008	1.4008	1.6877	1.6877	1.4942	1.4942	1.4942	1.4942	1.4942	1.4942	1.4942	1.4942	1.4942	1.4942
0	1.6877	1.6877	1.4008	1.4008	1.4008	1.4008	1.4008	1.6877	1.4942	1.4942	1.4942	1.4942	1.4942	1.4942	1.4942	1.4942	1.6877
1.6877	1.4008	1.4008	1.4008	1.4008	1.4008	1.4008	1.4008	1.4008	1.6877	1.4942	1.4942	1.4942	1.4942	1.4942	1.4942	1.4942	1.6877
1.4008	1.4008	1.4008	1.4008	1.4008	1.4008	1.4008	1.4008	1.4008	1.4008	1.6877	1.4942	1.4942	1.4942	1.4942	1.4942	1.4942	1.6877
1.4008	1.4008	1.4008	1.4008	1.4008	1.4008	1.4008	1.4008	1.4008	1.4008	1.4008	1.6877	1.4942	1.4942	1.4942	1.4942	1.6877	0.5148
1.4008	1.4008	1.4008	1.4008	1.4008	1.4008	1.4008	1.4008	1.4008	1.4008	1.4008	1.4008	1.6877	1.4942	1.4942	1.4942	1.6877	0.5148
1.4008	1.4008	1.4008	1.4008	1.4008	1.4008	1.4008	1.4008	1.4008	1.4008	1.4008	1.4008	1.4008	1.6877	1.4942	1.6877	0.5148	0.5148
1.4008	1.4008	1.4008	1.4008	1.4008	1.4008	1.4008	1.4008	1.4008	1.4008	1.4008	1.4008	1.4008	1.4008	1.6877	1.6877	0.5148	0.5148
1.4008	1.4008	1.4008	1.4008	1.4008	1.4008	1.4008	1.4008	1.4008	1.4008	1.4008	1.4008	1.4008	1.6877	0.6284	0.6284	1.6877	0.5148
1.4008	1.4008	1.4008	1.4008	1.4008	1.4008	1.4008	1.4008	1.4008	1.4008	1.4008	1.4008	1.4008	1.6877	0.6284	0.6284	0.6284	1.6877
1.4008	1.4008	1.4008	1.4008	1.4008	1.4008	1.4008	1.4008	1.4008	1.4008	1.4008	1.4008	1.6877	0.6284	0.6284	0.6284	0.6284	0.6284
1.4008	1.4008	1.4008	1.4008	1.4008	1.4008	1.4008	1.4008	1.4008	1.4008	1.4008	1.4008	1.6877	0.6284	0.6284	0.6284	0.6284	0.6284
1.6877	1.4008	1.4008	1.4008	1.4008	1.4008	1.4008	1.4008	1.4008	1.4008	1.4008	1.6877	0.6284	0.6284	0.6284	0.6284	0.6284	0.6284
1.6877	1.4008	1.4008	1.4008	1.4008	1.4008	1.4008	1.4008	1.4008	1.4008	1.6877	0.6284	0.6284	0.6284	0.6284	0.6284	0.6284	0.6284
0	1.6877	1.4008	1.4008	1.4008	1.4008	1.4008	1.4008	1.4008	1.6877	0.6284	0.6284	0.6284	0.6284	0.6284	0.6284	0.6284	0.6284
0	1.6877	1.4008	1.4008	1.4008	1.4008	1.4008	1.4008	1.6877	1.6877	0.6284	0.6284	0.6284	0.6284	0.6284	0.6284	0.6284	0.6284
0	1.6877	1.6877	1.6877	1.6877	1.6877	1.6877	1.6877	1.6877	0.6284	0.6284	0.6284	0.6284	0.6284	0.6284	0.6284	0.6284	0.6284
1.6877	1.4143	1.4143	1.4143	1.4143	1.4143	1.4143	1.4143	1.4143	1.6877	0.6284	0.6284	0.6284	0.6284	0.6284	0.6284	0.6284	0.6284
1.4143	1.4143	1.4143	1.4143	1.4143	1.4143	1.4143	1.4143	1.4143	1.4143	1.6877	0.6284	0.6284	0.6284	0.6284	0.6284	0.6284	0.6284
1.4143	1.4143	1.4143	1.4143	1.4143	1.4143	1.4143	1.4143	1.4143	1.4143	1.4143	1.6877	0.6284	0.6284	0.6284	0.6284	0.6284	0.6284
1.4143	1.4143	1.4143	1.4143	1.4143	1.4143	1.4143	1.4143	1.4143	1.4143	1.4143	1.6877	0.6284	0.6284	0.6284	0.6284	0.6284	0.6284
1.4143	1.4143	1.4143	1.4143	1.4143	1.4143	1.4143	1.4143	1.4143	1.4143	1.4143	1.4143	1.6877	0.6284	0.6284	0.6284	0.6284	0.6284
1.4143	1.4143	1.4143	1.4143	1.4143	1.4143	1.4143	1.4143	1.4143	1.4143	1.4143	1.4143	1.6877	0.6284	0.6284	0.6284	1.6877	1.6877
1.4143	1.4143	1.4143	1.4143	1.4143	1.4143	1.4143	1.4143	1.4143	1.4143	1.4143	1.4143	1.4143	1.6877	0.6284	1.6877	1.2498	1.2498
1.4143	1.4143	1.4143	1.4143	1.4143	1.4143	1.4143	1.4143	1.4143	1.4143	1.4143	1.4143	1.4143	1.4143	1.6877	1.2498	1.2498	1.2498
1.4143	1.4143	1.4143	1.4143	1.4143	1.4143	1.4143	1.4143	1.4143	1.4143	1.4143	1.4143	1.4143	1.6877	1.2498	1.2498	1.2498	1.2498
1.4143	1.4143	1.4143	1.4143	1.4143	1.4143	1.4143	1.4143	1.4143	1.4143	1.4143	1.4143	1.6877	1.2498	1.2498	1.2498	1.2498	1.2498
1.4143	1.4143	1.4143	1.4143	1.4143	1.4143	1.4143	1.4143	1.4143	1.4143	1.4143	1.4143	1.6877	1.2498	1.2498	1.2498	1.2498	1.2498
1.4143	1.4143	1.4143	1.4143	1.4143	1.4143	1.4143	1.4143	1.4143	1.4143	1.4143	1.6877	1.2498	1.2498	1.2498	1.2498	1.2498	1.2498
1.4143	1.4143	1.4143	1.4143	1.4143	1.4143	1.4143	1.4143	1.4143	1.4143	1.4143	1.6877	1.2498	1.2498	1.2498	1.2498	1.2498	1.2498
1.6877	1.6877	1.6877	1.6877	1.6877	1.6877	1.6877	1.6877	1.6877	1.6877	1.6877	1.6877	1.2498	1.2498	1.2498	1.2498	1.2498	1.2498
1.4995	1.6877	0	0	0	0	0	0	0	0	0	1.6877	1.2498	1.2498	1.2498	1.2498	1.2498	1.2498
1.4995	1.6877	0	0	0	0	0	0	0	0	0	1.6877	1.2498	1.2498	1.2498	1.2498	1.2498	1.2498
1.4995	1.6877	0	0	0	0	0	0	0	0	0	1.6877	1.2498	1.2498	1.2498	1.2498	1.2498	1.2498
1.4995	1.4995	1.6877	0	0	0	0	0	0	0	0	1.6877	1.2498	1.2498	1.2498	1.2498	1.2498	1.2498
1.4995	1.4995	1.6877	0	0	0	0	0	0	0	0	0	1.6877	1.2498	1.2498	1.2498	1.2498	1.2498
1.4995	1.4995	1.6877	0	0	0	0	0	0	0	0	0	1.6877	1.2498	1.2498	1.2498	1.2498	1.2498
1.4995	1.6877	0	0	0	0	0	0	0	0	0	0	1.6877	1.2498	1.2498	1.2498	1.2498	1.2498
1.4995	1.6877	0	0	0	0	0	0	0	0	0	0	1.6877	1.2498	1.2498	1.2498	1.2498	1.2498
1.6877	1.6877	0	0	0	0	0	0	0	0	0	0	1.6877	1.2498	1.2498	1.2498	1.2498	1.2498
0	1.6877	1.6877	0	0	0	0	0	0	0	0	0	0	1.6877	1.2498	1.2498	1.2498	1.2498
0	0	0	1.6877	1.6877	0	0	0	0	0	0	0	0	1.6877	1.6877	1.6877	1.6877	1.6877
0	0	0	0	0	1.6877	0	0	0	0	0	0	1.6877	1.5848	1.5848	1.5848	1.5848	1.5848
0	0	0	0	0	0	1.6877	1.6877	1.6877	0	0	1.6877	1.5848	1.5848	1.5848	1.5848	1.5848	1.5848
0	0	0	0	0	0	0	0	0	1.6877	1.6877	1.5848	1.5848	1.5848	1.5848	1.5848	1.5848	1.5848
0	0	0	0	0	0	0	0	0	0	1.6877	1.5848	1.5848	1.5848	1.5848	1.5848	1.5848	1.5848
0	0	0	0	0	0	0	0	0	0	1.6877	1.5848	1.5848	1.5848	1.5848	1.5848	1.5848	1.5848
0	0	0	0	0	0	0	0	0	0	1.6877	1.5848	1.5848	1.5848	1.5848	1.5848	1.5848	1.5848
0	0	0	0	0	0	0	0	0	1.6877	1.5848	1.5848	1.5848	1.5848	1.5848	1.5848	1.5848	1.5848
0	0	0	0	0	0	0	0	0	1.6877	1.5848	1.5848	1.5848	1.5848	1.5848	1.5848	1.5848	1.5848
0	0	0	0	0	0	0	0	0	1.6877	1.5848	1.5848	1.5848	1.5848	1.5848	1.5848	1.5848	1.5848
0	0	0	0	0	0	0	0	0	1.6877	1.5848	1.5848	1.5848	1.5848	1.5848	1.5848	1.5848	1.5848
0	0	0	0	0	0	0	0	0	1.6877	1.5848	1.5848	1.5848	1.5848	1.5848	1.5848	1.5848	1.5848
0	0	0	0	0	0	0	0	0	1.6877	1.5848	1.5848	1.5848	1.5848	1.5848	1.5848	1.5848	1.5848
0	0	0	0	0	0	0	0	0	1.6877	1.5848	1.5848	1.5848	1.5848	1.5848	1.5848	1.5848	1.5848
1.6877	0	0	0	0	0	0	0	0	1.6877	1.5848	1.5848	1.5848	1.5848	1.5848	1.5848	1.5848	1.5848
0	1.6877	0	0	0	0	0	0	0	1.6877	1.5848	1.5848	1.5848	1.5848	1.5848	1.5848	1.5848	1.5848
Columns 3	7 through 54
1.6877	0.5148	0.5148	0.5148	0.5148	0.5148	0.5148	0.5148	0.5148	0.5148	0.5148	0.5148	0.5148	0.5148	0.5148	0.5148	1.6877	0.653
0.5148	0.5148	0.5148	0.5148	0.5148	0.5148	0.5148	0.5148	0.5148	0.5148	0.5148	0.5148	0.5148	0.5148	0.5148	1.6877	0.653	0.653
0.5148	0.5148	0.5148	0.5148	0.5148	0.5148	0.5148	0.5148	0.5148	0.5148	0.5148	0.5148	0.5148	0.5148	0.5148	1.6877	0.653	0.653
0.5148	0.5148	0.5148	0.5148	0.5148	0.5148	0.5148	0.5148	0.5148	0.5148	0.5148	0.5148	0.5148	0.5148	1.6877	0.653	0.653	0.653
0.5148	0.5148	0.5148	0.5148	0.5148	0.5148	0.5148	0.5148	0.5148	0.5148	0.5148	0.5148	0.5148	0.5148	1.6877	0.653	0.653	0.653
0.5148	0.5148	0.5148	0.5148	0.5148	0.5148	0.5148	0.5148	0.5148	0.5148	0.5148	0.5148	0.5148	0.5148	1.6877	0.653	0.653	0.653
0.5148	0.5148	0.5148	0.5148	0.5148	0.5148	0.5148	0.5148	0.5148	0.5148	0.5148	0.5148	0.5148	0.5148	1.6877	0.653	0.653	0.653
0.5148	0.5148	0.5148	0.5148	0.5148	0.5148	0.5148	0.5148	0.5148	0.5148	0.5148	0.5148	0.5148	0.5148	1.6877	0.653	0.653	0.653
0.5148	0.5148	0.5148	0.5148	0.5148	0.5148	0.5148	0.5148	0.5148	0.5148	0.5148	0.5148	0.5148	0.5148	1.6877	0.653	0.653	0.653
0.5148	0.5148	0.5148	0.5148	0.5148	0.5148	0.5148	0.5148	0.5148	0.5148	0.5148	0.5148	0.5148	1.6877	0	1.6877	0.653	0.653
1.6877	0.5148	0.5148	0.5148	0.5148	0.5148	0.5148	0.5148	0.5148	0.5148	0.5148	0.5148	1.6877	0	0	0	1.6877	1.6877
0.6284	1.6877	0.5148	0.5148	0.5148	0.5148	0.5148	0.5148	0.5148	0.5148	0.5148	1.6877	0	0	0	0	0	0
0.6284	0.6284	1.6877	0.5148	0.5148	0.5148	0.5148	0.5148	0.5148	0.5148	1.6877	0	0	0	0	0	0	0
0.6284	0.6284	0.6284	1.6877	1.6877	0.5148	0.5148	0.5148	0.5148	1.6877	0	0	0	0	0	0	0	0
0.6284	0.6284	0.6284	0.6284	0.6284	1.6877	0.5148	0.5148	0.5148	1.6877	0	0	0	0	0	0	0	0
0.6284	0.6284	0.6284	0.6284	0.6284	0.6284	1.6877	1.6877	1.6877	0	0	0	0	0	0	0	0	0
0.6284	0.6284	0.6284	0.6284	0.6284	0.6284	1.6877	0	0	0	0	0	0	0	0	0	0	0
0.6284	0.6284	0.6284	0.6284	0.6284	1.6877	0	0	0	0	0	0	0	0	0	0	0	0
0.6284	0.6284	0.6284	0.6284	0.6284	1.6877	0	0	0	0	0	0	0	0	0	0	0	0
0.6284	0.6284	0.6284	0.6284	1.6877	0	0	0	0	0	0	0	0	0	0	0	0	0
0.6284	0.6284	0.6284	0.6284	1.6877	0	0	0	0	0	0	0	0	0	0	0	0	0
0.6284	0.6284	1.6877	1.6877	0	0	0	0	0	0	0	0	0	0	0	0	0	0
1.6877	1.6877	1.2498	1.6877	0	0	0	0	0	0	0	0	0	0	0	0	0	0
1.2498	1.2498	1.2498	1.2498	1.6877	0	0	0	0	0	0	0	0	0	0	0	0	0
1.2498	1.2498	1.2498	1.2498	1.6877	0	0	0	0	0	0	0	0	0	0	0	0	0
1.2498	1.2498	1.2498	1.2498	1.2498	1.6877	0	0	0	0	0	0	0	0	0	0	0	0
1.2498	1.2498	1.2498	1.2498	1.2498	1.6877	0	0	0	0	0	0	0	0	0	0	0	0
1.2498	1.2498	1.2498	1.2498	1.2498	1.6877	0	0	0	0	0	0	0	0	0	0	0	0
1.2498	1.2498	1.2498	1.2498	1.2498	1.2498	1.6877	0	0	0	0	0	0	0	0	0	0	0
1.2498	1.2498	1.2498	1.2498	1.2498	1.2498	1.6877	0	0	0	0	0	0	0	0	0	0	0
1.2498	1.2498	1.2498	1.2498	1.2498	1.2498	1.6877	0	0	0	0	0	0	0	0	0	0	0
1.2498	1.2498	1.2498	1.2498	1.2498	1.2498	1.2498	1.6877	0	0	0	0	0	0	0	0	0	0
1.2498	1.2498	1.2498	1.2498	1.2498	1.2498	1.2498	1.6877	0	0	0	0	0	0	0	0	0	0
1.2498	1.2498	1.2498	1.2498	1.2498	1.2498	1.2498	1.6877	0	0	0	0	0	0	0	0	0	0
1.2498	1.2498	1.2498	1.2498	1.2498	1.2498	1.2498	1.6877	0	0	0	0	0	0	0	0	0	0
1.2498	1.2498	1.2498	1.2498	1.2498	1.2498	1.2498	1.2498	1.6877	0	0	0	0	0	0	0	0	0
1.2498	1.2498	1.2498	1.2498	1.2498	1.2498	1.2498	1.2498	1.6877	0	0	0	0	0	0	0	0	0
1.2498	1.2498	1.2498	1.2498	1.2498	1.2498	1.2498	1.2498	1.6877	0	0	0	0	0	0	0	0	0
1.2498	1.2498	1.2498	1.2498	1.2498	1.2498	1.2498	1.2498	1.6877	0	0	0	0	0	0	0	0	0
1.2498	1.2498	1.2498	1.2498	1.2498	1.2498	1.2498	1.2498	1.6877	0	0	0	0	0	0	0	0	0
1.2498	1.2498	1.2498	1.2498	1.2498	1.6877	1.6877	1.6877	1.6877	1.6877	1.6877	1.6877	1.6877	1.6877	1.6877	0	0	0
1.6877	1.2498	1.2498	1.6877	1.6877	0.2367	0.2367	0.2367	1.6877	0.3812	0.3812	0.3812	0.3812	0.3812	0.3812	1.6877	1.6877	1.6877
1.5848	1.6877	1.6877	0.2367	0.2367	0.2367	0.2367	0.2367	1.6877	0.3812	0.3812	0.3812	0.3812	0.3812	0.3812	0.3812	0.3812	0.3812
1.5848	1.5848	1.6877	0.2367	0.2367	0.2367	0.2367	1.6877	0.3812	0.3812	0.3812	0.3812	0.3812	0.3812	0.3812	0.3812	0.3812	0.3812
1.5848	1.5848	1.5848	1.6877	0.2367	0.2367	0.2367	1.6877	0.3812	0.3812	0.3812	0.3812	0.3812	0.3812	0.3812	0.3812	0.3812	0.3812
1.5848	1.5848	1.5848	1.5848	1.6877	0.2367	1.6877	0.3812	0.3812	0.3812	0.3812	0.3812	0.3812	0.3812	0.3812	0.3812	0.3812	0.3812
1.5848	1.5848	1.5848	1.5848	1.5848	1.6877	1.6877	0.3812	0.3812	0.3812	0.3812	0.3812	0.3812	0.3812	0.3812	0.3812	0.3812	0.3812
1.5848	1.5848	1.5848	1.5848	1.5848	1.6877	1.6877	0.3812	0.3812	0.3812	0.3812	0.3812	0.3812	0.3812	0.3812	0.3812	0.3812	0.3812
1.5848	1.5848	1.5848	1.5848	1.5848	1.5848	1.6877	0.3812	0.3812	0.3812	0.3812	0.3812	0.3812	0.3812	0.3812	0.3812	0.3812	0.3812
1.5848	1.5848	1.5848	1.5848	1.5848	1.5848	1.6877	0.3812	0.3812	0.3812	0.3812	0.3812	0.3812	0.3812	0.3812	0.3812	0.3812	0.3812
1.5848	1.5848	1.5848	1.5848	1.5848	1.5848	1.6877	0.3812	0.3812	0.3812	0.3812	0.3812	0.3812	0.3812	0.3812	0.3812	0.3812	0.3812
1.5848	1.5848	1.5848	1.5848	1.5848	1.5848	1.6877	0.3812	0.3812	0.3812	0.3812	0.3812	0.3812	0.3812	0.3812	0.3812	0.3812	0.3812
1.5848	1.5848	1.5848	1.5848	1.5848	1.5848	1.6877	1.6877	0.3812	0.3812	0.3812	0.3812	0.3812	0.3812	0.3812	0.3812	0.3812	0.3812
1.5848	1.5848	1.5848	1.5848	1.5848	1.5848	1.6877	1.5623	1.6877	0.3812	0.3812	0.3812	0.3812	0.3812	0.3812	0.3812	0.3812	0.3812
1.5848	1.5848	1.5848	1.5848	1.5848	1.5848	1.6877	1.5623	1.5623	1.6877	0.3812	0.3812	0.3812	0.3812	0.3812	0.3812	0.3812	0.3812
1.5848	1.5848	1.5848	1.5848	1.5848	1.6877	1.5623	1.5623	1.5623	1.5623	1.6877	0.3812	0.3812	0.3812	0.3812	0.3812	0.3812	0.3812
1.5848	1.5848	1.5848	1.5848	1.5848	1.6877	1.5623	1.5623	1.5623	1.5623	1.5623	1.6877	0.3812	0.3812	0.3812	0.3812	0.3812	0.3812
Columns 5	5 through 56
0.653	0.653
0.653	0.653
0.653	0.653
0.653	0.653
0.653	0.653
0.653	0.653
0.653	0.653
0.653	0.653
0.653	0.653
0.653	0.653
1.6877	1.6877
0	0
0	0
0	0
0	0
0	0
0	0
0	0
0	0
0	0
0	0
0	0
0	0
0	0
0	0
0	0
0	0
0	0
0	0
0	0
0	0
0	0
0	0
0	0
0	0
0	0
0	0
0	0
0	0
0	0
0	0
1.6877	1.6877
0.3812	0.3812
0.3812	0.3812
0.3812	0.3812
0.3812	0.3812
0.3812	0.3812
0.3812	0.3812
0.3812	0.3812
0.3812	0.3812
0.3812	0.3812
0.3812	0.3812
0.3812	0.3812
0.3812	0.3812
0.3812	0.3812
0.3812	0.3812
0.3812	0.3812
val(:,:,9)	=
Columns 1	through 18
1.3969	1.3969	1.3969	1.3969	1.3969	1.3969	1.3969	1.3969	1.3969	1.6877	0	0	0	0	0	0	0	0
1.3969	1.3969	1.3969	1.3969	1.3969	1.3969	1.3969	1.3969	1.3969	1.3969	1.6877	0	0	0	0	0	0	0
1.3969	1.3969	1.3969	1.3969	1.3969	1.3969	1.3969	1.3969	1.3969	1.3969	1.3969	1.6877	0	0	0	1.6877	1.6877	1.6877
1.3969	1.3969	1.3969	1.3969	1.3969	1.3969	1.3969	1.3969	1.3969	1.3969	1.3969	1.3969	1.6877	1.6877	1.6877	1.4008	1.4008	1.4008
1.3969	1.3969	1.3969	1.3969	1.3969	1.3969	1.3969	1.3969	1.3969	1.3969	1.3969	1.3969	1.6877	1.4008	1.4008	1.4008	1.4008	1.4008
1.3969	1.3969	1.3969	1.3969	1.3969	1.3969	1.3969	1.3969	1.3969	1.3969	1.3969	1.3969	1.6877	1.4008	1.4008	1.4008	1.4008	1.4008
1.3969	1.3969	1.3969	1.3969	1.3969	1.3969	1.3969	1.3969	1.3969	1.3969	1.3969	1.3969	1.6877	1.4008	1.4008	1.4008	1.4008	1.4008
1.3969	1.3969	1.3969	1.3969	1.3969	1.3969	1.3969	1.3969	1.3969	1.3969	1.3969	1.3969	1.6877	1.4008	1.4008	1.4008	1.4008	1.4008
1.3969	1.3969	1.3969	1.3969	1.3969	1.3969	1.3969	1.3969	1.3969	1.3969	1.3969	1.3969	1.6877	1.4008	1.4008	1.4008	1.4008	1.4008
1.3969	1.3969	1.3969	1.3969	1.3969	1.3969	1.3969	1.3969	1.3969	1.3969	1.3969	1.3969	1.6877	1.4008	1.4008	1.4008	1.4008	1.4008
1.3969	1.3969	1.3969	1.3969	1.3969	1.3969	1.3969	1.3969	1.3969	1.3969	1.3969	1.3969	1.6877	1.4008	1.4008	1.4008	1.4008	1.4008
1.3969	1.3969	1.3969	1.3969	1.3969	1.3969	1.3969	1.3969	1.3969	1.3969	1.3969	1.6877	1.4008	1.4008	1.4008	1.4008	1.4008	1.4008
1.3969	1.3969	1.3969	1.3969	1.3969	1.3969	1.3969	1.3969	1.3969	1.3969	1.3969	1.6877	1.4008	1.4008	1.4008	1.4008	1.4008	1.4008
1.3969	1.3969	1.3969	1.3969	1.3969	1.3969	1.3969	1.3969	1.3969	1.3969	1.3969	1.6877	1.4008	1.4008	1.4008	1.4008	1.4008	1.4008
1.3969	1.3969	1.3969	1.3969	1.3969	1.3969	1.3969	1.3969	1.3969	1.3969	1.6877	1.4008	1.4008	1.4008	1.4008	1.4008	1.4008	1.4008
1.6877	1.6877	1.6877	1.6877	1.6877	1.6877	1.6877	1.6877	1.6877	1.6877	1.4008	1.4008	1.4008	1.4008	1.4008	1.4008	1.4008	1.4008
1.5994	1.5994	1.5994	1.5994	1.5994	1.5994	1.5994	1.5994	1.5994	1.6877	1.4008	1.4008	1.4008	1.4008	1.4008	1.4008	1.4008	1.4008
1.5994	1.5994	1.5994	1.5994	1.5994	1.5994	1.5994	1.5994	1.5994	1.6877	1.4008	1.4008	1.4008	1.4008	1.4008	1.6877	1.6877	1.6877
1.5994	1.5994	1.5994	1.5994	1.5994	1.5994	1.5994	1.5994	1.5994	1.5994	1.6877	1.4008	1.4008	1.6877	1.6877	1.4143	1.4143	1.4143
1.5994	1.5994	1.5994	1.5994	1.5994	1.5994	1.5994	1.5994	1.5994	1.5994	1.5994	1.6877	1.6877	1.4143	1.4143	1.4143	1.4143	1.4143
1.5994	1.5994	1.5994	1.5994	1.5994	1.5994	1.5994	1.5994	1.5994	1.5994	1.5994	1.6877	1.4143	1.4143	1.4143	1.4143	1.4143	1.4143
1.5994	1.5994	1.5994	1.5994	1.5994	1.5994	1.5994	1.5994	1.5994	1.5994	1.5994	1.6877	1.4143	1.4143	1.4143	1.4143	1.4143	1.4143
1.5994	1.5994	1.5994	1.5994	1.5994	1.5994	1.5994	1.5994	1.5994	1.5994	1.5994	1.6877	1.4143	1.4143	1.4143	1.4143	1.4143	1.4143
1.5994	1.5994	1.5994	1.5994	1.5994	1.5994	1.5994	1.5994	1.5994	1.5994	1.6877	1.4143	1.4143	1.4143	1.4143	1.4143	1.4143	1.4143
1.5994	1.5994	1.5994	1.5994	1.5994	1.5994	1.5994	1.5994	1.5994	1.6877	1.6877	1.4143	1.4143	1.4143	1.4143	1.4143	1.4143	1.4143
1.5994	1.5994	1.5994	1.5994	1.5994	1.5994	1.5994	1.5994	1.6877	1.4696	1.6877	1.4143	1.4143	1.4143	1.4143	1.4143	1.4143	1.4143
1.5994	1.5994	1.5994	1.5994	1.5994	1.5994	1.6877	1.6877	1.4696	1.4696	1.4696	1.6877	1.4143	1.4143	1.4143	1.4143	1.4143	1.4143
1.5994	1.5994	1.5994	1.5994	1.6877	1.6877	1.4696	1.4696	1.4696	1.4696	1.4696	1.4696	1.6877	1.4143	1.4143	1.4143	1.4143	1.4143
1.5994	1.5994	1.5994	1.6877	1.4696	1.4696	1.4696	1.4696	1.4696	1.4696	1.4696	1.4696	1.4696	1.6877	1.4143	1.4143	1.4143	1.4143
1.5994	1.6877	1.6877	1.4696	1.4696	1.4696	1.4696	1.4696	1.4696	1.4696	1.4696	1.4696	1.4696	1.4696	1.6877	1.4143	1.4143	1.4143
1.6877	1.4696	1.4696	1.4696	1.4696	1.4696	1.4696	1.4696	1.4696	1.4696	1.4696	1.4696	1.4696	1.4696	1.6877	1.6877	1.6877	1.6877
1.4696	1.4696	1.4696	1.4696	1.4696	1.4696	1.4696	1.4696	1.4696	1.4696	1.4696	1.4696	1.4696	1.6877	1.4995	1.4995	1.4995	1.4995
1.4696	1.4696	1.4696	1.4696	1.4696	1.4696	1.4696	1.4696	1.4696	1.4696	1.4696	1.4696	1.4696	1.6877	1.4995	1.4995	1.4995	1.4995
1.4696	1.4696	1.4696	1.4696	1.4696	1.4696	1.4696	1.4696	1.4696	1.4696	1.4696	1.4696	1.4696	1.6877	1.4995	1.4995	1.4995	1.4995
1.4696	1.4696	1.4696	1.4696	1.4696	1.4696	1.4696	1.4696	1.4696	1.4696	1.4696	1.4696	1.4696	1.6877	1.4995	1.4995	1.4995	1.4995
1.4696	1.4696	1.4696	1.4696	1.4696	1.4696	1.4696	1.4696	1.4696	1.4696	1.4696	1.4696	1.4696	1.6877	1.4995	1.4995	1.4995	1.4995
1.4696	1.4696	1.4696	1.4696	1.4696	1.4696	1.4696	1.4696	1.4696	1.4696	1.4696	1.4696	1.6877	1.4995	1.4995	1.4995	1.4995	1.4995
1.4696	1.4696	1.4696	1.4696	1.4696	1.4696	1.4696	1.4696	1.4696	1.4696	1.4696	1.6877	1.4995	1.4995	1.4995	1.4995	1.4995	1.4995
1.6877	1.4696	1.4696	1.4696	1.4696	1.4696	1.4696	1.4696	1.4696	1.4696	1.6877	1.4995	1.4995	1.4995	1.4995	1.4995	1.4995	1.4995
0	1.6877	1.4696	1.4696	1.4696	1.4696	1.4696	1.4696	1.6877	1.6877	1.6877	1.4995	1.4995	1.4995	1.4995	1.4995	1.6877	1.6877
0	1.6877	1.6877	1.6877	1.6877	1.6877	1.6877	1.6877	0	0	0	1.6877	1.4995	1.6877	1.6877	1.6877	1.4328	1.4328
0	1.6877	0	0	0	0	0	0	0	0	0	0	1.6877	1.4328	1.4328	1.4328	1.4328	1.4328
0	1.6877	0	0	0	0	0	0	0	0	0	0	1.6877	1.4328	1.4328	1.4328	1.4328	1.4328
0	1.6877	0	0	0	0	0	0	0	0	0	0	1.6877	1.4328	1.4328	1.4328	1.4328	1.4328
1.6877	0	0	0	0	0	0	0	0	0	0	0	1.6877	1.4328	1.4328	1.4328	1.4328	1.4328
0	0	0	0	0	0	0	0	0	0	0	0	1.6877	1.4328	1.4328	1.4328	1.4328	1.4328
0	0	0	0	0	0	0	0	0	0	0	1.6877	1.4328	1.4328	1.4328	1.4328	1.4328	1.4328
0	0	0	0	0	0	0	0	0	0	0	1.6877	1.4328	1.4328	1.4328	1.4328	1.4328	1.4328
0	0	0	0	0	0	0	0	0	0	0	1.6877	1.4328	1.4328	1.4328	1.4328	1.4328	1.4328
0	0	0	0	0	0	0	0	0	0	0	1.6877	1.4328	1.4328	1.4328	1.4328	1.4328	1.4328
0	0	0	0	0	0	0	0	0	0	0	1.6877	1.4328	1.4328	1.4328	1.4328	1.4328	1.4328
0	0	0	0	0	0	0	0	0	0	0	1.6877	1.6877	1.4328	1.4328	1.4328	1.4328	1.4328
0	0	0	0	0	0	0	0	0	1.6877	1.6877	0	0	1.6877	1.4328	1.4328	1.4328	1.4328
1.6877	1.6877	0	0	0	0	0	0	1.6877	0	0	0	0	0	1.6877	1.4328	1.4328	1.4328
0.6139	0.6139	1.6877	1.6877	1.6877	1.6877	1.6877	1.6877	0	0	0	0	0	0	0	1.6877	1.4328	1.4328
0.6139	0.6139	0.6139	0.6139	1.6877	0	0	0	0	0	0	0	0	0	0	0	1.6877	1.6877
0.6139	0.6139	0.6139	0.6139	0.6139	1.6877	0	0	0	0	0	0	0	0	0	0	0	0
Columns 1	9 through 36
0	0	0	1.6877	1.4008	1.4008	1.4008	1.4008	1.4008	1.6877	1.4942	1.4942	1.4942	1.4942	1.4942	1.4942	1.4942	1.6877
1.6877	1.6877	1.6877	1.4008	1.4008	1.4008	1.4008	1.4008	1.4008	1.4008	1.6877	1.4942	1.4942	1.4942	1.4942	1.4942	1.4942	1.6877
1.4008	1.4008	1.4008	1.4008	1.4008	1.4008	1.4008	1.4008	1.4008	1.4008	1.6877	1.4942	1.4942	1.4942	1.4942	1.4942	1.4942	1.6877
1.4008	1.4008	1.4008	1.4008	1.4008	1.4008	1.4008	1.4008	1.4008	1.4008	1.4008	1.6877	1.4942	1.4942	1.4942	1.4942	1.6877	0.5148
1.4008	1.4008	1.4008	1.4008	1.4008	1.4008	1.4008	1.4008	1.4008	1.4008	1.4008	1.4008	1.6877	1.4942	1.4942	1.4942	1.6877	0.5148
1.4008	1.4008	1.4008	1.4008	1.4008	1.4008	1.4008	1.4008	1.4008	1.4008	1.4008	1.4008	1.4008	1.6877	1.4942	1.6877	0.5148	0.5148
1.4008	1.4008	1.4008	1.4008	1.4008	1.4008	1.4008	1.4008	1.4008	1.4008	1.4008	1.4008	1.4008	1.4008	1.6877	0.5148	0.5148	0.5148
1.4008	1.4008	1.4008	1.4008	1.4008	1.4008	1.4008	1.4008	1.4008	1.4008	1.4008	1.4008	1.4008	1.4008	1.6877	1.6877	0.5148	0.5148
1.4008	1.4008	1.4008	1.4008	1.4008	1.4008	1.4008	1.4008	1.4008	1.4008	1.4008	1.4008	1.4008	1.6877	0.6284	0.6284	1.6877	0.5148
1.4008	1.4008	1.4008	1.4008	1.4008	1.4008	1.4008	1.4008	1.4008	1.4008	1.4008	1.4008	1.4008	1.6877	0.6284	0.6284	0.6284	1.6877
1.4008	1.4008	1.4008	1.4008	1.4008	1.4008	1.4008	1.4008	1.4008	1.4008	1.4008	1.4008	1.6877	0.6284	0.6284	0.6284	0.6284	0.6284
1.4008	1.4008	1.4008	1.4008	1.4008	1.4008	1.4008	1.4008	1.4008	1.4008	1.4008	1.4008	1.6877	0.6284	0.6284	0.6284	0.6284	0.6284
1.4008	1.4008	1.4008	1.4008	1.4008	1.4008	1.4008	1.4008	1.4008	1.4008	1.4008	1.6877	0.6284	0.6284	0.6284	0.6284	0.6284	0.6284
1.4008	1.4008	1.4008	1.4008	1.4008	1.4008	1.4008	1.4008	1.4008	1.4008	1.6877	0.6284	0.6284	0.6284	0.6284	0.6284	0.6284	0.6284
1.4008	1.4008	1.4008	1.4008	1.4008	1.4008	1.4008	1.4008	1.4008	1.4008	1.6877	0.6284	0.6284	0.6284	0.6284	0.6284	0.6284	0.6284
1.4008	1.4008	1.4008	1.4008	1.4008	1.4008	1.6877	1.6877	1.6877	1.6877	0.6284	0.6284	0.6284	0.6284	0.6284	0.6284	0.6284	0.6284
1.4008	1.4008	1.6877	1.6877	1.6877	1.6877	1.4143	1.4143	1.4143	1.4143	1.6877	1.6877	0.6284	0.6284	0.6284	0.6284	0.6284	0.6284
1.6877	1.6877	1.4143	1.4143	1.4143	1.4143	1.4143	1.4143	1.4143	1.4143	1.4143	1.4143	1.6877	0.6284	0.6284	0.6284	0.6284	0.6284
1.4143	1.4143	1.4143	1.4143	1.4143	1.4143	1.4143	1.4143	1.4143	1.4143	1.4143	1.4143	1.4143	1.6877	0.6284	0.6284	0.6284	0.6284
1.4143	1.4143	1.4143	1.4143	1.4143	1.4143	1.4143	1.4143	1.4143	1.4143	1.4143	1.4143	1.4143	1.4143	1.6877	0.6284	0.6284	0.6284
1.4143	1.4143	1.4143	1.4143	1.4143	1.4143	1.4143	1.4143	1.4143	1.4143	1.4143	1.4143	1.4143	1.4143	1.4143	1.6877	0.6284	0.6284
1.4143	1.4143	1.4143	1.4143	1.4143	1.4143	1.4143	1.4143	1.4143	1.4143	1.4143	1.4143	1.4143	1.4143	1.4143	1.4143	1.6877	0.6284
1.4143	1.4143	1.4143	1.4143	1.4143	1.4143	1.4143	1.4143	1.4143	1.4143	1.4143	1.4143	1.4143	1.4143	1.4143	1.4143	1.6877	1.6877
1.4143	1.4143	1.4143	1.4143	1.4143	1.4143	1.4143	1.4143	1.4143	1.4143	1.4143	1.4143	1.4143	1.4143	1.6877	1.6877	1.2498	1.2498
1.4143	1.4143	1.4143	1.4143	1.4143	1.4143	1.4143	1.4143	1.4143	1.4143	1.4143	1.4143	1.4143	1.6877	1.2498	1.2498	1.2498	1.2498
1.4143	1.4143	1.4143	1.4143	1.4143	1.4143	1.4143	1.4143	1.4143	1.4143	1.4143	1.4143	1.4143	1.6877	1.2498	1.2498	1.2498	1.2498
1.4143	1.4143	1.4143	1.4143	1.4143	1.4143	1.4143	1.4143	1.4143	1.4143	1.4143	1.4143	1.6877	1.2498	1.2498	1.2498	1.2498	1.2498
1.4143	1.4143	1.4143	1.4143	1.4143	1.4143	1.4143	1.4143	1.4143	1.4143	1.4143	1.4143	1.6877	1.2498	1.2498	1.2498	1.2498	1.2498
1.4143	1.4143	1.4143	1.4143	1.4143	1.4143	1.4143	1.4143	1.4143	1.4143	1.4143	1.6877	1.2498	1.2498	1.2498	1.2498	1.2498	1.2498
1.4143	1.4143	1.4143	1.4143	1.4143	1.6877	1.6877	1.6877	1.6877	1.6877	1.6877	1.6877	1.2498	1.2498	1.2498	1.2498	1.2498	1.2498
1.4143	1.4143	1.6877	1.6877	1.6877	1.6877	0	0	0	0	0	0	1.6877	1.2498	1.2498	1.2498	1.2498	1.2498
1.6877	1.6877	0	0	0	0	0	0	0	0	0	0	0	1.6877	1.6877	1.2498	1.2498	1.2498
1.4995	1.6877	0	0	0	0	0	0	0	0	0	0	0	0	0	1.6877	1.2498	1.2498
1.4995	1.6877	0	0	0	0	0	0	0	0	0	0	0	0	0	1.6877	1.2498	1.2498
1.4995	1.6877	0	0	0	0	0	0	0	0	0	0	0	0	0	0	1.6877	1.2498
1.4995	1.6877	0	0	0	0	0	0	0	0	0	0	0	0	0	0	1.6877	1.2498
1.4995	1.6877	0	0	0	0	0	0	0	0	0	0	0	0	0	0	1.6877	1.6877
1.4995	1.6877	0	0	0	0	0	0	0	0	0	0	0	0	0	0	1.6877	0
1.4995	1.6877	0	0	0	0	0	0	0	0	0	0	0	0	0	0	1.6877	0
1.6877	1.6877	0	0	0	0	0	0	0	0	0	0	0	0	0	0	1.6877	0
1.4328	1.4328	1.6877	0	0	0	0	0	0	0	0	0	0	0	0	1.6877	1.6877	0
1.4328	1.4328	1.4328	1.6877	1.6877	0	0	0	0	0	0	0	0	0	1.6877	1.5848	1.5848	1.6877
1.4328	1.4328	1.4328	1.4328	1.4328	1.6877	1.6877	0	0	0	0	0	1.6877	1.6877	1.5848	1.5848	1.5848	1.5848
1.4328	1.4328	1.4328	1.4328	1.4328	1.4328	1.4328	1.6877	1.6877	0	0	1.6877	1.5848	1.5848	1.5848	1.5848	1.5848	1.5848
1.4328	1.4328	1.4328	1.4328	1.4328	1.4328	1.4328	1.4328	1.4328	1.6877	1.6877	1.5848	1.5848	1.5848	1.5848	1.5848	1.5848	1.5848
1.4328	1.4328	1.4328	1.4328	1.4328	1.4328	1.4328	1.4328	1.4328	1.4328	1.6877	1.5848	1.5848	1.5848	1.5848	1.5848	1.5848	1.5848
1.4328	1.4328	1.4328	1.4328	1.4328	1.4328	1.4328	1.4328	1.4328	1.4328	1.6877	1.5848	1.5848	1.5848	1.5848	1.5848	1.5848	1.5848
1.4328	1.4328	1.4328	1.4328	1.4328	1.4328	1.4328	1.4328	1.4328	1.4328	1.6877	1.5848	1.5848	1.5848	1.5848	1.5848	1.5848	1.5848
1.4328	1.4328	1.4328	1.4328	1.4328	1.4328	1.4328	1.4328	1.4328	1.4328	1.6877	1.5848	1.5848	1.5848	1.5848	1.5848	1.5848	1.5848
1.4328	1.4328	1.4328	1.4328	1.4328	1.4328	1.4328	1.4328	1.4328	1.6877	1.5848	1.5848	1.5848	1.5848	1.5848	1.5848	1.5848	1.5848
1.4328	1.4328	1.4328	1.4328	1.4328	1.4328	1.4328	1.4328	1.4328	1.6877	1.5848	1.5848	1.5848	1.5848	1.5848	1.5848	1.5848	1.5848
1.4328	1.4328	1.4328	1.4328	1.4328	1.4328	1.4328	1.4328	1.4328	1.6877	1.5848	1.5848	1.5848	1.5848	1.5848	1.5848	1.5848	1.5848
1.4328	1.4328	1.4328	1.4328	1.4328	1.4328	1.4328	1.4328	1.4328	1.6877	1.5848	1.5848	1.5848	1.5848	1.5848	1.5848	1.5848	1.5848
1.4328	1.4328	1.4328	1.4328	1.4328	1.4328	1.4328	1.4328	1.4328	1.6877	1.5848	1.5848	1.5848	1.5848	1.5848	1.5848	1.5848	1.5848
1.4328	1.4328	1.4328	1.4328	1.4328	1.4328	1.4328	1.4328	1.4328	1.6877	1.5848	1.5848	1.5848	1.5848	1.5848	1.5848	1.5848	1.5848
1.4328	1.4328	1.4328	1.4328	1.4328	1.4328	1.4328	1.4328	1.4328	1.6877	1.5848	1.5848	1.5848	1.5848	1.5848	1.5848	1.5848	1.5848
1.6877	1.4328	1.4328	1.4328	1.4328	1.4328	1.4328	1.4328	1.4328	1.6877	1.5848	1.5848	1.5848	1.5848	1.5848	1.5848	1.5848	1.5848
Columns 3	7 through 54
0.5148	0.5148	0.5148	0.5148	0.5148	0.5148	0.5148	0.5148	0.5148	0.5148	0.5148	0.5148	0.5148	0.5148	0.5148	1.6877	0.653	0.653
0.5148	0.5148	0.5148	0.5148	0.5148	0.5148	0.5148	0.5148	0.5148	0.5148	0.5148	0.5148	0.5148	0.5148	0.5148	1.6877	0.653	0.653
0.5148	0.5148	0.5148	0.5148	0.5148	0.5148	0.5148	0.5148	0.5148	0.5148	0.5148	0.5148	0.5148	0.5148	1.6877	0.653	0.653	0.653
0.5148	0.5148	0.5148	0.5148	0.5148	0.5148	0.5148	0.5148	0.5148	0.5148	0.5148	0.5148	0.5148	0.5148	1.6877	0.653	0.653	0.653
0.5148	0.5148	0.5148	0.5148	0.5148	0.5148	0.5148	0.5148	0.5148	0.5148	0.5148	0.5148	0.5148	1.6877	0.653	0.653	0.653	0.653
0.5148	0.5148	0.5148	0.5148	0.5148	0.5148	0.5148	0.5148	0.5148	0.5148	0.5148	0.5148	0.5148	1.6877	0.653	0.653	0.653	0.653
0.5148	0.5148	0.5148	0.5148	0.5148	0.5148	0.5148	0.5148	0.5148	0.5148	0.5148	0.5148	0.5148	1.6877	0.653	0.653	0.653	0.653
0.5148	0.5148	0.5148	0.5148	0.5148	0.5148	0.5148	0.5148	0.5148	0.5148	1.6877	1.6877	1.6877	1.6877	0.653	0.653	0.653	0.653
0.5148	0.5148	0.5148	0.5148	0.5148	0.5148	0.5148	0.5148	0.5148	1.6877	0.3721	0.3721	0.3721	1.6877	0.653	0.653	0.653	0.653
0.5148	0.5148	0.5148	0.5148	0.5148	0.5148	0.5148	0.5148	1.6877	0.3721	0.3721	0.3721	0.3721	0.3721	1.6877	0.653	0.653	0.653
1.6877	0.5148	0.5148	0.5148	0.5148	0.5148	0.5148	0.5148	1.6877	0.3721	0.3721	0.3721	0.3721	0.3721	0.3721	1.6877	1.6877	1.6877
0.6284	1.6877	0.5148	0.5148	0.5148	0.5148	0.5148	1.6877	0.3721	0.3721	0.3721	0.3721	0.3721	0.3721	0.3721	1.6877	0	0
0.6284	0.6284	1.6877	0.5148	0.5148	0.5148	0.5148	1.6877	0.3721	0.3721	0.3721	0.3721	0.3721	0.3721	1.6877	0	0	0
0.6284	0.6284	0.6284	1.6877	0.5148	0.5148	1.6877	0.3721	0.3721	1.6877	1.6877	1.6877	1.6877	1.6877	0	0	0	0
0.6284	0.6284	0.6284	0.6284	1.6877	1.6877	1.6877	1.6877	1.6877	0	0	0	0	0	0	0	0	0
0.6284	0.6284	0.6284	0.6284	0.6284	0.6284	1.6877	0	0	0	0	0	0	0	0	0	0	0
0.6284	0.6284	0.6284	0.6284	0.6284	1.6877	0	0	0	0	0	0	0	0	0	0	0	0
0.6284	0.6284	0.6284	0.6284	0.6284	1.6877	0	0	0	0	0	0	0	0	0	0	0	0
[truncated: 2,194 more rows]

## Sheet: Phi1
val(:,:,1)	=
Columns 1	through 18
2.0887	2.0887	2.0887	2.0887	2.0887	2.0887	2.0887	2.0887	2.0887	2.0887	2.0887	2.0887	2.0887	0.0562	3.8083	3.8083	3.8083	3.8083
2.0887	2.0887	2.0887	2.0887	2.0887	2.0887	2.0887	2.0887	2.0887	2.0887	2.0887	2.0887	2.0887	2.0887	0.0562	3.8083	3.8083	3.8083
2.0887	2.0887	2.0887	2.0887	2.0887	2.0887	2.0887	2.0887	2.0887	2.0887	2.0887	2.0887	2.0887	2.0887	0.0562	3.8083	3.8083	3.8083
2.0887	2.0887	2.0887	2.0887	2.0887	2.0887	2.0887	2.0887	2.0887	2.0887	2.0887	2.0887	2.0887	2.0887	2.0887	0.0562	3.8083	3.8083
2.0887	2.0887	2.0887	2.0887	2.0887	2.0887	2.0887	2.0887	2.0887	2.0887	2.0887	2.0887	2.0887	2.0887	2.0887	0.0562	0.0562	0.0562
2.0887	2.0887	2.0887	2.0887	2.0887	2.0887	2.0887	2.0887	2.0887	2.0887	2.0887	2.0887	2.0887	2.0887	0.0562	2.217	2.217	2.217
2.0887	2.0887	2.0887	2.0887	2.0887	2.0887	2.0887	2.0887	2.0887	2.0887	2.0887	2.0887	2.0887	2.0887	0.0562	2.217	2.217	2.217
2.0887	2.0887	2.0887	2.0887	2.0887	2.0887	2.0887	2.0887	2.0887	2.0887	2.0887	2.0887	2.0887	2.0887	0.0562	2.217	2.217	2.217
2.0887	2.0887	2.0887	2.0887	2.0887	2.0887	2.0887	2.0887	2.0887	2.0887	2.0887	2.0887	2.0887	0.0562	2.217	2.217	2.217	2.217
2.0887	2.0887	2.0887	2.0887	2.0887	2.0887	2.0887	2.0887	2.0887	2.0887	2.0887	2.0887	2.0887	0.0562	2.217	2.217	2.217	2.217
2.0887	2.0887	2.0887	2.0887	2.0887	2.0887	2.0887	2.0887	2.0887	2.0887	2.0887	2.0887	0.0562	2.217	2.217	2.217	2.217	2.217
2.0887	2.0887	2.0887	2.0887	2.0887	2.0887	2.0887	2.0887	2.0887	2.0887	2.0887	2.0887	0.0562	2.217	2.217	2.217	2.217	2.217
2.0887	2.0887	2.0887	2.0887	2.0887	2.0887	2.0887	2.0887	2.0887	2.0887	2.0887	0.0562	0.0562	2.217	2.217	2.217	2.217	2.217
2.0887	2.0887	2.0887	2.0887	2.0887	2.0887	2.0887	2.0887	2.0887	2.0887	2.0887	0.0562	2.217	2.217	2.217	2.217	2.217	2.217
0.0562	0.0562	2.0887	2.0887	2.0887	2.0887	2.0887	2.0887	2.0887	2.0887	0.0562	0.0562	2.217	2.217	2.217	2.217	2.217	2.217
0.5558	0.0562	0.0562	2.0887	2.0887	2.0887	0.0562	0.0562	0.0562	0.0562	0.6478	0.6478	0.0562	0.0562	0.0562	0.0562	2.217	2.217
0.5558	0.5558	0.0562	0.0562	0.0562	0.0562	0.0562	0.6478	0.6478	0.6478	0.6478	0.6478	0.6478	0.6478	0.6478	0.6478	0.0562	0.0562
0.5558	0.5558	0.0562	0.6478	0.6478	0.6478	0.6478	0.6478	0.6478	0.6478	0.6478	0.6478	0.6478	0.6478	0.6478	0.6478	0.6478	0.6478
0.5558	0.0562	0.6478	0.6478	0.6478	0.6478	0.6478	0.6478	0.6478	0.6478	0.6478	0.6478	0.6478	0.6478	0.6478	0.6478	0.6478	0.6478
0.0562	0.6478	0.6478	0.6478	0.6478	0.6478	0.6478	0.6478	0.6478	0.6478	0.6478	0.6478	0.6478	0.6478	0.6478	0.6478	0.6478	0.6478
0.6478	0.6478	0.6478	0.6478	0.6478	0.6478	0.6478	0.6478	0.6478	0.6478	0.6478	0.6478	0.6478	0.6478	0.6478	0.6478	0.6478	0.6478
0.6478	0.6478	0.6478	0.6478	0.6478	0.6478	0.6478	0.6478	0.6478	0.6478	0.6478	0.6478	0.6478	0.6478	0.6478	0.6478	0.6478	0.6478
0.6478	0.6478	0.6478	0.6478	0.6478	0.6478	0.6478	0.6478	0.6478	0.6478	0.6478	0.6478	0.6478	0.6478	0.6478	0.6478	0.6478	0.6478
0.6478	0.6478	0.6478	0.6478	0.6478	0.6478	0.6478	0.6478	0.6478	0.6478	0.6478	0.6478	0.6478	0.6478	0.6478	0.6478	0.6478	0.6478
0.6478	0.6478	0.6478	0.6478	0.6478	0.6478	0.6478	0.6478	0.6478	0.6478	0.6478	0.6478	0.6478	0.6478	0.6478	0.6478	0.6478	0.6478
0.6478	0.6478	0.6478	0.6478	0.6478	0.6478	0.6478	0.6478	0.6478	0.6478	0.6478	0.6478	0.6478	0.6478	0.6478	0.6478	0.6478	0.6478
0.6478	0.6478	0.6478	0.6478	0.6478	0.6478	0.6478	0.6478	0.6478	0.6478	0.6478	0.6478	0.6478	0.6478	0.6478	0.6478	0.6478	0.6478
0.6478	0.6478	0.6478	0.6478	0.6478	0.6478	0.6478	0.6478	0.6478	0.6478	0.6478	0.6478	0.6478	0.6478	0.6478	0.6478	0.6478	0.6478
0.6478	0.6478	0.6478	0.6478	0.6478	0.6478	0.6478	0.6478	0.6478	0.6478	0.6478	0.6478	0.6478	0.6478	0.6478	0.6478	0.6478	0.6478
0.0562	0.6478	0.6478	0.6478	0.6478	0.6478	0.6478	0.6478	0.6478	0.6478	0.6478	0.6478	0.6478	0.6478	0.6478	0.6478	0.6478	0.6478
0.0562	0.6478	0.6478	0.6478	0.6478	0.6478	0.6478	0.6478	0.6478	0.6478	0.6478	0.6478	0.6478	0.6478	0.6478	0.6478	0.6478	0.6478
1.6323	0.0562	0.6478	0.6478	0.6478	0.6478	0.6478	0.6478	0.6478	0.6478	0.6478	0.6478	0.6478	0.6478	0.6478	0.6478	0.6478	0.6478
1.6323	0.0562	0.6478	0.6478	0.6478	0.6478	0.6478	0.6478	0.6478	0.6478	0.6478	0.6478	0.6478	0.6478	0.6478	0.6478	0.6478	0.6478
1.6323	1.6323	0.0562	0.6478	0.6478	0.6478	0.6478	0.6478	0.6478	0.6478	0.6478	0.6478	0.6478	0.6478	0.6478	0.6478	0.0562	0.0562
1.6323	1.6323	1.6323	0.0562	0.0562	0.0562	0.6478	0.6478	0.6478	0.6478	0.6478	0.6478	0.0562	0.0562	0.0562	0.0562	2.1311	2.1311
1.6323	1.6323	1.6323	1.6323	1.6323	1.6323	0.0562	0.0562	0.6478	0.6478	0.0562	0.0562	2.1311	2.1311	2.1311	2.1311	2.1311	2.1311
1.6323	1.6323	1.6323	1.6323	1.6323	1.6323	1.6323	1.6323	0.0562	0.0562	2.1311	2.1311	2.1311	2.1311	2.1311	2.1311	2.1311	2.1311
1.6323	1.6323	1.6323	1.6323	1.6323	1.6323	1.6323	1.6323	0.0562	2.1311	2.1311	2.1311	2.1311	2.1311	2.1311	2.1311	2.1311	2.1311
0.0562	0.0562	0.0562	0.0562	0.0562	0.0562	1.6323	0.0562	2.1311	2.1311	2.1311	2.1311	2.1311	2.1311	2.1311	2.1311	2.1311	2.1311
3.974	3.974	3.974	3.974	3.974	3.974	0.0562	0.0562	2.1311	2.1311	2.1311	2.1311	2.1311	2.1311	2.1311	2.1311	2.1311	2.1311
3.974	3.974	3.974	3.974	3.974	3.974	3.974	0.0562	2.1311	2.1311	2.1311	2.1311	2.1311	2.1311	2.1311	2.1311	2.1311	2.1311
3.974	3.974	3.974	3.974	3.974	3.974	3.974	0.0562	2.1311	2.1311	2.1311	2.1311	2.1311	2.1311	2.1311	2.1311	2.1311	2.1311
3.974	3.974	3.974	3.974	3.974	3.974	3.974	3.974	0.0562	2.1311	2.1311	2.1311	2.1311	2.1311	2.1311	2.1311	2.1311	2.1311
3.974	3.974	3.974	3.974	3.974	3.974	3.974	3.974	0.0562	2.1311	2.1311	2.1311	2.1311	2.1311	2.1311	2.1311	2.1311	2.1311
3.974	3.974	3.974	3.974	3.974	3.974	3.974	3.974	3.974	0.0562	2.1311	2.1311	2.1311	2.1311	2.1311	2.1311	2.1311	2.1311
3.974	3.974	3.974	3.974	3.974	3.974	3.974	3.974	3.974	0.0562	2.1311	2.1311	2.1311	2.1311	2.1311	2.1311	2.1311	2.1311
3.974	3.974	3.974	3.974	3.974	3.974	3.974	3.974	3.974	0.0562	2.1311	2.1311	2.1311	2.1311	2.1311	2.1311	2.1311	2.1311
3.974	3.974	3.974	3.974	3.974	3.974	3.974	3.974	3.974	3.974	0.0562	2.1311	2.1311	2.1311	2.1311	2.1311	2.1311	2.1311
3.974	3.974	3.974	3.974	3.974	3.974	3.974	3.974	3.974	3.974	0.0562	2.1311	2.1311	2.1311	2.1311	2.1311	2.1311	2.1311
3.974	3.974	3.974	3.974	3.974	3.974	3.974	3.974	3.974	3.974	3.974	0.0562	2.1311	2.1311	2.1311	2.1311	2.1311	2.1311
3.974	3.974	3.974	3.974	3.974	3.974	3.974	3.974	3.974	3.974	3.974	0.0562	2.1311	2.1311	2.1311	2.1311	2.1311	2.1311
3.974	3.974	3.974	3.974	3.974	3.974	3.974	3.974	3.974	3.974	3.974	3.974	0.0562	2.1311	2.1311	2.1311	2.1311	2.1311
3.974	3.974	3.974	3.974	3.974	3.974	3.974	3.974	3.974	3.974	3.974	3.974	0.0562	2.1311	2.1311	2.1311	2.1311	2.1311
3.974	3.974	3.974	3.974	3.974	3.974	3.974	3.974	3.974	3.974	3.974	3.974	3.974	0.0562	2.1311	2.1311	2.1311	2.1311
3.974	3.974	3.974	3.974	3.974	3.974	3.974	3.974	3.974	3.974	3.974	3.974	3.974	0.0562	2.1311	2.1311	2.1311	2.1311
3.974	3.974	3.974	3.974	3.974	3.974	3.974	3.974	3.974	3.974	3.974	3.974	3.974	0.0562	0.0562	0.0562	0.0562	0.0562
3.974	3.974	3.974	3.974	3.974	3.974	3.974	3.974	3.974	3.974	3.974	3.974	3.974	0.0562	0.7191	0.7191	0.7191	0.7191
Columns 1	9 through 36
3.8083	3.8083	3.8083	3.8083	3.8083	0.0562	6.0241	6.0241	6.0241	6.0241	6.0241	6.0241	6.0241	6.0241	6.0241	6.0241	6.0241	6.0241
3.8083	3.8083	3.8083	3.8083	0.0562	6.0241	6.0241	6.0241	6.0241	6.0241	6.0241	6.0241	6.0241	6.0241	6.0241	6.0241	6.0241	6.0241
3.8083	3.8083	3.8083	3.8083	0.0562	6.0241	6.0241	6.0241	6.0241	6.0241	6.0241	6.0241	6.0241	6.0241	6.0241	6.0241	6.0241	6.0241
3.8083	3.8083	3.8083	0.0562	6.0241	6.0241	6.0241	6.0241	6.0241	6.0241	6.0241	6.0241	6.0241	6.0241	6.0241	6.0241	6.0241	6.0241
0.0562	0.0562	0.0562	6.0241	6.0241	6.0241	6.0241	6.0241	6.0241	6.0241	6.0241	6.0241	6.0241	6.0241	6.0241	6.0241	6.0241	6.0241
2.217	2.217	0.0562	6.0241	6.0241	6.0241	6.0241	6.0241	6.0241	6.0241	6.0241	6.0241	6.0241	6.0241	6.0241	6.0241	6.0241	6.0241
2.217	2.217	2.217	0.0562	6.0241	6.0241	6.0241	6.0241	6.0241	6.0241	6.0241	6.0241	6.0241	6.0241	6.0241	6.0241	6.0241	6.0241
2.217	2.217	2.217	2.217	0.0562	6.0241	6.0241	6.0241	6.0241	6.0241	6.0241	6.0241	6.0241	6.0241	6.0241	6.0241	6.0241	6.0241
2.217	2.217	2.217	2.217	2.217	0.0562	6.0241	6.0241	6.0241	6.0241	6.0241	6.0241	6.0241	6.0241	6.0241	6.0241	6.0241	6.0241
2.217	2.217	2.217	2.217	2.217	2.217	0.0562	6.0241	6.0241	6.0241	6.0241	6.0241	6.0241	6.0241	6.0241	6.0241	6.0241	6.0241
2.217	2.217	2.217	2.217	2.217	2.217	0.0562	6.0241	6.0241	6.0241	6.0241	6.0241	6.0241	6.0241	6.0241	6.0241	6.0241	6.0241
2.217	2.217	2.217	2.217	2.217	2.217	0.0562	6.0241	6.0241	6.0241	6.0241	6.0241	6.0241	6.0241	6.0241	6.0241	6.0241	6.0241
2.217	2.217	2.217	2.217	2.217	2.217	0.0562	6.0241	6.0241	6.0241	6.0241	6.0241	6.0241	6.0241	6.0241	6.0241	6.0241	6.0241
2.217	2.217	2.217	2.217	2.217	0.0562	6.0241	6.0241	6.0241	6.0241	6.0241	6.0241	6.0241	6.0241	6.0241	6.0241	6.0241	0.0562
2.217	2.217	2.217	2.217	2.217	0.0562	6.0241	6.0241	6.0241	6.0241	6.0241	6.0241	6.0241	6.0241	6.0241	6.0241	6.0241	0.0562
2.217	2.217	2.217	2.217	0.0562	6.0241	6.0241	6.0241	6.0241	6.0241	6.0241	6.0241	6.0241	6.0241	6.0241	6.0241	0.0562	2.1858
0.0562	0.0562	0.0562	0.0562	6.0241	6.0241	6.0241	6.0241	6.0241	6.0241	6.0241	6.0241	6.0241	6.0241	6.0241	6.0241	0.0562	2.1858
0.6478	0.6478	0.6478	0.0562	6.0241	6.0241	6.0241	6.0241	6.0241	6.0241	6.0241	6.0241	6.0241	6.0241	6.0241	6.0241	0.0562	2.1858
0.6478	0.6478	0.6478	0.6478	0.0562	6.0241	6.0241	6.0241	6.0241	6.0241	6.0241	6.0241	6.0241	6.0241	6.0241	0.0562	2.1858	2.1858
0.6478	0.6478	0.6478	0.6478	0.6478	0.0562	6.0241	6.0241	6.0241	6.0241	6.0241	6.0241	6.0241	6.0241	6.0241	0.0562	2.1858	2.1858
0.6478	0.6478	0.6478	0.6478	0.6478	0.6478	0.0562	6.0241	6.0241	6.0241	0.0562	0.0562	0.0562	0.0562	0.0562	0.0562	0.0562	2.1858
0.6478	0.6478	0.6478	0.6478	0.6478	0.6478	0.6478	0.0562	0.0562	0.0562	2.0649	2.0649	2.0649	2.0649	2.0649	2.0649	2.0649	0.0562
0.6478	0.6478	0.6478	0.6478	0.6478	0.6478	0.6478	0.0562	2.0649	2.0649	2.0649	2.0649	2.0649	2.0649	2.0649	2.0649	2.0649	0.0562
0.6478	0.6478	0.6478	0.6478	0.6478	0.6478	0.0562	2.0649	2.0649	2.0649	2.0649	2.0649	2.0649	2.0649	2.0649	2.0649	2.0649	2.0649
0.6478	0.6478	0.6478	0.6478	0.6478	0.6478	0.0562	2.0649	2.0649	2.0649	2.0649	2.0649	2.0649	2.0649	2.0649	2.0649	2.0649	2.0649
0.6478	0.6478	0.6478	0.6478	0.6478	0.0562	2.0649	2.0649	2.0649	2.0649	2.0649	2.0649	2.0649	2.0649	2.0649	2.0649	2.0649	2.0649
0.6478	0.6478	0.6478	0.6478	0.6478	0.0562	2.0649	2.0649	2.0649	2.0649	2.0649	2.0649	2.0649	2.0649	2.0649	2.0649	2.0649	2.0649
0.6478	0.6478	0.6478	0.6478	0.6478	0.0562	2.0649	2.0649	2.0649	2.0649	2.0649	2.0649	2.0649	2.0649	2.0649	2.0649	2.0649	2.0649
0.6478	0.6478	0.6478	0.6478	0.0562	2.0649	2.0649	2.0649	2.0649	2.0649	2.0649	2.0649	2.0649	2.0649	2.0649	2.0649	2.0649	2.0649
0.6478	0.6478	0.6478	0.6478	0.0562	2.0649	2.0649	2.0649	2.0649	2.0649	2.0649	2.0649	2.0649	2.0649	2.0649	2.0649	2.0649	2.0649
0.6478	0.6478	0.6478	0.0562	2.0649	2.0649	2.0649	2.0649	2.0649	2.0649	2.0649	2.0649	2.0649	2.0649	2.0649	2.0649	2.0649	2.0649
0.6478	0.6478	0.6478	0.0562	2.0649	2.0649	2.0649	2.0649	2.0649	2.0649	2.0649	2.0649	2.0649	2.0649	2.0649	2.0649	2.0649	2.0649
0.6478	0.0562	0.0562	2.0649	2.0649	2.0649	2.0649	2.0649	2.0649	2.0649	2.0649	2.0649	2.0649	2.0649	2.0649	2.0649	2.0649	2.0649
0.0562	2.1311	0.0562	2.0649	2.0649	2.0649	2.0649	2.0649	2.0649	2.0649	2.0649	2.0649	2.0649	2.0649	2.0649	2.0649	2.0649	2.0649
2.1311	2.1311	2.1311	0.0562	2.0649	2.0649	2.0649	2.0649	2.0649	2.0649	2.0649	2.0649	2.0649	2.0649	2.0649	2.0649	2.0649	2.0649
2.1311	2.1311	2.1311	2.1311	0.0562	2.0649	2.0649	2.0649	2.0649	2.0649	2.0649	2.0649	2.0649	2.0649	2.0649	2.0649	2.0649	2.0649
2.1311	2.1311	2.1311	2.1311	2.1311	0.0562	2.0649	2.0649	2.0649	2.0649	2.0649	2.0649	2.0649	2.0649	2.0649	2.0649	2.0649	2.0649
2.1311	2.1311	2.1311	2.1311	2.1311	2.1311	0.0562	0.0562	2.0649	2.0649	2.0649	2.0649	2.0649	2.0649	2.0649	2.0649	2.0649	2.0649
2.1311	2.1311	2.1311	2.1311	2.1311	2.1311	2.1311	2.1311	0.0562	2.0649	2.0649	2.0649	2.0649	2.0649	2.0649	2.0649	2.0649	2.0649
2.1311	2.1311	2.1311	2.1311	2.1311	2.1311	2.1311	2.1311	2.1311	0.0562	2.0649	2.0649	2.0649	2.0649	2.0649	2.0649	2.0649	2.0649
2.1311	2.1311	2.1311	2.1311	2.1311	2.1311	2.1311	2.1311	2.1311	2.1311	0.0562	2.0649	2.0649	2.0649	2.0649	2.0649	2.0649	2.0649
2.1311	2.1311	2.1311	2.1311	2.1311	2.1311	2.1311	2.1311	2.1311	2.1311	2.1311	0.0562	0.0562	2.0649	2.0649	2.0649	2.0649	0.0562
2.1311	2.1311	2.1311	2.1311	2.1311	2.1311	2.1311	2.1311	2.1311	2.1311	2.1311	2.1311	2.1311	0.0562	2.0649	2.0649	0.0562	2.4325
2.1311	2.1311	2.1311	2.1311	2.1311	2.1311	2.1311	2.1311	2.1311	2.1311	2.1311	2.1311	2.1311	2.1311	0.0562	0.0562	2.4325	2.4325
2.1311	2.1311	2.1311	2.1311	2.1311	2.1311	2.1311	2.1311	2.1311	2.1311	2.1311	2.1311	2.1311	2.1311	0.0562	2.4325	2.4325	2.4325
2.1311	2.1311	2.1311	2.1311	2.1311	2.1311	2.1311	2.1311	2.1311	2.1311	2.1311	2.1311	2.1311	2.1311	0.0562	2.4325	2.4325	2.4325
2.1311	2.1311	2.1311	2.1311	2.1311	2.1311	2.1311	2.1311	2.1311	2.1311	2.1311	2.1311	2.1311	0.0562	2.4325	2.4325	2.4325	2.4325
2.1311	2.1311	2.1311	2.1311	2.1311	2.1311	2.1311	2.1311	2.1311	2.1311	2.1311	2.1311	2.1311	0.0562	2.4325	2.4325	2.4325	2.4325
2.1311	2.1311	2.1311	2.1311	2.1311	2.1311	2.1311	2.1311	2.1311	2.1311	2.1311	2.1311	2.1311	0.0562	2.4325	2.4325	2.4325	2.4325
2.1311	2.1311	2.1311	2.1311	2.1311	2.1311	2.1311	2.1311	2.1311	2.1311	2.1311	2.1311	2.1311	0.0562	2.4325	2.4325	2.4325	2.4325
2.1311	2.1311	2.1311	2.1311	2.1311	2.1311	2.1311	2.1311	2.1311	2.1311	2.1311	2.1311	2.1311	0.0562	2.4325	2.4325	2.4325	2.4325
2.1311	2.1311	2.1311	2.1311	2.1311	2.1311	2.1311	2.1311	2.1311	2.1311	2.1311	2.1311	2.1311	0.0562	2.4325	2.4325	2.4325	2.4325
2.1311	2.1311	2.1311	2.1311	2.1311	2.1311	2.1311	2.1311	2.1311	2.1311	2.1311	2.1311	2.1311	0.0562	0.0562	2.4325	2.4325	2.4325
2.1311	2.1311	2.1311	2.1311	2.1311	2.1311	2.1311	2.1311	2.1311	2.1311	2.1311	2.1311	0.0562	2.4047	2.4047	0.0562	2.4325	2.4325
2.1311	2.1311	2.1311	2.1311	2.1311	2.1311	2.1311	2.1311	2.1311	2.1311	2.1311	0.0562	2.4047	2.4047	2.4047	2.4047	0.0562	2.4325
0.0562	0.0562	0.0562	0.0562	0.0562	0.0562	2.1311	2.1311	2.1311	2.1311	0.0562	2.4047	2.4047	2.4047	2.4047	2.4047	2.4047	0.0562
0.7191	0.7191	0.7191	0.7191	0.7191	0.7191	0.0562	0.0562	0.0562	0.0562	2.4047	2.4047	2.4047	2.4047	2.4047	2.4047	2.4047	2.4047
Columns 3	7 through 54
6.0241	0.0562	0.6076	0.6076	0.6076	0.6076	0.6076	0.6076	0.6076	0.6076	0.6076	0.0562	0.6238	0.6238	0.6238	0.6238	0.6238	0.6238
6.0241	6.0241	0.0562	0.6076	0.6076	0.6076	0.6076	0.6076	0.6076	0.6076	0.6076	0.0562	0.6238	0.6238	0.6238	0.6238	0.6238	0.6238
6.0241	6.0241	0.0562	0.6076	0.6076	0.6076	0.6076	0.6076	0.6076	0.0562	0.0562	1.4965	0.0562	0.6238	0.6238	0.6238	0.6238	0.6238
6.0241	6.0241	6.0241	0.0562	0.6076	0.6076	0.0562	0.0562	0.0562	1.4965	1.4965	1.4965	1.4965	0.0562	0.6238	0.6238	0.6238	0.6238
6.0241	6.0241	6.0241	6.0241	0.0562	0.0562	1.4965	1.4965	1.4965	1.4965	1.4965	1.4965	1.4965	1.4965	0.0562	0.6238	0.6238	0.6238
6.0241	6.0241	6.0241	6.0241	0.0562	1.4965	1.4965	1.4965	1.4965	1.4965	1.4965	1.4965	1.4965	1.4965	0.0562	0.0562	0.0562	0.0562
6.0241	6.0241	6.0241	6.0241	0.0562	1.4965	1.4965	1.4965	1.4965	1.4965	1.4965	1.4965	1.4965	1.4965	0.0562	0.6525	0.6525	0.6525
6.0241	6.0241	6.0241	6.0241	0.0562	1.4965	1.4965	1.4965	1.4965	1.4965	1.4965	1.4965	1.4965	1.4965	0.0562	0.6525	0.6525	0.6525
6.0241	6.0241	6.0241	6.0241	0.0562	1.4965	1.4965	1.4965	1.4965	1.4965	1.4965	1.4965	1.4965	0.0562	0.6525	0.6525	0.6525	0.6525
6.0241	6.0241	6.0241	6.0241	0.0562	1.4965	1.4965	1.4965	1.4965	1.4965	1.4965	1.4965	0.0562	0.6525	0.6525	0.6525	0.6525	0.6525
6.0241	6.0241	6.0241	6.0241	0.0562	1.4965	1.4965	1.4965	1.4965	1.4965	1.4965	1.4965	0.0562	0.6525	0.6525	0.6525	0.6525	0.6525
6.0241	6.0241	0.0562	0.0562	0.0562	0.0562	0.0562	1.4965	1.4965	1.4965	1.4965	0.0562	0.6525	0.6525	0.6525	0.6525	0.6525	0.6525
0.0562	0.0562	2.1858	2.1858	2.1858	2.1858	2.1858	0.0562	0.0562	1.4965	0.0562	0.0562	0.6525	0.6525	0.6525	0.6525	0.6525	0.6525
2.1858	2.1858	2.1858	2.1858	2.1858	2.1858	2.1858	2.1858	2.1858	0.0562	0.0562	0.6525	0.6525	0.6525	0.6525	0.6525	0.6525	0.6525
2.1858	2.1858	2.1858	2.1858	2.1858	2.1858	2.1858	2.1858	2.1858	2.1858	0.0562	0.6525	0.6525	0.6525	0.6525	0.6525	0.6525	0.6525
2.1858	2.1858	2.1858	2.1858	2.1858	2.1858	2.1858	2.1858	2.1858	2.1858	2.1858	0.0562	0.6525	0.6525	0.6525	0.6525	0.6525	0.6525
2.1858	2.1858	2.1858	2.1858	2.1858	2.1858	2.1858	2.1858	2.1858	2.1858	2.1858	0.0562	0.6525	0.6525	0.6525	0.6525	0.6525	0.6525
2.1858	2.1858	2.1858	2.1858	2.1858	2.1858	2.1858	2.1858	2.1858	2.1858	2.1858	0.0562	0.6525	0.6525	0.6525	0.6525	0.6525	0.6525
2.1858	2.1858	2.1858	2.1858	2.1858	2.1858	2.1858	2.1858	2.1858	2.1858	2.1858	0.0562	0.6525	0.6525	0.6525	0.6525	0.6525	0.6525
2.1858	2.1858	2.1858	2.1858	2.1858	2.1858	2.1858	2.1858	2.1858	2.1858	2.1858	0.0562	0.6525	0.6525	0.6525	0.6525	0.6525	0.6525
2.1858	2.1858	2.1858	2.1858	2.1858	2.1858	2.1858	2.1858	2.1858	2.1858	2.1858	0.0562	0.6525	0.6525	0.6525	0.6525	0.6525	0.6525
2.1858	2.1858	2.1858	2.1858	2.1858	2.1858	2.1858	2.1858	2.1858	2.1858	2.1858	0.0562	0.6525	0.6525	0.6525	0.6525	0.6525	0.6525
2.1858	2.1858	2.1858	2.1858	2.1858	2.1858	2.1858	2.1858	2.1858	2.1858	2.1858	2.1858	0.0562	0.6525	0.6525	0.6525	0.6525	0.6525
0.0562	2.1858	2.1858	2.1858	2.1858	2.1858	2.1858	2.1858	2.1858	2.1858	2.1858	2.1858	0.0562	0.6525	0.6525	0.6525	0.6525	0.6525
2.0649	0.0562	2.1858	2.1858	2.1858	2.1858	2.1858	2.1858	2.1858	2.1858	2.1858	2.1858	0.0562	0.6525	0.6525	0.6525	0.6525	0.6525
2.0649	2.0649	0.0562	2.1858	2.1858	2.1858	2.1858	2.1858	2.1858	2.1858	2.1858	2.1858	0.0562	0.6525	0.6525	0.6525	0.6525	0.6525
2.0649	2.0649	0.0562	2.1858	2.1858	2.1858	2.1858	2.1858	2.1858	2.1858	2.1858	2.1858	0.0562	0.6525	0.6525	0.6525	0.6525	0.6525
2.0649	2.0649	2.0649	0.0562	2.1858	2.1858	2.1858	2.1858	0.0562	0.0562	0.0562	0.0562	0.0562	0.0562	0.6525	0.6525	0.6525	0.6525
2.0649	2.0649	2.0649	2.0649	0.0562	0.0562	0.0562	0.0562	0.5842	0.5842	0.5842	0.5842	0.5842	0.0562	0.0562	0.6525	0.6525	0.6525
2.0649	2.0649	2.0649	2.0649	2.0649	0.0562	0.5842	0.5842	0.5842	0.5842	0.5842	0.5842	0.5842	0.5842	0.5842	0.0562	0.0562	0.6525
2.0649	2.0649	2.0649	2.0649	2.0649	0.0562	0.5842	0.5842	0.5842	0.5842	0.5842	0.5842	0.5842	0.5842	0.5842	0.5842	0.0562	0.6525
2.0649	2.0649	2.0649	2.0649	2.0649	0.0562	0.5842	0.5842	0.5842	0.5842	0.5842	0.5842	0.5842	0.5842	0.5842	0.5842	0.5842	0.0562
2.0649	2.0649	2.0649	2.0649	2.0649	0.0562	0.5842	0.5842	0.5842	0.5842	0.5842	0.5842	0.5842	0.5842	0.5842	0.5842	0.5842	0.5842
2.0649	2.0649	2.0649	2.0649	2.0649	0.0562	0.5842	0.5842	0.5842	0.5842	0.5842	0.5842	0.5842	0.5842	0.5842	0.5842	0.5842	0.5842
2.0649	2.0649	2.0649	2.0649	2.0649	0.0562	0.5842	0.5842	0.5842	0.5842	0.5842	0.5842	0.5842	0.5842	0.5842	0.5842	0.5842	0.5842
2.0649	2.0649	2.0649	2.0649	2.0649	0.0562	0.5842	0.5842	0.5842	0.5842	0.5842	0.5842	0.5842	0.5842	0.5842	0.5842	0.5842	0.0562
2.0649	2.0649	2.0649	2.0649	2.0649	0.0562	0.0562	0.5842	0.5842	0.5842	0.5842	0.5842	0.5842	0.5842	0.5842	0.5842	0.5842	0.0562
2.0649	2.0649	2.0649	2.0649	0.0562	2.4325	2.4325	0.0562	0.5842	0.5842	0.5842	0.5842	0.5842	0.5842	0.5842	0.5842	0.0562	2.4281
2.0649	2.0649	2.0649	0.0562	2.4325	2.4325	2.4325	2.4325	0.0562	0.0562	0.0562	0.5842	0.5842	0.5842	0.5842	0.5842	0.0562	2.4281
2.0649	2.0649	0.0562	2.4325	2.4325	2.4325	2.4325	2.4325	2.4325	2.4325	0.0562	0.0562	0.0562	0.0562	0.0562	0.0562	2.4281	2.4281
2.0649	0.0562	2.4325	2.4325	2.4325	2.4325	2.4325	2.4325	2.4325	2.4325	2.4325	2.4325	2.4325	2.4325	2.4325	0.0562	2.4281	2.4281
0.0562	2.4325	2.4325	2.4325	2.4325	2.4325	2.4325	2.4325	2.4325	2.4325	2.4325	2.4325	2.4325	2.4325	2.4325	2.4325	0.0562	2.4281
2.4325	2.4325	2.4325	2.4325	2.4325	2.4325	2.4325	2.4325	2.4325	2.4325	2.4325	2.4325	2.4325	2.4325	2.4325	2.4325	0.0562	2.4281
2.4325	2.4325	2.4325	2.4325	2.4325	2.4325	2.4325	2.4325	2.4325	2.4325	2.4325	2.4325	2.4325	2.4325	2.4325	2.4325	2.4325	0.0562
2.4325	2.4325	2.4325	2.4325	2.4325	2.4325	2.4325	2.4325	2.4325	2.4325	2.4325	2.4325	2.4325	2.4325	2.4325	2.4325	2.4325	0.0562
2.4325	2.4325	2.4325	2.4325	2.4325	2.4325	2.4325	2.4325	2.4325	2.4325	2.4325	2.4325	2.4325	2.4325	2.4325	2.4325	2.4325	0.0562
2.4325	2.4325	2.4325	2.4325	2.4325	2.4325	2.4325	2.4325	2.4325	2.4325	2.4325	2.4325	2.4325	2.4325	2.4325	2.4325	0.0562	2.4281
2.4325	2.4325	2.4325	2.4325	2.4325	2.4325	2.4325	2.4325	2.4325	2.4325	2.4325	2.4325	2.4325	2.4325	2.4325	2.4325	0.0562	2.4281
2.4325	2.4325	2.4325	2.4325	2.4325	2.4325	2.4325	2.4325	2.4325	2.4325	2.4325	2.4325	2.4325	2.4325	2.4325	2.4325	0.0562	2.4281
2.4325	2.4325	2.4325	2.4325	2.4325	2.4325	2.4325	2.4325	2.4325	2.4325	2.4325	2.4325	2.4325	2.4325	2.4325	2.4325	0.0562	2.4281
2.4325	2.4325	2.4325	2.4325	2.4325	2.4325	2.4325	2.4325	2.4325	2.4325	2.4325	2.4325	2.4325	2.4325	2.4325	2.4325	0.0562	2.4281
2.4325	2.4325	2.4325	2.4325	2.4325	2.4325	2.4325	2.4325	2.4325	2.4325	2.4325	2.4325	2.4325	2.4325	2.4325	2.4325	0.0562	2.4281
2.4325	2.4325	2.4325	2.4325	2.4325	2.4325	2.4325	2.4325	2.4325	2.4325	2.4325	2.4325	2.4325	2.4325	2.4325	2.4325	0.0562	2.4281
2.4325	2.4325	2.4325	2.4325	2.4325	2.4325	2.4325	2.4325	2.4325	2.4325	2.4325	2.4325	2.4325	2.4325	2.4325	2.4325	0.0562	2.4281
2.4325	2.4325	2.4325	2.4325	2.4325	2.4325	2.4325	2.4325	2.4325	2.4325	2.4325	2.4325	2.4325	2.4325	2.4325	2.4325	0.0562	2.4281
0.0562	2.4325	2.4325	2.4325	2.4325	2.4325	2.4325	2.4325	2.4325	2.4325	2.4325	2.4325	2.4325	2.4325	2.4325	2.4325	0.0562	2.4281
2.4047	0.0562	2.4325	2.4325	2.4325	2.4325	2.4325	2.4325	2.4325	2.4325	2.4325	2.4325	2.4325	2.4325	2.4325	0.0562	2.4281	2.4281
Columns 5	5 through 56
0.6238	0.6238
0.6238	0.6238
0.6238	0.6238
0.6238	0.6238
0.6238	0.6238
0.0562	0.0562
0.6525	0.6525
0.6525	0.6525
0.6525	0.6525
0.6525	0.6525
0.6525	0.6525
0.6525	0.6525
0.6525	0.6525
0.6525	0.6525
0.6525	0.6525
0.6525	0.6525
0.6525	0.6525
0.6525	0.6525
0.6525	0.6525
0.6525	0.6525
0.6525	0.6525
0.6525	0.6525
0.6525	0.6525
0.6525	0.6525
0.6525	0.6525
0.6525	0.6525
0.6525	0.6525
0.6525	0.6525
0.6525	0.6525
0.6525	0.6525
0.6525	0.6525
0.0562	0.0562
0.0562	2.4281
0.0562	2.4281
0.0562	2.4281
2.4281	2.4281
2.4281	2.4281
2.4281	2.4281
2.4281	2.4281
2.4281	2.4281
2.4281	2.4281
2.4281	2.4281
2.4281	2.4281
2.4281	2.4281
2.4281	2.4281
2.4281	2.4281
2.4281	2.4281
2.4281	2.4281
2.4281	2.4281
2.4281	2.4281
2.4281	2.4281
2.4281	2.4281
2.4281	2.4281
2.4281	2.4281
2.4281	2.4281
2.4281	2.4281
2.4281	2.4281
val(:,:,2)	=
Columns 1	through 18
2.0887	2.0887	2.0887	2.0887	2.0887	2.0887	2.0887	2.0887	2.0887	2.0887	2.0887	2.0887	2.0887	0.0562	3.8083	3.8083	3.8083	3.8083
2.0887	2.0887	2.0887	2.0887	2.0887	2.0887	2.0887	2.0887	2.0887	2.0887	2.0887	2.0887	2.0887	0.0562	3.8083	3.8083	3.8083	3.8083
2.0887	2.0887	2.0887	2.0887	2.0887	2.0887	2.0887	2.0887	2.0887	2.0887	2.0887	2.0887	2.0887	2.0887	0.0562	3.8083	3.8083	3.8083
2.0887	2.0887	2.0887	2.0887	2.0887	2.0887	2.0887	2.0887	2.0887	2.0887	2.0887	2.0887	2.0887	2.0887	0.0562	3.8083	3.8083	3.8083
2.0887	2.0887	2.0887	2.0887	2.0887	2.0887	2.0887	2.0887	2.0887	2.0887	2.0887	2.0887	2.0887	2.0887	2.0887	0.0562	0.0562	0.0562
2.0887	2.0887	2.0887	2.0887	2.0887	2.0887	2.0887	2.0887	2.0887	2.0887	2.0887	2.0887	2.0887	2.0887	2.0887	0.0562	2.217	2.217
2.0887	2.0887	2.0887	2.0887	2.0887	2.0887	2.0887	2.0887	2.0887	2.0887	2.0887	2.0887	2.0887	2.0887	0.0562	2.217	2.217	2.217
2.0887	2.0887	2.0887	2.0887	2.0887	2.0887	2.0887	2.0887	2.0887	2.0887	2.0887	2.0887	2.0887	2.0887	0.0562	2.217	2.217	2.217
2.0887	2.0887	2.0887	2.0887	2.0887	2.0887	2.0887	2.0887	2.0887	2.0887	2.0887	2.0887	2.0887	0.0562	2.217	2.217	2.217	2.217
2.0887	2.0887	2.0887	2.0887	2.0887	2.0887	2.0887	2.0887	2.0887	2.0887	2.0887	2.0887	2.0887	0.0562	2.217	2.217	2.217	2.217
2.0887	2.0887	2.0887	2.0887	2.0887	2.0887	2.0887	2.0887	2.0887	2.0887	2.0887	2.0887	2.0887	0.0562	2.217	2.217	2.217	2.217
2.0887	2.0887	2.0887	2.0887	2.0887	2.0887	2.0887	2.0887	2.0887	2.0887	2.0887	2.0887	0.0562	2.217	2.217	2.217	2.217	2.217
2.0887	2.0887	2.0887	2.0887	2.0887	2.0887	2.0887	2.0887	2.0887	2.0887	2.0887	2.0887	0.0562	2.217	2.217	2.217	2.217	2.217
2.0887	2.0887	2.0887	2.0887	2.0887	2.0887	2.0887	2.0887	2.0887	2.0887	2.0887	2.0887	0.0562	2.217	2.217	2.217	2.217	2.217
2.0887	2.0887	2.0887	2.0887	2.0887	2.0887	2.0887	2.0887	2.0887	2.0887	0.0562	0.0562	0.6478	0.0562	2.217	2.217	2.217	2.217
0.0562	0.0562	0.0562	2.0887	2.0887	2.0887	2.0887	2.0887	0.0562	0.0562	0.6478	0.6478	0.6478	0.6478	0.0562	2.217	2.217	2.217
0.5558	0.5558	0.5558	0.0562	0.0562	0.0562	0.0562	0.0562	0.6478	0.6478	0.6478	0.6478	0.6478	0.6478	0.6478	0.0562	2.217	2.217
0.5558	0.5558	0.5558	0.5558	0.5558	0.5558	0.0562	0.6478	0.6478	0.6478	0.6478	0.6478	0.6478	0.6478	0.6478	0.6478	0.0562	0.0562
0.5558	0.5558	0.5558	0.5558	0.5558	0.0562	0.6478	0.6478	0.6478	0.6478	0.6478	0.6478	0.6478	0.6478	0.6478	0.6478	0.6478	0.6478
0.5558	0.5558	0.5558	0.5558	0.5558	0.0562	0.6478	0.6478	0.6478	0.6478	0.6478	0.6478	0.6478	0.6478	0.6478	0.6478	0.6478	0.6478
0.5558	0.5558	0.5558	0.5558	0.5558	0.0562	0.6478	0.6478	0.6478	0.6478	0.6478	0.6478	0.6478	0.6478	0.6478	0.6478	0.6478	0.6478
0.5558	0.5558	0.5558	0.5558	0.0562	0.6478	0.6478	0.6478	0.6478	0.6478	0.6478	0.6478	0.6478	0.6478	0.6478	0.6478	0.6478	0.6478
0.5558	0.5558	0.5558	0.5558	0.0562	0.6478	0.6478	0.6478	0.6478	0.6478	0.6478	0.6478	0.6478	0.6478	0.6478	0.6478	0.6478	0.6478
0.5558	0.5558	0.5558	0.0562	0.6478	0.6478	0.6478	0.6478	0.6478	0.6478	0.6478	0.6478	0.6478	0.6478	0.6478	0.6478	0.6478	0.6478
0.5558	0.5558	0.0562	0.6478	0.6478	0.6478	0.6478	0.6478	0.6478	0.6478	0.6478	0.6478	0.6478	0.6478	0.6478	0.6478	0.6478	0.6478
0.5558	0.0562	0.6478	0.6478	0.6478	0.6478	0.6478	0.6478	0.6478	0.6478	0.6478	0.6478	0.6478	0.6478	0.6478	0.6478	0.6478	0.6478
0.5558	0.0562	0.6478	0.6478	0.6478	0.6478	0.6478	0.6478	0.6478	0.6478	0.6478	0.6478	0.6478	0.6478	0.6478	0.6478	0.6478	0.6478
0.0562	0.6478	0.6478	0.6478	0.6478	0.6478	0.6478	0.6478	0.6478	0.6478	0.6478	0.6478	0.6478	0.6478	0.6478	0.6478	0.6478	0.6478
0.0562	0.6478	0.6478	0.6478	0.6478	0.6478	0.6478	0.6478	0.6478	0.6478	0.6478	0.6478	0.6478	0.6478	0.6478	0.6478	0.6478	0.6478
0.0562	0.6478	0.6478	0.6478	0.6478	0.6478	0.6478	0.6478	0.6478	0.6478	0.6478	0.6478	0.6478	0.6478	0.6478	0.6478	0.6478	0.6478
0.0562	0.6478	0.6478	0.6478	0.6478	0.6478	0.6478	0.6478	0.6478	0.6478	0.6478	0.6478	0.6478	0.6478	0.6478	0.6478	0.6478	0.6478
1.6323	0.0562	0.6478	0.6478	0.6478	0.6478	0.6478	0.6478	0.6478	0.6478	0.6478	0.6478	0.6478	0.6478	0.6478	0.6478	0.6478	0.6478
1.6323	0.0562	0.6478	0.6478	0.6478	0.6478	0.6478	0.6478	0.6478	0.6478	0.6478	0.6478	0.6478	0.6478	0.6478	0.6478	0.6478	0.6478
1.6323	1.6323	0.0562	0.0562	0.0562	0.0562	0.6478	0.6478	0.6478	0.6478	0.6478	0.6478	0.6478	0.6478	0.6478	0.6478	0.0562	0.0562
1.6323	1.6323	1.6323	1.6323	1.6323	0.0562	0.0562	0.6478	0.6478	0.6478	0.6478	0.6478	0.0562	0.0562	0.0562	0.0562	2.1311	2.1311
1.6323	1.6323	1.6323	1.6323	1.6323	1.6323	1.6323	0.0562	0.0562	0.0562	0.0562	0.0562	2.1311	2.1311	2.1311	2.1311	2.1311	2.1311
1.6323	1.6323	1.6323	1.6323	1.6323	1.6323	1.6323	1.6323	0.0562	2.1311	2.1311	2.1311	2.1311	2.1311	2.1311	2.1311	2.1311	2.1311
1.6323	1.6323	1.6323	1.6323	1.6323	1.6323	1.6323	1.6323	0.0562	2.1311	2.1311	2.1311	2.1311	2.1311	2.1311	2.1311	2.1311	2.1311
1.6323	1.6323	1.6323	1.6323	1.6323	1.6323	1.6323	1.6323	0.0562	2.1311	2.1311	2.1311	2.1311	2.1311	2.1311	2.1311	2.1311	2.1311
1.6323	0.0562	0.0562	0.0562	0.0562	0.0562	0.0562	0.0562	2.1311	2.1311	2.1311	2.1311	2.1311	2.1311	2.1311	2.1311	2.1311	2.1311
0.0562	3.974	3.974	3.974	3.974	3.974	3.974	0.0562	2.1311	2.1311	2.1311	2.1311	2.1311	2.1311	2.1311	2.1311	2.1311	2.1311
3.974	3.974	3.974	3.974	3.974	3.974	3.974	3.974	0.0562	2.1311	2.1311	2.1311	2.1311	2.1311	2.1311	2.1311	2.1311	2.1311
3.974	3.974	3.974	3.974	3.974	3.974	3.974	3.974	0.0562	2.1311	2.1311	2.1311	2.1311	2.1311	2.1311	2.1311	2.1311	2.1311
3.974	3.974	3.974	3.974	3.974	3.974	3.974	3.974	0.0562	2.1311	2.1311	2.1311	2.1311	2.1311	2.1311	2.1311	2.1311	2.1311
3.974	3.974	3.974	3.974	3.974	3.974	3.974	3.974	3.974	0.0562	2.1311	2.1311	2.1311	2.1311	2.1311	2.1311	2.1311	2.1311
3.974	3.974	3.974	3.974	3.974	3.974	3.974	3.974	3.974	0.0562	2.1311	2.1311	2.1311	2.1311	2.1311	2.1311	2.1311	2.1311
3.974	3.974	3.974	3.974	3.974	3.974	3.974	3.974	3.974	0.0562	2.1311	2.1311	2.1311	2.1311	2.1311	2.1311	2.1311	2.1311
3.974	3.974	3.974	3.974	3.974	3.974	3.974	3.974	3.974	3.974	0.0562	2.1311	2.1311	2.1311	2.1311	2.1311	2.1311	2.1311
3.974	3.974	3.974	3.974	3.974	3.974	3.974	3.974	3.974	3.974	3.974	0.0562	2.1311	2.1311	2.1311	2.1311	2.1311	2.1311
3.974	3.974	3.974	3.974	3.974	3.974	3.974	3.974	3.974	3.974	3.974	0.0562	2.1311	2.1311	2.1311	2.1311	2.1311	2.1311
3.974	3.974	3.974	3.974	3.974	3.974	3.974	3.974	3.974	3.974	3.974	3.974	0.0562	2.1311	2.1311	2.1311	2.1311	2.1311
3.974	3.974	3.974	3.974	3.974	3.974	3.974	3.974	3.974	3.974	3.974	3.974	0.0562	2.1311	2.1311	2.1311	2.1311	2.1311
3.974	3.974	3.974	3.974	3.974	3.974	3.974	3.974	3.974	3.974	3.974	3.974	3.974	0.0562	2.1311	2.1311	2.1311	2.1311
3.974	3.974	3.974	3.974	3.974	3.974	3.974	3.974	3.974	3.974	3.974	3.974	3.974	0.0562	2.1311	2.1311	2.1311	2.1311
3.974	3.974	3.974	3.974	3.974	3.974	3.974	3.974	3.974	3.974	3.974	3.974	3.974	3.974	0.0562	0.0562	2.1311	2.1311
3.974	3.974	3.974	3.974	3.974	3.974	3.974	3.974	3.974	3.974	3.974	3.974	3.974	0.0562	0.7191	0.7191	0.0562	0.0562
3.974	3.974	3.974	3.974	3.974	3.974	3.974	3.974	3.974	3.974	3.974	3.974	3.974	0.0562	0.7191	0.7191	0.7191	0.7191
Columns 1	9 through 36
3.8083	3.8083	3.8083	3.8083	3.8083	0.0562	6.0241	6.0241	6.0241	6.0241	6.0241	6.0241	6.0241	6.0241	6.0241	6.0241	6.0241	6.0241
3.8083	3.8083	3.8083	3.8083	3.8083	0.0562	6.0241	6.0241	6.0241	6.0241	6.0241	6.0241	6.0241	6.0241	6.0241	6.0241	6.0241	6.0241
3.8083	3.8083	3.8083	3.8083	0.0562	6.0241	6.0241	6.0241	6.0241	6.0241	6.0241	6.0241	6.0241	6.0241	6.0241	6.0241	6.0241	6.0241
3.8083	3.8083	3.8083	0.0562	6.0241	6.0241	6.0241	6.0241	6.0241	6.0241	6.0241	6.0241	6.0241	6.0241	6.0241	6.0241	6.0241	6.0241
0.0562	0.0562	0.0562	6.0241	6.0241	6.0241	6.0241	6.0241	6.0241	6.0241	6.0241	6.0241	6.0241	6.0241	6.0241	6.0241	6.0241	6.0241
2.217	2.217	0.0562	6.0241	6.0241	6.0241	6.0241	6.0241	6.0241	6.0241	6.0241	6.0241	6.0241	6.0241	6.0241	6.0241	6.0241	6.0241
2.217	2.217	2.217	0.0562	6.0241	6.0241	6.0241	6.0241	6.0241	6.0241	6.0241	6.0241	6.0241	6.0241	6.0241	6.0241	6.0241	6.0241
2.217	2.217	2.217	2.217	0.0562	6.0241	6.0241	6.0241	6.0241	6.0241	6.0241	6.0241	6.0241	6.0241	6.0241	6.0241	6.0241	6.0241
2.217	2.217	2.217	2.217	2.217	0.0562	6.0241	6.0241	6.0241	6.0241	6.0241	6.0241	6.0241	6.0241	6.0241	6.0241	6.0241	6.0241
2.217	2.217	2.217	2.217	2.217	2.217	0.0562	6.0241	6.0241	6.0241	6.0241	6.0241	6.0241	6.0241	6.0241	6.0241	6.0241	6.0241
2.217	2.217	2.217	2.217	2.217	2.217	0.0562	6.0241	6.0241	6.0241	6.0241	6.0241	6.0241	6.0241	6.0241	6.0241	6.0241	6.0241
2.217	2.217	2.217	2.217	2.217	2.217	0.0562	6.0241	6.0241	6.0241	6.0241	6.0241	6.0241	6.0241	6.0241	6.0241	6.0241	6.0241
2.217	2.217	2.217	2.217	2.217	0.0562	6.0241	6.0241	6.0241	6.0241	6.0241	6.0241	6.0241	6.0241	6.0241	6.0241	0.0562	0.0562
2.217	2.217	2.217	2.217	2.217	0.0562	6.0241	6.0241	6.0241	6.0241	6.0241	6.0241	6.0241	6.0241	6.0241	6.0241	0.0562	2.1858
2.217	2.217	2.217	2.217	2.217	0.0562	6.0241	6.0241	6.0241	6.0241	6.0241	6.0241	6.0241	6.0241	6.0241	6.0241	0.0562	2.1858
2.217	2.217	2.217	2.217	2.217	0.0562	6.0241	6.0241	6.0241	6.0241	6.0241	6.0241	6.0241	6.0241	6.0241	6.0241	0.0562	2.1858
2.217	2.217	2.217	2.217	0.0562	6.0241	6.0241	6.0241	6.0241	6.0241	6.0241	6.0241	6.0241	6.0241	6.0241	0.0562	2.1858	2.1858
0.0562	0.0562	0.0562	0.0562	0.0562	0.0562	0.0562	6.0241	6.0241	6.0241	6.0241	6.0241	6.0241	6.0241	6.0241	0.0562	2.1858	2.1858
0.6478	0.6478	0.6478	0.6478	0.6478	0.6478	0.0562	6.0241	6.0241	6.0241	6.0241	6.0241	6.0241	6.0241	6.0241	0.0562	2.1858	2.1858
0.6478	0.6478	0.6478	0.6478	0.6478	0.6478	0.6478	0.0562	0.0562	0.0562	0.0562	0.0562	0.0562	0.0562	0.0562	0.0562	2.1858	2.1858
0.6478	0.6478	0.6478	0.6478	0.6478	0.6478	0.6478	0.6478	0.0562	2.0649	2.0649	2.0649	2.0649	2.0649	2.0649	0.0562	2.1858	2.1858
0.6478	0.6478	0.6478	0.6478	0.6478	0.6478	0.6478	0.0562	2.0649	2.0649	2.0649	2.0649	2.0649	2.0649	2.0649	2.0649	0.0562	2.1858
0.6478	0.6478	0.6478	0.6478	0.6478	0.6478	0.6478	0.0562	2.0649	2.0649	2.0649	2.0649	2.0649	2.0649	2.0649	2.0649	2.0649	0.0562
0.6478	0.6478	0.6478	0.6478	0.6478	0.6478	0.0562	2.0649	2.0649	2.0649	2.0649	2.0649	2.0649	2.0649	2.0649	2.0649	2.0649	2.0649
0.6478	0.6478	0.6478	0.6478	0.6478	0.6478	0.0562	2.0649	2.0649	2.0649	2.0649	2.0649	2.0649	2.0649	2.0649	2.0649	2.0649	2.0649
0.6478	0.6478	0.6478	0.6478	0.6478	0.0562	2.0649	2.0649	2.0649	2.0649	2.0649	2.0649	2.0649	2.0649	2.0649	2.0649	2.0649	2.0649
0.6478	0.6478	0.6478	0.6478	0.6478	0.0562	2.0649	2.0649	2.0649	2.0649	2.0649	2.0649	2.0649	2.0649	2.0649	2.0649	2.0649	2.0649
0.6478	0.6478	0.6478	0.6478	0.0562	2.0649	2.0649	2.0649	2.0649	2.0649	2.0649	2.0649	2.0649	2.0649	2.0649	2.0649	2.0649	2.0649
0.6478	0.6478	0.6478	0.6478	0.0562	2.0649	2.0649	2.0649	2.0649	2.0649	2.0649	2.0649	2.0649	2.0649	2.0649	2.0649	2.0649	2.0649
0.6478	0.6478	0.6478	0.6478	0.0562	2.0649	2.0649	2.0649	2.0649	2.0649	2.0649	2.0649	2.0649	2.0649	2.0649	2.0649	2.0649	2.0649
0.6478	0.6478	0.6478	0.0562	2.0649	2.0649	2.0649	2.0649	2.0649	2.0649	2.0649	2.0649	2.0649	2.0649	2.0649	2.0649	2.0649	2.0649
0.6478	0.6478	0.6478	0.0562	2.0649	2.0649	2.0649	2.0649	2.0649	2.0649	2.0649	2.0649	2.0649	2.0649	2.0649	2.0649	2.0649	2.0649
0.6478	0.6478	0.0562	2.0649	2.0649	2.0649	2.0649	2.0649	2.0649	2.0649	2.0649	2.0649	2.0649	2.0649	2.0649	2.0649	2.0649	2.0649
0.0562	0.0562	2.0649	2.0649	2.0649	2.0649	2.0649	2.0649	2.0649	2.0649	2.0649	2.0649	2.0649	2.0649	2.0649	2.0649	2.0649	2.0649
2.1311	0.0562	2.0649	2.0649	2.0649	2.0649	2.0649	2.0649	2.0649	2.0649	2.0649	2.0649	2.0649	2.0649	2.0649	2.0649	2.0649	2.0649
2.1311	2.1311	0.0562	2.0649	2.0649	2.0649	2.0649	2.0649	2.0649	2.0649	2.0649	2.0649	2.0649	2.0649	2.0649	2.0649	2.0649	2.0649
2.1311	2.1311	2.1311	0.0562	2.0649	2.0649	2.0649	2.0649	2.0649	2.0649	2.0649	2.0649	2.0649	2.0649	2.0649	2.0649	2.0649	2.0649
2.1311	2.1311	2.1311	2.1311	0.0562	2.0649	2.0649	2.0649	2.0649	2.0649	2.0649	2.0649	2.0649	2.0649	2.0649	2.0649	2.0649	2.0649
2.1311	2.1311	2.1311	2.1311	2.1311	0.0562	0.0562	2.0649	2.0649	2.0649	2.0649	2.0649	2.0649	2.0649	2.0649	2.0649	2.0649	2.0649
2.1311	2.1311	2.1311	2.1311	2.1311	2.1311	2.1311	0.0562	2.0649	2.0649	2.0649	2.0649	2.0649	2.0649	2.0649	2.0649	2.0649	2.0649
2.1311	2.1311	2.1311	2.1311	2.1311	2.1311	2.1311	2.1311	0.0562	2.0649	2.0649	2.0649	2.0649	2.0649	2.0649	2.0649	2.0649	2.0649
2.1311	2.1311	2.1311	2.1311	2.1311	2.1311	2.1311	2.1311	2.1311	0.0562	0.0562	2.0649	2.0649	2.0649	2.0649	2.0649	2.0649	2.0649
2.1311	2.1311	2.1311	2.1311	2.1311	2.1311	2.1311	2.1311	2.1311	2.1311	2.1311	0.0562	0.0562	2.0649	2.0649	2.0649	0.0562	0.0562
2.1311	2.1311	2.1311	2.1311	2.1311	2.1311	2.1311	2.1311	2.1311	2.1311	2.1311	2.1311	0.0562	0.0562	0.0562	0.0562	2.4325	2.4325
2.1311	2.1311	2.1311	2.1311	2.1311	2.1311	2.1311	2.1311	2.1311	2.1311	2.1311	2.1311	2.1311	0.0562	2.4325	2.4325	2.4325	2.4325
2.1311	2.1311	2.1311	2.1311	2.1311	2.1311	2.1311	2.1311	2.1311	2.1311	2.1311	2.1311	2.1311	0.0562	2.4325	2.4325	2.4325	2.4325
2.1311	2.1311	2.1311	2.1311	2.1311	2.1311	2.1311	2.1311	2.1311	2.1311	2.1311	2.1311	2.1311	0.0562	2.4325	2.4325	2.4325	2.4325
2.1311	2.1311	2.1311	2.1311	2.1311	2.1311	2.1311	2.1311	2.1311	2.1311	2.1311	2.1311	2.1311	0.0562	2.4325	2.4325	2.4325	2.4325
2.1311	2.1311	2.1311	2.1311	2.1311	2.1311	2.1311	2.1311	2.1311	2.1311	2.1311	2.1311	2.1311	0.0562	2.4325	2.4325	2.4325	2.4325
2.1311	2.1311	2.1311	2.1311	2.1311	2.1311	2.1311	2.1311	2.1311	2.1311	2.1311	2.1311	2.1311	0.0562	2.4325	2.4325	2.4325	2.4325
2.1311	2.1311	2.1311	2.1311	2.1311	2.1311	2.1311	2.1311	2.1311	2.1311	2.1311	2.1311	2.1311	0.0562	2.4325	2.4325	2.4325	2.4325
2.1311	2.1311	2.1311	2.1311	2.1311	2.1311	2.1311	2.1311	2.1311	2.1311	2.1311	2.1311	2.1311	0.0562	2.4325	2.4325	2.4325	2.4325
2.1311	2.1311	2.1311	2.1311	2.1311	2.1311	2.1311	2.1311	2.1311	2.1311	2.1311	2.1311	2.1311	0.0562	0.0562	0.0562	2.4325	2.4325
2.1311	2.1311	2.1311	2.1311	2.1311	2.1311	2.1311	2.1311	2.1311	2.1311	2.1311	0.0562	0.0562	2.4047	2.4047	2.4047	0.0562	2.4325
2.1311	2.1311	2.1311	2.1311	2.1311	2.1311	2.1311	2.1311	2.1311	0.0562	0.0562	2.4047	2.4047	2.4047	2.4047	2.4047	0.0562	0.0562
0.0562	0.0562	0.0562	0.0562	0.0562	0.0562	0.0562	0.0562	0.0562	2.4047	2.4047	2.4047	2.4047	2.4047	2.4047	2.4047	2.4047	2.4047
0.7191	0.7191	0.7191	0.7191	0.7191	0.7191	0.7191	0.0562	2.4047	2.4047	2.4047	2.4047	2.4047	2.4047	2.4047	2.4047	2.4047	2.4047
Columns 3	7 through 54
6.0241	0.0562	0.6076	0.6076	0.6076	0.6076	0.6076	0.6076	0.6076	0.6076	0.6076	0.0562	0.6238	0.6238	0.6238	0.6238	0.6238	0.6238
6.0241	6.0241	0.0562	0.6076	0.6076	0.6076	0.6076	0.6076	0.6076	0.6076	0.6076	0.0562	0.6238	0.6238	0.6238	0.6238	0.6238	0.6238
6.0241	6.0241	0.0562	0.6076	0.6076	0.6076	0.6076	0.6076	0.6076	0.0562	0.0562	1.4965	0.0562	0.0562	0.6238	0.6238	0.6238	0.6238
6.0241	6.0241	6.0241	0.0562	0.6076	0.6076	0.0562	0.0562	0.0562	1.4965	1.4965	1.4965	1.4965	1.4965	0.0562	0.0562	0.6238	0.6238
6.0241	6.0241	6.0241	6.0241	0.0562	0.0562	1.4965	1.4965	1.4965	1.4965	1.4965	1.4965	1.4965	1.4965	1.4965	1.4965	0.0562	0.6238
6.0241	6.0241	6.0241	6.0241	0.0562	1.4965	1.4965	1.4965	1.4965	1.4965	1.4965	1.4965	1.4965	1.4965	1.4965	1.4965	0.0562	0.6238
6.0241	6.0241	6.0241	6.0241	0.0562	1.4965	1.4965	1.4965	1.4965	1.4965	1.4965	1.4965	1.4965	1.4965	1.4965	1.4965	0.0562	0.6238
6.0241	6.0241	6.0241	6.0241	0.0562	1.4965	1.4965	1.4965	1.4965	1.4965	1.4965	1.4965	1.4965	1.4965	1.4965	1.4965	0.0562	0.0562
6.0241	6.0241	6.0241	6.0241	0.0562	1.4965	1.4965	1.4965	1.4965	1.4965	1.4965	1.4965	1.4965	1.4965	1.4965	1.4965	0.0562	0.6525
6.0241	6.0241	6.0241	6.0241	0.0562	1.4965	1.4965	1.4965	1.4965	1.4965	1.4965	1.4965	1.4965	1.4965	1.4965	1.4965	0.0562	0.6525
6.0241	6.0241	6.0241	6.0241	0.0562	1.4965	1.4965	1.4965	1.4965	1.4965	1.4965	1.4965	1.4965	1.4965	1.4965	1.4965	0.0562	0.6525
6.0241	6.0241	0.0562	0.0562	2.1858	0.0562	0.0562	0.0562	1.4965	1.4965	1.4965	1.4965	1.4965	1.4965	1.4965	0.0562	0.6525	0.6525
0.0562	0.0562	2.1858	2.1858	2.1858	2.1858	2.1858	2.1858	0.0562	0.0562	1.4965	1.4965	1.4965	1.4965	0.0562	0.0562	0.6525	0.6525
2.1858	2.1858	2.1858	2.1858	2.1858	2.1858	2.1858	2.1858	2.1858	2.1858	0.0562	0.0562	1.4965	1.4965	0.0562	0.6525	0.6525	0.6525
2.1858	2.1858	2.1858	2.1858	2.1858	2.1858	2.1858	2.1858	2.1858	2.1858	2.1858	2.1858	0.0562	1.4965	0.0562	0.6525	0.6525	0.6525
2.1858	2.1858	2.1858	2.1858	2.1858	2.1858	2.1858	2.1858	2.1858	2.1858	2.1858	2.1858	2.1858	0.0562	0.0562	0.6525	0.6525	0.6525
2.1858	2.1858	2.1858	2.1858	2.1858	2.1858	2.1858	2.1858	2.1858	2.1858	2.1858	2.1858	2.1858	2.1858	0.0562	0.6525	0.6525	0.6525
2.1858	2.1858	2.1858	2.1858	2.1858	2.1858	2.1858	2.1858	2.1858	2.1858	2.1858	2.1858	2.1858	2.1858	0.0562	0.6525	0.6525	0.6525
2.1858	2.1858	2.1858	2.1858	2.1858	2.1858	2.1858	2.1858	2.1858	2.1858	2.1858	2.1858	2.1858	2.1858	0.0562	0.6525	0.6525	0.6525
2.1858	2.1858	2.1858	2.1858	2.1858	2.1858	2.1858	2.1858	2.1858	2.1858	2.1858	2.1858	2.1858	2.1858	0.0562	0.6525	0.6525	0.6525
2.1858	2.1858	2.1858	2.1858	2.1858	2.1858	2.1858	2.1858	2.1858	2.1858	2.1858	2.1858	2.1858	2.1858	0.0562	0.6525	0.6525	0.6525
2.1858	2.1858	2.1858	2.1858	2.1858	2.1858	2.1858	2.1858	2.1858	2.1858	2.1858	2.1858	2.1858	2.1858	0.0562	0.6525	0.6525	0.6525
2.1858	2.1858	2.1858	2.1858	2.1858	2.1858	2.1858	2.1858	2.1858	2.1858	2.1858	2.1858	2.1858	2.1858	0.0562	0.6525	0.6525	0.6525
0.0562	2.1858	2.1858	2.1858	2.1858	2.1858	2.1858	2.1858	2.1858	2.1858	2.1858	2.1858	2.1858	2.1858	0.0562	0.6525	0.6525	0.6525
2.0649	0.0562	2.1858	2.1858	2.1858	2.1858	2.1858	2.1858	2.1858	2.1858	2.1858	2.1858	2.1858	2.1858	0.0562	0.6525	0.6525	0.6525
2.0649	0.0562	2.1858	2.1858	2.1858	2.1858	2.1858	2.1858	2.1858	2.1858	2.1858	2.1858	2.1858	2.1858	0.0562	0.6525	0.6525	0.6525
2.0649	2.0649	0.0562	2.1858	2.1858	2.1858	2.1858	2.1858	2.1858	2.1858	2.1858	2.1858	2.1858	2.1858	0.0562	0.6525	0.6525	0.6525
2.0649	2.0649	2.0649	0.0562	2.1858	2.1858	2.1858	2.1858	0.0562	0.0562	0.0562	0.0562	0.0562	0.0562	0.0562	0.6525	0.6525	0.6525
2.0649	2.0649	2.0649	2.0649	0.0562	2.1858	0.0562	0.0562	0.5842	0.5842	0.5842	0.5842	0.5842	0.5842	0.5842	0.0562	0.6525	0.6525
2.0649	2.0649	2.0649	2.0649	2.0649	0.0562	0.5842	0.5842	0.5842	0.5842	0.5842	0.5842	0.5842	0.5842	0.5842	0.5842	0.0562	0.6525
2.0649	2.0649	2.0649	2.0649	2.0649	0.0562	0.5842	0.5842	0.5842	0.5842	0.5842	0.5842	0.5842	0.5842	0.5842	0.5842	0.5842	0.0562
2.0649	2.0649	2.0649	2.0649	2.0649	0.0562	0.5842	0.5842	0.5842	0.5842	0.5842	0.5842	0.5842	0.5842	0.5842	0.5842	0.5842	0.5842
2.0649	2.0649	2.0649	2.0649	2.0649	0.0562	0.5842	0.5842	0.5842	0.5842	0.5842	0.5842	0.5842	0.5842	0.5842	0.5842	0.5842	0.5842
2.0649	2.0649	2.0649	2.0649	2.0649	0.0562	0.5842	0.5842	0.5842	0.5842	0.5842	0.5842	0.5842	0.5842	0.5842	0.5842	0.5842	0.5842
2.0649	2.0649	2.0649	2.0649	2.0649	0.0562	0.5842	0.5842	0.5842	0.5842	0.5842	0.5842	0.5842	0.5842	0.5842	0.5842	0.5842	0.5842
2.0649	2.0649	2.0649	2.0649	0.0562	0.0562	0.5842	0.5842	0.5842	0.5842	0.5842	0.5842	0.5842	0.5842	0.5842	0.5842	0.5842	0.5842
2.0649	2.0649	2.0649	0.0562	5.8194	5.8194	0.0562	0.5842	0.5842	0.5842	0.5842	0.5842	0.5842	0.5842	0.5842	0.5842	0.5842	0.0562
2.0649	2.0649	2.0649	0.0562	5.8194	5.8194	5.8194	0.0562	0.5842	0.5842	0.5842	0.5842	0.5842	0.5842	0.5842	0.5842	0.0562	0.0562
2.0649	2.0649	2.0649	0.0562	5.8194	5.8194	5.8194	5.8194	0.0562	0.0562	0.5842	0.5842	0.5842	0.5842	0.5842	0.5842	0.0562	2.4281
2.0649	2.0649	0.0562	5.8194	5.8194	5.8194	5.8194	5.8194	5.8194	5.8194	0.0562	0.0562	0.0562	0.0562	0.0562	0.0562	2.4281	2.4281
2.0649	0.0562	5.8194	5.8194	5.8194	5.8194	5.8194	5.8194	5.8194	5.8194	0.0562	2.4325	2.4325	2.4325	2.4325	0.0562	2.4281	2.4281
0.0562	0.0562	5.8194	5.8194	5.8194	5.8194	5.8194	5.8194	5.8194	0.0562	2.4325	2.4325	2.4325	2.4325	2.4325	2.4325	0.0562	2.4281
2.4325	2.4325	0.0562	0.0562	0.0562	0.0562	0.0562	0.0562	0.0562	2.4325	2.4325	2.4325	2.4325	2.4325	2.4325	2.4325	0.0562	2.4281
2.4325	2.4325	2.4325	2.4325	2.4325	2.4325	2.4325	2.4325	2.4325	2.4325	2.4325	2.4325	2.4325	2.4325	2.4325	2.4325	2.4325	0.0562
2.4325	2.4325	2.4325	2.4325	2.4325	2.4325	2.4325	2.4325	2.4325	2.4325	2.4325	2.4325	2.4325	2.4325	2.4325	2.4325	2.4325	0.0562
2.4325	2.4325	2.4325	2.4325	2.4325	2.4325	2.4325	2.4325	2.4325	2.4325	2.4325	2.4325	2.4325	2.4325	2.4325	2.4325	2.4325	0.0562
2.4325	2.4325	2.4325	2.4325	2.4325	2.4325	2.4325	2.4325	2.4325	2.4325	2.4325	2.4325	2.4325	2.4325	2.4325	2.4325	2.4325	0.0562
2.4325	2.4325	2.4325	2.4325	2.4325	2.4325	2.4325	2.4325	2.4325	2.4325	2.4325	2.4325	2.4325	2.4325	2.4325	2.4325	0.0562	2.4281
2.4325	2.4325	2.4325	2.4325	2.4325	2.4325	2.4325	2.4325	2.4325	2.4325	2.4325	2.4325	2.4325	2.4325	2.4325	2.4325	0.0562	2.4281
2.4325	2.4325	2.4325	2.4325	2.4325	2.4325	2.4325	2.4325	2.4325	2.4325	2.4325	2.4325	2.4325	2.4325	2.4325	2.4325	0.0562	2.4281
2.4325	2.4325	2.4325	2.4325	2.4325	2.4325	2.4325	2.4325	2.4325	2.4325	2.4325	2.4325	2.4325	2.4325	2.4325	2.4325	0.0562	2.4281
2.4325	2.4325	2.4325	2.4325	2.4325	2.4325	2.4325	2.4325	2.4325	2.4325	2.4325	2.4325	2.4325	2.4325	2.4325	2.4325	0.0562	2.4281
2.4325	2.4325	2.4325	2.4325	2.4325	2.4325	2.4325	2.4325	2.4325	2.4325	2.4325	2.4325	2.4325	2.4325	2.4325	2.4325	0.0562	2.4281
2.4325	2.4325	2.4325	2.4325	2.4325	2.4325	2.4325	2.4325	2.4325	2.4325	2.4325	2.4325	2.4325	2.4325	2.4325	2.4325	0.0562	2.4281
2.4325	2.4325	2.4325	2.4325	2.4325	2.4325	2.4325	2.4325	2.4325	2.4325	2.4325	2.4325	2.4325	2.4325	2.4325	2.4325	0.0562	2.4281
0.0562	0.0562	0.0562	0.0562	2.4325	2.4325	2.4325	2.4325	2.4325	2.4325	2.4325	2.4325	2.4325	2.4325	2.4325	2.4325	0.0562	2.4281
2.4047	2.4047	2.4047	2.4047	0.0562	2.4325	2.4325	2.4325	2.4325	2.4325	2.4325	2.4325	2.4325	2.4325	2.4325	2.4325	0.0562	2.4281
Columns 5	5 through 56
0.6238	0.6238
0.6238	0.6238
0.6238	0.6238
0.6238	0.6238
0.6238	0.6238
0.6238	0.6238
0.6238	0.6238
0.0562	0.0562
0.6525	0.6525
0.6525	0.6525
0.6525	0.6525
0.6525	0.6525
0.6525	0.6525
0.6525	0.6525
0.6525	0.6525
0.6525	0.6525
0.6525	0.6525
0.6525	0.6525
0.6525	0.6525
0.6525	0.6525
0.6525	0.6525
0.6525	0.6525
0.6525	0.6525
0.6525	0.6525
0.6525	0.6525
0.6525	0.6525
0.6525	0.6525
0.6525	0.6525
0.6525	0.6525
0.6525	0.6525
0.6525	0.6525
0.0562	0.0562
0.0562	2.4281
0.0562	2.4281
0.0562	2.4281
0.0562	2.4281
2.4281	2.4281
2.4281	2.4281
2.4281	2.4281
2.4281	2.4281
2.4281	2.4281
2.4281	2.4281
2.4281	2.4281
2.4281	2.4281
2.4281	2.4281
2.4281	2.4281
2.4281	2.4281
2.4281	2.4281
2.4281	2.4281
2.4281	2.4281
2.4281	2.4281
2.4281	2.4281
2.4281	2.4281
2.4281	2.4281
2.4281	2.4281
2.4281	2.4281
2.4281	2.4281
val(:,:,3)	=
Columns 1	through 18
2.0887	2.0887	2.0887	2.0887	2.0887	2.0887	2.0887	2.0887	2.0887	2.0887	2.0887	2.0887	0.0562	3.8083	3.8083	3.8083	3.8083	3.8083
2.0887	2.0887	2.0887	2.0887	2.0887	2.0887	2.0887	2.0887	2.0887	2.0887	2.0887	2.0887	2.0887	0.0562	3.8083	3.8083	3.8083	3.8083
2.0887	2.0887	2.0887	2.0887	2.0887	2.0887	2.0887	2.0887	2.0887	2.0887	2.0887	2.0887	2.0887	0.0562	3.8083	3.8083	3.8083	3.8083
2.0887	2.0887	2.0887	2.0887	2.0887	2.0887	2.0887	2.0887	2.0887	2.0887	2.0887	2.0887	2.0887	2.0887	0.0562	3.8083	3.8083	3.8083
2.0887	2.0887	2.0887	2.0887	2.0887	2.0887	2.0887	2.0887	2.0887	2.0887	2.0887	2.0887	2.0887	2.0887	0.0562	3.8083	3.8083	0.0562
2.0887	2.0887	2.0887	2.0887	2.0887	2.0887	2.0887	2.0887	2.0887	2.0887	2.0887	2.0887	2.0887	2.0887	2.0887	0.0562	0.0562	2.217
2.0887	2.0887	2.0887	2.0887	2.0887	2.0887	2.0887	2.0887	2.0887	2.0887	2.0887	2.0887	2.0887	2.0887	2.0887	0.0562	2.217	2.217
2.0887	2.0887	2.0887	2.0887	2.0887	2.0887	2.0887	2.0887	2.0887	2.0887	2.0887	2.0887	2.0887	2.0887	0.0562	2.217	2.217	2.217
2.0887	2.0887	2.0887	2.0887	2.0887	2.0887	2.0887	2.0887	2.0887	2.0887	2.0887	2.0887	2.0887	2.0887	0.0562	2.217	2.217	2.217
2.0887	2.0887	2.0887	2.0887	2.0887	2.0887	2.0887	2.0887	2.0887	2.0887	2.0887	2.0887	2.0887	0.0562	2.217	2.217	2.217	2.217
2.0887	2.0887	2.0887	2.0887	2.0887	2.0887	2.0887	2.0887	2.0887	2.0887	2.0887	2.0887	2.0887	0.0562	2.217	2.217	2.217	2.217
2.0887	2.0887	2.0887	2.0887	2.0887	2.0887	2.0887	2.0887	2.0887	2.0887	2.0887	2.0887	0.0562	2.217	2.217	2.217	2.217	2.217
2.0887	2.0887	2.0887	2.0887	2.0887	2.0887	2.0887	2.0887	2.0887	2.0887	2.0887	2.0887	0.0562	2.217	2.217	2.217	2.217	2.217
2.0887	2.0887	2.0887	2.0887	2.0887	2.0887	2.0887	2.0887	2.0887	2.0887	2.0887	0.0562	2.217	2.217	2.217	2.217	2.217	2.217
2.0887	2.0887	2.0887	2.0887	2.0887	2.0887	2.0887	2.0887	2.0887	2.0887	0.0562	0.0562	0.0562	2.217	2.217	2.217	2.217	2.217
0.0562	0.0562	0.0562	0.0562	2.0887	2.0887	2.0887	2.0887	0.0562	0.0562	0.6478	0.6478	0.6478	0.0562	2.217	2.217	2.217	2.217
0.5558	0.5558	0.5558	0.5558	0.0562	0.0562	0.0562	0.0562	0.0562	0.6478	0.6478	0.6478	0.6478	0.6478	0.0562	0.0562	2.217	2.217
0.5558	0.5558	0.5558	0.5558	0.5558	0.5558	0.5558	0.0562	0.6478	0.6478	0.6478	0.6478	0.6478	0.6478	0.6478	0.6478	0.0562	0.0562
0.5558	0.5558	0.5558	0.5558	0.5558	0.5558	0.5558	0.0562	0.6478	0.6478	0.6478	0.6478	0.6478	0.6478	0.6478	0.6478	0.6478	0.6478
0.5558	0.5558	0.5558	0.5558	0.5558	0.5558	0.0562	0.6478	0.6478	0.6478	0.6478	0.6478	0.6478	0.6478	0.6478	0.6478	0.6478	0.6478
0.5558	0.5558	0.5558	0.5558	0.5558	0.5558	0.0562	0.6478	0.6478	0.6478	0.6478	0.6478	0.6478	0.6478	0.6478	0.6478	0.6478	0.6478
0.5558	0.5558	0.5558	0.5558	0.5558	0.0562	0.6478	0.6478	0.6478	0.6478	0.6478	0.6478	0.6478	0.6478	0.6478	0.6478	0.6478	0.6478
0.5558	0.5558	0.5558	0.5558	0.5558	0.0562	0.6478	0.6478	0.6478	0.6478	0.6478	0.6478	0.6478	0.6478	0.6478	0.6478	0.6478	0.0562
0.5558	0.5558	0.5558	0.5558	0.0562	0.6478	0.6478	0.6478	0.6478	0.6478	0.6478	0.6478	0.6478	0.6478	0.6478	0.6478	0.0562	0.0562
0.5558	0.5558	0.5558	0.5558	0.0562	0.6478	0.6478	0.6478	0.6478	0.6478	0.6478	0.6478	0.6478	0.6478	0.6478	0.0562	0.0562	2.6146
0.5558	0.5558	0.5558	0.5558	0.0562	0.6478	0.6478	0.6478	0.6478	0.6478	0.6478	0.6478	0.6478	0.6478	0.6478	0.0562	2.6146	2.6146
0.5558	0.5558	0.5558	0.0562	0.6478	0.6478	0.6478	0.6478	0.6478	0.6478	0.6478	0.6478	0.6478	0.6478	0.6478	0.0562	2.6146	2.6146
0.5558	0.5558	0.0562	0.6478	0.6478	0.6478	0.6478	0.6478	0.6478	0.6478	0.6478	0.6478	0.6478	0.6478	0.6478	0.0562	2.6146	2.6146
0.0562	0.0562	0.6478	0.6478	0.6478	0.6478	0.6478	0.6478	0.6478	0.6478	0.6478	0.6478	0.6478	0.6478	0.6478	0.0562	2.6146	2.6146
1.6323	1.6323	0.0562	0.6478	0.6478	0.6478	0.6478	0.6478	0.6478	0.6478	0.6478	0.6478	0.6478	0.6478	0.6478	0.0562	2.6146	2.6146
1.6323	1.6323	1.6323	0.0562	0.6478	0.6478	0.6478	0.6478	0.6478	0.6478	0.6478	0.6478	0.6478	0.6478	0.6478	0.0562	2.6146	2.6146
1.6323	1.6323	1.6323	1.6323	0.0562	0.6478	0.6478	0.6478	0.6478	0.6478	0.6478	0.6478	0.6478	0.6478	0.6478	0.0562	2.6146	2.6146
1.6323	1.6323	1.6323	1.6323	1.6323	0.0562	0.6478	0.6478	0.6478	0.6478	0.6478	0.6478	0.6478	0.6478	0.6478	0.0562	2.6146	2.6146
1.6323	1.6323	1.6323	1.6323	1.6323	1.6323	0.0562	0.0562	0.6478	0.6478	0.6478	0.6478	0.6478	0.6478	0.6478	0.0562	0.0562	0.0562
1.6323	1.6323	1.6323	1.6323	1.6323	1.6323	1.6323	1.6323	0.0562	0.6478	0.6478	0.6478	0.6478	0.0562	0.0562	0.0562	2.1311	2.1311
1.6323	1.6323	1.6323	1.6323	1.6323	1.6323	1.6323	1.6323	1.6323	0.0562	0.0562	0.0562	0.0562	2.1311	2.1311	2.1311	2.1311	2.1311
1.6323	1.6323	1.6323	1.6323	1.6323	1.6323	1.6323	1.6323	1.6323	1.6323	0.0562	2.1311	2.1311	2.1311	2.1311	2.1311	2.1311	2.1311
1.6323	1.6323	1.6323	1.6323	1.6323	1.6323	1.6323	1.6323	1.6323	0.0562	2.1311	2.1311	2.1311	2.1311	2.1311	2.1311	2.1311	2.1311
1.6323	1.6323	1.6323	1.6323	1.6323	1.6323	1.6323	1.6323	0.0562	2.1311	2.1311	2.1311	2.1311	2.1311	2.1311	2.1311	2.1311	2.1311
1.6323	1.6323	1.6323	1.6323	1.6323	1.6323	1.6323	1.6323	0.0562	2.1311	2.1311	2.1311	2.1311	2.1311	2.1311	2.1311	2.1311	2.1311
0.0562	0.0562	0.0562	0.0562	0.0562	0.0562	0.0562	1.6323	0.0562	2.1311	2.1311	2.1311	2.1311	2.1311	2.1311	2.1311	2.1311	2.1311
3.974	3.974	3.974	3.974	3.974	3.974	3.974	0.0562	2.1311	2.1311	2.1311	2.1311	2.1311	2.1311	2.1311	2.1311	2.1311	2.1311
3.974	3.974	3.974	3.974	3.974	3.974	3.974	0.0562	2.1311	2.1311	2.1311	2.1311	2.1311	2.1311	2.1311	2.1311	2.1311	2.1311
3.974	3.974	3.974	3.974	3.974	3.974	3.974	0.0562	2.1311	2.1311	2.1311	2.1311	2.1311	2.1311	2.1311	2.1311	2.1311	2.1311
3.974	3.974	3.974	3.974	3.974	3.974	3.974	3.974	0.0562	2.1311	2.1311	2.1311	2.1311	2.1311	2.1311	2.1311	2.1311	2.1311
3.974	3.974	3.974	3.974	3.974	3.974	3.974	3.974	0.0562	2.1311	2.1311	2.1311	2.1311	2.1311	2.1311	2.1311	2.1311	2.1311
3.974	3.974	3.974	3.974	3.974	3.974	3.974	3.974	0.0562	0.0562	2.1311	2.1311	2.1311	2.1311	2.1311	2.1311	2.1311	2.1311
3.974	3.974	3.974	3.974	3.974	3.974	3.974	3.974	3.974	3.974	0.0562	2.1311	2.1311	2.1311	2.1311	2.1311	2.1311	2.1311
3.974	3.974	3.974	3.974	3.974	3.974	3.974	3.974	3.974	3.974	3.974	0.0562	2.1311	2.1311	2.1311	2.1311	2.1311	2.1311
3.974	3.974	3.974	3.974	3.974	3.974	3.974	3.974	3.974	3.974	3.974	0.0562	2.1311	2.1311	2.1311	2.1311	2.1311	2.1311
3.974	3.974	3.974	3.974	3.974	3.974	3.974	3.974	3.974	3.974	3.974	0.0562	2.1311	2.1311	2.1311	2.1311	2.1311	2.1311
3.974	3.974	3.974	3.974	3.974	3.974	3.974	3.974	3.974	3.974	3.974	3.974	0.0562	2.1311	2.1311	2.1311	2.1311	2.1311
3.974	3.974	3.974	3.974	3.974	3.974	3.974	3.974	3.974	3.974	3.974	3.974	3.974	0.0562	2.1311	2.1311	2.1311	2.1311
3.974	3.974	3.974	3.974	3.974	3.974	3.974	3.974	3.974	3.974	3.974	3.974	3.974	0.0562	0.0562	0.0562	0.0562	2.1311
3.974	3.974	3.974	3.974	3.974	3.974	3.974	3.974	3.974	3.974	3.974	3.974	3.974	0.0562	0.7191	0.7191	0.7191	0.0562
3.974	3.974	3.974	3.974	3.974	3.974	3.974	3.974	3.974	3.974	3.974	3.974	3.974	0.0562	0.7191	0.7191	0.7191	0.7191
3.974	3.974	3.974	3.974	3.974	3.974	3.974	3.974	3.974	3.974	3.974	3.974	3.974	0.0562	0.7191	0.7191	0.7191	0.7191
Columns 1	9 through 36
3.8083	3.8083	3.8083	3.8083	3.8083	0.0562	6.0241	6.0241	6.0241	6.0241	6.0241	6.0241	6.0241	6.0241	6.0241	6.0241	6.0241	6.0241
3.8083	3.8083	3.8083	3.8083	0.0562	6.0241	6.0241	6.0241	6.0241	6.0241	6.0241	6.0241	6.0241	6.0241	6.0241	6.0241	6.0241	6.0241
3.8083	3.8083	3.8083	0.0562	6.0241	6.0241	6.0241	6.0241	6.0241	6.0241	6.0241	6.0241	6.0241	6.0241	6.0241	6.0241	6.0241	6.0241
3.8083	3.8083	0.0562	6.0241	6.0241	6.0241	6.0241	6.0241	6.0241	6.0241	6.0241	6.0241	6.0241	6.0241	6.0241	6.0241	6.0241	6.0241
0.0562	0.0562	0.0562	6.0241	6.0241	6.0241	6.0241	6.0241	6.0241	6.0241	6.0241	6.0241	6.0241	6.0241	6.0241	6.0241	6.0241	6.0241
2.217	2.217	0.0562	6.0241	6.0241	6.0241	6.0241	6.0241	6.0241	6.0241	6.0241	6.0241	6.0241	6.0241	6.0241	6.0241	6.0241	6.0241
2.217	2.217	2.217	0.0562	6.0241	6.0241	6.0241	6.0241	6.0241	6.0241	6.0241	6.0241	6.0241	6.0241	6.0241	6.0241	6.0241	6.0241
2.217	2.217	2.217	0.0562	6.0241	6.0241	6.0241	6.0241	6.0241	6.0241	6.0241	6.0241	6.0241	6.0241	6.0241	6.0241	6.0241	6.0241
2.217	2.217	2.217	2.217	0.0562	6.0241	6.0241	6.0241	6.0241	6.0241	6.0241	6.0241	6.0241	6.0241	6.0241	6.0241	6.0241	6.0241
2.217	2.217	2.217	2.217	2.217	0.0562	6.0241	6.0241	6.0241	6.0241	6.0241	6.0241	6.0241	6.0241	6.0241	6.0241	6.0241	6.0241
2.217	2.217	2.217	2.217	2.217	0.0562	6.0241	6.0241	6.0241	6.0241	6.0241	6.0241	6.0241	6.0241	6.0241	6.0241	6.0241	6.0241
2.217	2.217	2.217	2.217	2.217	0.0562	6.0241	6.0241	6.0241	6.0241	6.0241	6.0241	6.0241	6.0241	6.0241	6.0241	6.0241	6.0241
2.217	2.217	2.217	2.217	2.217	0.0562	6.0241	6.0241	6.0241	6.0241	6.0241	6.0241	6.0241	6.0241	6.0241	6.0241	6.0241	6.0241
2.217	2.217	2.217	2.217	2.217	0.0562	6.0241	6.0241	6.0241	6.0241	6.0241	6.0241	6.0241	6.0241	6.0241	6.0241	6.0241	0.0562
2.217	2.217	2.217	2.217	2.217	0.0562	0.0562	0.0562	6.0241	6.0241	6.0241	6.0241	6.0241	6.0241	6.0241	6.0241	0.0562	2.1858
2.217	2.217	2.217	2.217	0.0562	0.0562	2.6146	2.6146	0.0562	0.0562	0.0562	6.0241	6.0241	6.0241	6.0241	0.0562	2.1858	2.1858
2.217	2.217	0.0562	0.0562	2.6146	2.6146	2.6146	2.6146	2.6146	2.6146	2.6146	0.0562	0.0562	6.0241	0.0562	2.1858	2.1858	2.1858
0.0562	0.0562	2.6146	2.6146	2.6146	2.6146	2.6146	2.6146	2.6146	2.6146	2.6146	2.6146	2.6146	0.0562	2.1858	2.1858	2.1858	2.1858
0.6478	0.0562	2.6146	2.6146	2.6146	2.6146	2.6146	2.6146	2.6146	2.6146	2.6146	2.6146	2.6146	0.0562	2.1858	2.1858	2.1858	2.1858
0.0562	2.6146	2.6146	2.6146	2.6146	2.6146	2.6146	2.6146	2.6146	2.6146	2.6146	2.6146	2.6146	2.6146	0.0562	2.1858	2.1858	2.1858
0.0562	2.6146	2.6146	2.6146	2.6146	2.6146	2.6146	2.6146	2.6146	2.6146	2.6146	2.6146	2.6146	0.0562	2.0649	0.0562	2.1858	2.1858
0.0562	2.6146	2.6146	2.6146	2.6146	2.6146	2.6146	2.6146	2.6146	2.6146	2.6146	0.0562	0.0562	2.0649	2.0649	2.0649	0.0562	2.1858
0.0562	2.6146	2.6146	2.6146	2.6146	2.6146	2.6146	2.6146	2.6146	0.0562	0.0562	2.0649	2.0649	2.0649	2.0649	2.0649	2.0649	0.0562
2.6146	2.6146	2.6146	2.6146	2.6146	2.6146	2.6146	0.0562	0.0562	2.0649	2.0649	2.0649	2.0649	2.0649	2.0649	2.0649	2.0649	2.0649
2.6146	2.6146	2.6146	2.6146	2.6146	2.6146	0.0562	2.0649	2.0649	2.0649	2.0649	2.0649	2.0649	2.0649	2.0649	2.0649	2.0649	2.0649
2.6146	2.6146	2.6146	2.6146	2.6146	0.0562	2.0649	2.0649	2.0649	2.0649	2.0649	2.0649	2.0649	2.0649	2.0649	2.0649	2.0649	2.0649
2.6146	2.6146	2.6146	2.6146	2.6146	0.0562	2.0649	2.0649	2.0649	2.0649	2.0649	2.0649	2.0649	2.0649	2.0649	2.0649	2.0649	2.0649
2.6146	2.6146	2.6146	2.6146	2.6146	0.0562	2.0649	2.0649	2.0649	2.0649	2.0649	2.0649	2.0649	2.0649	2.0649	2.0649	2.0649	2.0649
2.6146	2.6146	2.6146	2.6146	0.0562	2.0649	2.0649	2.0649	2.0649	2.0649	2.0649	2.0649	2.0649	2.0649	2.0649	2.0649	2.0649	2.0649
2.6146	2.6146	2.6146	2.6146	0.0562	2.0649	2.0649	2.0649	2.0649	2.0649	2.0649	2.0649	2.0649	2.0649	2.0649	2.0649	2.0649	2.0649
2.6146	2.6146	2.6146	0.0562	2.0649	2.0649	2.0649	2.0649	2.0649	2.0649	2.0649	2.0649	2.0649	2.0649	2.0649	2.0649	2.0649	2.0649
2.6146	2.6146	0.0562	2.0649	2.0649	2.0649	2.0649	2.0649	2.0649	2.0649	2.0649	2.0649	2.0649	2.0649	2.0649	2.0649	2.0649	2.0649
2.6146	2.6146	0.0562	2.0649	2.0649	2.0649	2.0649	2.0649	2.0649	2.0649	2.0649	2.0649	2.0649	2.0649	2.0649	2.0649	2.0649	2.0649
0.0562	0.0562	2.0649	2.0649	2.0649	2.0649	2.0649	2.0649	2.0649	2.0649	2.0649	2.0649	2.0649	2.0649	2.0649	2.0649	2.0649	2.0649
2.1311	2.1311	0.0562	2.0649	2.0649	2.0649	2.0649	2.0649	2.0649	2.0649	2.0649	2.0649	2.0649	2.0649	2.0649	2.0649	2.0649	2.0649
2.1311	2.1311	2.1311	0.0562	2.0649	2.0649	2.0649	2.0649	2.0649	2.0649	2.0649	2.0649	2.0649	2.0649	2.0649	2.0649	2.0649	2.0649
2.1311	2.1311	2.1311	2.1311	0.0562	2.0649	2.0649	2.0649	2.0649	2.0649	2.0649	2.0649	2.0649	2.0649	2.0649	2.0649	2.0649	2.0649
2.1311	2.1311	2.1311	2.1311	2.1311	0.0562	2.0649	2.0649	2.0649	2.0649	2.0649	2.0649	2.0649	2.0649	2.0649	2.0649	2.0649	2.0649
2.1311	2.1311	2.1311	2.1311	2.1311	2.1311	0.0562	2.0649	2.0649	2.0649	2.0649	2.0649	2.0649	2.0649	2.0649	2.0649	2.0649	2.0649
2.1311	2.1311	2.1311	2.1311	2.1311	2.1311	2.1311	0.0562	2.0649	2.0649	2.0649	2.0649	2.0649	2.0649	2.0649	2.0649	2.0649	2.0649
2.1311	2.1311	2.1311	2.1311	2.1311	2.1311	2.1311	2.1311	0.0562	0.0562	2.0649	2.0649	2.0649	2.0649	2.0649	2.0649	2.0649	2.0649
2.1311	2.1311	2.1311	2.1311	2.1311	2.1311	2.1311	2.1311	2.1311	2.1311	0.0562	2.0649	2.0649	2.0649	2.0649	2.0649	2.0649	2.0649
2.1311	2.1311	2.1311	2.1311	2.1311	2.1311	2.1311	2.1311	2.1311	2.1311	2.1311	0.0562	0.0562	2.0649	2.0649	2.0649	2.0649	0.0562
2.1311	2.1311	2.1311	2.1311	2.1311	2.1311	2.1311	2.1311	2.1311	2.1311	2.1311	2.1311	0.0562	0.0562	0.0562	0.0562	0.0562	0.0562
2.1311	2.1311	2.1311	2.1311	2.1311	2.1311	2.1311	2.1311	2.1311	2.1311	2.1311	2.1311	2.1311	2.1311	0.0562	0.0562	2.4325	2.4325
2.1311	2.1311	2.1311	2.1311	2.1311	2.1311	2.1311	2.1311	2.1311	2.1311	2.1311	2.1311	2.1311	2.1311	2.1311	0.0562	2.4325	2.4325
2.1311	2.1311	2.1311	2.1311	2.1311	2.1311	2.1311	2.1311	2.1311	2.1311	2.1311	2.1311	2.1311	2.1311	2.1311	0.0562	2.4325	2.4325
2.1311	2.1311	2.1311	2.1311	2.1311	2.1311	2.1311	2.1311	2.1311	2.1311	2.1311	2.1311	2.1311	2.1311	2.1311	0.0562	2.4325	2.4325
2.1311	2.1311	2.1311	2.1311	2.1311	2.1311	2.1311	2.1311	2.1311	2.1311	2.1311	2.1311	2.1311	2.1311	2.1311	0.0562	2.4325	2.4325
2.1311	2.1311	2.1311	2.1311	2.1311	2.1311	2.1311	2.1311	2.1311	2.1311	2.1311	2.1311	2.1311	2.1311	2.1311	0.0562	2.4325	2.4325
2.1311	2.1311	2.1311	2.1311	2.1311	2.1311	2.1311	2.1311	2.1311	2.1311	2.1311	2.1311	2.1311	2.1311	2.1311	0.0562	2.4325	2.4325
2.1311	2.1311	2.1311	2.1311	2.1311	2.1311	2.1311	2.1311	2.1311	2.1311	2.1311	2.1311	2.1311	2.1311	2.1311	0.0562	0.0562	0.0562
2.1311	2.1311	2.1311	2.1311	2.1311	2.1311	2.1311	2.1311	2.1311	2.1311	2.1311	2.1311	2.1311	0.0562	0.0562	2.4047	2.4047	2.4047
2.1311	2.1311	2.1311	2.1311	2.1311	2.1311	2.1311	2.1311	2.1311	2.1311	2.1311	2.1311	0.0562	0.0562	2.4047	2.4047	2.4047	2.4047
0.0562	0.0562	0.0562	2.1311	2.1311	2.1311	2.1311	2.1311	2.1311	2.1311	2.1311	0.0562	2.4047	2.4047	2.4047	2.4047	2.4047	2.4047
0.7191	0.7191	0.7191	0.0562	0.0562	0.0562	2.1311	2.1311	2.1311	2.1311	0.0562	2.4047	2.4047	2.4047	2.4047	2.4047	2.4047	2.4047
0.7191	0.7191	0.7191	0.7191	0.7191	0.7191	0.0562	0.0562	2.1311	0.0562	2.4047	2.4047	2.4047	2.4047	2.4047	2.4047	2.4047	2.4047
Columns 3	7 through 54
6.0241	0.0562	0.6076	0.6076	0.6076	0.6076	0.6076	0.6076	0.6076	0.6076	0.6076	0.6076	0.0562	0.6238	0.6238	0.6238	0.6238	0.6238
6.0241	6.0241	0.0562	0.6076	0.6076	0.6076	0.6076	0.6076	0.6076	0.6076	0.6076	0.0562	0.0562	0.0562	0.0562	0.6238	0.6238	0.6238
6.0241	6.0241	6.0241	0.0562	0.6076	0.6076	0.6076	0.6076	0.6076	0.0562	0.0562	1.4965	1.4965	1.4965	1.4965	0.0562	0.0562	0.6238
6.0241	6.0241	6.0241	0.0562	0.6076	0.6076	0.0562	0.0562	0.0562	1.4965	1.4965	1.4965	1.4965	1.4965	1.4965	1.4965	1.4965	0.0562
6.0241	6.0241	6.0241	6.0241	0.0562	0.0562	1.4965	1.4965	1.4965	1.4965	1.4965	1.4965	1.4965	1.4965	1.4965	1.4965	1.4965	1.4965
6.0241	6.0241	6.0241	6.0241	0.0562	1.4965	1.4965	1.4965	1.4965	1.4965	1.4965	1.4965	1.4965	1.4965	1.4965	1.4965	1.4965	1.4965
6.0241	6.0241	6.0241	6.0241	0.0562	1.4965	1.4965	1.4965	1.4965	1.4965	1.4965	1.4965	1.4965	1.4965	1.4965	1.4965	1.4965	1.4965
6.0241	6.0241	6.0241	6.0241	0.0562	1.4965	1.4965	1.4965	1.4965	1.4965	1.4965	1.4965	1.4965	1.4965	1.4965	1.4965	1.4965	0.0562
6.0241	6.0241	6.0241	6.0241	0.0562	1.4965	1.4965	1.4965	1.4965	1.4965	1.4965	1.4965	1.4965	1.4965	1.4965	1.4965	0.0562	0.6525
6.0241	6.0241	6.0241	6.0241	0.0562	1.4965	1.4965	1.4965	1.4965	1.4965	1.4965	1.4965	1.4965	1.4965	1.4965	1.4965	0.0562	0.6525
6.0241	6.0241	6.0241	0.0562	0.0562	1.4965	1.4965	1.4965	1.4965	1.4965	1.4965	1.4965	1.4965	1.4965	1.4965	0.0562	0.6525	0.6525
6.0241	6.0241	0.0562	2.1858	2.1858	0.0562	0.0562	1.4965	1.4965	1.4965	1.4965	1.4965	1.4965	1.4965	0.0562	0.6525	0.6525	0.6525
0.0562	0.0562	2.1858	2.1858	2.1858	2.1858	2.1858	0.0562	0.0562	1.4965	1.4965	1.4965	1.4965	0.0562	0.6525	0.6525	0.6525	0.6525
2.1858	2.1858	2.1858	2.1858	2.1858	2.1858	2.1858	2.1858	2.1858	0.0562	1.4965	1.4965	0.0562	0.6525	0.6525	0.6525	0.6525	0.6525
2.1858	2.1858	2.1858	2.1858	2.1858	2.1858	2.1858	2.1858	2.1858	2.1858	0.0562	0.0562	0.0562	0.6525	0.6525	0.6525	0.6525	0.6525
2.1858	2.1858	2.1858	2.1858	2.1858	2.1858	2.1858	2.1858	2.1858	2.1858	2.1858	2.1858	0.0562	0.6525	0.6525	0.6525	0.6525	0.6525
2.1858	2.1858	2.1858	2.1858	2.1858	2.1858	2.1858	2.1858	2.1858	2.1858	2.1858	2.1858	0.0562	0.6525	0.6525	0.6525	0.6525	0.6525
2.1858	2.1858	2.1858	2.1858	2.1858	2.1858	2.1858	2.1858	2.1858	2.1858	2.1858	2.1858	0.0562	0.6525	0.6525	0.6525	0.6525	0.6525
2.1858	2.1858	2.1858	2.1858	2.1858	2.1858	2.1858	2.1858	2.1858	2.1858	2.1858	2.1858	0.0562	0.6525	0.6525	0.6525	0.6525	0.6525
2.1858	2.1858	2.1858	2.1858	2.1858	2.1858	2.1858	2.1858	2.1858	2.1858	2.1858	2.1858	0.0562	0.6525	0.6525	0.6525	0.6525	0.6525
2.1858	2.1858	2.1858	2.1858	2.1858	2.1858	2.1858	2.1858	2.1858	2.1858	2.1858	2.1858	2.1858	0.0562	0.6525	0.6525	0.6525	0.6525
2.1858	2.1858	2.1858	2.1858	2.1858	2.1858	2.1858	2.1858	2.1858	2.1858	2.1858	2.1858	2.1858	0.0562	0.6525	0.6525	0.6525	0.6525
2.1858	2.1858	2.1858	2.1858	2.1858	2.1858	2.1858	2.1858	2.1858	2.1858	2.1858	2.1858	2.1858	2.1858	0.0562	0.6525	0.6525	0.6525
0.0562	2.1858	2.1858	2.1858	2.1858	2.1858	2.1858	2.1858	2.1858	2.1858	2.1858	2.1858	2.1858	2.1858	2.1858	0.0562	0.6525	0.6525
2.0649	0.0562	2.1858	2.1858	2.1858	2.1858	2.1858	2.1858	2.1858	2.1858	2.1858	2.1858	2.1858	2.1858	2.1858	0.0562	0.0562	0.0562
2.0649	2.0649	0.0562	2.1858	2.1858	2.1858	2.1858	2.1858	2.1858	2.1858	2.1858	2.1858	2.1858	2.1858	0.0562	1.5036	1.5036	1.5036
2.0649	2.0649	0.0562	2.1858	2.1858	2.1858	2.1858	2.1858	2.1858	2.1858	2.1858	2.1858	0.0562	0.0562	0.0562	1.5036	1.5036	1.5036
2.0649	2.0649	2.0649	0.0562	2.1858	2.1858	2.1858	2.1858	2.1858	0.0562	0.0562	0.0562	0.5842	0.5842	0.0562	1.5036	1.5036	1.5036
2.0649	2.0649	2.0649	2.0649	0.0562	2.1858	0.0562	0.0562	0.0562	0.5842	0.5842	0.5842	0.5842	0.5842	0.5842	0.0562	1.5036	1.5036
2.0649	2.0649	2.0649	2.0649	2.0649	0.0562	0.5842	0.5842	0.5842	0.5842	0.5842	0.5842	0.5842	0.5842	0.5842	0.5842	0.0562	1.5036
2.0649	2.0649	2.0649	2.0649	2.0649	0.0562	0.5842	0.5842	0.5842	0.5842	0.5842	0.5842	0.5842	0.5842	0.5842	0.5842	0.0562	1.5036
2.0649	2.0649	2.0649	2.0649	2.0649	0.0562	0.5842	0.5842	0.5842	0.5842	0.5842	0.5842	0.5842	0.5842	0.5842	0.5842	0.0562	0.0562
2.0649	2.0649	2.0649	2.0649	2.0649	0.0562	0.5842	0.5842	0.5842	0.5842	0.5842	0.5842	0.5842	0.5842	0.5842	0.0562	2.4281	2.4281
2.0649	2.0649	2.0649	2.0649	2.0649	0.0562	0.5842	0.5842	0.5842	0.5842	0.5842	0.5842	0.5842	0.5842	0.0562	2.4281	2.4281	2.4281
2.0649	2.0649	2.0649	2.0649	2.0649	0.0562	0.5842	0.5842	0.5842	0.5842	0.5842	0.5842	0.5842	0.0562	2.4281	2.4281	2.4281	2.4281
2.0649	2.0649	2.0649	2.0649	0.0562	5.8194	0.0562	0.0562	0.5842	0.5842	0.5842	0.5842	0.0562	2.4281	2.4281	2.4281	2.4281	2.4281
2.0649	2.0649	2.0649	0.0562	5.8194	5.8194	5.8194	5.8194	0.0562	0.5842	0.0562	0.0562	2.4281	2.4281	2.4281	2.4281	2.4281	2.4281
2.0649	2.0649	0.0562	5.8194	5.8194	5.8194	5.8194	5.8194	5.8194	0.0562	2.4281	2.4281	2.4281	2.4281	2.4281	2.4281	2.4281	2.4281
2.0649	2.0649	0.0562	5.8194	5.8194	5.8194	5.8194	5.8194	5.8194	5.8194	0.0562	2.4281	2.4281	2.4281	2.4281	2.4281	2.4281	2.4281
2.0649	0.0562	5.8194	5.8194	5.8194	5.8194	5.8194	5.8194	5.8194	5.8194	0.0562	2.4281	2.4281	2.4281	2.4281	2.4281	2.4281	2.4281
2.0649	0.0562	5.8194	5.8194	5.8194	5.8194	5.8194	5.8194	5.8194	0.0562	2.4281	2.4281	2.4281	2.4281	2.4281	2.4281	2.4281	2.4281
0.0562	2.4325	0.0562	5.8194	5.8194	5.8194	5.8194	5.8194	5.8194	0.0562	0.0562	0.0562	2.4281	2.4281	2.4281	2.4281	2.4281	2.4281
0.0562	2.4325	2.4325	0.0562	0.0562	0.0562	0.0562	0.0562	0.0562	2.4325	2.4325	2.4325	0.0562	0.0562	2.4281	2.4281	2.4281	2.4281
2.4325	2.4325	2.4325	2.4325	2.4325	2.4325	2.4325	2.4325	2.4325	2.4325	2.4325	2.4325	2.4325	2.4325	0.0562	2.4281	2.4281	2.4281
2.4325	2.4325	2.4325	2.4325	2.4325	2.4325	2.4325	2.4325	2.4325	2.4325	2.4325	2.4325	2.4325	2.4325	2.4325	0.0562	2.4281	2.4281
2.4325	2.4325	2.4325	2.4325	2.4325	2.4325	2.4325	2.4325	2.4325	2.4325	2.4325	2.4325	2.4325	2.4325	2.4325	0.0562	2.4281	2.4281
2.4325	2.4325	2.4325	2.4325	2.4325	2.4325	2.4325	2.4325	2.4325	2.4325	2.4325	2.4325	2.4325	2.4325	2.4325	0.0562	2.4281	2.4281
2.4325	2.4325	2.4325	2.4325	2.4325	2.4325	2.4325	2.4325	2.4325	2.4325	2.4325	2.4325	2.4325	2.4325	2.4325	0.0562	2.4281	2.4281
2.4325	2.4325	2.4325	2.4325	2.4325	2.4325	2.4325	2.4325	2.4325	2.4325	2.4325	2.4325	2.4325	2.4325	2.4325	0.0562	2.4281	2.4281
2.4325	2.4325	2.4325	2.4325	2.4325	2.4325	2.4325	2.4325	2.4325	2.4325	2.4325	2.4325	2.4325	2.4325	2.4325	0.0562	2.4281	2.4281
2.4325	2.4325	2.4325	2.4325	2.4325	2.4325	2.4325	2.4325	2.4325	2.4325	2.4325	2.4325	2.4325	2.4325	2.4325	0.0562	2.4281	2.4281
2.4325	2.4325	2.4325	2.4325	2.4325	2.4325	2.4325	2.4325	2.4325	2.4325	2.4325	2.4325	2.4325	2.4325	2.4325	0.0562	2.4281	2.4281
0.0562	0.0562	2.4325	2.4325	2.4325	2.4325	2.4325	2.4325	2.4325	2.4325	2.4325	2.4325	2.4325	2.4325	2.4325	0.0562	2.4281	2.4281
2.4047	2.4047	0.0562	0.0562	0.0562	2.4325	2.4325	2.4325	2.4325	2.4325	2.4325	2.4325	2.4325	2.4325	2.4325	0.0562	2.4281	2.4281
2.4047	2.4047	2.4047	2.4047	2.4047	0.0562	2.4325	2.4325	2.4325	2.4325	0.0562	0.0562	0.0562	0.0562	0.0562	0.0562	2.4281	2.4281
2.4047	2.4047	2.4047	2.4047	2.4047	2.4047	0.0562	0.0562	0.0562	0.0562	0.6146	0.6146	0.6146	0.6146	0.6146	0.6146	0.0562	2.4281
2.4047	2.4047	2.4047	2.4047	2.4047	2.4047	0.0562	0.6146	0.6146	0.6146	0.6146	0.6146	0.6146	0.6146	0.6146	0.6146	0.6146	0.0562
Columns 5	5 through 56
0.6238	0.6238
0.6238	0.6238
0.6238	0.6238
0.0562	0.6238
1.4965	0.0562
1.4965	0.0562
0.0562	0.6525
0.6525	0.6525
0.6525	0.6525
0.6525	0.6525
0.6525	0.6525
0.6525	0.6525
0.6525	0.6525
0.6525	0.6525
0.6525	0.6525
0.6525	0.6525
0.6525	0.6525
0.6525	0.6525
0.6525	0.6525
0.6525	0.6525
0.6525	0.6525
0.6525	0.6525
0.6525	0.6525
0.6525	0.6525
0.0562	0.0562
1.5036	1.5036
1.5036	1.5036
1.5036	1.5036
1.5036	1.5036
1.5036	1.5036
1.5036	1.5036
1.5036	1.5036
0.0562	0.0562
2.4281	2.4281
2.4281	2.4281
2.4281	2.4281
2.4281	2.4281
2.4281	2.4281
2.4281	2.4281
2.4281	2.4281
2.4281	2.4281
2.4281	2.4281
2.4281	2.4281
2.4281	2.4281
2.4281	2.4281
2.4281	2.4281
2.4281	2.4281
2.4281	2.4281
2.4281	2.4281
2.4281	2.4281
2.4281	2.4281
2.4281	2.4281
2.4281	2.4281
2.4281	2.4281
2.4281	2.4281
2.4281	2.4281
2.4281	2.4281
val(:,:,4)	=
Columns 1	through 18
2.0887	2.0887	2.0887	2.0887	2.0887	2.0887	2.0887	2.0887	2.0887	2.0887	2.0887	0.0562	3.8083	3.8083	3.8083	3.8083	3.8083	3.8083
2.0887	2.0887	2.0887	2.0887	2.0887	2.0887	2.0887	2.0887	2.0887	2.0887	2.0887	2.0887	0.0562	3.8083	3.8083	3.8083	3.8083	3.8083
2.0887	2.0887	2.0887	2.0887	2.0887	2.0887	2.0887	2.0887	2.0887	2.0887	2.0887	2.0887	2.0887	0.0562	3.8083	3.8083	3.8083	3.8083
2.0887	2.0887	2.0887	2.0887	2.0887	2.0887	2.0887	2.0887	2.0887	2.0887	2.0887	2.0887	2.0887	2.0887	0.0562	3.8083	3.8083	3.8083
2.0887	2.0887	2.0887	2.0887	2.0887	2.0887	2.0887	2.0887	2.0887	2.0887	2.0887	2.0887	2.0887	2.0887	0.0562	3.8083	3.8083	0.0562
2.0887	2.0887	2.0887	2.0887	2.0887	2.0887	2.0887	2.0887	2.0887	2.0887	2.0887	2.0887	2.0887	2.0887	2.0887	0.0562	0.0562	6.0241
2.0887	2.0887	2.0887	2.0887	2.0887	2.0887	2.0887	2.0887	2.0887	2.0887	2.0887	2.0887	2.0887	2.0887	2.0887	0.0562	6.0241	6.0241
2.0887	2.0887	2.0887	2.0887	2.0887	2.0887	2.0887	2.0887	2.0887	2.0887	2.0887	2.0887	2.0887	2.0887	2.0887	0.0562	6.0241	6.0241
2.0887	2.0887	2.0887	2.0887	2.0887	2.0887	2.0887	2.0887	2.0887	2.0887	2.0887	2.0887	2.0887	2.0887	0.0562	6.0241	6.0241	6.0241
2.0887	2.0887	2.0887	2.0887	2.0887	2.0887	2.0887	2.0887	2.0887	2.0887	2.0887	2.0887	2.0887	0.0562	0.0562	0.0562	6.0241	6.0241
2.0887	2.0887	2.0887	2.0887	2.0887	2.0887	2.0887	2.0887	2.0887	2.0887	2.0887	2.0887	2.0887	0.0562	1.5166	1.5166	0.0562	6.0241
2.0887	2.0887	2.0887	2.0887	2.0887	2.0887	2.0887	2.0887	2.0887	2.0887	2.0887	2.0887	0.0562	1.5166	1.5166	1.5166	0.0562	6.0241
2.0887	2.0887	2.0887	2.0887	2.0887	2.0887	2.0887	2.0887	2.0887	2.0887	2.0887	2.0887	0.0562	1.5166	1.5166	1.5166	1.5166	0.0562
2.0887	2.0887	2.0887	2.0887	2.0887	2.0887	2.0887	2.0887	2.0887	2.0887	2.0887	0.0562	1.5166	1.5166	1.5166	1.5166	1.5166	1.5166
2.0887	2.0887	2.0887	2.0887	2.0887	2.0887	2.0887	2.0887	2.0887	2.0887	0.0562	1.5166	1.5166	1.5166	1.5166	1.5166	1.5166	1.5166
0.0562	0.0562	0.0562	0.0562	2.0887	2.0887	2.0887	2.0887	2.0887	0.0562	1.5166	1.5166	1.5166	1.5166	1.5166	1.5166	1.5166	1.5166
0.5558	0.5558	0.5558	0.5558	0.0562	0.0562	0.0562	0.0562	0.0562	1.5166	1.5166	1.5166	1.5166	1.5166	1.5166	1.5166	1.5166	1.5166
0.5558	0.5558	0.5558	0.5558	0.5558	0.5558	0.5558	0.5558	0.0562	1.5166	1.5166	1.5166	1.5166	1.5166	1.5166	1.5166	1.5166	0.0562
0.5558	0.5558	0.5558	0.5558	0.5558	0.5558	0.5558	0.5558	0.0562	1.5166	1.5166	1.5166	1.5166	1.5166	1.5166	1.5166	1.5166	0.0562
0.5558	0.5558	0.5558	0.5558	0.5558	0.5558	0.5558	0.5558	0.0562	1.5166	1.5166	1.5166	1.5166	1.5166	1.5166	1.5166	0.0562	2.6146
0.5558	0.5558	0.5558	0.5558	0.5558	0.5558	0.5558	0.5558	0.0562	1.5166	1.5166	1.5166	1.5166	1.5166	1.5166	1.5166	0.0562	2.6146
0.5558	0.5558	0.5558	0.5558	0.5558	0.5558	0.5558	0.5558	0.0562	1.5166	1.5166	1.5166	1.5166	1.5166	1.5166	0.0562	2.6146	2.6146
0.5558	0.5558	0.5558	0.5558	0.5558	0.5558	0.5558	0.0562	0.0562	1.5166	1.5166	1.5166	1.5166	1.5166	1.5166	0.0562	2.6146	2.6146
0.5558	0.5558	0.5558	0.5558	0.5558	0.5558	0.0562	0.0562	2.5631	0.0562	0.0562	0.0562	0.0562	1.5166	0.0562	2.6146	2.6146	2.6146
0.5558	0.5558	0.5558	0.5558	0.5558	0.0562	2.5631	2.5631	2.5631	2.5631	2.5631	2.5631	2.5631	0.0562	2.6146	2.6146	2.6146	2.6146
0.5558	0.5558	0.5558	0.5558	0.0562	2.5631	2.5631	2.5631	2.5631	2.5631	2.5631	2.5631	2.5631	0.0562	2.6146	2.6146	2.6146	2.6146
0.5558	0.5558	0.0562	0.0562	2.5631	2.5631	2.5631	2.5631	2.5631	2.5631	2.5631	2.5631	2.5631	2.5631	0.0562	2.6146	2.6146	2.6146
0.5558	0.0562	2.5631	2.5631	2.5631	2.5631	2.5631	2.5631	2.5631	2.5631	2.5631	2.5631	2.5631	2.5631	0.0562	2.6146	2.6146	2.6146
0.0562	2.5631	2.5631	2.5631	2.5631	2.5631	2.5631	2.5631	2.5631	2.5631	2.5631	2.5631	2.5631	2.5631	0.0562	2.6146	2.6146	2.6146
2.3115	0.0562	2.5631	2.5631	2.5631	2.5631	2.5631	2.5631	2.5631	2.5631	2.5631	2.5631	2.5631	2.5631	0.0562	2.6146	2.6146	2.6146
2.3115	0.0562	2.5631	2.5631	2.5631	2.5631	2.5631	2.5631	2.5631	2.5631	2.5631	2.5631	2.5631	2.5631	0.0562	2.6146	2.6146	2.6146
2.3115	0.0562	2.5631	2.5631	2.5631	2.5631	2.5631	2.5631	2.5631	2.5631	2.5631	2.5631	2.5631	2.5631	0.0562	2.6146	2.6146	2.6146
2.3115	2.3115	0.0562	2.5631	2.5631	2.5631	2.5631	2.5631	2.5631	2.5631	2.5631	2.5631	2.5631	2.5631	0.0562	2.6146	2.6146	2.6146
2.3115	2.3115	0.0562	2.5631	2.5631	2.5631	2.5631	2.5631	2.5631	2.5631	2.5631	2.5631	2.5631	2.5631	0.0562	2.6146	2.6146	2.6146
2.3115	2.3115	2.3115	0.0562	0.0562	2.5631	2.5631	2.5631	2.5631	2.5631	2.5631	2.5631	2.5631	0.0562	1.4939	0.0562	0.0562	0.0562
2.3115	2.3115	2.3115	2.3115	2.3115	0.0562	2.5631	2.5631	2.5631	2.5631	2.5631	0.0562	0.0562	1.4939	1.4939	1.4939	1.4939	1.4939
2.3115	2.3115	2.3115	2.3115	2.3115	2.3115	0.0562	2.5631	2.5631	2.5631	0.0562	1.4939	1.4939	1.4939	1.4939	1.4939	1.4939	1.4939
2.3115	2.3115	2.3115	2.3115	2.3115	2.3115	2.3115	0.0562	2.5631	0.0562	1.4939	1.4939	1.4939	1.4939	1.4939	1.4939	1.4939	1.4939
2.3115	2.3115	2.3115	2.3115	2.3115	2.3115	2.3115	2.3115	0.0562	1.4939	1.4939	1.4939	1.4939	1.4939	1.4939	1.4939	1.4939	1.4939
2.3115	2.3115	2.3115	2.3115	2.3115	2.3115	2.3115	2.3115	2.3115	0.0562	1.4939	1.4939	1.4939	1.4939	1.4939	1.4939	1.4939	1.4939
2.3115	2.3115	2.3115	2.3115	2.3115	2.3115	2.3115	2.3115	2.3115	0.0562	1.4939	1.4939	1.4939	1.4939	1.4939	1.4939	1.4939	1.4939
2.3115	2.3115	2.3115	2.3115	2.3115	2.3115	2.3115	2.3115	2.3115	0.0562	1.4939	1.4939	1.4939	1.4939	1.4939	1.4939	1.4939	1.4939
2.3115	2.3115	2.3115	2.3115	2.3115	2.3115	2.3115	2.3115	2.3115	0.0562	1.4939	1.4939	1.4939	1.4939	1.4939	1.4939	1.4939	1.4939
2.3115	2.3115	2.3115	2.3115	2.3115	2.3115	2.3115	2.3115	2.3115	0.0562	1.4939	1.4939	1.4939	1.4939	1.4939	1.4939	1.4939	1.4939
2.3115	2.3115	2.3115	2.3115	2.3115	2.3115	2.3115	2.3115	2.3115	0.0562	1.4939	1.4939	1.4939	1.4939	1.4939	1.4939	1.4939	1.4939
2.3115	2.3115	2.3115	2.3115	2.3115	2.3115	2.3115	2.3115	2.3115	0.0562	1.4939	1.4939	1.4939	1.4939	1.4939	1.4939	1.4939	1.4939
2.3115	2.3115	2.3115	2.3115	2.3115	2.3115	2.3115	2.3115	2.3115	0.0562	1.4939	1.4939	1.4939	1.4939	1.4939	1.4939	1.4939	1.4939
2.3115	2.3115	2.3115	2.3115	2.3115	2.3115	2.3115	2.3115	2.3115	0.0562	1.4939	1.4939	1.4939	1.4939	1.4939	1.4939	1.4939	1.4939
2.3115	2.3115	2.3115	2.3115	2.3115	2.3115	2.3115	2.3115	2.3115	0.0562	1.4939	1.4939	1.4939	1.4939	1.4939	1.4939	1.4939	1.4939
2.3115	2.3115	2.3115	2.3115	2.3115	2.3115	2.3115	2.3115	2.3115	0.0562	1.4939	1.4939	1.4939	1.4939	1.4939	1.4939	1.4939	1.4939
2.3115	2.3115	2.3115	2.3115	2.3115	2.3115	2.3115	2.3115	2.3115	0.0562	1.4939	1.4939	1.4939	1.4939	1.4939	1.4939	1.4939	1.4939
2.3115	2.3115	2.3115	2.3115	2.3115	2.3115	2.3115	2.3115	2.3115	0.0562	1.4939	1.4939	1.4939	1.4939	1.4939	1.4939	1.4939	1.4939
2.3115	2.3115	2.3115	2.3115	2.3115	2.3115	2.3115	2.3115	2.3115	0.0562	0.0562	1.4939	1.4939	1.4939	1.4939	1.4939	1.4939	1.4939
0.0562	2.3115	2.3115	2.3115	2.3115	2.3115	0.0562	0.0562	0.0562	1.5109	1.5109	0.0562	0.0562	1.4939	1.4939	1.4939	1.4939	1.4939
0.7731	0.0562	0.0562	2.3115	0.0562	0.0562	1.5109	1.5109	1.5109	1.5109	1.5109	1.5109	0.0562	0.0562	1.4939	1.4939	1.4939	1.4939
0.7731	0.7731	0.0562	0.0562	1.5109	1.5109	1.5109	1.5109	1.5109	1.5109	1.5109	1.5109	1.5109	1.5109	0.0562	0.0562	1.4939	1.4939
0.7731	0.7731	0.7731	0.0562	1.5109	1.5109	1.5109	1.5109	1.5109	1.5109	1.5109	1.5109	1.5109	1.5109	1.5109	1.5109	0.0562	1.4939
Columns 1	9 through 36
3.8083	3.8083	3.8083	3.8083	0.0562	6.0241	6.0241	6.0241	6.0241	6.0241	6.0241	6.0241	6.0241	6.0241	6.0241	6.0241	6.0241	6.0241
3.8083	3.8083	3.8083	0.0562	6.0241	6.0241	6.0241	6.0241	6.0241	6.0241	6.0241	6.0241	6.0241	6.0241	6.0241	6.0241	6.0241	6.0241
3.8083	3.8083	0.0562	6.0241	6.0241	6.0241	6.0241	6.0241	6.0241	6.0241	6.0241	6.0241	6.0241	6.0241	6.0241	6.0241	6.0241	6.0241
3.8083	0.0562	6.0241	6.0241	6.0241	6.0241	6.0241	6.0241	6.0241	6.0241	6.0241	6.0241	6.0241	6.0241	6.0241	6.0241	6.0241	6.0241
0.0562	6.0241	6.0241	6.0241	6.0241	6.0241	6.0241	6.0241	6.0241	6.0241	6.0241	6.0241	6.0241	6.0241	6.0241	6.0241	6.0241	6.0241
6.0241	6.0241	6.0241	6.0241	6.0241	6.0241	6.0241	6.0241	6.0241	6.0241	6.0241	6.0241	6.0241	6.0241	6.0241	6.0241	6.0241	6.0241
6.0241	6.0241	6.0241	6.0241	6.0241	6.0241	6.0241	6.0241	6.0241	6.0241	6.0241	6.0241	6.0241	6.0241	6.0241	6.0241	6.0241	6.0241
6.0241	6.0241	6.0241	6.0241	6.0241	6.0241	6.0241	6.0241	6.0241	6.0241	6.0241	6.0241	6.0241	6.0241	6.0241	6.0241	6.0241	6.0241
6.0241	6.0241	6.0241	6.0241	6.0241	6.0241	6.0241	6.0241	6.0241	6.0241	6.0241	6.0241	6.0241	6.0241	6.0241	6.0241	6.0241	6.0241
6.0241	6.0241	6.0241	6.0241	6.0241	6.0241	6.0241	6.0241	6.0241	6.0241	6.0241	6.0241	6.0241	6.0241	6.0241	6.0241	6.0241	6.0241
6.0241	6.0241	6.0241	6.0241	6.0241	6.0241	6.0241	6.0241	6.0241	6.0241	6.0241	6.0241	6.0241	6.0241	6.0241	6.0241	6.0241	6.0241
6.0241	6.0241	6.0241	6.0241	6.0241	6.0241	6.0241	6.0241	6.0241	6.0241	6.0241	6.0241	6.0241	6.0241	6.0241	6.0241	6.0241	6.0241
6.0241	6.0241	6.0241	6.0241	6.0241	6.0241	6.0241	6.0241	6.0241	6.0241	6.0241	6.0241	6.0241	6.0241	6.0241	6.0241	6.0241	6.0241
0.0562	6.0241	6.0241	6.0241	6.0241	6.0241	6.0241	6.0241	6.0241	6.0241	6.0241	6.0241	6.0241	6.0241	6.0241	6.0241	6.0241	6.0241
1.5166	0.0562	0.0562	0.0562	0.0562	0.0562	0.0562	6.0241	6.0241	6.0241	6.0241	6.0241	6.0241	6.0241	6.0241	6.0241	6.0241	0.0562
1.5166	0.0562	2.6146	2.6146	2.6146	2.6146	2.6146	0.0562	0.0562	0.0562	6.0241	6.0241	6.0241	6.0241	6.0241	6.0241	0.0562	2.1858
0.0562	2.6146	2.6146	2.6146	2.6146	2.6146	2.6146	2.6146	2.6146	2.6146	0.0562	0.0562	0.0562	6.0241	0.0562	0.0562	2.1858	2.1858
2.6146	2.6146	2.6146	2.6146	2.6146	2.6146	2.6146	2.6146	2.6146	2.6146	2.6146	2.6146	2.6146	0.0562	0.0562	2.1858	2.1858	2.1858
2.6146	2.6146	2.6146	2.6146	2.6146	2.6146	2.6146	2.6146	2.6146	2.6146	2.6146	2.6146	2.6146	2.6146	0.0562	2.1858	2.1858	2.1858
2.6146	2.6146	2.6146	2.6146	2.6146	2.6146	2.6146	2.6146	2.6146	2.6146	2.6146	2.6146	2.6146	2.6146	0.0562	2.1858	2.1858	2.1858
2.6146	2.6146	2.6146	2.6146	2.6146	2.6146	2.6146	2.6146	2.6146	2.6146	2.6146	2.6146	2.6146	2.6146	0.0562	2.1858	2.1858	2.1858
2.6146	2.6146	2.6146	2.6146	2.6146	2.6146	2.6146	2.6146	2.6146	2.6146	2.6146	2.6146	2.6146	2.6146	0.0562	0.0562	2.1858	2.1858
2.6146	2.6146	2.6146	2.6146	2.6146	2.6146	2.6146	2.6146	2.6146	2.6146	2.6146	2.6146	2.6146	2.6146	0.0562	2.0649	0.0562	2.1858
2.6146	2.6146	2.6146	2.6146	2.6146	2.6146	2.6146	2.6146	2.6146	2.6146	2.6146	2.6146	2.6146	2.6146	0.0562	2.0649	2.0649	0.0562
2.6146	2.6146	2.6146	2.6146	2.6146	2.6146	2.6146	2.6146	2.6146	2.6146	2.6146	2.6146	2.6146	2.6146	0.0562	2.0649	2.0649	2.0649
2.6146	2.6146	2.6146	2.6146	2.6146	2.6146	2.6146	2.6146	2.6146	2.6146	2.6146	2.6146	2.6146	0.0562	2.0649	2.0649	2.0649	2.0649
2.6146	2.6146	2.6146	2.6146	2.6146	2.6146	2.6146	2.6146	2.6146	2.6146	2.6146	2.6146	2.6146	0.0562	2.0649	2.0649	2.0649	2.0649
2.6146	2.6146	2.6146	2.6146	2.6146	2.6146	2.6146	2.6146	2.6146	2.6146	2.6146	2.6146	0.0562	2.0649	2.0649	2.0649	2.0649	2.0649
2.6146	2.6146	2.6146	2.6146	2.6146	2.6146	2.6146	2.6146	2.6146	2.6146	2.6146	2.6146	0.0562	2.0649	2.0649	2.0649	2.0649	2.0649
2.6146	2.6146	2.6146	2.6146	2.6146	2.6146	2.6146	2.6146	2.6146	2.6146	2.6146	2.6146	0.0562	2.0649	2.0649	2.0649	2.0649	2.0649
2.6146	2.6146	2.6146	2.6146	2.6146	2.6146	2.6146	2.6146	2.6146	2.6146	2.6146	0.0562	2.0649	2.0649	2.0649	2.0649	2.0649	2.0649
2.6146	2.6146	2.6146	2.6146	2.6146	2.6146	2.6146	2.6146	2.6146	2.6146	2.6146	0.0562	2.0649	2.0649	2.0649	2.0649	2.0649	2.0649
2.6146	2.6146	2.6146	2.6146	2.6146	2.6146	2.6146	2.6146	2.6146	2.6146	0.0562	2.0649	2.0649	2.0649	2.0649	2.0649	2.0649	2.0649
2.6146	2.6146	2.6146	2.6146	2.6146	2.6146	2.6146	2.6146	2.6146	2.6146	0.0562	2.0649	2.0649	2.0649	2.0649	2.0649	2.0649	2.0649
2.6146	2.6146	2.6146	2.6146	2.6146	2.6146	2.6146	2.6146	2.6146	2.6146	0.0562	2.0649	2.0649	2.0649	2.0649	2.0649	2.0649	2.0649
0.0562	0.0562	0.0562	0.0562	0.0562	2.6146	2.6146	2.6146	2.6146	0.0562	2.0649	2.0649	2.0649	2.0649	2.0649	2.0649	2.0649	2.0649
1.4939	1.4939	1.4939	1.4939	1.4939	0.0562	0.0562	2.6146	0.0562	2.0649	2.0649	2.0649	2.0649	2.0649	2.0649	2.0649	2.0649	2.0649
1.4939	1.4939	1.4939	1.4939	1.4939	1.4939	1.4939	0.0562	2.0649	2.0649	2.0649	2.0649	2.0649	2.0649	2.0649	2.0649	2.0649	2.0649
1.4939	1.4939	1.4939	1.4939	1.4939	1.4939	1.4939	1.4939	0.0562	0.0562	2.0649	2.0649	2.0649	2.0649	2.0649	2.0649	2.0649	2.0649
1.4939	1.4939	1.4939	1.4939	1.4939	1.4939	1.4939	1.4939	1.4939	1.4939	0.0562	0.0562	2.0649	2.0649	2.0649	2.0649	2.0649	2.0649
1.4939	1.4939	1.4939	1.4939	1.4939	1.4939	1.4939	1.4939	1.4939	1.4939	1.4939	1.4939	0.0562	0.0562	2.0649	2.0649	2.0649	2.0649
1.4939	1.4939	1.4939	1.4939	1.4939	1.4939	1.4939	1.4939	1.4939	1.4939	1.4939	1.4939	1.4939	1.4939	0.0562	0.0562	0.0562	2.0649
1.4939	1.4939	1.4939	1.4939	1.4939	1.4939	1.4939	1.4939	1.4939	1.4939	1.4939	1.4939	1.4939	1.4939	1.4939	1.4939	1.4939	0.0562
1.4939	1.4939	1.4939	1.4939	1.4939	1.4939	1.4939	1.4939	1.4939	1.4939	1.4939	1.4939	1.4939	1.4939	1.4939	1.4939	1.4939	1.4939
1.4939	1.4939	1.4939	1.4939	1.4939	1.4939	1.4939	1.4939	1.4939	1.4939	1.4939	1.4939	1.4939	1.4939	1.4939	1.4939	1.4939	1.4939
1.4939	1.4939	1.4939	1.4939	1.4939	1.4939	1.4939	1.4939	1.4939	1.4939	1.4939	1.4939	1.4939	1.4939	1.4939	1.4939	1.4939	1.4939
1.4939	1.4939	1.4939	1.4939	1.4939	1.4939	1.4939	1.4939	1.4939	1.4939	1.4939	1.4939	1.4939	1.4939	1.4939	1.4939	1.4939	1.4939
1.4939	1.4939	1.4939	1.4939	1.4939	1.4939	1.4939	1.4939	1.4939	1.4939	1.4939	1.4939	1.4939	1.4939	1.4939	1.4939	1.4939	1.4939
1.4939	1.4939	1.4939	1.4939	1.4939	1.4939	1.4939	1.4939	1.4939	1.4939	1.4939	1.4939	1.4939	1.4939	1.4939	1.4939	1.4939	0.0562
1.4939	1.4939	1.4939	1.4939	1.4939	1.4939	1.4939	1.4939	1.4939	1.4939	1.4939	1.4939	1.4939	1.4939	1.4939	1.4939	1.4939	0.0562
1.4939	1.4939	1.4939	1.4939	1.4939	1.4939	1.4939	1.4939	1.4939	1.4939	1.4939	1.4939	1.4939	1.4939	1.4939	1.4939	1.4939	0.0562
1.4939	1.4939	1.4939	1.4939	1.4939	1.4939	1.4939	1.4939	1.4939	1.4939	1.4939	1.4939	1.4939	1.4939	1.4939	1.4939	0.0562	0.0562
1.4939	1.4939	1.4939	1.4939	1.4939	1.4939	1.4939	1.4939	1.4939	1.4939	1.4939	1.4939	1.4939	1.4939	1.4939	0.0562	2.4047	2.4047
1.4939	1.4939	1.4939	1.4939	1.4939	1.4939	1.4939	1.4939	1.4939	1.4939	1.4939	1.4939	1.4939	1.4939	0.0562	2.4047	2.4047	2.4047
1.4939	1.4939	1.4939	1.4939	1.4939	1.4939	1.4939	1.4939	1.4939	1.4939	1.4939	1.4939	1.4939	0.0562	2.4047	2.4047	2.4047	2.4047
1.4939	1.4939	1.4939	1.4939	1.4939	1.4939	1.4939	1.4939	1.4939	1.4939	1.4939	1.4939	0.0562	0.0562	2.4047	2.4047	2.4047	2.4047
1.4939	1.4939	1.4939	1.4939	1.4939	1.4939	1.4939	1.4939	1.4939	1.4939	1.4939	0.0562	2.4047	2.4047	2.4047	2.4047	2.4047	2.4047
Columns 3	7 through 54
6.0241	6.0241	0.0562	0.6076	0.6076	0.6076	0.6076	0.6076	0.6076	0.6076	0.6076	0.6076	0.0562	0.6238	0.6238	0.6238	0.6238	0.6238
6.0241	6.0241	0.0562	0.6076	0.6076	0.6076	0.6076	0.6076	0.6076	0.6076	0.6076	0.0562	0.0562	0.0562	0.0562	0.6238	0.6238	0.6238
6.0241	6.0241	6.0241	0.0562	0.6076	0.6076	0.6076	0.6076	0.6076	0.0562	0.0562	1.4965	1.4965	1.4965	1.4965	0.0562	0.0562	0.0562
6.0241	6.0241	6.0241	6.0241	0.0562	0.6076	0.0562	0.0562	0.0562	1.4965	1.4965	1.4965	1.4965	1.4965	1.4965	1.4965	1.4965	1.4965
6.0241	6.0241	6.0241	6.0241	6.0241	0.0562	1.4965	1.4965	1.4965	1.4965	1.4965	1.4965	1.4965	1.4965	1.4965	1.4965	1.4965	1.4965
6.0241	6.0241	6.0241	6.0241	0.0562	1.4965	1.4965	1.4965	1.4965	1.4965	1.4965	1.4965	1.4965	1.4965	1.4965	1.4965	1.4965	1.4965
6.0241	6.0241	6.0241	6.0241	0.0562	1.4965	1.4965	1.4965	1.4965	1.4965	1.4965	1.4965	1.4965	1.4965	1.4965	1.4965	1.4965	1.4965
6.0241	6.0241	6.0241	6.0241	0.0562	1.4965	1.4965	1.4965	1.4965	1.4965	1.4965	1.4965	1.4965	1.4965	1.4965	1.4965	1.4965	1.4965
6.0241	6.0241	6.0241	6.0241	0.0562	1.4965	1.4965	1.4965	1.4965	1.4965	1.4965	1.4965	1.4965	1.4965	1.4965	1.4965	1.4965	1.4965
6.0241	6.0241	6.0241	6.0241	0.0562	1.4965	1.4965	1.4965	1.4965	1.4965	1.4965	1.4965	1.4965	1.4965	1.4965	1.4965	1.4965	0.0562
6.0241	6.0241	6.0241	6.0241	0.0562	1.4965	1.4965	1.4965	1.4965	1.4965	1.4965	1.4965	1.4965	1.4965	1.4965	1.4965	0.0562	0.6525
6.0241	6.0241	6.0241	0.0562	0.0562	0.0562	1.4965	1.4965	1.4965	1.4965	1.4965	1.4965	1.4965	1.4965	0.0562	0.0562	0.6525	0.6525
6.0241	0.0562	0.0562	2.1858	2.1858	2.1858	0.0562	0.0562	1.4965	1.4965	1.4965	1.4965	1.4965	1.4965	0.0562	0.6525	0.6525	0.6525
0.0562	2.1858	2.1858	2.1858	2.1858	2.1858	2.1858	2.1858	0.0562	0.0562	0.0562	1.4965	0.0562	0.0562	0.6525	0.6525	0.6525	0.6525
2.1858	2.1858	2.1858	2.1858	2.1858	2.1858	2.1858	2.1858	2.1858	2.1858	2.1858	0.0562	0.6525	0.6525	0.6525	0.6525	0.6525	0.6525
2.1858	2.1858	2.1858	2.1858	2.1858	2.1858	2.1858	2.1858	2.1858	2.1858	2.1858	2.1858	0.0562	0.6525	0.6525	0.6525	0.6525	0.6525
2.1858	2.1858	2.1858	2.1858	2.1858	2.1858	2.1858	2.1858	2.1858	2.1858	2.1858	2.1858	0.0562	0.6525	0.6525	0.6525	0.6525	0.6525
2.1858	2.1858	2.1858	2.1858	2.1858	2.1858	2.1858	2.1858	2.1858	2.1858	2.1858	2.1858	0.0562	0.6525	0.6525	0.6525	0.6525	0.6525
2.1858	2.1858	2.1858	2.1858	2.1858	2.1858	2.1858	2.1858	2.1858	2.1858	2.1858	0.0562	0.6525	0.6525	0.6525	0.6525	0.6525	0.6525
2.1858	2.1858	2.1858	2.1858	2.1858	2.1858	2.1858	2.1858	2.1858	2.1858	2.1858	0.0562	0.6525	0.6525	0.6525	0.6525	0.6525	0.6525
2.1858	2.1858	2.1858	2.1858	2.1858	2.1858	2.1858	2.1858	2.1858	2.1858	2.1858	2.1858	0.0562	0.0562	0.6525	0.6525	0.6525	0.6525
2.1858	2.1858	2.1858	2.1858	2.1858	2.1858	2.1858	2.1858	2.1858	2.1858	2.1858	2.1858	2.1858	2.1858	0.0562	0.6525	0.6525	0.6525
2.1858	2.1858	2.1858	2.1858	2.1858	2.1858	2.1858	2.1858	2.1858	2.1858	2.1858	2.1858	2.1858	2.1858	0.0562	0.6525	0.6525	0.6525
2.1858	2.1858	2.1858	2.1858	2.1858	2.1858	2.1858	2.1858	2.1858	2.1858	2.1858	2.1858	2.1858	2.1858	2.1858	0.0562	0.0562	0.6525
0.0562	2.1858	2.1858	2.1858	2.1858	2.1858	2.1858	2.1858	2.1858	2.1858	2.1858	2.1858	2.1858	2.1858	2.1858	0.0562	1.5036	0.0562
2.0649	0.0562	2.1858	2.1858	2.1858	2.1858	2.1858	2.1858	2.1858	2.1858	2.1858	2.1858	2.1858	2.1858	2.1858	0.0562	1.5036	1.5036
2.0649	2.0649	0.0562	2.1858	2.1858	2.1858	2.1858	2.1858	2.1858	2.1858	2.1858	2.1858	2.1858	2.1858	0.0562	1.5036	1.5036	1.5036
2.0649	2.0649	2.0649	0.0562	2.1858	2.1858	2.1858	2.1858	2.1858	2.1858	0.0562	0.0562	0.0562	0.0562	0.0562	1.5036	1.5036	1.5036
2.0649	2.0649	2.0649	2.0649	0.0562	2.1858	0.0562	0.0562	0.0562	0.0562	0.5842	0.5842	0.5842	0.5842	0.5842	0.0562	1.5036	1.5036
2.0649	2.0649	2.0649	2.0649	2.0649	0.0562	0.5842	0.5842	0.5842	0.5842	0.5842	0.5842	0.5842	0.5842	0.5842	0.0562	1.5036	1.5036
2.0649	2.0649	2.0649	2.0649	2.0649	0.0562	0.5842	0.5842	0.5842	0.5842	0.5842	0.5842	0.5842	0.0562	0.0562	2.4281	0.0562	1.5036
2.0649	2.0649	2.0649	2.0649	2.0649	0.0562	0.5842	0.5842	0.5842	0.5842	0.5842	0.5842	0.0562	2.4281	2.4281	2.4281	2.4281	0.0562
2.0649	2.0649	2.0649	2.0649	2.0649	0.0562	0.5842	0.5842	0.5842	0.5842	0.5842	0.0562	2.4281	2.4281	2.4281	2.4281	2.4281	0.0562
2.0649	2.0649	2.0649	2.0649	2.0649	0.0562	0.5842	0.5842	0.5842	0.5842	0.0562	2.4281	2.4281	2.4281	2.4281	2.4281	2.4281	2.4281
2.0649	2.0649	2.0649	2.0649	0.0562	0.0562	0.0562	0.5842	0.5842	0.0562	2.4281	2.4281	2.4281	2.4281	2.4281	2.4281	2.4281	2.4281
2.0649	2.0649	2.0649	2.0649	0.0562	5.8194	5.8194	0.0562	0.0562	2.4281	2.4281	2.4281	2.4281	2.4281	2.4281	2.4281	2.4281	2.4281
2.0649	2.0649	2.0649	0.0562	5.8194	5.8194	5.8194	5.8194	0.0562	0.0562	2.4281	2.4281	2.4281	2.4281	2.4281	2.4281	2.4281	2.4281
2.0649	2.0649	0.0562	5.8194	5.8194	5.8194	5.8194	5.8194	5.8194	0.0562	2.4281	2.4281	2.4281	2.4281	2.4281	2.4281	2.4281	2.4281
2.0649	0.0562	5.8194	5.8194	5.8194	5.8194	5.8194	5.8194	5.8194	0.0562	2.4281	2.4281	2.4281	2.4281	2.4281	2.4281	2.4281	2.4281
2.0649	0.0562	5.8194	5.8194	5.8194	5.8194	5.8194	5.8194	5.8194	0.0562	2.4281	2.4281	2.4281	2.4281	2.4281	2.4281	2.4281	2.4281
0.0562	5.8194	5.8194	5.8194	5.8194	5.8194	5.8194	5.8194	5.8194	0.0562	2.4281	2.4281	2.4281	2.4281	2.4281	2.4281	2.4281	2.4281
0.0562	5.8194	5.8194	5.8194	5.8194	5.8194	5.8194	5.8194	0.0562	2.4281	2.4281	2.4281	2.4281	2.4281	2.4281	2.4281	2.4281	2.4281
0.0562	0.0562	5.8194	5.8194	5.8194	5.8194	0.0562	0.0562	0.0562	2.4281	2.4281	2.4281	2.4281	2.4281	2.4281	2.4281	2.4281	2.4281
0.0562	2.4325	0.0562	0.0562	0.0562	0.0562	2.4325	2.4325	2.4325	0.0562	2.4281	2.4281	2.4281	2.4281	2.4281	2.4281	2.4281	2.4281
0.0562	2.4325	2.4325	2.4325	2.4325	2.4325	2.4325	2.4325	2.4325	2.4325	0.0562	2.4281	2.4281	2.4281	2.4281	2.4281	2.4281	2.4281
0.0562	2.4325	2.4325	2.4325	2.4325	2.4325	2.4325	2.4325	2.4325	2.4325	2.4325	0.0562	2.4281	2.4281	2.4281	2.4281	2.4281	2.4281
0.0562	2.4325	2.4325	2.4325	2.4325	2.4325	2.4325	2.4325	2.4325	2.4325	2.4325	2.4325	0.0562	2.4281	2.4281	2.4281	2.4281	2.4281
0.0562	2.4325	2.4325	2.4325	2.4325	2.4325	2.4325	2.4325	2.4325	2.4325	2.4325	2.4325	2.4325	0.0562	2.4281	2.4281	2.4281	2.4281
2.4325	2.4325	2.4325	2.4325	2.4325	2.4325	2.4325	2.4325	2.4325	2.4325	2.4325	2.4325	2.4325	2.4325	0.0562	2.4281	2.4281	2.4281
2.4325	2.4325	2.4325	2.4325	2.4325	2.4325	2.4325	2.4325	2.4325	2.4325	2.4325	2.4325	2.4325	2.4325	0.0562	2.4281	2.4281	2.4281
2.4325	2.4325	2.4325	2.4325	2.4325	2.4325	2.4325	2.4325	2.4325	2.4325	2.4325	2.4325	2.4325	2.4325	2.4325	0.0562	0.0562	0.0562
0.0562	2.4325	2.4325	2.4325	2.4325	2.4325	2.4325	2.4325	2.4325	2.4325	2.4325	2.4325	2.4325	2.4325	2.4325	0.0562	3.8072	3.8072
2.4047	0.0562	0.0562	2.4325	2.4325	2.4325	2.4325	2.4325	2.4325	2.4325	2.4325	2.4325	2.4325	2.4325	2.4325	0.0562	3.8072	3.8072
2.4047	2.4047	2.4047	0.0562	0.0562	2.4325	2.4325	2.4325	2.4325	2.4325	2.4325	2.4325	2.4325	2.4325	2.4325	0.0562	3.8072	3.8072
2.4047	2.4047	2.4047	2.4047	2.4047	0.0562	2.4325	2.4325	2.4325	2.4325	2.4325	0.0562	0.0562	0.0562	0.0562	0.0562	3.8072	3.8072
2.4047	2.4047	2.4047	2.4047	2.4047	2.4047	0.0562	0.0562	0.0562	0.0562	0.0562	0.6146	0.6146	0.6146	0.6146	0.6146	0.0562	3.8072
2.4047	2.4047	2.4047	2.4047	2.4047	2.4047	0.0562	0.6146	0.6146	0.6146	0.6146	0.6146	0.6146	0.6146	0.6146	0.6146	0.6146	0.0562
Columns 5	5 through 56
0.6238	0.6238
0.6238	0.6238
0.6238	0.6238
0.0562	0.0562
1.4965	1.4965
1.4965	1.4965
1.4965	1.4965
1.4965	1.4965
1.4965	0.0562
0.0562	0.6525
0.6525	0.6525
0.6525	0.6525
0.6525	0.6525
0.6525	0.6525
0.6525	0.6525
0.6525	0.6525
0.6525	0.6525
0.6525	0.6525
0.6525	0.6525
0.6525	0.6525
0.6525	0.6525
0.6525	0.6525
0.6525	0.6525
0.6525	0.6525
0.0562	0.0562
1.5036	1.5036
1.5036	1.5036
1.5036	1.5036
1.5036	1.5036
1.5036	1.5036
1.5036	1.5036
1.5036	1.5036
0.0562	0.0562
2.4281	2.4281
2.4281	2.4281
2.4281	2.4281
2.4281	2.4281
2.4281	2.4281
2.4281	2.4281
2.4281	2.4281
2.4281	2.4281
2.4281	2.4281
2.4281	2.4281
2.4281	2.4281
2.4281	2.4281
2.4281	2.4281
2.4281	2.4281
2.4281	2.4281
2.4281	0.0562
0.0562	3.8072
3.8072	3.8072
3.8072	3.8072
3.8072	3.8072
3.8072	3.8072
3.8072	3.8072
3.8072	3.8072
3.8072	3.8072
val(:,:,5)	=
Columns 1	through 18
2.0887	2.0887	2.0887	2.0887	2.0887	2.0887	2.0887	2.0887	2.0887	2.0887	2.0887	0.0562	3.8083	3.8083	3.8083	3.8083	3.8083	3.8083
2.0887	2.0887	2.0887	2.0887	2.0887	2.0887	2.0887	2.0887	2.0887	2.0887	2.0887	2.0887	0.0562	3.8083	3.8083	3.8083	3.8083	3.8083
2.0887	2.0887	2.0887	2.0887	2.0887	2.0887	2.0887	2.0887	2.0887	2.0887	2.0887	2.0887	2.0887	0.0562	3.8083	3.8083	0.0562	0.0562
2.0887	2.0887	2.0887	2.0887	2.0887	2.0887	2.0887	2.0887	2.0887	2.0887	2.0887	2.0887	2.0887	2.0887	0.0562	0.0562	6.0241	6.0241
2.0887	2.0887	2.0887	2.0887	2.0887	2.0887	2.0887	2.0887	2.0887	2.0887	2.0887	2.0887	2.0887	2.0887	0.0562	6.0241	6.0241	6.0241
2.0887	2.0887	2.0887	2.0887	2.0887	2.0887	2.0887	2.0887	2.0887	2.0887	2.0887	2.0887	2.0887	2.0887	0.0562	6.0241	6.0241	6.0241
2.0887	2.0887	2.0887	2.0887	2.0887	2.0887	2.0887	2.0887	2.0887	2.0887	2.0887	2.0887	2.0887	2.0887	0.0562	6.0241	6.0241	6.0241
2.0887	2.0887	2.0887	2.0887	2.0887	2.0887	2.0887	2.0887	2.0887	2.0887	2.0887	2.0887	2.0887	2.0887	0.0562	6.0241	6.0241	6.0241
2.0887	2.0887	2.0887	2.0887	2.0887	2.0887	2.0887	2.0887	2.0887	2.0887	2.0887	2.0887	2.0887	2.0887	0.0562	6.0241	6.0241	6.0241
2.0887	2.0887	2.0887	2.0887	2.0887	2.0887	2.0887	2.0887	2.0887	2.0887	2.0887	2.0887	0.0562	0.0562	1.5166	0.0562	6.0241	6.0241
2.0887	2.0887	2.0887	2.0887	2.0887	2.0887	2.0887	2.0887	2.0887	2.0887	2.0887	0.0562	1.5166	1.5166	1.5166	1.5166	0.0562	6.0241
2.0887	2.0887	2.0887	2.0887	2.0887	2.0887	2.0887	2.0887	2.0887	2.0887	0.0562	1.5166	1.5166	1.5166	1.5166	1.5166	1.5166	0.0562
2.0887	2.0887	2.0887	2.0887	2.0887	2.0887	2.0887	2.0887	0.0562	0.0562	1.5166	1.5166	1.5166	1.5166	1.5166	1.5166	1.5166	1.5166
2.0887	2.0887	2.0887	2.0887	2.0887	2.0887	2.0887	0.0562	1.5166	1.5166	1.5166	1.5166	1.5166	1.5166	1.5166	1.5166	1.5166	1.5166
2.0887	2.0887	2.0887	2.0887	2.0887	2.0887	0.0562	1.5166	1.5166	1.5166	1.5166	1.5166	1.5166	1.5166	1.5166	1.5166	1.5166	1.5166
0.0562	0.0562	0.0562	2.0887	2.0887	0.0562	0.0562	1.5166	1.5166	1.5166	1.5166	1.5166	1.5166	1.5166	1.5166	1.5166	1.5166	1.5166
0.5558	0.5558	0.5558	0.0562	0.0562	0.0562	1.5166	1.5166	1.5166	1.5166	1.5166	1.5166	1.5166	1.5166	1.5166	1.5166	1.5166	1.5166
0.5558	0.5558	0.5558	0.5558	0.5558	0.0562	1.5166	1.5166	1.5166	1.5166	1.5166	1.5166	1.5166	1.5166	1.5166	1.5166	1.5166	1.5166
0.5558	0.5558	0.5558	0.5558	0.5558	0.5558	0.0562	1.5166	1.5166	1.5166	1.5166	1.5166	1.5166	1.5166	1.5166	1.5166	1.5166	1.5166
0.5558	0.5558	0.5558	0.5558	0.5558	0.5558	0.5558	0.0562	1.5166	1.5166	1.5166	1.5166	1.5166	1.5166	1.5166	1.5166	1.5166	0.0562
0.5558	0.5558	0.5558	0.5558	0.5558	0.5558	0.5558	0.0562	1.5166	1.5166	1.5166	1.5166	1.5166	1.5166	1.5166	1.5166	0.0562	2.6146
0.5558	0.5558	0.5558	0.5558	0.5558	0.5558	0.0562	1.5166	1.5166	1.5166	1.5166	1.5166	1.5166	1.5166	1.5166	1.5166	0.0562	2.6146
0.5558	0.5558	0.5558	0.5558	0.5558	0.5558	0.0562	0.0562	0.0562	1.5166	1.5166	1.5166	1.5166	1.5166	1.5166	0.0562	2.6146	2.6146
0.5558	0.5558	0.5558	0.5558	0.5558	0.0562	2.5631	2.5631	2.5631	0.0562	0.0562	0.0562	0.0562	0.0562	0.0562	2.6146	2.6146	2.6146
0.5558	0.5558	0.5558	0.5558	0.0562	2.5631	2.5631	2.5631	2.5631	2.5631	2.5631	2.5631	2.5631	0.0562	2.6146	2.6146	2.6146	2.6146
0.5558	0.5558	0.5558	0.0562	2.5631	2.5631	2.5631	2.5631	2.5631	2.5631	2.5631	2.5631	2.5631	2.5631	0.0562	2.6146	2.6146	2.6146
0.5558	0.5558	0.0562	2.5631	2.5631	2.5631	2.5631	2.5631	2.5631	2.5631	2.5631	2.5631	2.5631	2.5631	0.0562	2.6146	2.6146	2.6146
0.5558	0.0562	2.5631	2.5631	2.5631	2.5631	2.5631	2.5631	2.5631	2.5631	2.5631	2.5631	2.5631	2.5631	0.0562	2.6146	2.6146	2.6146
0.0562	0.0562	2.5631	2.5631	2.5631	2.5631	2.5631	2.5631	2.5631	2.5631	2.5631	2.5631	2.5631	2.5631	0.0562	2.6146	2.6146	2.6146
1.3989	0.0562	2.5631	2.5631	2.5631	2.5631	2.5631	2.5631	2.5631	2.5631	2.5631	2.5631	2.5631	2.5631	0.0562	2.6146	2.6146	2.6146
1.3989	0.0562	2.5631	2.5631	2.5631	2.5631	2.5631	2.5631	2.5631	2.5631	2.5631	2.5631	2.5631	2.5631	2.5631	0.0562	2.6146	2.6146
1.3989	0.0562	2.5631	2.5631	2.5631	2.5631	2.5631	2.5631	2.5631	2.5631	2.5631	2.5631	2.5631	2.5631	2.5631	0.0562	2.6146	2.6146
1.3989	0.0562	2.5631	2.5631	2.5631	2.5631	2.5631	2.5631	2.5631	2.5631	2.5631	2.5631	2.5631	2.5631	2.5631	0.0562	2.6146	2.6146
0.0562	0.0562	0.0562	2.5631	2.5631	2.5631	2.5631	2.5631	2.5631	2.5631	2.5631	2.5631	2.5631	2.5631	2.5631	0.0562	2.6146	2.6146
2.3115	2.3115	2.3115	0.0562	0.0562	2.5631	2.5631	2.5631	2.5631	2.5631	2.5631	2.5631	0.0562	0.0562	0.0562	1.4939	0.0562	0.0562
2.3115	2.3115	2.3115	2.3115	2.3115	0.0562	2.5631	2.5631	2.5631	2.5631	2.5631	0.0562	1.4939	1.4939	1.4939	1.4939	1.4939	1.4939
2.3115	2.3115	2.3115	2.3115	2.3115	2.3115	0.0562	0.0562	2.5631	2.5631	0.0562	0.0562	1.4939	1.4939	1.4939	1.4939	1.4939	1.4939
2.3115	2.3115	2.3115	2.3115	2.3115	2.3115	2.3115	2.3115	0.0562	0.0562	1.4939	1.4939	1.4939	1.4939	1.4939	1.4939	1.4939	1.4939
2.3115	2.3115	2.3115	2.3115	2.3115	2.3115	2.3115	2.3115	0.0562	0.0562	1.4939	1.4939	1.4939	1.4939	1.4939	1.4939	1.4939	1.4939
2.3115	2.3115	2.3115	2.3115	2.3115	2.3115	2.3115	2.3115	2.3115	0.0562	1.4939	1.4939	1.4939	1.4939	1.4939	1.4939	1.4939	1.4939
2.3115	2.3115	2.3115	2.3115	2.3115	2.3115	2.3115	2.3115	2.3115	0.0562	1.4939	1.4939	1.4939	1.4939	1.4939	1.4939	1.4939	1.4939
2.3115	2.3115	2.3115	2.3115	2.3115	2.3115	2.3115	2.3115	2.3115	0.0562	1.4939	1.4939	1.4939	1.4939	1.4939	1.4939	1.4939	1.4939
2.3115	2.3115	2.3115	2.3115	2.3115	2.3115	2.3115	2.3115	2.3115	0.0562	1.4939	1.4939	1.4939	1.4939	1.4939	1.4939	1.4939	1.4939
2.3115	2.3115	2.3115	2.3115	2.3115	2.3115	2.3115	2.3115	2.3115	0.0562	1.4939	1.4939	1.4939	1.4939	1.4939	1.4939	1.4939	1.4939
2.3115	2.3115	2.3115	2.3115	2.3115	2.3115	2.3115	2.3115	2.3115	0.0562	1.4939	1.4939	1.4939	1.4939	1.4939	1.4939	1.4939	1.4939
2.3115	2.3115	2.3115	2.3115	2.3115	2.3115	2.3115	2.3115	2.3115	0.0562	1.4939	1.4939	1.4939	1.4939	1.4939	1.4939	1.4939	1.4939
2.3115	2.3115	2.3115	2.3115	2.3115	2.3115	2.3115	2.3115	2.3115	0.0562	1.4939	1.4939	1.4939	1.4939	1.4939	1.4939	1.4939	1.4939
2.3115	2.3115	2.3115	2.3115	2.3115	2.3115	2.3115	2.3115	2.3115	0.0562	1.4939	1.4939	1.4939	1.4939	1.4939	1.4939	1.4939	1.4939
2.3115	2.3115	2.3115	2.3115	2.3115	2.3115	2.3115	2.3115	2.3115	0.0562	1.4939	1.4939	1.4939	1.4939	1.4939	1.4939	1.4939	1.4939
2.3115	2.3115	2.3115	2.3115	2.3115	2.3115	2.3115	2.3115	2.3115	0.0562	1.4939	1.4939	1.4939	1.4939	1.4939	1.4939	1.4939	1.4939
2.3115	2.3115	2.3115	2.3115	2.3115	2.3115	2.3115	2.3115	2.3115	0.0562	1.4939	1.4939	1.4939	1.4939	1.4939	1.4939	1.4939	1.4939
2.3115	2.3115	2.3115	2.3115	2.3115	2.3115	2.3115	2.3115	2.3115	0.0562	1.4939	1.4939	1.4939	1.4939	1.4939	1.4939	1.4939	1.4939
2.3115	2.3115	2.3115	2.3115	2.3115	2.3115	2.3115	0.0562	0.0562	0.0562	0.0562	1.4939	1.4939	1.4939	1.4939	1.4939	1.4939	1.4939
2.3115	2.3115	2.3115	2.3115	2.3115	0.0562	0.0562	1.5109	1.5109	1.5109	1.5109	0.0562	0.0562	1.4939	1.4939	1.4939	1.4939	1.4939
0.0562	0.0562	2.3115	0.0562	0.0562	1.5109	1.5109	1.5109	1.5109	1.5109	1.5109	1.5109	1.5109	0.0562	0.0562	1.4939	1.4939	1.4939
0.7731	0.7731	0.0562	1.5109	1.5109	1.5109	1.5109	1.5109	1.5109	1.5109	1.5109	1.5109	1.5109	1.5109	1.5109	0.0562	0.0562	1.4939
0.7731	0.7731	0.0562	1.5109	1.5109	1.5109	1.5109	1.5109	1.5109	1.5109	1.5109	1.5109	1.5109	1.5109	1.5109	1.5109	1.5109	0.0562
Columns 1	9 through 36
3.8083	3.8083	0.0562	6.0241	6.0241	6.0241	6.0241	6.0241	6.0241	6.0241	6.0241	6.0241	6.0241	6.0241	6.0241	6.0241	6.0241	6.0241
0.0562	0.0562	6.0241	6.0241	6.0241	6.0241	6.0241	6.0241	6.0241	6.0241	6.0241	6.0241	6.0241	6.0241	6.0241	6.0241	6.0241	6.0241
6.0241	6.0241	6.0241	6.0241	6.0241	6.0241	6.0241	6.0241	6.0241	6.0241	6.0241	6.0241	6.0241	6.0241	6.0241	6.0241	6.0241	6.0241
6.0241	6.0241	6.0241	6.0241	6.0241	6.0241	6.0241	6.0241	6.0241	6.0241	6.0241	6.0241	6.0241	6.0241	6.0241	6.0241	6.0241	6.0241
6.0241	6.0241	6.0241	6.0241	6.0241	6.0241	6.0241	6.0241	6.0241	6.0241	6.0241	6.0241	6.0241	6.0241	6.0241	6.0241	6.0241	6.0241
6.0241	6.0241	6.0241	6.0241	6.0241	6.0241	6.0241	6.0241	6.0241	6.0241	6.0241	6.0241	6.0241	6.0241	6.0241	6.0241	6.0241	6.0241
6.0241	6.0241	6.0241	6.0241	6.0241	6.0241	6.0241	6.0241	6.0241	6.0241	6.0241	6.0241	6.0241	6.0241	6.0241	6.0241	6.0241	6.0241
6.0241	6.0241	6.0241	6.0241	6.0241	6.0241	6.0241	6.0241	6.0241	6.0241	6.0241	6.0241	6.0241	6.0241	6.0241	6.0241	6.0241	6.0241
6.0241	6.0241	6.0241	6.0241	6.0241	6.0241	6.0241	6.0241	6.0241	6.0241	6.0241	6.0241	6.0241	6.0241	6.0241	6.0241	6.0241	6.0241
6.0241	6.0241	6.0241	6.0241	6.0241	6.0241	6.0241	6.0241	6.0241	6.0241	6.0241	6.0241	6.0241	6.0241	6.0241	6.0241	6.0241	6.0241
6.0241	6.0241	6.0241	6.0241	6.0241	6.0241	6.0241	6.0241	6.0241	6.0241	6.0241	6.0241	6.0241	6.0241	6.0241	6.0241	6.0241	6.0241
6.0241	6.0241	6.0241	6.0241	6.0241	6.0241	6.0241	6.0241	6.0241	6.0241	6.0241	6.0241	6.0241	6.0241	6.0241	6.0241	6.0241	6.0241
0.0562	6.0241	6.0241	6.0241	6.0241	6.0241	6.0241	6.0241	6.0241	6.0241	6.0241	6.0241	6.0241	6.0241	6.0241	6.0241	6.0241	6.0241
1.5166	0.0562	6.0241	6.0241	6.0241	6.0241	6.0241	6.0241	6.0241	6.0241	6.0241	6.0241	6.0241	6.0241	6.0241	6.0241	6.0241	6.0241
1.5166	0.0562	0.0562	0.0562	0.0562	0.0562	6.0241	6.0241	6.0241	6.0241	6.0241	6.0241	6.0241	6.0241	6.0241	6.0241	6.0241	6.0241
1.5166	0.0562	2.6146	2.6146	2.6146	2.6146	0.0562	0.0562	0.0562	0.0562	6.0241	6.0241	6.0241	6.0241	6.0241	6.0241	0.0562	0.0562
1.5166	0.0562	2.6146	2.6146	2.6146	2.6146	2.6146	2.6146	2.6146	2.6146	0.0562	0.0562	0.0562	6.0241	6.0241	0.0562	2.1858	2.1858
0.0562	2.6146	2.6146	2.6146	2.6146	2.6146	2.6146	2.6146	2.6146	2.6146	2.6146	2.6146	2.6146	0.0562	0.0562	2.1858	2.1858	2.1858
0.0562	2.6146	2.6146	2.6146	2.6146	2.6146	2.6146	2.6146	2.6146	2.6146	2.6146	2.6146	2.6146	2.6146	0.0562	2.1858	2.1858	2.1858
2.6146	2.6146	2.6146	2.6146	2.6146	2.6146	2.6146	2.6146	2.6146	2.6146	2.6146	2.6146	2.6146	2.6146	0.0562	2.1858	2.1858	2.1858
2.6146	2.6146	2.6146	2.6146	2.6146	2.6146	2.6146	2.6146	2.6146	2.6146	2.6146	2.6146	2.6146	2.6146	2.6146	0.0562	2.1858	2.1858
2.6146	2.6146	2.6146	2.6146	2.6146	2.6146	2.6146	2.6146	2.6146	2.6146	2.6146	2.6146	2.6146	2.6146	2.6146	0.0562	2.1858	2.1858
2.6146	2.6146	2.6146	2.6146	2.6146	2.6146	2.6146	2.6146	2.6146	2.6146	2.6146	2.6146	2.6146	2.6146	2.6146	2.6146	0.0562	2.1858
2.6146	2.6146	2.6146	2.6146	2.6146	2.6146	2.6146	2.6146	2.6146	2.6146	2.6146	2.6146	2.6146	2.6146	2.6146	0.0562	2.0649	0.0562
2.6146	2.6146	2.6146	2.6146	2.6146	2.6146	2.6146	2.6146	2.6146	2.6146	2.6146	2.6146	2.6146	2.6146	2.6146	0.0562	2.0649	2.0649
2.6146	2.6146	2.6146	2.6146	2.6146	2.6146	2.6146	2.6146	2.6146	2.6146	2.6146	2.6146	2.6146	2.6146	0.0562	2.0649	2.0649	2.0649
2.6146	2.6146	2.6146	2.6146	2.6146	2.6146	2.6146	2.6146	2.6146	2.6146	2.6146	2.6146	2.6146	2.6146	0.0562	2.0649	2.0649	2.0649
2.6146	2.6146	2.6146	2.6146	2.6146	2.6146	2.6146	2.6146	2.6146	2.6146	2.6146	2.6146	2.6146	0.0562	2.0649	2.0649	2.0649	2.0649
2.6146	2.6146	2.6146	2.6146	2.6146	2.6146	2.6146	2.6146	2.6146	2.6146	2.6146	2.6146	2.6146	0.0562	2.0649	2.0649	2.0649	2.0649
2.6146	2.6146	2.6146	2.6146	2.6146	2.6146	2.6146	2.6146	2.6146	2.6146	2.6146	2.6146	0.0562	2.0649	2.0649	2.0649	2.0649	2.0649
2.6146	2.6146	2.6146	2.6146	2.6146	2.6146	2.6146	2.6146	2.6146	2.6146	2.6146	2.6146	0.0562	2.0649	2.0649	2.0649	2.0649	2.0649
2.6146	2.6146	2.6146	2.6146	2.6146	2.6146	2.6146	2.6146	2.6146	2.6146	2.6146	2.6146	0.0562	2.0649	2.0649	2.0649	2.0649	2.0649
2.6146	2.6146	2.6146	2.6146	2.6146	2.6146	2.6146	2.6146	2.6146	2.6146	2.6146	0.0562	2.0649	2.0649	2.0649	2.0649	2.0649	2.0649
2.6146	2.6146	2.6146	2.6146	2.6146	2.6146	2.6146	2.6146	2.6146	2.6146	2.6146	0.0562	2.0649	2.0649	2.0649	2.0649	2.0649	2.0649
0.0562	2.6146	2.6146	2.6146	2.6146	2.6146	2.6146	2.6146	2.6146	2.6146	0.0562	2.0649	2.0649	2.0649	2.0649	2.0649	2.0649	2.0649
1.4939	0.0562	0.0562	0.0562	0.0562	0.0562	0.0562	2.6146	2.6146	2.6146	0.0562	2.0649	2.0649	2.0649	2.0649	2.0649	2.0649	2.0649
1.4939	1.4939	1.4939	1.4939	1.4939	1.4939	1.4939	0.0562	0.0562	0.0562	0.0562	2.0649	2.0649	2.0649	2.0649	2.0649	2.0649	2.0649
1.4939	1.4939	1.4939	1.4939	1.4939	1.4939	1.4939	1.4939	1.4939	1.4939	1.4939	0.0562	2.0649	2.0649	2.0649	2.0649	2.0649	2.0649
1.4939	1.4939	1.4939	1.4939	1.4939	1.4939	1.4939	1.4939	1.4939	1.4939	1.4939	1.4939	0.0562	2.0649	2.0649	2.0649	2.0649	2.0649
1.4939	1.4939	1.4939	1.4939	1.4939	1.4939	1.4939	1.4939	1.4939	1.4939	1.4939	1.4939	1.4939	0.0562	2.0649	2.0649	2.0649	2.0649
1.4939	1.4939	1.4939	1.4939	1.4939	1.4939	1.4939	1.4939	1.4939	1.4939	1.4939	1.4939	1.4939	1.4939	0.0562	2.0649	2.0649	2.0649
1.4939	1.4939	1.4939	1.4939	1.4939	1.4939	1.4939	1.4939	1.4939	1.4939	1.4939	1.4939	1.4939	1.4939	1.4939	0.0562	0.0562	0.0562
1.4939	1.4939	1.4939	1.4939	1.4939	1.4939	1.4939	1.4939	1.4939	1.4939	1.4939	1.4939	1.4939	1.4939	1.4939	1.4939	1.4939	0.0562
1.4939	1.4939	1.4939	1.4939	1.4939	1.4939	1.4939	1.4939	1.4939	1.4939	1.4939	1.4939	1.4939	1.4939	1.4939	1.4939	1.4939	1.4939
1.4939	1.4939	1.4939	1.4939	1.4939	1.4939	1.4939	1.4939	1.4939	1.4939	1.4939	1.4939	1.4939	1.4939	1.4939	1.4939	1.4939	1.4939
1.4939	1.4939	1.4939	1.4939	1.4939	1.4939	1.4939	1.4939	1.4939	1.4939	1.4939	1.4939	1.4939	1.4939	1.4939	1.4939	1.4939	1.4939
1.4939	1.4939	1.4939	1.4939	1.4939	1.4939	1.4939	1.4939	1.4939	1.4939	1.4939	1.4939	1.4939	1.4939	1.4939	1.4939	1.4939	1.4939
1.4939	1.4939	1.4939	1.4939	1.4939	1.4939	1.4939	1.4939	1.4939	1.4939	1.4939	1.4939	1.4939	1.4939	1.4939	1.4939	1.4939	1.4939
1.4939	1.4939	1.4939	1.4939	1.4939	1.4939	1.4939	1.4939	1.4939	1.4939	1.4939	1.4939	1.4939	1.4939	1.4939	1.4939	1.4939	0.0562
1.4939	1.4939	1.4939	1.4939	1.4939	1.4939	1.4939	1.4939	1.4939	1.4939	1.4939	1.4939	1.4939	1.4939	1.4939	1.4939	1.4939	0.0562
1.4939	1.4939	1.4939	1.4939	1.4939	1.4939	1.4939	1.4939	1.4939	1.4939	1.4939	1.4939	1.4939	1.4939	1.4939	1.4939	1.4939	0.0562
1.4939	1.4939	1.4939	1.4939	1.4939	1.4939	1.4939	1.4939	1.4939	1.4939	1.4939	1.4939	1.4939	1.4939	1.4939	1.4939	0.0562	0.0562
1.4939	1.4939	1.4939	1.4939	1.4939	1.4939	1.4939	1.4939	1.4939	1.4939	1.4939	1.4939	1.4939	1.4939	1.4939	0.0562	2.4047	2.4047
1.4939	1.4939	1.4939	1.4939	1.4939	1.4939	1.4939	1.4939	1.4939	1.4939	1.4939	1.4939	1.4939	1.4939	1.4939	0.0562	2.4047	2.4047
1.4939	1.4939	1.4939	1.4939	1.4939	1.4939	1.4939	1.4939	1.4939	1.4939	1.4939	1.4939	1.4939	1.4939	0.0562	2.4047	2.4047	2.4047
1.4939	1.4939	1.4939	1.4939	1.4939	1.4939	1.4939	1.4939	1.4939	1.4939	1.4939	1.4939	1.4939	0.0562	2.4047	2.4047	2.4047	2.4047
1.4939	1.4939	1.4939	1.4939	1.4939	1.4939	1.4939	1.4939	1.4939	1.4939	1.4939	1.4939	0.0562	2.4047	2.4047	2.4047	2.4047	2.4047
Columns 3	7 through 54
6.0241	6.0241	0.0562	0.6076	0.6076	0.6076	0.6076	0.6076	0.6076	0.6076	0.6076	0.6076	0.0562	0.6238	0.6238	0.6238	0.6238	0.6238
6.0241	6.0241	6.0241	0.0562	0.6076	0.6076	0.6076	0.6076	0.6076	0.6076	0.6076	0.0562	0.0562	0.0562	0.6238	0.6238	0.6238	0.6238
6.0241	6.0241	6.0241	0.0562	0.6076	0.6076	0.6076	0.6076	0.6076	0.0562	0.0562	1.4965	1.4965	1.4965	0.0562	0.0562	0.0562	0.6238
6.0241	6.0241	6.0241	6.0241	0.0562	0.6076	0.0562	0.0562	0.0562	1.4965	1.4965	1.4965	1.4965	1.4965	1.4965	1.4965	1.4965	0.0562
6.0241	6.0241	6.0241	6.0241	6.0241	0.0562	1.4965	1.4965	1.4965	1.4965	1.4965	1.4965	1.4965	1.4965	1.4965	1.4965	1.4965	1.4965
6.0241	6.0241	6.0241	6.0241	6.0241	0.0562	1.4965	1.4965	1.4965	1.4965	1.4965	1.4965	1.4965	1.4965	1.4965	1.4965	1.4965	1.4965
6.0241	6.0241	6.0241	6.0241	6.0241	0.0562	1.4965	1.4965	1.4965	1.4965	1.4965	1.4965	1.4965	1.4965	1.4965	1.4965	1.4965	1.4965
6.0241	6.0241	6.0241	6.0241	0.0562	1.4965	1.4965	1.4965	1.4965	1.4965	1.4965	1.4965	1.4965	1.4965	1.4965	1.4965	1.4965	1.4965
6.0241	6.0241	6.0241	6.0241	0.0562	1.4965	1.4965	1.4965	1.4965	1.4965	1.4965	1.4965	1.4965	1.4965	1.4965	1.4965	1.4965	1.4965
6.0241	6.0241	6.0241	6.0241	0.0562	1.4965	1.4965	1.4965	1.4965	1.4965	1.4965	1.4965	1.4965	1.4965	1.4965	1.4965	0.0562	0.0562
6.0241	6.0241	6.0241	6.0241	0.0562	1.4965	1.4965	1.4965	1.4965	1.4965	1.4965	1.4965	1.4965	1.4965	1.4965	0.0562	0.6525	0.6525
6.0241	6.0241	6.0241	0.0562	2.1858	0.0562	0.0562	1.4965	1.4965	1.4965	1.4965	1.4965	1.4965	1.4965	0.0562	0.6525	0.6525	0.6525
6.0241	6.0241	0.0562	2.1858	2.1858	2.1858	2.1858	0.0562	0.0562	1.4965	1.4965	1.4965	1.4965	0.0562	0.6525	0.6525	0.6525	0.6525
6.0241	0.0562	2.1858	2.1858	2.1858	2.1858	2.1858	2.1858	2.1858	0.0562	0.0562	1.4965	0.0562	0.6525	0.6525	0.6525	0.6525	0.6525
0.0562	2.1858	2.1858	2.1858	2.1858	2.1858	2.1858	2.1858	2.1858	2.1858	0.0562	0.0562	0.6525	0.6525	0.6525	0.6525	0.6525	0.6525
2.1858	2.1858	2.1858	2.1858	2.1858	2.1858	2.1858	2.1858	2.1858	2.1858	2.1858	0.0562	0.6525	0.6525	0.6525	0.6525	0.6525	0.6525
2.1858	2.1858	2.1858	2.1858	2.1858	2.1858	2.1858	2.1858	2.1858	2.1858	2.1858	0.0562	0.6525	0.6525	0.6525	0.6525	0.6525	0.6525
2.1858	2.1858	2.1858	2.1858	2.1858	2.1858	2.1858	2.1858	2.1858	2.1858	2.1858	0.0562	0.6525	0.6525	0.6525	0.6525	0.6525	0.6525
2.1858	2.1858	2.1858	2.1858	2.1858	2.1858	2.1858	2.1858	2.1858	2.1858	2.1858	0.0562	0.6525	0.6525	0.6525	0.6525	0.6525	0.6525
2.1858	2.1858	2.1858	2.1858	2.1858	2.1858	2.1858	2.1858	2.1858	2.1858	2.1858	0.0562	0.6525	0.6525	0.6525	0.6525	0.6525	0.6525
2.1858	2.1858	2.1858	2.1858	2.1858	2.1858	2.1858	2.1858	2.1858	2.1858	2.1858	0.0562	0.0562	0.6525	0.6525	0.6525	0.6525	0.6525
2.1858	2.1858	2.1858	2.1858	2.1858	2.1858	2.1858	2.1858	2.1858	2.1858	2.1858	2.1858	0.0562	0.6525	0.6525	0.6525	0.6525	0.6525
2.1858	2.1858	2.1858	2.1858	2.1858	2.1858	2.1858	2.1858	2.1858	2.1858	2.1858	2.1858	2.1858	0.0562	0.6525	0.6525	0.6525	0.6525
2.1858	2.1858	2.1858	2.1858	2.1858	2.1858	2.1858	2.1858	2.1858	2.1858	2.1858	2.1858	2.1858	0.0562	0.0562	0.6525	0.6525	0.6525
0.0562	2.1858	2.1858	2.1858	2.1858	2.1858	2.1858	2.1858	2.1858	2.1858	2.1858	2.1858	2.1858	2.1858	0.0562	0.0562	0.0562	0.0562
2.0649	0.0562	2.1858	2.1858	2.1858	2.1858	2.1858	2.1858	2.1858	2.1858	2.1858	2.1858	2.1858	2.1858	0.0562	1.5036	1.5036	1.5036
2.0649	2.0649	0.0562	2.1858	2.1858	2.1858	2.1858	2.1858	2.1858	2.1858	2.1858	2.1858	2.1858	2.1858	0.0562	1.5036	1.5036	1.5036
2.0649	2.0649	2.0649	0.0562	2.1858	2.1858	2.1858	2.1858	2.1858	2.1858	0.0562	0.0562	0.0562	0.0562	1.5036	1.5036	1.5036	1.5036
2.0649	2.0649	2.0649	2.0649	0.0562	0.0562	0.0562	0.0562	0.0562	0.0562	0.5842	0.5842	0.5842	0.5842	0.0562	1.5036	1.5036	1.5036
2.0649	2.0649	2.0649	2.0649	2.0649	2.0649	2.0649	2.0649	2.0649	0.0562	0.5842	0.5842	0.5842	0.5842	0.5842	0.0562	1.5036	1.5036
2.0649	2.0649	2.0649	2.0649	2.0649	2.0649	2.0649	2.0649	2.0649	0.0562	0.5842	0.5842	0.5842	0.5842	0.5842	0.0562	1.5036	1.5036
2.0649	2.0649	2.0649	2.0649	2.0649	2.0649	2.0649	2.0649	2.0649	0.0562	0.5842	0.5842	0.5842	0.5842	0.0562	0.0562	0.0562	0.0562
2.0649	2.0649	2.0649	2.0649	2.0649	2.0649	2.0649	2.0649	2.0649	2.0649	0.0562	0.5842	0.0562	0.0562	2.4281	2.4281	2.4281	2.4281
2.0649	2.0649	2.0649	2.0649	2.0649	2.0649	2.0649	2.0649	2.0649	2.0649	0.0562	0.0562	2.4281	2.4281	2.4281	2.4281	2.4281	2.4281
2.0649	2.0649	2.0649	2.0649	2.0649	2.0649	2.0649	2.0649	2.0649	0.0562	2.4281	2.4281	2.4281	2.4281	2.4281	2.4281	2.4281	2.4281
2.0649	2.0649	2.0649	2.0649	0.0562	0.0562	0.0562	0.0562	0.0562	0.0562	2.4281	2.4281	2.4281	2.4281	2.4281	2.4281	2.4281	2.4281
2.0649	2.0649	2.0649	0.0562	5.8194	5.8194	5.8194	5.8194	0.0562	2.4281	2.4281	2.4281	2.4281	2.4281	2.4281	2.4281	2.4281	2.4281
2.0649	2.0649	0.0562	5.8194	5.8194	5.8194	5.8194	5.8194	0.0562	2.4281	2.4281	2.4281	2.4281	2.4281	2.4281	2.4281	2.4281	2.4281
2.0649	0.0562	5.8194	5.8194	5.8194	5.8194	5.8194	5.8194	0.0562	2.4281	2.4281	2.4281	2.4281	2.4281	2.4281	2.4281	2.4281	2.4281
0.0562	5.8194	5.8194	5.8194	5.8194	5.8194	5.8194	0.0562	2.4281	2.4281	2.4281	2.4281	2.4281	2.4281	2.4281	2.4281	2.4281	2.4281
0.0562	5.8194	5.8194	5.8194	5.8194	5.8194	5.8194	0.0562	2.4281	2.4281	2.4281	2.4281	2.4281	2.4281	2.4281	2.4281	2.4281	2.4281
5.8194	5.8194	5.8194	5.8194	5.8194	5.8194	5.8194	0.0562	2.4281	2.4281	2.4281	2.4281	2.4281	2.4281	2.4281	2.4281	2.4281	2.4281
5.8194	5.8194	5.8194	5.8194	5.8194	5.8194	5.8194	0.0562	2.4281	2.4281	2.4281	2.4281	2.4281	2.4281	2.4281	2.4281	2.4281	2.4281
0.0562	0.0562	0.0562	0.0562	5.8194	5.8194	5.8194	0.0562	2.4281	2.4281	2.4281	2.4281	2.4281	2.4281	2.4281	2.4281	2.4281	2.4281
0.0562	2.4325	2.4325	2.4325	0.0562	0.0562	0.0562	0.0562	2.4281	2.4281	2.4281	2.4281	2.4281	2.4281	2.4281	2.4281	2.4281	2.4281
0.0562	2.4325	2.4325	2.4325	2.4325	2.4325	2.4325	2.4325	0.0562	2.4281	2.4281	2.4281	2.4281	2.4281	2.4281	2.4281	2.4281	2.4281
0.0562	2.4325	2.4325	2.4325	2.4325	2.4325	2.4325	2.4325	0.0562	0.0562	2.4281	2.4281	2.4281	2.4281	2.4281	2.4281	2.4281	2.4281
0.0562	2.4325	2.4325	2.4325	2.4325	2.4325	2.4325	2.4325	2.4325	2.4325	0.0562	2.4281	2.4281	2.4281	2.4281	2.4281	2.4281	2.4281
2.4325	2.4325	2.4325	2.4325	2.4325	2.4325	2.4325	2.4325	2.4325	2.4325	0.0562	2.4281	2.4281	2.4281	2.4281	2.4281	2.4281	2.4281
2.4325	2.4325	2.4325	2.4325	2.4325	2.4325	2.4325	2.4325	2.4325	2.4325	2.4325	0.0562	2.4281	2.4281	2.4281	2.4281	2.4281	2.4281
2.4325	2.4325	2.4325	2.4325	2.4325	2.4325	2.4325	2.4325	2.4325	2.4325	2.4325	0.0562	2.4281	2.4281	2.4281	2.4281	2.4281	0.0562
0.0562	0.0562	0.0562	0.0562	0.0562	2.4325	2.4325	2.4325	2.4325	2.4325	2.4325	2.4325	0.0562	0.0562	0.0562	0.0562	0.0562	3.8072
2.4047	2.4047	2.4047	2.4047	0.0562	2.4325	2.4325	2.4325	2.4325	2.4325	2.4325	2.4325	0.0562	3.8072	3.8072	3.8072	3.8072	3.8072
2.4047	2.4047	2.4047	2.4047	0.0562	0.0562	2.4325	2.4325	2.4325	2.4325	2.4325	2.4325	0.0562	3.8072	3.8072	3.8072	3.8072	3.8072
2.4047	2.4047	2.4047	2.4047	2.4047	0.0562	2.4325	2.4325	2.4325	2.4325	2.4325	0.0562	0.0562	0.0562	0.0562	3.8072	3.8072	3.8072
2.4047	2.4047	2.4047	2.4047	2.4047	2.4047	0.0562	0.0562	0.0562	0.0562	0.0562	0.6146	0.6146	0.6146	0.6146	0.0562	0.0562	3.8072
2.4047	2.4047	2.4047	2.4047	2.4047	2.4047	0.0562	0.6146	0.6146	0.6146	0.6146	0.6146	0.6146	0.6146	0.6146	0.6146	0.6146	0.0562
Columns 5	5 through 56
0.6238	0.6238
0.6238	0.6238
0.6238	0.6238
0.0562	0.0562
1.4965	1.4965
1.4965	1.4965
1.4965	1.4965
1.4965	1.4965
0.0562	0.0562
0.6525	0.6525
0.6525	0.6525
0.6525	0.6525
0.6525	0.6525
0.6525	0.6525
0.6525	0.6525
0.6525	0.6525
0.6525	0.6525
0.6525	0.6525
0.6525	0.6525
0.6525	0.6525
0.6525	0.6525
0.6525	0.6525
0.6525	0.6525
0.6525	0.6525
0.0562	0.0562
1.5036	1.5036
1.5036	1.5036
1.5036	1.5036
1.5036	1.5036
1.5036	1.5036
1.5036	1.5036
0.0562	1.5036
2.4281	0.0562
2.4281	2.4281
2.4281	2.4281
2.4281	2.4281
2.4281	2.4281
2.4281	2.4281
2.4281	2.4281
2.4281	2.4281
2.4281	2.4281
2.4281	2.4281
2.4281	2.4281
2.4281	2.4281
2.4281	2.4281
2.4281	2.4281
2.4281	2.4281
2.4281	2.4281
2.4281	2.4281
2.4281	2.4281
0.0562	0.0562
3.8072	3.8072
3.8072	3.8072
3.8072	3.8072
3.8072	3.8072
3.8072	3.8072
3.8072	3.8072
val(:,:,6)	=
Columns 1	through 18
0.615	0.615	0.615	0.615	0.615	0.615	0.615	0.615	0.615	0.615	0.615	0.0562	3.8083	3.8083	3.8083	3.8083	3.8083	3.8083
0.615	0.615	0.615	0.615	0.615	0.615	0.615	0.615	0.615	0.615	0.615	0.615	0.0562	3.8083	3.8083	3.8083	3.8083	3.8083
0.615	0.615	0.615	0.615	0.615	0.615	0.615	0.615	0.615	0.615	0.615	0.615	0.615	0.0562	3.8083	0.0562	0.0562	0.0562
0.615	0.615	0.615	0.615	0.615	0.615	0.615	0.615	0.615	0.615	0.615	0.615	0.615	0.615	0.0562	6.0241	6.0241	6.0241
0.615	0.615	0.615	0.615	0.615	0.615	0.615	0.615	0.615	0.615	0.615	0.615	0.615	0.615	0.0562	6.0241	6.0241	6.0241
0.615	0.615	0.615	0.615	0.615	0.615	0.615	0.615	0.615	0.615	0.615	0.615	0.615	0.615	0.0562	6.0241	6.0241	6.0241
0.615	0.615	0.615	0.615	0.615	0.615	0.615	0.615	0.615	0.615	0.615	0.615	0.615	0.0562	6.0241	6.0241	6.0241	6.0241
0.615	0.615	0.615	0.615	0.615	0.615	0.615	0.615	0.615	0.615	0.615	0.615	0.615	0.0562	6.0241	6.0241	6.0241	6.0241
0.615	0.615	0.615	0.615	0.615	0.615	0.615	0.615	0.615	0.615	0.615	0.615	0.615	0.0562	0.0562	6.0241	6.0241	6.0241
0.615	0.615	0.615	0.615	0.615	0.615	0.615	0.615	0.615	0.615	0.615	0.615	0.0562	1.5166	1.5166	0.0562	6.0241	6.0241
0.615	0.615	0.615	0.615	0.615	0.615	0.615	0.615	0.615	0.615	0.615	0.615	0.0562	1.5166	1.5166	1.5166	0.0562	6.0241
0.615	0.615	0.615	0.615	0.615	0.615	0.615	0.615	0.615	0.615	0.0562	0.0562	1.5166	1.5166	1.5166	1.5166	1.5166	0.0562
0.615	0.615	0.615	0.615	0.615	0.615	0.615	0.615	0.0562	0.0562	1.5166	1.5166	1.5166	1.5166	1.5166	1.5166	1.5166	1.5166
0.615	0.615	0.615	0.615	0.615	0.615	0.615	0.0562	1.5166	1.5166	1.5166	1.5166	1.5166	1.5166	1.5166	1.5166	1.5166	1.5166
0.0562	0.0562	0.0562	0.0562	0.0562	0.0562	0.0562	1.5166	1.5166	1.5166	1.5166	1.5166	1.5166	1.5166	1.5166	1.5166	1.5166	1.5166
0.5558	0.5558	0.5558	0.5558	0.5558	0.0562	1.5166	1.5166	1.5166	1.5166	1.5166	1.5166	1.5166	1.5166	1.5166	1.5166	1.5166	1.5166
0.5558	0.5558	0.5558	0.5558	0.5558	0.0562	1.5166	1.5166	1.5166	1.5166	1.5166	1.5166	1.5166	1.5166	1.5166	1.5166	1.5166	1.5166
0.5558	0.5558	0.5558	0.5558	0.5558	0.0562	1.5166	1.5166	1.5166	1.5166	1.5166	1.5166	1.5166	1.5166	1.5166	1.5166	1.5166	1.5166
0.5558	0.5558	0.5558	0.5558	0.5558	0.0562	1.5166	1.5166	1.5166	1.5166	1.5166	1.5166	1.5166	1.5166	1.5166	1.5166	1.5166	1.5166
0.5558	0.5558	0.5558	0.5558	0.5558	0.0562	1.5166	1.5166	1.5166	1.5166	1.5166	1.5166	1.5166	1.5166	1.5166	1.5166	1.5166	1.5166
0.5558	0.5558	0.5558	0.5558	0.5558	0.5558	0.0562	1.5166	1.5166	1.5166	1.5166	1.5166	1.5166	1.5166	1.5166	1.5166	1.5166	0.0562
0.5558	0.5558	0.5558	0.5558	0.5558	0.5558	0.0562	1.5166	1.5166	1.5166	1.5166	1.5166	1.5166	1.5166	1.5166	1.5166	0.0562	2.6146
0.5558	0.5558	0.5558	0.5558	0.5558	0.5558	0.0562	0.0562	0.0562	0.0562	1.5166	1.5166	1.5166	1.5166	1.5166	1.5166	0.0562	2.6146
0.5558	0.5558	0.5558	0.5558	0.5558	0.0562	2.5631	2.5631	2.5631	2.5631	0.0562	0.0562	0.0562	1.5166	1.5166	0.0562	2.6146	2.6146
0.5558	0.5558	0.5558	0.5558	0.0562	0.0562	2.5631	2.5631	2.5631	2.5631	2.5631	2.5631	2.5631	0.0562	0.0562	2.6146	2.6146	2.6146
0.5558	0.5558	0.5558	0.0562	2.5631	2.5631	2.5631	2.5631	2.5631	2.5631	2.5631	2.5631	2.5631	2.5631	2.5631	0.0562	2.6146	2.6146
0.5558	0.5558	0.0562	2.5631	2.5631	2.5631	2.5631	2.5631	2.5631	2.5631	2.5631	2.5631	2.5631	2.5631	2.5631	0.0562	2.6146	2.6146
0.5558	0.5558	0.0562	2.5631	2.5631	2.5631	2.5631	2.5631	2.5631	2.5631	2.5631	2.5631	2.5631	2.5631	2.5631	0.0562	2.6146	2.6146
0.0562	0.0562	2.5631	2.5631	2.5631	2.5631	2.5631	2.5631	2.5631	2.5631	2.5631	2.5631	2.5631	2.5631	2.5631	0.0562	2.6146	2.6146
1.3989	0.0562	2.5631	2.5631	2.5631	2.5631	2.5631	2.5631	2.5631	2.5631	2.5631	2.5631	2.5631	2.5631	2.5631	0.0562	2.6146	2.6146
1.3989	0.0562	2.5631	2.5631	2.5631	2.5631	2.5631	2.5631	2.5631	2.5631	2.5631	2.5631	2.5631	2.5631	2.5631	0.0562	2.6146	2.6146
1.3989	0.0562	2.5631	2.5631	2.5631	2.5631	2.5631	2.5631	2.5631	2.5631	2.5631	2.5631	2.5631	2.5631	2.5631	0.0562	2.6146	2.6146
1.3989	0.0562	2.5631	2.5631	2.5631	2.5631	2.5631	2.5631	2.5631	2.5631	2.5631	2.5631	2.5631	2.5631	2.5631	0.0562	2.6146	2.6146
0.0562	0.0562	0.0562	2.5631	2.5631	2.5631	2.5631	2.5631	2.5631	2.5631	2.5631	2.5631	2.5631	2.5631	2.5631	0.0562	2.6146	2.6146
2.3115	2.3115	2.3115	0.0562	0.0562	2.5631	2.5631	2.5631	2.5631	2.5631	2.5631	2.5631	2.5631	2.5631	0.0562	0.0562	0.0562	0.0562
2.3115	2.3115	2.3115	2.3115	2.3115	0.0562	2.5631	2.5631	2.5631	2.5631	2.5631	2.5631	2.5631	0.0562	1.4939	1.4939	1.4939	1.4939
2.3115	2.3115	2.3115	2.3115	2.3115	2.3115	0.0562	2.5631	2.5631	2.5631	2.5631	0.0562	0.0562	1.4939	1.4939	1.4939	1.4939	1.4939
2.3115	2.3115	2.3115	2.3115	2.3115	2.3115	2.3115	0.0562	0.0562	2.5631	0.0562	1.4939	1.4939	1.4939	1.4939	1.4939	1.4939	1.4939
2.3115	2.3115	2.3115	2.3115	2.3115	2.3115	2.3115	2.3115	2.3115	0.0562	1.4939	1.4939	1.4939	1.4939	1.4939	1.4939	1.4939	1.4939
2.3115	2.3115	2.3115	2.3115	2.3115	2.3115	2.3115	2.3115	2.3115	0.0562	1.4939	1.4939	1.4939	1.4939	1.4939	1.4939	1.4939	1.4939
2.3115	2.3115	2.3115	2.3115	2.3115	2.3115	2.3115	2.3115	2.3115	0.0562	1.4939	1.4939	1.4939	1.4939	1.4939	1.4939	1.4939	1.4939
2.3115	2.3115	2.3115	2.3115	2.3115	2.3115	2.3115	2.3115	2.3115	0.0562	1.4939	1.4939	1.4939	1.4939	1.4939	1.4939	1.4939	1.4939
2.3115	2.3115	2.3115	2.3115	2.3115	2.3115	2.3115	2.3115	2.3115	0.0562	1.4939	1.4939	1.4939	1.4939	1.4939	1.4939	1.4939	1.4939
2.3115	2.3115	2.3115	2.3115	2.3115	2.3115	2.3115	2.3115	2.3115	0.0562	1.4939	1.4939	1.4939	1.4939	1.4939	1.4939	1.4939	1.4939
2.3115	2.3115	2.3115	2.3115	2.3115	2.3115	2.3115	2.3115	2.3115	0.0562	1.4939	1.4939	1.4939	1.4939	1.4939	1.4939	1.4939	1.4939
2.3115	2.3115	2.3115	2.3115	2.3115	2.3115	2.3115	2.3115	2.3115	0.0562	1.4939	1.4939	1.4939	1.4939	1.4939	1.4939	1.4939	1.4939
2.3115	2.3115	2.3115	2.3115	2.3115	2.3115	2.3115	2.3115	2.3115	0.0562	1.4939	1.4939	1.4939	1.4939	1.4939	1.4939	1.4939	1.4939
2.3115	2.3115	2.3115	2.3115	2.3115	2.3115	2.3115	2.3115	2.3115	0.0562	1.4939	1.4939	1.4939	1.4939	1.4939	1.4939	1.4939	1.4939
2.3115	2.3115	2.3115	2.3115	2.3115	2.3115	2.3115	2.3115	2.3115	0.0562	1.4939	1.4939	1.4939	1.4939	1.4939	1.4939	1.4939	1.4939
2.3115	2.3115	2.3115	2.3115	2.3115	2.3115	2.3115	2.3115	2.3115	0.0562	1.4939	1.4939	1.4939	1.4939	1.4939	1.4939	1.4939	1.4939
2.3115	2.3115	2.3115	2.3115	2.3115	2.3115	2.3115	2.3115	2.3115	0.0562	0.0562	1.4939	1.4939	1.4939	1.4939	1.4939	1.4939	1.4939
2.3115	2.3115	2.3115	2.3115	2.3115	2.3115	2.3115	2.3115	0.0562	1.5109	1.5109	0.0562	1.4939	1.4939	1.4939	1.4939	1.4939	1.4939
2.3115	2.3115	2.3115	2.3115	2.3115	0.0562	0.0562	0.0562	1.5109	1.5109	1.5109	1.5109	0.0562	0.0562	1.4939	1.4939	1.4939	1.4939
2.3115	2.3115	2.3115	0.0562	0.0562	1.5109	1.5109	1.5109	1.5109	1.5109	1.5109	1.5109	1.5109	1.5109	0.0562	1.4939	1.4939	1.4939
0.0562	2.3115	0.0562	0.0562	1.5109	1.5109	1.5109	1.5109	1.5109	1.5109	1.5109	1.5109	1.5109	1.5109	1.5109	0.0562	0.0562	1.4939
0.7731	0.0562	1.5109	1.5109	1.5109	1.5109	1.5109	1.5109	1.5109	1.5109	1.5109	1.5109	1.5109	1.5109	1.5109	1.5109	1.5109	0.0562
0.7731	0.0562	1.5109	1.5109	1.5109	1.5109	1.5109	1.5109	1.5109	1.5109	1.5109	1.5109	1.5109	1.5109	1.5109	1.5109	1.5109	1.5109
Columns 1	9 through 36
3.8083	3.8083	0.0562	0.0562	6.0241	6.0241	6.0241	6.0241	6.0241	6.0241	6.0241	6.0241	6.0241	6.0241	6.0241	6.0241	6.0241	6.0241
3.8083	0.0562	6.0241	6.0241	6.0241	6.0241	6.0241	6.0241	6.0241	6.0241	6.0241	6.0241	6.0241	6.0241	6.0241	6.0241	6.0241	6.0241
0.0562	6.0241	6.0241	6.0241	6.0241	6.0241	6.0241	6.0241	6.0241	6.0241	6.0241	6.0241	6.0241	6.0241	6.0241	6.0241	6.0241	6.0241
6.0241	6.0241	6.0241	6.0241	6.0241	6.0241	6.0241	6.0241	6.0241	6.0241	6.0241	6.0241	6.0241	6.0241	6.0241	6.0241	6.0241	0.0562
6.0241	6.0241	6.0241	6.0241	6.0241	6.0241	6.0241	6.0241	6.0241	6.0241	6.0241	6.0241	6.0241	6.0241	6.0241	6.0241	0.0562	2.6385
6.0241	6.0241	6.0241	6.0241	6.0241	6.0241	6.0241	6.0241	6.0241	6.0241	6.0241	6.0241	6.0241	6.0241	6.0241	0.0562	2.6385	2.6385
6.0241	6.0241	6.0241	6.0241	6.0241	6.0241	6.0241	6.0241	6.0241	6.0241	6.0241	6.0241	6.0241	6.0241	6.0241	0.0562	2.6385	2.6385
6.0241	6.0241	6.0241	6.0241	6.0241	6.0241	6.0241	6.0241	6.0241	6.0241	6.0241	6.0241	6.0241	6.0241	6.0241	0.0562	2.6385	2.6385
6.0241	6.0241	6.0241	6.0241	6.0241	6.0241	6.0241	6.0241	6.0241	6.0241	6.0241	6.0241	6.0241	6.0241	6.0241	6.0241	0.0562	2.6385
6.0241	6.0241	6.0241	6.0241	6.0241	6.0241	6.0241	6.0241	6.0241	6.0241	6.0241	6.0241	6.0241	6.0241	6.0241	6.0241	0.0562	2.6385
6.0241	6.0241	6.0241	6.0241	6.0241	6.0241	6.0241	6.0241	6.0241	6.0241	6.0241	6.0241	6.0241	6.0241	6.0241	6.0241	6.0241	0.0562
6.0241	6.0241	6.0241	6.0241	6.0241	6.0241	6.0241	6.0241	6.0241	6.0241	6.0241	6.0241	6.0241	6.0241	6.0241	6.0241	6.0241	6.0241
0.0562	6.0241	6.0241	6.0241	6.0241	6.0241	6.0241	6.0241	6.0241	6.0241	6.0241	6.0241	6.0241	6.0241	6.0241	6.0241	6.0241	6.0241
1.5166	0.0562	6.0241	6.0241	6.0241	6.0241	6.0241	6.0241	6.0241	6.0241	6.0241	6.0241	6.0241	6.0241	6.0241	6.0241	6.0241	6.0241
1.5166	1.5166	0.0562	0.0562	0.0562	6.0241	6.0241	6.0241	6.0241	6.0241	6.0241	6.0241	6.0241	6.0241	6.0241	6.0241	6.0241	0.0562
1.5166	1.5166	0.0562	2.6146	2.6146	0.0562	0.0562	0.0562	0.0562	0.0562	6.0241	6.0241	6.0241	6.0241	6.0241	6.0241	0.0562	5.8685
1.5166	0.0562	2.6146	2.6146	2.6146	2.6146	2.6146	2.6146	2.6146	2.6146	0.0562	0.0562	0.0562	6.0241	6.0241	0.0562	5.8685	5.8685
1.5166	0.0562	2.6146	2.6146	2.6146	2.6146	2.6146	2.6146	2.6146	2.6146	2.6146	2.6146	2.6146	0.0562	0.0562	5.8685	5.8685	5.8685
1.5166	0.0562	2.6146	2.6146	2.6146	2.6146	2.6146	2.6146	2.6146	2.6146	2.6146	2.6146	2.6146	2.6146	0.0562	5.8685	5.8685	5.8685
0.0562	2.6146	2.6146	2.6146	2.6146	2.6146	2.6146	2.6146	2.6146	2.6146	2.6146	2.6146	2.6146	2.6146	0.0562	5.8685	5.8685	5.8685
2.6146	2.6146	2.6146	2.6146	2.6146	2.6146	2.6146	2.6146	2.6146	2.6146	2.6146	2.6146	2.6146	2.6146	0.0562	5.8685	5.8685	5.8685
2.6146	2.6146	2.6146	2.6146	2.6146	2.6146	2.6146	2.6146	2.6146	2.6146	2.6146	2.6146	2.6146	2.6146	0.0562	5.8685	5.8685	5.8685
2.6146	2.6146	2.6146	2.6146	2.6146	2.6146	2.6146	2.6146	2.6146	2.6146	2.6146	2.6146	2.6146	2.6146	0.0562	5.8685	5.8685	5.8685
2.6146	2.6146	2.6146	2.6146	2.6146	2.6146	2.6146	2.6146	2.6146	2.6146	2.6146	2.6146	2.6146	2.6146	0.0562	5.8685	0.0562	0.0562
2.6146	2.6146	2.6146	2.6146	2.6146	2.6146	2.6146	2.6146	2.6146	2.6146	2.6146	2.6146	2.6146	2.6146	0.0562	0.0562	2.3968	2.3968
2.6146	2.6146	2.6146	2.6146	2.6146	2.6146	2.6146	2.6146	2.6146	2.6146	2.6146	2.6146	2.6146	2.6146	0.0562	2.3968	2.3968	2.3968
2.6146	2.6146	2.6146	2.6146	2.6146	2.6146	2.6146	2.6146	2.6146	2.6146	2.6146	2.6146	2.6146	0.0562	2.3968	2.3968	2.3968	2.3968
2.6146	2.6146	2.6146	2.6146	2.6146	2.6146	2.6146	2.6146	2.6146	2.6146	2.6146	2.6146	2.6146	0.0562	2.3968	2.3968	2.3968	2.3968
2.6146	2.6146	2.6146	2.6146	2.6146	2.6146	2.6146	2.6146	2.6146	2.6146	2.6146	2.6146	0.0562	2.3968	2.3968	2.3968	2.3968	2.3968
2.6146	2.6146	2.6146	2.6146	2.6146	2.6146	2.6146	2.6146	2.6146	2.6146	2.6146	2.6146	0.0562	2.3968	2.3968	2.3968	2.3968	2.3968
2.6146	2.6146	2.6146	2.6146	2.6146	2.6146	2.6146	2.6146	2.6146	2.6146	2.6146	2.6146	0.0562	2.3968	2.3968	2.3968	2.3968	2.3968
2.6146	2.6146	2.6146	2.6146	2.6146	2.6146	2.6146	2.6146	2.6146	2.6146	2.6146	0.0562	2.3968	2.3968	2.3968	2.3968	2.3968	2.3968
2.6146	2.6146	2.6146	2.6146	2.6146	2.6146	2.6146	2.6146	2.6146	2.6146	2.6146	0.0562	2.3968	2.3968	2.3968	2.3968	2.3968	2.3968
2.6146	2.6146	2.6146	2.6146	2.6146	2.6146	2.6146	2.6146	2.6146	2.6146	2.6146	0.0562	2.3968	2.3968	2.3968	2.3968	2.3968	2.3968
2.6146	2.6146	2.6146	2.6146	2.6146	2.6146	2.6146	2.6146	2.6146	2.6146	2.6146	0.0562	2.3968	2.3968	2.3968	2.3968	2.3968	2.3968
0.0562	0.0562	0.0562	0.0562	0.0562	0.0562	0.0562	0.0562	0.0562	0.0562	0.0562	2.3968	2.3968	2.3968	2.3968	2.3968	2.3968	2.3968
1.4939	1.4939	1.4939	1.4939	1.4939	1.4939	1.4939	1.4939	1.4939	1.4939	1.4939	0.0562	2.3968	2.3968	2.3968	2.3968	2.3968	2.3968
1.4939	1.4939	1.4939	1.4939	1.4939	1.4939	1.4939	1.4939	1.4939	1.4939	1.4939	1.4939	0.0562	2.3968	2.3968	2.3968	2.3968	2.3968
1.4939	1.4939	1.4939	1.4939	1.4939	1.4939	1.4939	1.4939	1.4939	1.4939	1.4939	1.4939	0.0562	2.3968	2.3968	2.3968	2.3968	2.3968
1.4939	1.4939	1.4939	1.4939	1.4939	1.4939	1.4939	1.4939	1.4939	1.4939	1.4939	1.4939	1.4939	0.0562	2.3968	2.3968	2.3968	2.3968
1.4939	1.4939	1.4939	1.4939	1.4939	1.4939	1.4939	1.4939	1.4939	1.4939	1.4939	1.4939	1.4939	0.0562	0.0562	2.3968	2.3968	2.3968
1.4939	1.4939	1.4939	1.4939	1.4939	1.4939	1.4939	1.4939	1.4939	1.4939	1.4939	1.4939	1.4939	0.0562	5.641	0.0562	0.0562	0.0562
1.4939	1.4939	1.4939	1.4939	1.4939	1.4939	1.4939	1.4939	1.4939	1.4939	1.4939	1.4939	1.4939	0.0562	5.641	5.641	5.641	0.0562
1.4939	1.4939	1.4939	1.4939	1.4939	1.4939	1.4939	1.4939	1.4939	1.4939	1.4939	1.4939	0.0562	5.641	5.641	5.641	5.641	0.0562
1.4939	1.4939	1.4939	1.4939	1.4939	1.4939	1.4939	1.4939	1.4939	1.4939	1.4939	1.4939	0.0562	5.641	5.641	5.641	5.641	5.641
1.4939	1.4939	1.4939	1.4939	1.4939	1.4939	1.4939	1.4939	1.4939	1.4939	1.4939	0.0562	5.641	5.641	5.641	5.641	5.641	5.641
1.4939	1.4939	1.4939	1.4939	1.4939	1.4939	1.4939	1.4939	1.4939	1.4939	1.4939	0.0562	5.641	5.641	5.641	5.641	5.641	5.641
1.4939	1.4939	1.4939	1.4939	1.4939	1.4939	1.4939	1.4939	1.4939	1.4939	1.4939	0.0562	5.641	5.641	5.641	5.641	5.641	5.641
1.4939	1.4939	1.4939	1.4939	1.4939	1.4939	1.4939	1.4939	1.4939	1.4939	1.4939	0.0562	5.641	5.641	5.641	5.641	5.641	5.641
1.4939	1.4939	1.4939	1.4939	1.4939	1.4939	1.4939	1.4939	1.4939	1.4939	1.4939	0.0562	5.641	5.641	5.641	5.641	5.641	5.641
1.4939	1.4939	1.4939	1.4939	1.4939	1.4939	1.4939	1.4939	1.4939	1.4939	0.0562	5.641	5.641	5.641	5.641	5.641	5.641	5.641
1.4939	1.4939	1.4939	1.4939	1.4939	1.4939	1.4939	1.4939	1.4939	1.4939	0.0562	5.641	5.641	5.641	5.641	5.641	5.641	5.641
1.4939	1.4939	1.4939	1.4939	1.4939	1.4939	1.4939	1.4939	1.4939	1.4939	0.0562	5.641	5.641	5.641	5.641	5.641	5.641	5.641
1.4939	1.4939	1.4939	1.4939	1.4939	1.4939	1.4939	1.4939	1.4939	1.4939	0.0562	5.641	5.641	5.641	5.641	5.641	5.641	5.641
1.4939	1.4939	1.4939	1.4939	1.4939	1.4939	1.4939	1.4939	1.4939	1.4939	0.0562	5.641	5.641	5.641	5.641	5.641	5.641	5.641
1.4939	1.4939	1.4939	1.4939	1.4939	1.4939	1.4939	1.4939	1.4939	1.4939	0.0562	5.641	5.641	5.641	5.641	5.641	5.641	5.641
0.0562	1.4939	1.4939	1.4939	1.4939	1.4939	1.4939	1.4939	1.4939	0.0562	5.641	5.641	5.641	5.641	5.641	5.641	5.641	5.641
Columns 3	7 through 54
6.0241	0.0562	2.6385	2.6385	2.6385	2.6385	2.6385	2.6385	2.6385	2.6385	2.6385	2.6385	2.6385	2.6385	2.6385	2.6385	0.0562	0.3912
0.0562	2.6385	2.6385	2.6385	2.6385	2.6385	2.6385	2.6385	2.6385	2.6385	2.6385	2.6385	2.6385	2.6385	2.6385	2.6385	0.0562	0.3912
0.0562	2.6385	2.6385	2.6385	2.6385	2.6385	2.6385	2.6385	2.6385	2.6385	2.6385	2.6385	2.6385	2.6385	2.6385	2.6385	0.0562	0.3912
2.6385	2.6385	2.6385	2.6385	2.6385	2.6385	2.6385	2.6385	2.6385	2.6385	2.6385	2.6385	2.6385	2.6385	2.6385	0.0562	0.3912	0.3912
2.6385	2.6385	2.6385	2.6385	2.6385	2.6385	2.6385	2.6385	2.6385	2.6385	2.6385	2.6385	2.6385	2.6385	2.6385	0.0562	0.3912	0.3912
2.6385	2.6385	2.6385	2.6385	2.6385	2.6385	2.6385	2.6385	2.6385	2.6385	2.6385	2.6385	2.6385	2.6385	2.6385	0.0562	0.3912	0.3912
2.6385	2.6385	2.6385	2.6385	2.6385	2.6385	2.6385	2.6385	2.6385	2.6385	2.6385	2.6385	2.6385	2.6385	0.0562	0.3912	0.3912	0.3912
2.6385	2.6385	2.6385	2.6385	2.6385	2.6385	2.6385	2.6385	2.6385	2.6385	2.6385	2.6385	2.6385	2.6385	0.0562	0.3912	0.3912	0.3912
2.6385	2.6385	2.6385	2.6385	2.6385	2.6385	2.6385	2.6385	2.6385	2.6385	2.6385	2.6385	2.6385	2.6385	0.0562	0.0562	0.0562	0.0562
2.6385	2.6385	2.6385	2.6385	2.6385	2.6385	2.6385	2.6385	2.6385	2.6385	2.6385	2.6385	2.6385	0.0562	0.6525	0.6525	0.6525	0.6525
0.0562	0.0562	2.6385	2.6385	2.6385	2.6385	2.6385	2.6385	2.6385	2.6385	2.6385	0.0562	0.0562	0.6525	0.6525	0.6525	0.6525	0.6525
6.0241	6.0241	0.0562	2.6385	0.0562	0.0562	2.6385	2.6385	2.6385	2.6385	0.0562	0.6525	0.6525	0.6525	0.6525	0.6525	0.6525	0.6525
6.0241	6.0241	0.0562	0.0562	2.1858	2.1858	0.0562	0.0562	0.0562	0.0562	0.0562	0.6525	0.6525	0.6525	0.6525	0.6525	0.6525	0.6525
0.0562	0.0562	5.8685	0.0562	2.1858	2.1858	2.1858	2.1858	2.1858	0.0562	0.6525	0.6525	0.6525	0.6525	0.6525	0.6525	0.6525	0.6525
5.8685	5.8685	5.8685	5.8685	0.0562	2.1858	2.1858	2.1858	2.1858	0.0562	0.6525	0.6525	0.6525	0.6525	0.6525	0.6525	0.6525	0.6525
5.8685	5.8685	5.8685	5.8685	5.8685	0.0562	2.1858	2.1858	2.1858	0.0562	0.6525	0.6525	0.6525	0.6525	0.6525	0.6525	0.6525	0.6525
5.8685	5.8685	5.8685	5.8685	5.8685	5.8685	0.0562	0.0562	0.0562	0.0562	0.6525	0.6525	0.6525	0.6525	0.6525	0.6525	0.6525	0.6525
5.8685	5.8685	5.8685	5.8685	5.8685	5.8685	0.0562	1.5403	1.5403	0.0562	0.6525	0.6525	0.6525	0.6525	0.6525	0.6525	0.6525	0.6525
5.8685	5.8685	5.8685	5.8685	5.8685	5.8685	0.0562	1.5403	1.5403	1.5403	0.0562	0.6525	0.6525	0.6525	0.6525	0.6525	0.6525	0.6525
5.8685	5.8685	5.8685	5.8685	5.8685	0.0562	1.5403	1.5403	1.5403	1.5403	0.0562	0.6525	0.6525	0.6525	0.6525	0.6525	0.6525	0.6525
5.8685	5.8685	5.8685	5.8685	0.0562	0.0562	1.5403	1.5403	1.5403	1.5403	1.5403	0.0562	0.6525	0.6525	0.6525	0.6525	0.6525	0.6525
5.8685	5.8685	5.8685	5.8685	0.0562	1.5403	1.5403	1.5403	1.5403	1.5403	1.5403	0.0562	0.6525	0.6525	0.6525	0.6525	0.6525	0.6525
5.8685	5.8685	0.0562	0.0562	1.5403	1.5403	1.5403	1.5403	1.5403	1.5403	1.5403	1.5403	0.0562	0.6525	0.6525	0.6525	0.6525	0.6525
0.0562	0.0562	2.3968	2.3968	0.0562	1.5403	1.5403	1.5403	1.5403	1.5403	1.5403	1.5403	1.5403	0.0562	0.0562	0.6525	0.6525	0.6525
2.3968	2.3968	2.3968	2.3968	2.3968	0.0562	1.5403	1.5403	1.5403	1.5403	1.5403	1.5403	1.5403	1.5403	1.5403	0.0562	0.0562	0.0562
2.3968	2.3968	2.3968	2.3968	2.3968	2.3968	0.0562	1.5403	1.5403	1.5403	1.5403	1.5403	1.5403	1.5403	1.5403	1.5403	1.5403	1.5403
2.3968	2.3968	2.3968	2.3968	2.3968	2.3968	2.3968	0.0562	1.5403	1.5403	1.5403	1.5403	1.5403	1.5403	1.5403	1.5403	1.5403	1.5403
2.3968	2.3968	2.3968	2.3968	2.3968	2.3968	2.3968	0.0562	1.5403	1.5403	1.5403	1.5403	1.5403	1.5403	1.5403	1.5403	1.5403	1.5403
2.3968	2.3968	2.3968	2.3968	2.3968	2.3968	2.3968	2.3968	0.0562	1.5403	1.5403	1.5403	1.5403	1.5403	1.5403	1.5403	1.5403	1.5403
2.3968	2.3968	2.3968	2.3968	2.3968	2.3968	2.3968	2.3968	0.0562	1.5403	1.5403	1.5403	1.5403	1.5403	1.5403	1.5403	1.5403	1.5403
2.3968	2.3968	2.3968	2.3968	2.3968	2.3968	2.3968	2.3968	0.0562	1.5403	1.5403	1.5403	1.5403	1.5403	1.5403	1.5403	1.5403	1.5403
2.3968	2.3968	2.3968	2.3968	2.3968	2.3968	2.3968	2.3968	2.3968	0.0562	1.5403	1.5403	1.5403	1.5403	1.5403	1.5403	1.5403	1.5403
2.3968	2.3968	2.3968	2.3968	2.3968	2.3968	2.3968	2.3968	2.3968	0.0562	1.5403	1.5403	0.0562	0.0562	0.0562	0.0562	0.0562	0.0562
2.3968	2.3968	2.3968	2.3968	2.3968	2.3968	2.3968	2.3968	2.3968	0.0562	0.0562	0.0562	2.4281	2.4281	2.4281	2.4281	2.4281	2.4281
2.3968	2.3968	2.3968	2.3968	2.3968	2.3968	2.3968	2.3968	2.3968	0.0562	2.4281	2.4281	2.4281	2.4281	2.4281	2.4281	2.4281	2.4281
2.3968	2.3968	2.3968	2.3968	2.3968	2.3968	2.3968	2.3968	2.3968	0.0562	2.4281	2.4281	2.4281	2.4281	2.4281	2.4281	2.4281	2.4281
2.3968	2.3968	2.3968	2.3968	2.3968	2.3968	2.3968	2.3968	2.3968	0.0562	2.4281	2.4281	2.4281	2.4281	2.4281	2.4281	2.4281	2.4281
2.3968	2.3968	2.3968	2.3968	2.3968	2.3968	2.3968	2.3968	2.3968	0.0562	2.4281	2.4281	2.4281	2.4281	2.4281	2.4281	2.4281	2.4281
2.3968	2.3968	2.3968	2.3968	2.3968	2.3968	2.3968	2.3968	0.0562	2.4281	2.4281	2.4281	2.4281	2.4281	2.4281	2.4281	2.4281	2.4281
2.3968	2.3968	2.3968	2.3968	2.3968	2.3968	2.3968	2.3968	0.0562	2.4281	2.4281	2.4281	2.4281	2.4281	2.4281	2.4281	2.4281	2.4281
2.3968	2.3968	0.0562	0.0562	0.0562	0.0562	0.0562	0.0562	2.4281	2.4281	2.4281	2.4281	2.4281	2.4281	2.4281	2.4281	2.4281	2.4281
0.0562	0.0562	5.8194	5.8194	5.8194	5.8194	5.8194	0.0562	2.4281	2.4281	2.4281	2.4281	2.4281	2.4281	2.4281	2.4281	2.4281	2.4281
5.8194	5.8194	5.8194	5.8194	5.8194	5.8194	5.8194	5.8194	0.0562	2.4281	2.4281	2.4281	2.4281	2.4281	2.4281	2.4281	2.4281	2.4281
5.8194	5.8194	5.8194	5.8194	5.8194	5.8194	5.8194	5.8194	0.0562	2.4281	2.4281	2.4281	2.4281	2.4281	2.4281	2.4281	2.4281	2.4281
0.0562	5.8194	5.8194	5.8194	5.8194	5.8194	5.8194	5.8194	0.0562	2.4281	2.4281	2.4281	2.4281	2.4281	2.4281	2.4281	2.4281	2.4281
0.0562	5.8194	5.8194	5.8194	5.8194	5.8194	5.8194	5.8194	0.0562	2.4281	2.4281	2.4281	2.4281	2.4281	2.4281	2.4281	2.4281	2.4281
5.641	0.0562	0.0562	5.8194	5.8194	5.8194	5.8194	5.8194	0.0562	2.4281	2.4281	2.4281	2.4281	2.4281	2.4281	2.4281	2.4281	2.4281
5.641	5.641	5.641	0.0562	5.8194	5.8194	5.8194	0.0562	2.4281	2.4281	2.4281	2.4281	2.4281	2.4281	2.4281	2.4281	2.4281	2.4281
5.641	5.641	5.641	5.641	0.0562	0.0562	0.0562	0.0562	2.4281	2.4281	2.4281	2.4281	2.4281	2.4281	2.4281	2.4281	2.4281	2.4281
5.641	5.641	5.641	5.641	5.641	5.641	0.0562	3.6839	0.0562	2.4281	2.4281	2.4281	2.4281	2.4281	2.4281	2.4281	2.4281	2.4281
5.641	5.641	5.641	5.641	5.641	5.641	0.0562	3.6839	3.6839	0.0562	0.0562	2.4281	2.4281	2.4281	2.4281	0.0562	0.0562	0.0562
5.641	5.641	5.641	5.641	5.641	5.641	0.0562	3.6839	3.6839	3.6839	3.6839	0.0562	0.0562	0.0562	0.0562	3.8072	3.8072	3.8072
5.641	5.641	5.641	5.641	5.641	5.641	0.0562	3.6839	3.6839	3.6839	3.6839	3.6839	0.0562	3.8072	3.8072	3.8072	3.8072	3.8072
5.641	5.641	5.641	5.641	5.641	0.0562	3.6839	3.6839	3.6839	3.6839	3.6839	3.6839	0.0562	3.8072	3.8072	3.8072	3.8072	3.8072
5.641	5.641	5.641	5.641	5.641	0.0562	3.6839	3.6839	3.6839	3.6839	3.6839	3.6839	0.0562	3.8072	3.8072	3.8072	3.8072	3.8072
5.641	5.641	5.641	5.641	5.641	0.0562	3.6839	3.6839	3.6839	3.6839	3.6839	3.6839	0.0562	3.8072	3.8072	3.8072	3.8072	3.8072
5.641	5.641	5.641	5.641	5.641	0.0562	3.6839	3.6839	3.6839	3.6839	3.6839	0.0562	3.8072	3.8072	3.8072	3.8072	3.8072	3.8072
Columns 5	5 through 56
0.3912	0.3912
0.3912	0.3912
0.3912	0.3912
0.3912	0.3912
0.3912	0.3912
0.3912	0.3912
0.3912	0.3912
0.3912	0.3912
0.0562	0.0562
0.6525	0.6525
0.6525	0.6525
0.6525	0.6525
0.6525	0.6525
0.6525	0.6525
0.6525	0.6525
0.6525	0.6525
0.6525	0.6525
0.6525	0.6525
0.6525	0.6525
0.6525	0.6525
0.6525	0.6525
0.6525	0.6525
0.6525	0.6525
0.6525	0.6525
0.0562	0.0562
1.5403	1.5403
1.5403	1.5403
1.5403	1.5403
1.5403	1.5403
1.5403	1.5403
1.5403	1.5403
1.5403	1.5403
0.0562	0.0562
2.4281	2.4281
2.4281	2.4281
2.4281	2.4281
2.4281	2.4281
2.4281	2.4281
2.4281	2.4281
2.4281	2.4281
2.4281	2.4281
2.4281	2.4281
2.4281	2.4281
2.4281	2.4281
2.4281	2.4281
2.4281	2.4281
2.4281	2.4281
2.4281	2.4281
2.4281	2.4281
2.4281	2.4281
0.0562	0.0562
3.8072	3.8072
3.8072	3.8072
3.8072	3.8072
3.8072	3.8072
3.8072	3.8072
3.8072	3.8072
val(:,:,7)	=
Columns 1	through 18
0.615	0.615	0.615	0.615	0.615	0.615	0.615	0.615	0.615	0.615	0.615	0.0562	1.4437	1.4437	1.4437	1.4437	1.4437	1.4437
0.615	0.615	0.615	0.615	0.615	0.615	0.615	0.615	0.615	0.615	0.615	0.0562	1.4437	1.4437	1.4437	1.4437	1.4437	1.4437
0.615	0.615	0.615	0.615	0.615	0.615	0.615	0.615	0.615	0.615	0.615	0.615	0.0562	1.4437	1.4437	0.0562	0.0562	0.0562
0.615	0.615	0.615	0.615	0.615	0.615	0.615	0.615	0.615	0.615	0.615	0.615	0.615	0.0562	0.0562	6.0241	6.0241	6.0241
0.615	0.615	0.615	0.615	0.615	0.615	0.615	0.615	0.615	0.615	0.615	0.615	0.615	0.615	0.0562	6.0241	6.0241	6.0241
0.615	0.615	0.615	0.615	0.615	0.615	0.615	0.615	0.615	0.615	0.615	0.615	0.615	0.0562	6.0241	6.0241	6.0241	6.0241
0.615	0.615	0.615	0.615	0.615	0.615	0.615	0.615	0.615	0.615	0.615	0.615	0.615	0.0562	6.0241	6.0241	6.0241	6.0241
0.615	0.615	0.615	0.615	0.615	0.615	0.615	0.615	0.615	0.615	0.615	0.615	0.615	0.0562	6.0241	6.0241	6.0241	6.0241
0.615	0.615	0.615	0.615	0.615	0.615	0.615	0.615	0.615	0.615	0.615	0.615	0.615	0.0562	0.0562	6.0241	6.0241	6.0241
0.615	0.615	0.615	0.615	0.615	0.615	0.615	0.615	0.615	0.615	0.615	0.615	0.0562	1.5166	1.5166	0.0562	6.0241	6.0241
0.615	0.615	0.615	0.615	0.615	0.615	0.615	0.615	0.615	0.615	0.615	0.0562	1.5166	1.5166	1.5166	1.5166	0.0562	6.0241
0.615	0.615	0.615	0.615	0.615	0.615	0.615	0.615	0.615	0.0562	0.0562	1.5166	1.5166	1.5166	1.5166	1.5166	1.5166	0.0562
0.615	0.615	0.615	0.615	0.615	0.615	0.615	0.615	0.0562	1.5166	1.5166	1.5166	1.5166	1.5166	1.5166	1.5166	1.5166	1.5166
0.615	0.615	0.615	0.615	0.615	0.615	0.615	0.0562	1.5166	1.5166	1.5166	1.5166	1.5166	1.5166	1.5166	1.5166	1.5166	1.5166
0.0562	0.0562	0.0562	0.0562	0.0562	0.615	0.615	0.0562	1.5166	1.5166	1.5166	1.5166	1.5166	1.5166	1.5166	1.5166	1.5166	1.5166
5.6018	5.6018	5.6018	5.6018	5.6018	0.0562	0.0562	0.0562	1.5166	1.5166	1.5166	1.5166	1.5166	1.5166	1.5166	1.5166	1.5166	1.5166
5.6018	5.6018	5.6018	5.6018	5.6018	5.6018	5.6018	5.6018	0.0562	1.5166	1.5166	1.5166	1.5166	1.5166	1.5166	1.5166	1.5166	1.5166
5.6018	5.6018	5.6018	5.6018	5.6018	5.6018	5.6018	5.6018	5.6018	0.0562	1.5166	1.5166	1.5166	1.5166	1.5166	1.5166	1.5166	1.5166
5.6018	5.6018	5.6018	5.6018	5.6018	5.6018	5.6018	5.6018	5.6018	0.0562	1.5166	1.5166	1.5166	1.5166	1.5166	1.5166	1.5166	1.5166
5.6018	5.6018	5.6018	5.6018	5.6018	5.6018	5.6018	5.6018	5.6018	5.6018	0.0562	1.5166	1.5166	1.5166	1.5166	1.5166	1.5166	1.5166
5.6018	5.6018	5.6018	5.6018	5.6018	5.6018	5.6018	5.6018	5.6018	5.6018	0.0562	1.5166	1.5166	1.5166	1.5166	1.5166	1.5166	1.5166
5.6018	5.6018	5.6018	5.6018	5.6018	5.6018	5.6018	5.6018	5.6018	5.6018	0.0562	1.5166	1.5166	1.5166	1.5166	1.5166	1.5166	0.0562
5.6018	5.6018	5.6018	5.6018	5.6018	5.6018	0.0562	0.0562	0.0562	0.0562	0.0562	1.5166	1.5166	1.5166	1.5166	1.5166	0.0562	2.6146
5.6018	5.6018	5.6018	5.6018	5.6018	5.6018	0.0562	2.5631	2.5631	2.5631	2.5631	0.0562	0.0562	0.0562	0.0562	0.0562	2.6146	2.6146
5.6018	5.6018	5.6018	5.6018	5.6018	0.0562	2.5631	2.5631	2.5631	2.5631	2.5631	2.5631	2.5631	2.5631	0.0562	2.6146	2.6146	2.6146
5.6018	5.6018	5.6018	5.6018	5.6018	0.0562	2.5631	2.5631	2.5631	2.5631	2.5631	2.5631	2.5631	2.5631	2.5631	0.0562	2.6146	2.6146
5.6018	5.6018	5.6018	5.6018	0.0562	2.5631	2.5631	2.5631	2.5631	2.5631	2.5631	2.5631	2.5631	2.5631	2.5631	0.0562	2.6146	2.6146
5.6018	5.6018	5.6018	0.0562	2.5631	2.5631	2.5631	2.5631	2.5631	2.5631	2.5631	2.5631	2.5631	2.5631	2.5631	0.0562	2.6146	2.6146
5.6018	5.6018	0.0562	2.5631	2.5631	2.5631	2.5631	2.5631	2.5631	2.5631	2.5631	2.5631	2.5631	2.5631	2.5631	0.0562	2.6146	2.6146
0.0562	0.0562	2.5631	2.5631	2.5631	2.5631	2.5631	2.5631	2.5631	2.5631	2.5631	2.5631	2.5631	2.5631	2.5631	2.5631	0.0562	2.6146
1.3989	0.0562	2.5631	2.5631	2.5631	2.5631	2.5631	2.5631	2.5631	2.5631	2.5631	2.5631	2.5631	2.5631	2.5631	2.5631	0.0562	2.6146
1.3989	0.0562	2.5631	2.5631	2.5631	2.5631	2.5631	2.5631	2.5631	2.5631	2.5631	2.5631	2.5631	2.5631	2.5631	0.0562	2.6146	2.6146
1.3989	0.0562	2.5631	2.5631	2.5631	2.5631	2.5631	2.5631	2.5631	2.5631	2.5631	2.5631	2.5631	2.5631	2.5631	0.0562	2.6146	2.6146
0.0562	0.0562	2.5631	2.5631	2.5631	2.5631	2.5631	2.5631	2.5631	2.5631	2.5631	2.5631	2.5631	2.5631	2.5631	0.0562	2.6146	2.6146
1.5438	1.5438	0.0562	0.0562	2.5631	2.5631	2.5631	2.5631	2.5631	2.5631	2.5631	2.5631	2.5631	2.5631	0.0562	0.0562	0.0562	0.0562
1.5438	1.5438	1.5438	1.5438	0.0562	2.5631	2.5631	2.5631	2.5631	2.5631	2.5631	2.5631	2.5631	2.5631	0.0562	1.4939	1.4939	1.4939
1.5438	1.5438	1.5438	1.5438	1.5438	0.0562	0.0562	2.5631	2.5631	2.5631	2.5631	2.5631	0.0562	0.0562	1.4939	1.4939	1.4939	1.4939
1.5438	1.5438	1.5438	1.5438	1.5438	1.5438	1.5438	0.0562	2.5631	2.5631	0.0562	0.0562	1.4939	1.4939	1.4939	1.4939	1.4939	1.4939
1.5438	1.5438	1.5438	1.5438	1.5438	1.5438	1.5438	1.5438	0.0562	0.0562	1.4939	1.4939	1.4939	1.4939	1.4939	1.4939	1.4939	1.4939
1.5438	1.5438	1.5438	1.5438	1.5438	1.5438	1.5438	1.5438	1.5438	0.0562	1.4939	1.4939	1.4939	1.4939	1.4939	1.4939	1.4939	1.4939
1.5438	1.5438	1.5438	1.5438	1.5438	1.5438	1.5438	1.5438	1.5438	0.0562	1.4939	1.4939	1.4939	1.4939	1.4939	1.4939	1.4939	1.4939
1.5438	1.5438	1.5438	1.5438	1.5438	1.5438	1.5438	1.5438	1.5438	0.0562	1.4939	1.4939	1.4939	1.4939	1.4939	1.4939	1.4939	1.4939
1.5438	1.5438	1.5438	1.5438	1.5438	1.5438	1.5438	1.5438	1.5438	0.0562	1.4939	1.4939	1.4939	1.4939	1.4939	1.4939	1.4939	1.4939
1.5438	1.5438	1.5438	1.5438	1.5438	1.5438	1.5438	1.5438	1.5438	0.0562	1.4939	1.4939	1.4939	1.4939	1.4939	1.4939	1.4939	1.4939
1.5438	1.5438	1.5438	1.5438	1.5438	1.5438	1.5438	1.5438	1.5438	0.0562	1.4939	1.4939	1.4939	1.4939	1.4939	1.4939	1.4939	1.4939
1.5438	1.5438	1.5438	1.5438	1.5438	1.5438	1.5438	1.5438	1.5438	0.0562	1.4939	1.4939	1.4939	1.4939	1.4939	1.4939	1.4939	1.4939
1.5438	1.5438	1.5438	1.5438	1.5438	1.5438	1.5438	1.5438	1.5438	0.0562	1.4939	1.4939	1.4939	1.4939	1.4939	1.4939	1.4939	1.4939
1.5438	1.5438	1.5438	1.5438	1.5438	1.5438	1.5438	1.5438	1.5438	0.0562	1.4939	1.4939	1.4939	1.4939	1.4939	1.4939	1.4939	1.4939
1.5438	1.5438	1.5438	1.5438	1.5438	1.5438	1.5438	1.5438	1.5438	0.0562	1.4939	1.4939	1.4939	1.4939	1.4939	1.4939	1.4939	1.4939
1.5438	1.5438	1.5438	1.5438	1.5438	1.5438	1.5438	1.5438	1.5438	0.0562	1.4939	1.4939	1.4939	1.4939	1.4939	1.4939	1.4939	1.4939
1.5438	1.5438	1.5438	1.5438	1.5438	1.5438	1.5438	1.5438	0.0562	1.5109	0.0562	0.0562	1.4939	1.4939	1.4939	1.4939	1.4939	1.4939
1.5438	1.5438	1.5438	1.5438	1.5438	1.5438	0.0562	0.0562	1.5109	1.5109	1.5109	1.5109	0.0562	1.4939	1.4939	1.4939	1.4939	1.4939
1.5438	1.5438	1.5438	1.5438	0.0562	0.0562	1.5109	1.5109	1.5109	1.5109	1.5109	1.5109	1.5109	0.0562	0.0562	1.4939	1.4939	1.4939
1.5438	1.5438	0.0562	0.0562	1.5109	1.5109	1.5109	1.5109	1.5109	1.5109	1.5109	1.5109	1.5109	1.5109	1.5109	0.0562	1.4939	1.4939
0.0562	0.0562	1.5109	1.5109	1.5109	1.5109	1.5109	1.5109	1.5109	1.5109	1.5109	1.5109	1.5109	1.5109	1.5109	1.5109	0.0562	0.0562
1.5109	1.5109	1.5109	1.5109	1.5109	1.5109	1.5109	1.5109	1.5109	1.5109	1.5109	1.5109	1.5109	1.5109	1.5109	1.5109	1.5109	1.5109
1.5109	1.5109	1.5109	1.5109	1.5109	1.5109	1.5109	1.5109	1.5109	1.5109	1.5109	1.5109	1.5109	1.5109	1.5109	1.5109	1.5109	1.5109
Columns 1	9 through 36
1.4437	1.4437	1.4437	0.0562	6.0241	6.0241	0.0562	3.651	3.651	3.651	3.651	3.651	3.651	3.651	3.651	3.651	3.651	3.651
1.4437	0.0562	0.0562	6.0241	6.0241	6.0241	6.0241	0.0562	3.651	3.651	3.651	3.651	3.651	3.651	3.651	3.651	3.651	3.651
0.0562	6.0241	6.0241	6.0241	6.0241	6.0241	6.0241	6.0241	0.0562	3.651	3.651	3.651	3.651	3.651	3.651	3.651	3.651	3.651
6.0241	6.0241	6.0241	6.0241	6.0241	6.0241	6.0241	6.0241	6.0241	0.0562	3.651	3.651	3.651	3.651	3.651	3.651	3.651	0.0562
6.0241	6.0241	6.0241	6.0241	6.0241	6.0241	6.0241	6.0241	6.0241	6.0241	0.0562	3.651	3.651	3.651	3.651	3.651	0.0562	2.6385
6.0241	6.0241	6.0241	6.0241	6.0241	6.0241	6.0241	6.0241	6.0241	6.0241	6.0241	0.0562	3.651	3.651	3.651	3.651	0.0562	2.6385
6.0241	6.0241	6.0241	6.0241	6.0241	6.0241	6.0241	6.0241	6.0241	6.0241	6.0241	6.0241	0.0562	3.651	3.651	3.651	0.0562	2.6385
6.0241	6.0241	6.0241	6.0241	6.0241	6.0241	6.0241	6.0241	6.0241	6.0241	6.0241	6.0241	6.0241	0.0562	0.0562	0.0562	0.0562	2.6385
6.0241	6.0241	6.0241	6.0241	6.0241	6.0241	6.0241	6.0241	6.0241	6.0241	6.0241	6.0241	6.0241	0.0562	5.8685	5.8685	0.0562	2.6385
6.0241	6.0241	6.0241	6.0241	6.0241	6.0241	6.0241	6.0241	6.0241	6.0241	6.0241	6.0241	0.0562	5.8685	5.8685	5.8685	5.8685	0.0562
6.0241	6.0241	6.0241	6.0241	6.0241	6.0241	6.0241	6.0241	6.0241	6.0241	6.0241	6.0241	0.0562	5.8685	5.8685	5.8685	5.8685	5.8685
6.0241	6.0241	6.0241	6.0241	6.0241	6.0241	6.0241	6.0241	6.0241	6.0241	6.0241	0.0562	5.8685	5.8685	5.8685	5.8685	5.8685	5.8685
0.0562	6.0241	6.0241	6.0241	6.0241	6.0241	6.0241	6.0241	6.0241	6.0241	0.0562	0.0562	5.8685	5.8685	5.8685	5.8685	5.8685	5.8685
1.5166	0.0562	6.0241	6.0241	6.0241	6.0241	6.0241	6.0241	6.0241	6.0241	0.0562	5.8685	5.8685	5.8685	5.8685	5.8685	5.8685	5.8685
1.5166	1.5166	0.0562	0.0562	0.0562	0.0562	0.0562	6.0241	6.0241	0.0562	5.8685	5.8685	5.8685	5.8685	5.8685	5.8685	5.8685	5.8685
1.5166	1.5166	0.0562	2.6146	2.6146	2.6146	2.6146	0.0562	0.0562	0.0562	5.8685	5.8685	5.8685	5.8685	5.8685	5.8685	5.8685	5.8685
1.5166	1.5166	0.0562	2.6146	2.6146	2.6146	2.6146	2.6146	2.6146	0.0562	5.8685	5.8685	5.8685	5.8685	5.8685	5.8685	5.8685	5.8685
1.5166	0.0562	2.6146	2.6146	2.6146	2.6146	2.6146	2.6146	2.6146	2.6146	0.0562	5.8685	5.8685	5.8685	5.8685	5.8685	5.8685	5.8685
1.5166	0.0562	2.6146	2.6146	2.6146	2.6146	2.6146	2.6146	2.6146	2.6146	0.0562	5.8685	5.8685	5.8685	5.8685	5.8685	5.8685	5.8685
0.0562	2.6146	2.6146	2.6146	2.6146	2.6146	2.6146	2.6146	2.6146	2.6146	2.6146	0.0562	5.8685	5.8685	5.8685	5.8685	5.8685	5.8685
0.0562	2.6146	2.6146	2.6146	2.6146	2.6146	2.6146	2.6146	2.6146	2.6146	2.6146	2.6146	0.0562	5.8685	5.8685	5.8685	5.8685	5.8685
2.6146	2.6146	2.6146	2.6146	2.6146	2.6146	2.6146	2.6146	2.6146	2.6146	2.6146	2.6146	0.0562	5.8685	5.8685	5.8685	5.8685	5.8685
2.6146	2.6146	2.6146	2.6146	2.6146	2.6146	2.6146	2.6146	2.6146	2.6146	2.6146	2.6146	2.6146	0.0562	5.8685	5.8685	5.8685	5.8685
2.6146	2.6146	2.6146	2.6146	2.6146	2.6146	2.6146	2.6146	2.6146	2.6146	2.6146	2.6146	2.6146	2.6146	0.0562	0.0562	0.0562	0.0562
2.6146	2.6146	2.6146	2.6146	2.6146	2.6146	2.6146	2.6146	2.6146	2.6146	2.6146	2.6146	2.6146	2.6146	0.0562	2.3968	2.3968	2.3968
2.6146	2.6146	2.6146	2.6146	2.6146	2.6146	2.6146	2.6146	2.6146	2.6146	2.6146	2.6146	2.6146	0.0562	2.3968	2.3968	2.3968	2.3968
2.6146	2.6146	2.6146	2.6146	2.6146	2.6146	2.6146	2.6146	2.6146	2.6146	2.6146	2.6146	2.6146	0.0562	2.3968	2.3968	2.3968	2.3968
2.6146	2.6146	2.6146	2.6146	2.6146	2.6146	2.6146	2.6146	2.6146	2.6146	2.6146	2.6146	0.0562	2.3968	2.3968	2.3968	2.3968	2.3968
2.6146	2.6146	2.6146	2.6146	2.6146	2.6146	2.6146	2.6146	2.6146	2.6146	2.6146	2.6146	0.0562	2.3968	2.3968	2.3968	2.3968	2.3968
2.6146	2.6146	2.6146	2.6146	2.6146	2.6146	2.6146	2.6146	2.6146	2.6146	2.6146	0.0562	2.3968	2.3968	2.3968	2.3968	2.3968	2.3968
2.6146	2.6146	2.6146	2.6146	2.6146	2.6146	2.6146	2.6146	2.6146	2.6146	2.6146	0.0562	2.3968	2.3968	2.3968	2.3968	2.3968	2.3968
2.6146	2.6146	2.6146	2.6146	2.6146	2.6146	2.6146	2.6146	2.6146	2.6146	2.6146	0.0562	2.3968	2.3968	2.3968	2.3968	2.3968	2.3968
2.6146	2.6146	2.6146	2.6146	2.6146	2.6146	2.6146	2.6146	2.6146	2.6146	2.6146	0.0562	2.3968	2.3968	2.3968	2.3968	2.3968	2.3968
2.6146	2.6146	2.6146	2.6146	2.6146	2.6146	2.6146	2.6146	2.6146	2.6146	2.6146	0.0562	2.3968	2.3968	2.3968	2.3968	2.3968	2.3968
2.6146	2.6146	2.6146	2.6146	2.6146	2.6146	2.6146	2.6146	2.6146	2.6146	2.6146	0.0562	2.3968	2.3968	2.3968	2.3968	2.3968	2.3968
0.0562	0.0562	0.0562	0.0562	0.0562	0.0562	0.0562	0.0562	0.0562	0.0562	0.0562	2.3968	2.3968	2.3968	2.3968	2.3968	2.3968	2.3968
1.4939	1.4939	1.4939	1.4939	1.4939	1.4939	1.4939	1.4939	1.4939	1.4939	1.4939	0.0562	2.3968	2.3968	2.3968	2.3968	2.3968	2.3968
1.4939	1.4939	1.4939	1.4939	1.4939	1.4939	1.4939	1.4939	1.4939	1.4939	1.4939	0.0562	2.3968	2.3968	2.3968	2.3968	2.3968	2.3968
1.4939	1.4939	1.4939	1.4939	1.4939	1.4939	1.4939	1.4939	1.4939	1.4939	1.4939	1.4939	0.0562	2.3968	2.3968	2.3968	2.3968	2.3968
1.4939	1.4939	1.4939	1.4939	1.4939	1.4939	1.4939	1.4939	1.4939	1.4939	1.4939	1.4939	1.4939	0.0562	2.3968	2.3968	2.3968	2.3968
1.4939	1.4939	1.4939	1.4939	1.4939	1.4939	1.4939	1.4939	1.4939	1.4939	1.4939	1.4939	1.4939	0.0562	2.3968	2.3968	2.3968	2.3968
1.4939	1.4939	1.4939	1.4939	1.4939	1.4939	1.4939	1.4939	1.4939	1.4939	1.4939	1.4939	1.4939	0.0562	0.0562	0.0562	0.0562	2.3968
1.4939	1.4939	1.4939	1.4939	1.4939	1.4939	1.4939	1.4939	1.4939	1.4939	1.4939	1.4939	0.0562	5.641	5.641	5.641	5.641	0.0562
1.4939	1.4939	1.4939	1.4939	1.4939	1.4939	1.4939	1.4939	1.4939	1.4939	1.4939	0.0562	5.641	5.641	5.641	5.641	5.641	0.0562
1.4939	1.4939	1.4939	1.4939	1.4939	1.4939	1.4939	1.4939	1.4939	1.4939	1.4939	0.0562	5.641	5.641	5.641	5.641	5.641	5.641
1.4939	1.4939	1.4939	1.4939	1.4939	1.4939	1.4939	1.4939	1.4939	1.4939	0.0562	0.0562	5.641	5.641	5.641	5.641	5.641	5.641
1.4939	1.4939	1.4939	1.4939	1.4939	1.4939	1.4939	1.4939	1.4939	1.4939	0.0562	5.641	5.641	5.641	5.641	5.641	5.641	5.641
1.4939	1.4939	1.4939	1.4939	1.4939	1.4939	1.4939	1.4939	1.4939	1.4939	0.0562	5.641	5.641	5.641	5.641	5.641	5.641	5.641
1.4939	1.4939	1.4939	1.4939	1.4939	1.4939	1.4939	1.4939	1.4939	1.4939	0.0562	5.641	5.641	5.641	5.641	5.641	5.641	5.641
1.4939	1.4939	1.4939	1.4939	1.4939	1.4939	1.4939	1.4939	1.4939	1.4939	0.0562	5.641	5.641	5.641	5.641	5.641	5.641	5.641
1.4939	1.4939	1.4939	1.4939	1.4939	1.4939	1.4939	1.4939	1.4939	0.0562	5.641	5.641	5.641	5.641	5.641	5.641	5.641	5.641
1.4939	1.4939	1.4939	1.4939	1.4939	1.4939	1.4939	1.4939	1.4939	0.0562	5.641	5.641	5.641	5.641	5.641	5.641	5.641	5.641
1.4939	1.4939	1.4939	1.4939	1.4939	1.4939	1.4939	1.4939	1.4939	0.0562	5.641	5.641	5.641	5.641	5.641	5.641	5.641	5.641
1.4939	1.4939	1.4939	1.4939	1.4939	1.4939	1.4939	1.4939	1.4939	0.0562	5.641	5.641	5.641	5.641	5.641	5.641	5.641	5.641
1.4939	1.4939	1.4939	1.4939	1.4939	1.4939	1.4939	1.4939	1.4939	0.0562	5.641	5.641	5.641	5.641	5.641	5.641	5.641	5.641
0.0562	1.4939	1.4939	1.4939	1.4939	1.4939	1.4939	1.4939	1.4939	0.0562	5.641	5.641	5.641	5.641	5.641	5.641	5.641	5.641
1.5109	0.0562	1.4939	1.4939	1.4939	1.4939	1.4939	1.4939	1.4939	0.0562	5.641	5.641	5.641	5.641	5.641	5.641	5.641	5.641
Columns 3	7 through 54
3.651	0.0562	2.6385	2.6385	2.6385	2.6385	2.6385	2.6385	2.6385	2.6385	2.6385	2.6385	2.6385	2.6385	2.6385	2.6385	0.0562	0.3912
0.0562	2.6385	2.6385	2.6385	2.6385	2.6385	2.6385	2.6385	2.6385	2.6385	2.6385	2.6385	2.6385	2.6385	2.6385	2.6385	0.0562	0.3912
0.0562	2.6385	2.6385	2.6385	2.6385	2.6385	2.6385	2.6385	2.6385	2.6385	2.6385	2.6385	2.6385	2.6385	2.6385	0.0562	0.3912	0.3912
2.6385	2.6385	2.6385	2.6385	2.6385	2.6385	2.6385	2.6385	2.6385	2.6385	2.6385	2.6385	2.6385	2.6385	2.6385	0.0562	0.3912	0.3912
2.6385	2.6385	2.6385	2.6385	2.6385	2.6385	2.6385	2.6385	2.6385	2.6385	2.6385	2.6385	2.6385	2.6385	0.0562	0.3912	0.3912	0.3912
2.6385	2.6385	2.6385	2.6385	2.6385	2.6385	2.6385	2.6385	2.6385	2.6385	2.6385	2.6385	2.6385	2.6385	0.0562	0.3912	0.3912	0.3912
2.6385	2.6385	2.6385	2.6385	2.6385	2.6385	2.6385	2.6385	2.6385	2.6385	2.6385	2.6385	2.6385	2.6385	0.0562	0.3912	0.3912	0.3912
2.6385	2.6385	2.6385	2.6385	2.6385	2.6385	2.6385	2.6385	2.6385	2.6385	2.6385	2.6385	2.6385	2.6385	0.0562	0.3912	0.3912	0.3912
2.6385	2.6385	2.6385	2.6385	2.6385	2.6385	2.6385	2.6385	2.6385	2.6385	2.6385	2.6385	2.6385	2.6385	0.0562	0.0562	0.3912	0.3912
2.6385	2.6385	2.6385	2.6385	2.6385	2.6385	2.6385	2.6385	2.6385	2.6385	2.6385	2.6385	2.6385	0.0562	0.6525	0.6525	0.0562	0.0562
0.0562	0.0562	2.6385	2.6385	2.6385	2.6385	2.6385	2.6385	2.6385	2.6385	2.6385	2.6385	0.0562	0.6525	0.6525	0.6525	0.6525	0.6525
5.8685	5.8685	0.0562	2.6385	2.6385	2.6385	2.6385	2.6385	2.6385	2.6385	2.6385	0.0562	0.6525	0.6525	0.6525	0.6525	0.6525	0.6525
5.8685	5.8685	5.8685	0.0562	2.6385	2.6385	2.6385	2.6385	2.6385	2.6385	0.0562	0.6525	0.6525	0.6525	0.6525	0.6525	0.6525	0.6525
5.8685	5.8685	5.8685	5.8685	0.0562	2.6385	2.6385	2.6385	2.6385	0.0562	0.6525	0.6525	0.6525	0.6525	0.6525	0.6525	0.6525	0.6525
5.8685	5.8685	5.8685	5.8685	5.8685	0.0562	2.6385	2.6385	2.6385	0.0562	0.6525	0.6525	0.6525	0.6525	0.6525	0.6525	0.6525	0.6525
5.8685	5.8685	5.8685	5.8685	5.8685	5.8685	0.0562	2.6385	0.0562	0.6525	0.6525	0.6525	0.6525	0.6525	0.6525	0.6525	0.6525	0.6525
5.8685	5.8685	5.8685	5.8685	5.8685	5.8685	5.8685	0.0562	0.0562	0.6525	0.6525	0.6525	0.6525	0.6525	0.6525	0.6525	0.6525	0.6525
5.8685	5.8685	5.8685	5.8685	5.8685	5.8685	0.0562	1.5403	1.5403	0.0562	0.6525	0.6525	0.6525	0.6525	0.6525	0.6525	0.6525	0.6525
5.8685	5.8685	5.8685	5.8685	5.8685	0.0562	1.5403	1.5403	1.5403	0.0562	0.6525	0.6525	0.6525	0.6525	0.6525	0.6525	0.6525	0.6525
5.8685	5.8685	5.8685	5.8685	5.8685	0.0562	1.5403	1.5403	1.5403	1.5403	0.0562	0.6525	0.6525	0.6525	0.6525	0.6525	0.6525	0.6525
5.8685	5.8685	5.8685	5.8685	0.0562	1.5403	1.5403	1.5403	1.5403	1.5403	1.5403	0.0562	0.6525	0.6525	0.6525	0.6525	0.6525	0.6525
5.8685	5.8685	5.8685	5.8685	0.0562	1.5403	1.5403	1.5403	1.5403	1.5403	1.5403	1.5403	0.0562	0.0562	0.6525	0.6525	0.6525	0.6525
0.0562	0.0562	0.0562	0.0562	0.0562	1.5403	1.5403	1.5403	1.5403	1.5403	1.5403	1.5403	1.5403	1.5403	0.0562	0.6525	0.6525	0.6525
2.3968	2.3968	2.3968	2.3968	2.3968	0.0562	1.5403	1.5403	1.5403	1.5403	1.5403	1.5403	1.5403	1.5403	1.5403	0.0562	0.0562	0.0562
2.3968	2.3968	2.3968	2.3968	2.3968	0.0562	1.5403	1.5403	1.5403	1.5403	1.5403	1.5403	1.5403	1.5403	1.5403	1.5403	1.5403	1.5403
2.3968	2.3968	2.3968	2.3968	2.3968	2.3968	0.0562	1.5403	1.5403	1.5403	1.5403	1.5403	1.5403	1.5403	1.5403	1.5403	1.5403	1.5403
2.3968	2.3968	2.3968	2.3968	2.3968	2.3968	0.0562	1.5403	1.5403	1.5403	1.5403	1.5403	1.5403	1.5403	1.5403	1.5403	1.5403	1.5403
2.3968	2.3968	2.3968	2.3968	2.3968	2.3968	2.3968	0.0562	1.5403	1.5403	1.5403	1.5403	1.5403	1.5403	1.5403	1.5403	1.5403	1.5403
2.3968	2.3968	2.3968	2.3968	2.3968	2.3968	2.3968	0.0562	1.5403	1.5403	1.5403	1.5403	1.5403	1.5403	1.5403	1.5403	1.5403	1.5403
2.3968	2.3968	2.3968	2.3968	2.3968	2.3968	2.3968	0.0562	1.5403	1.5403	1.5403	1.5403	1.5403	1.5403	1.5403	1.5403	1.5403	1.5403
2.3968	2.3968	2.3968	2.3968	2.3968	2.3968	2.3968	2.3968	0.0562	1.5403	1.5403	1.5403	1.5403	1.5403	1.5403	1.5403	1.5403	1.5403
2.3968	2.3968	2.3968	2.3968	2.3968	2.3968	2.3968	2.3968	0.0562	1.5403	1.5403	1.5403	1.5403	1.5403	1.5403	1.5403	1.5403	1.5403
2.3968	2.3968	2.3968	2.3968	2.3968	2.3968	2.3968	2.3968	0.0562	1.5403	1.5403	1.5403	1.5403	1.5403	1.5403	1.5403	1.5403	1.5403
2.3968	2.3968	2.3968	2.3968	2.3968	2.3968	2.3968	2.3968	2.3968	0.0562	1.5403	1.5403	1.5403	1.5403	1.5403	1.5403	1.5403	1.5403
2.3968	2.3968	2.3968	2.3968	2.3968	2.3968	2.3968	2.3968	2.3968	0.0562	1.5403	1.5403	1.5403	1.5403	1.5403	1.5403	1.5403	1.5403
2.3968	2.3968	2.3968	2.3968	2.3968	2.3968	2.3968	2.3968	2.3968	0.0562	1.5403	1.5403	1.5403	1.5403	1.5403	1.5403	1.5403	1.5403
2.3968	2.3968	2.3968	2.3968	2.3968	2.3968	2.3968	2.3968	2.3968	0.0562	1.5403	1.5403	1.5403	1.5403	1.5403	1.5403	1.5403	1.5403
2.3968	2.3968	2.3968	2.3968	2.3968	2.3968	2.3968	2.3968	2.3968	0.0562	1.5403	1.5403	1.5403	1.5403	1.5403	1.5403	1.5403	1.5403
2.3968	2.3968	2.3968	2.3968	2.3968	2.3968	2.3968	2.3968	0.0562	1.5403	1.5403	1.5403	1.5403	1.5403	1.5403	1.5403	1.5403	1.5403
2.3968	2.3968	2.3968	2.3968	2.3968	2.3968	2.3968	2.3968	0.0562	1.5403	1.5403	1.5403	1.5403	1.5403	1.5403	1.5403	1.5403	1.5403
2.3968	2.3968	2.3968	2.3968	0.0562	0.0562	0.0562	0.0562	0.0562	1.5403	1.5403	1.5403	1.5403	1.5403	1.5403	1.5403	1.5403	1.5403
2.3968	2.3968	0.0562	0.0562	5.8194	5.8194	5.8194	5.8194	0.0562	0.0562	0.0562	0.0562	0.0562	0.0562	0.0562	0.0562	0.0562	0.0562
0.0562	0.0562	5.8194	5.8194	5.8194	5.8194	5.8194	5.8194	0.0562	2.4281	2.4281	2.4281	2.4281	2.4281	2.4281	2.4281	2.4281	2.4281
5.8194	5.8194	5.8194	5.8194	5.8194	5.8194	5.8194	5.8194	0.0562	2.4281	2.4281	2.4281	2.4281	2.4281	2.4281	2.4281	2.4281	2.4281
0.0562	5.8194	5.8194	5.8194	5.8194	5.8194	5.8194	0.0562	2.4281	2.4281	2.4281	2.4281	2.4281	2.4281	2.4281	2.4281	2.4281	2.4281
5.641	0.0562	5.8194	5.8194	5.8194	5.8194	0.0562	2.4281	2.4281	2.4281	2.4281	2.4281	2.4281	2.4281	2.4281	2.4281	2.4281	2.4281
5.641	5.641	0.0562	0.0562	5.8194	5.8194	0.0562	2.4281	2.4281	2.4281	2.4281	2.4281	2.4281	2.4281	2.4281	2.4281	2.4281	2.4281
5.641	5.641	5.641	5.641	0.0562	5.8194	0.0562	0.0562	0.0562	2.4281	2.4281	2.4281	2.4281	2.4281	2.4281	2.4281	2.4281	2.4281
5.641	5.641	5.641	5.641	5.641	0.0562	0.0562	3.6839	3.6839	0.0562	2.4281	2.4281	2.4281	2.4281	2.4281	2.4281	2.4281	2.4281
5.641	5.641	5.641	5.641	5.641	5.641	0.0562	3.6839	3.6839	3.6839	0.0562	0.0562	2.4281	2.4281	2.4281	2.4281	0.0562	0.0562
5.641	5.641	5.641	5.641	5.641	5.641	0.0562	3.6839	3.6839	3.6839	3.6839	0.0562	0.0562	0.0562	0.0562	0.0562	3.8072	3.8072
5.641	5.641	5.641	5.641	5.641	5.641	0.0562	3.6839	3.6839	3.6839	3.6839	3.6839	3.6839	0.0562	3.8072	3.8072	3.8072	3.8072
5.641	5.641	5.641	5.641	5.641	5.641	0.0562	3.6839	3.6839	3.6839	3.6839	3.6839	3.6839	0.0562	3.8072	3.8072	3.8072	3.8072
5.641	5.641	5.641	5.641	5.641	5.641	0.0562	3.6839	3.6839	3.6839	3.6839	3.6839	3.6839	0.0562	3.8072	3.8072	3.8072	3.8072
5.641	5.641	5.641	5.641	5.641	5.641	0.0562	3.6839	3.6839	3.6839	3.6839	3.6839	0.0562	0.0562	3.8072	3.8072	3.8072	3.8072
5.641	5.641	5.641	5.641	5.641	0.0562	3.6839	3.6839	3.6839	3.6839	3.6839	3.6839	0.0562	3.8072	3.8072	3.8072	3.8072	3.8072
5.641	5.641	5.641	5.641	5.641	0.0562	3.6839	3.6839	3.6839	3.6839	3.6839	3.6839	0.0562	3.8072	3.8072	3.8072	3.8072	3.8072
Columns 5	5 through 56
0.3912	0.3912
0.3912	0.3912
0.3912	0.3912
0.3912	0.3912
0.3912	0.3912
0.3912	0.3912
0.3912	0.3912
0.3912	0.3912
0.3912	0.3912
0.0562	0.0562
0.6525	0.6525
0.6525	0.6525
0.6525	0.6525
0.6525	0.6525
0.6525	0.6525
0.6525	0.6525
0.6525	0.6525
0.6525	0.6525
0.6525	0.6525
0.6525	0.6525
0.6525	0.6525
0.6525	0.6525
0.6525	0.6525
0.0562	0.0562
1.5403	1.5403
1.5403	1.5403
1.5403	1.5403
1.5403	1.5403
1.5403	1.5403
1.5403	1.5403
1.5403	1.5403
1.5403	1.5403
1.5403	1.5403
1.5403	1.5403
1.5403	1.5403
1.5403	1.5403
1.5403	1.5403
1.5403	1.5403
1.5403	1.5403
1.5403	1.5403
1.5403	1.5403
0.0562	0.0562
2.4281	2.4281
2.4281	2.4281
2.4281	2.4281
2.4281	2.4281
2.4281	2.4281
2.4281	2.4281
0.0562	0.0562
3.8072	3.8072
3.8072	3.8072
3.8072	3.8072
3.8072	3.8072
3.8072	3.8072
3.8072	3.8072
3.8072	3.8072
3.8072	3.8072
val(:,:,8)	=
Columns 1	through 18
0.615	0.615	0.615	0.615	0.615	0.615	0.615	0.615	0.615	0.615	0.0562	1.4437	1.4437	1.4437	1.4437	1.4437	1.4437	1.4437
0.615	0.615	0.615	0.615	0.615	0.615	0.615	0.615	0.615	0.615	0.615	0.0562	1.4437	1.4437	1.4437	1.4437	1.4437	1.4437
0.615	0.615	0.615	0.615	0.615	0.615	0.615	0.615	0.615	0.615	0.615	0.615	0.0562	1.4437	1.4437	1.4437	0.0562	0.0562
0.615	0.615	0.615	0.615	0.615	0.615	0.615	0.615	0.615	0.615	0.615	0.615	0.0562	0.0562	0.0562	0.0562	0.5434	0.5434
0.615	0.615	0.615	0.615	0.615	0.615	0.615	0.615	0.615	0.615	0.615	0.615	0.615	0.0562	0.5434	0.5434	0.5434	0.5434
0.615	0.615	0.615	0.615	0.615	0.615	0.615	0.615	0.615	0.615	0.615	0.615	0.0562	0.5434	0.5434	0.5434	0.5434	0.5434
0.615	0.615	0.615	0.615	0.615	0.615	0.615	0.615	0.615	0.615	0.615	0.615	0.0562	0.5434	0.5434	0.5434	0.5434	0.5434
0.615	0.615	0.615	0.615	0.615	0.615	0.615	0.615	0.615	0.615	0.615	0.615	0.0562	0.5434	0.5434	0.5434	0.5434	0.5434
0.615	0.615	0.615	0.615	0.615	0.615	0.615	0.615	0.615	0.615	0.615	0.615	0.0562	0.5434	0.5434	0.5434	0.5434	0.5434
0.615	0.615	0.615	0.615	0.615	0.615	0.615	0.615	0.615	0.615	0.615	0.615	0.0562	0.0562	0.0562	0.0562	0.5434	0.5434
0.615	0.615	0.615	0.615	0.615	0.615	0.615	0.615	0.615	0.615	0.615	0.615	0.0562	1.5166	1.5166	1.5166	0.0562	0.5434
0.615	0.615	0.615	0.615	0.615	0.615	0.615	0.615	0.615	0.615	0.615	0.615	0.0562	1.5166	1.5166	1.5166	1.5166	0.0562
0.615	0.615	0.615	0.615	0.615	0.615	0.615	0.615	0.615	0.615	0.615	0.0562	1.5166	1.5166	1.5166	1.5166	1.5166	1.5166
0.615	0.615	0.615	0.615	0.615	0.615	0.615	0.615	0.615	0.615	0.0562	1.5166	1.5166	1.5166	1.5166	1.5166	1.5166	1.5166
0.0562	0.0562	0.0562	0.615	0.615	0.615	0.615	0.615	0.615	0.0562	1.5166	1.5166	1.5166	1.5166	1.5166	1.5166	1.5166	1.5166
5.6018	5.6018	5.6018	0.0562	0.0562	0.0562	0.0562	0.0562	0.0562	1.5166	1.5166	1.5166	1.5166	1.5166	1.5166	1.5166	1.5166	1.5166
5.6018	5.6018	5.6018	5.6018	5.6018	5.6018	5.6018	5.6018	5.6018	0.0562	1.5166	1.5166	1.5166	1.5166	1.5166	1.5166	1.5166	1.5166
5.6018	5.6018	5.6018	5.6018	5.6018	5.6018	5.6018	5.6018	5.6018	0.0562	1.5166	1.5166	1.5166	1.5166	1.5166	0.0562	0.0562	0.0562
5.6018	5.6018	5.6018	5.6018	5.6018	5.6018	5.6018	5.6018	5.6018	5.6018	0.0562	1.5166	1.5166	0.0562	0.0562	0.5723	0.5723	0.5723
5.6018	5.6018	5.6018	5.6018	5.6018	5.6018	5.6018	5.6018	5.6018	5.6018	5.6018	0.0562	0.0562	0.5723	0.5723	0.5723	0.5723	0.5723
5.6018	5.6018	5.6018	5.6018	5.6018	5.6018	5.6018	5.6018	5.6018	5.6018	5.6018	0.0562	0.5723	0.5723	0.5723	0.5723	0.5723	0.5723
5.6018	5.6018	5.6018	5.6018	5.6018	5.6018	5.6018	5.6018	5.6018	5.6018	5.6018	0.0562	0.5723	0.5723	0.5723	0.5723	0.5723	0.5723
5.6018	5.6018	5.6018	5.6018	5.6018	5.6018	5.6018	5.6018	5.6018	5.6018	5.6018	0.0562	0.5723	0.5723	0.5723	0.5723	0.5723	0.5723
5.6018	5.6018	5.6018	5.6018	5.6018	5.6018	5.6018	5.6018	5.6018	5.6018	0.0562	0.5723	0.5723	0.5723	0.5723	0.5723	0.5723	0.5723
5.6018	5.6018	5.6018	5.6018	5.6018	5.6018	5.6018	5.6018	5.6018	0.0562	0.5723	0.5723	0.5723	0.5723	0.5723	0.5723	0.5723	0.5723
5.6018	5.6018	5.6018	5.6018	5.6018	5.6018	5.6018	5.6018	0.0562	0.5723	0.5723	0.5723	0.5723	0.5723	0.5723	0.5723	0.5723	0.5723
5.6018	5.6018	5.6018	5.6018	5.6018	5.6018	0.0562	0.0562	2.5631	0.0562	0.5723	0.5723	0.5723	0.5723	0.5723	0.5723	0.5723	0.5723
5.6018	5.6018	5.6018	5.6018	0.0562	0.0562	2.5631	2.5631	2.5631	2.5631	0.0562	0.5723	0.5723	0.5723	0.5723	0.5723	0.5723	0.5723
5.6018	5.6018	5.6018	0.0562	2.5631	2.5631	2.5631	2.5631	2.5631	2.5631	2.5631	0.0562	0.5723	0.5723	0.5723	0.5723	0.5723	0.5723
0.0562	0.0562	0.0562	2.5631	2.5631	2.5631	2.5631	2.5631	2.5631	2.5631	2.5631	2.5631	0.0562	0.5723	0.5723	0.5723	0.5723	0.5723
1.3989	1.3989	0.0562	2.5631	2.5631	2.5631	2.5631	2.5631	2.5631	2.5631	2.5631	2.5631	2.5631	0.0562	0.0562	0.0562	0.0562	0.0562
1.3989	1.3989	0.0562	2.5631	2.5631	2.5631	2.5631	2.5631	2.5631	2.5631	2.5631	2.5631	2.5631	0.0562	0.5792	0.5792	0.5792	0.5792
0.0562	0.0562	2.5631	2.5631	2.5631	2.5631	2.5631	2.5631	2.5631	2.5631	2.5631	2.5631	2.5631	0.0562	0.5792	0.5792	0.5792	0.5792
0.0562	2.5631	2.5631	2.5631	2.5631	2.5631	2.5631	2.5631	2.5631	2.5631	2.5631	2.5631	0.0562	0.5792	0.5792	0.5792	0.5792	0.5792
1.5438	0.0562	2.5631	2.5631	2.5631	2.5631	2.5631	2.5631	2.5631	2.5631	2.5631	2.5631	0.0562	0.5792	0.5792	0.5792	0.5792	0.5792
1.5438	1.5438	0.0562	0.0562	2.5631	2.5631	2.5631	2.5631	2.5631	2.5631	2.5631	2.5631	0.0562	0.5792	0.5792	0.5792	0.5792	0.5792
1.5438	1.5438	1.5438	1.5438	0.0562	0.0562	2.5631	2.5631	2.5631	2.5631	2.5631	0.0562	0.5792	0.5792	0.5792	0.5792	0.5792	0.5792
1.5438	1.5438	1.5438	1.5438	1.5438	1.5438	0.0562	0.0562	0.0562	2.5631	2.5631	0.0562	0.5792	0.5792	0.5792	0.5792	0.5792	0.5792
1.5438	1.5438	1.5438	1.5438	1.5438	1.5438	1.5438	1.5438	0.0562	0.0562	0.0562	0.5792	0.5792	0.5792	0.5792	0.5792	0.5792	0.5792
1.5438	1.5438	1.5438	1.5438	1.5438	1.5438	1.5438	1.5438	1.5438	1.5438	0.0562	0.5792	0.5792	0.5792	0.5792	0.5792	0.5792	0.5792
1.5438	1.5438	1.5438	1.5438	1.5438	1.5438	1.5438	1.5438	1.5438	1.5438	1.5438	0.0562	0.5792	0.5792	0.5792	0.0562	0.0562	0.0562
1.5438	1.5438	1.5438	1.5438	1.5438	1.5438	1.5438	1.5438	1.5438	1.5438	1.5438	1.5438	0.0562	0.0562	0.0562	1.4939	1.4939	1.4939
1.5438	1.5438	1.5438	1.5438	1.5438	1.5438	1.5438	1.5438	1.5438	1.5438	1.5438	1.5438	0.0562	1.4939	1.4939	1.4939	1.4939	1.4939
1.5438	1.5438	1.5438	1.5438	1.5438	1.5438	1.5438	1.5438	1.5438	1.5438	1.5438	1.5438	0.0562	1.4939	1.4939	1.4939	1.4939	1.4939
1.5438	1.5438	1.5438	1.5438	1.5438	1.5438	1.5438	1.5438	1.5438	1.5438	1.5438	1.5438	0.0562	1.4939	1.4939	1.4939	1.4939	1.4939
1.5438	1.5438	1.5438	1.5438	1.5438	1.5438	1.5438	1.5438	1.5438	1.5438	1.5438	1.5438	0.0562	1.4939	1.4939	1.4939	1.4939	1.4939
1.5438	1.5438	1.5438	1.5438	1.5438	1.5438	1.5438	1.5438	1.5438	1.5438	1.5438	1.5438	0.0562	1.4939	1.4939	1.4939	1.4939	1.4939
1.5438	1.5438	1.5438	1.5438	1.5438	1.5438	1.5438	1.5438	1.5438	1.5438	1.5438	1.5438	0.0562	1.4939	1.4939	1.4939	1.4939	1.4939
1.5438	1.5438	1.5438	1.5438	1.5438	1.5438	1.5438	1.5438	1.5438	1.5438	1.5438	1.5438	0.0562	1.4939	1.4939	1.4939	1.4939	1.4939
1.5438	1.5438	1.5438	1.5438	1.5438	1.5438	1.5438	1.5438	1.5438	1.5438	1.5438	0.0562	1.4939	1.4939	1.4939	1.4939	1.4939	1.4939
1.5438	1.5438	1.5438	1.5438	1.5438	1.5438	1.5438	1.5438	0.0562	0.0562	0.0562	0.0562	0.0562	1.4939	1.4939	1.4939	1.4939	1.4939
1.5438	1.5438	1.5438	1.5438	1.5438	1.5438	1.5438	0.0562	1.5109	1.5109	1.5109	1.5109	1.5109	0.0562	1.4939	1.4939	1.4939	1.4939
1.5438	1.5438	1.5438	1.5438	1.5438	1.5438	0.0562	1.5109	1.5109	1.5109	1.5109	1.5109	1.5109	1.5109	0.0562	1.4939	1.4939	1.4939
1.5438	1.5438	1.5438	0.0562	0.0562	0.0562	1.5109	1.5109	1.5109	1.5109	1.5109	1.5109	1.5109	1.5109	1.5109	0.0562	1.4939	1.4939
0.0562	0.0562	0.0562	1.5109	1.5109	1.5109	1.5109	1.5109	1.5109	1.5109	1.5109	1.5109	1.5109	1.5109	1.5109	1.5109	0.0562	0.0562
1.5109	1.5109	1.5109	1.5109	1.5109	1.5109	1.5109	1.5109	1.5109	1.5109	1.5109	1.5109	1.5109	1.5109	1.5109	1.5109	1.5109	1.5109
1.5109	1.5109	1.5109	1.5109	1.5109	1.5109	1.5109	1.5109	1.5109	1.5109	1.5109	1.5109	1.5109	1.5109	1.5109	1.5109	1.5109	1.5109
Columns 1	9 through 36
1.4437	1.4437	1.4437	0.0562	0.5434	0.5434	0.0562	0.0562	3.651	3.651	3.651	3.651	3.651	3.651	3.651	3.651	3.651	3.651
1.4437	0.0562	0.0562	0.5434	0.5434	0.5434	0.5434	0.5434	0.0562	3.651	3.651	3.651	3.651	3.651	3.651	3.651	3.651	0.0562
0.0562	0.5434	0.5434	0.5434	0.5434	0.5434	0.5434	0.5434	0.5434	0.0562	3.651	3.651	3.651	3.651	3.651	3.651	3.651	0.0562
0.5434	0.5434	0.5434	0.5434	0.5434	0.5434	0.5434	0.5434	0.5434	0.5434	0.0562	3.651	3.651	3.651	3.651	3.651	3.651	0.0562
0.5434	0.5434	0.5434	0.5434	0.5434	0.5434	0.5434	0.5434	0.5434	0.5434	0.5434	0.0562	3.651	3.651	3.651	3.651	0.0562	2.6385
0.5434	0.5434	0.5434	0.5434	0.5434	0.5434	0.5434	0.5434	0.5434	0.5434	0.5434	0.5434	0.0562	3.651	3.651	3.651	0.0562	2.6385
0.5434	0.5434	0.5434	0.5434	0.5434	0.5434	0.5434	0.5434	0.5434	0.5434	0.5434	0.5434	0.5434	0.0562	3.651	0.0562	2.6385	2.6385
0.5434	0.5434	0.5434	0.5434	0.5434	0.5434	0.5434	0.5434	0.5434	0.5434	0.5434	0.5434	0.5434	0.5434	0.0562	0.0562	2.6385	2.6385
0.5434	0.5434	0.5434	0.5434	0.5434	0.5434	0.5434	0.5434	0.5434	0.5434	0.5434	0.5434	0.5434	0.0562	5.8685	5.8685	0.0562	2.6385
0.5434	0.5434	0.5434	0.5434	0.5434	0.5434	0.5434	0.5434	0.5434	0.5434	0.5434	0.5434	0.5434	0.0562	5.8685	5.8685	5.8685	0.0562
0.5434	0.5434	0.5434	0.5434	0.5434	0.5434	0.5434	0.5434	0.5434	0.5434	0.5434	0.5434	0.0562	5.8685	5.8685	5.8685	5.8685	5.8685
0.5434	0.5434	0.5434	0.5434	0.5434	0.5434	0.5434	0.5434	0.5434	0.5434	0.5434	0.5434	0.0562	5.8685	5.8685	5.8685	5.8685	5.8685
0.0562	0.5434	0.5434	0.5434	0.5434	0.5434	0.5434	0.5434	0.5434	0.5434	0.5434	0.0562	5.8685	5.8685	5.8685	5.8685	5.8685	5.8685
0.0562	0.5434	0.5434	0.5434	0.5434	0.5434	0.5434	0.5434	0.5434	0.5434	0.0562	5.8685	5.8685	5.8685	5.8685	5.8685	5.8685	5.8685
1.5166	0.0562	0.5434	0.5434	0.5434	0.5434	0.5434	0.5434	0.5434	0.0562	5.8685	5.8685	5.8685	5.8685	5.8685	5.8685	5.8685	5.8685
1.5166	0.0562	0.5434	0.5434	0.5434	0.5434	0.5434	0.5434	0.0562	0.0562	5.8685	5.8685	5.8685	5.8685	5.8685	5.8685	5.8685	5.8685
1.5166	0.0562	0.0562	0.0562	0.0562	0.0562	0.0562	0.0562	0.0562	5.8685	5.8685	5.8685	5.8685	5.8685	5.8685	5.8685	5.8685	5.8685
0.0562	0.5723	0.5723	0.5723	0.5723	0.5723	0.5723	0.5723	0.5723	0.0562	5.8685	5.8685	5.8685	5.8685	5.8685	5.8685	5.8685	5.8685
0.5723	0.5723	0.5723	0.5723	0.5723	0.5723	0.5723	0.5723	0.5723	0.5723	0.0562	5.8685	5.8685	5.8685	5.8685	5.8685	5.8685	5.8685
0.5723	0.5723	0.5723	0.5723	0.5723	0.5723	0.5723	0.5723	0.5723	0.5723	0.5723	0.0562	5.8685	5.8685	5.8685	5.8685	5.8685	5.8685
0.5723	0.5723	0.5723	0.5723	0.5723	0.5723	0.5723	0.5723	0.5723	0.5723	0.5723	0.0562	5.8685	5.8685	5.8685	5.8685	5.8685	5.8685
0.5723	0.5723	0.5723	0.5723	0.5723	0.5723	0.5723	0.5723	0.5723	0.5723	0.5723	0.5723	0.0562	5.8685	5.8685	5.8685	5.8685	5.8685
0.5723	0.5723	0.5723	0.5723	0.5723	0.5723	0.5723	0.5723	0.5723	0.5723	0.5723	0.5723	0.0562	5.8685	5.8685	5.8685	0.0562	0.0562
0.5723	0.5723	0.5723	0.5723	0.5723	0.5723	0.5723	0.5723	0.5723	0.5723	0.5723	0.5723	0.5723	0.0562	5.8685	0.0562	2.3968	2.3968
0.5723	0.5723	0.5723	0.5723	0.5723	0.5723	0.5723	0.5723	0.5723	0.5723	0.5723	0.5723	0.5723	0.5723	0.0562	2.3968	2.3968	2.3968
0.5723	0.5723	0.5723	0.5723	0.5723	0.5723	0.5723	0.5723	0.5723	0.5723	0.5723	0.5723	0.5723	0.0562	2.3968	2.3968	2.3968	2.3968
0.5723	0.5723	0.5723	0.5723	0.5723	0.5723	0.5723	0.5723	0.5723	0.5723	0.5723	0.5723	0.0562	2.3968	2.3968	2.3968	2.3968	2.3968
0.5723	0.5723	0.5723	0.5723	0.5723	0.5723	0.5723	0.5723	0.5723	0.5723	0.5723	0.5723	0.0562	2.3968	2.3968	2.3968	2.3968	2.3968
0.5723	0.5723	0.5723	0.5723	0.5723	0.5723	0.5723	0.5723	0.5723	0.5723	0.5723	0.0562	2.3968	2.3968	2.3968	2.3968	2.3968	2.3968
0.5723	0.5723	0.5723	0.5723	0.5723	0.5723	0.5723	0.5723	0.5723	0.5723	0.5723	0.0562	2.3968	2.3968	2.3968	2.3968	2.3968	2.3968
0.0562	0.0562	0.0562	0.0562	0.0562	0.0562	0.0562	0.0562	0.0562	0.0562	0.0562	0.0562	2.3968	2.3968	2.3968	2.3968	2.3968	2.3968
0.5792	0.0562	1.5474	1.5474	1.5474	1.5474	1.5474	1.5474	1.5474	1.5474	1.5474	0.0562	2.3968	2.3968	2.3968	2.3968	2.3968	2.3968
0.5792	0.0562	1.5474	1.5474	1.5474	1.5474	1.5474	1.5474	1.5474	1.5474	1.5474	0.0562	2.3968	2.3968	2.3968	2.3968	2.3968	2.3968
0.5792	0.0562	1.5474	1.5474	1.5474	1.5474	1.5474	1.5474	1.5474	1.5474	1.5474	0.0562	2.3968	2.3968	2.3968	2.3968	2.3968	2.3968
0.5792	0.5792	0.0562	1.5474	1.5474	1.5474	1.5474	1.5474	1.5474	1.5474	1.5474	0.0562	2.3968	2.3968	2.3968	2.3968	2.3968	2.3968
0.5792	0.5792	0.0562	1.5474	1.5474	1.5474	1.5474	1.5474	1.5474	1.5474	1.5474	1.5474	0.0562	2.3968	2.3968	2.3968	2.3968	2.3968
0.5792	0.5792	0.0562	1.5474	1.5474	1.5474	1.5474	1.5474	1.5474	1.5474	1.5474	1.5474	0.0562	2.3968	2.3968	2.3968	2.3968	2.3968
0.5792	0.0562	1.5474	1.5474	1.5474	1.5474	1.5474	1.5474	1.5474	1.5474	1.5474	1.5474	0.0562	2.3968	2.3968	2.3968	2.3968	2.3968
0.5792	0.0562	1.5474	1.5474	1.5474	1.5474	1.5474	1.5474	1.5474	1.5474	1.5474	1.5474	0.0562	2.3968	2.3968	2.3968	2.3968	2.3968
0.0562	0.0562	1.5474	1.5474	1.5474	1.5474	1.5474	1.5474	1.5474	1.5474	1.5474	1.5474	0.0562	2.3968	2.3968	2.3968	2.3968	2.3968
1.4939	0.0562	0.0562	1.5474	1.5474	1.5474	1.5474	1.5474	1.5474	1.5474	1.5474	1.5474	1.5474	0.0562	2.3968	2.3968	2.3968	2.3968
1.4939	1.4939	1.4939	0.0562	0.0562	1.5474	1.5474	1.5474	1.5474	1.5474	1.5474	1.5474	1.5474	0.0562	0.0562	0.0562	0.0562	0.0562
1.4939	1.4939	1.4939	1.4939	1.4939	0.0562	1.5474	1.5474	1.5474	1.5474	1.5474	1.5474	0.0562	5.641	5.641	5.641	5.641	5.641
1.4939	1.4939	1.4939	1.4939	1.4939	1.4939	0.0562	0.0562	0.0562	1.5474	1.5474	0.0562	5.641	5.641	5.641	5.641	5.641	5.641
1.4939	1.4939	1.4939	1.4939	1.4939	1.4939	1.4939	1.4939	1.4939	0.0562	0.0562	5.641	5.641	5.641	5.641	5.641	5.641	5.641
1.4939	1.4939	1.4939	1.4939	1.4939	1.4939	1.4939	1.4939	1.4939	1.4939	0.0562	5.641	5.641	5.641	5.641	5.641	5.641	5.641
1.4939	1.4939	1.4939	1.4939	1.4939	1.4939	1.4939	1.4939	1.4939	1.4939	0.0562	5.641	5.641	5.641	5.641	5.641	5.641	5.641
1.4939	1.4939	1.4939	1.4939	1.4939	1.4939	1.4939	1.4939	1.4939	1.4939	0.0562	5.641	5.641	5.641	5.641	5.641	5.641	5.641
1.4939	1.4939	1.4939	1.4939	1.4939	1.4939	1.4939	1.4939	1.4939	0.0562	5.641	5.641	5.641	5.641	5.641	5.641	5.641	5.641
1.4939	1.4939	1.4939	1.4939	1.4939	1.4939	1.4939	1.4939	1.4939	0.0562	5.641	5.641	5.641	5.641	5.641	5.641	5.641	5.641
1.4939	1.4939	1.4939	1.4939	1.4939	1.4939	1.4939	1.4939	1.4939	0.0562	5.641	5.641	5.641	5.641	5.641	5.641	5.641	5.641
1.4939	1.4939	1.4939	1.4939	1.4939	1.4939	1.4939	1.4939	1.4939	0.0562	5.641	5.641	5.641	5.641	5.641	5.641	5.641	5.641
1.4939	1.4939	1.4939	1.4939	1.4939	1.4939	1.4939	1.4939	1.4939	0.0562	5.641	5.641	5.641	5.641	5.641	5.641	5.641	5.641
1.4939	1.4939	1.4939	1.4939	1.4939	1.4939	1.4939	1.4939	1.4939	0.0562	5.641	5.641	5.641	5.641	5.641	5.641	5.641	5.641
1.4939	1.4939	1.4939	1.4939	1.4939	1.4939	1.4939	1.4939	1.4939	0.0562	5.641	5.641	5.641	5.641	5.641	5.641	5.641	5.641
0.0562	1.4939	1.4939	1.4939	1.4939	1.4939	1.4939	1.4939	1.4939	0.0562	5.641	5.641	5.641	5.641	5.641	5.641	5.641	5.641
1.5109	0.0562	1.4939	1.4939	1.4939	1.4939	1.4939	1.4939	1.4939	0.0562	5.641	5.641	5.641	5.641	5.641	5.641	5.641	5.641
Columns 3	7 through 54
0.0562	2.6385	2.6385	2.6385	2.6385	2.6385	2.6385	2.6385	2.6385	2.6385	2.6385	2.6385	2.6385	2.6385	2.6385	2.6385	0.0562	0.3912
2.6385	2.6385	2.6385	2.6385	2.6385	2.6385	2.6385	2.6385	2.6385	2.6385	2.6385	2.6385	2.6385	2.6385	2.6385	0.0562	0.3912	0.3912
2.6385	2.6385	2.6385	2.6385	2.6385	2.6385	2.6385	2.6385	2.6385	2.6385	2.6385	2.6385	2.6385	2.6385	2.6385	0.0562	0.3912	0.3912
2.6385	2.6385	2.6385	2.6385	2.6385	2.6385	2.6385	2.6385	2.6385	2.6385	2.6385	2.6385	2.6385	2.6385	0.0562	0.3912	0.3912	0.3912
2.6385	2.6385	2.6385	2.6385	2.6385	2.6385	2.6385	2.6385	2.6385	2.6385	2.6385	2.6385	2.6385	2.6385	0.0562	0.3912	0.3912	0.3912
2.6385	2.6385	2.6385	2.6385	2.6385	2.6385	2.6385	2.6385	2.6385	2.6385	2.6385	2.6385	2.6385	2.6385	0.0562	0.3912	0.3912	0.3912
2.6385	2.6385	2.6385	2.6385	2.6385	2.6385	2.6385	2.6385	2.6385	2.6385	2.6385	2.6385	2.6385	2.6385	0.0562	0.3912	0.3912	0.3912
2.6385	2.6385	2.6385	2.6385	2.6385	2.6385	2.6385	2.6385	2.6385	2.6385	2.6385	2.6385	2.6385	2.6385	0.0562	0.3912	0.3912	0.3912
2.6385	2.6385	2.6385	2.6385	2.6385	2.6385	2.6385	2.6385	2.6385	2.6385	2.6385	2.6385	2.6385	2.6385	0.0562	0.3912	0.3912	0.3912
2.6385	2.6385	2.6385	2.6385	2.6385	2.6385	2.6385	2.6385	2.6385	2.6385	2.6385	2.6385	2.6385	0.0562	1.5403	0.0562	0.3912	0.3912
0.0562	2.6385	2.6385	2.6385	2.6385	2.6385	2.6385	2.6385	2.6385	2.6385	2.6385	2.6385	0.0562	1.5403	1.5403	1.5403	0.0562	0.0562
5.8685	0.0562	2.6385	2.6385	2.6385	2.6385	2.6385	2.6385	2.6385	2.6385	2.6385	0.0562	1.5403	1.5403	1.5403	1.5403	1.5403	1.5403
5.8685	5.8685	0.0562	2.6385	2.6385	2.6385	2.6385	2.6385	2.6385	2.6385	0.0562	1.5403	1.5403	1.5403	1.5403	1.5403	1.5403	1.5403
5.8685	5.8685	5.8685	0.0562	0.0562	2.6385	2.6385	2.6385	2.6385	0.0562	1.5403	1.5403	1.5403	1.5403	1.5403	1.5403	1.5403	1.5403
5.8685	5.8685	5.8685	5.8685	5.8685	0.0562	2.6385	2.6385	2.6385	0.0562	1.5403	1.5403	1.5403	1.5403	1.5403	1.5403	1.5403	1.5403
5.8685	5.8685	5.8685	5.8685	5.8685	5.8685	0.0562	0.0562	0.0562	1.5403	1.5403	1.5403	1.5403	1.5403	1.5403	1.5403	1.5403	1.5403
5.8685	5.8685	5.8685	5.8685	5.8685	5.8685	0.0562	1.5403	1.5403	1.5403	1.5403	1.5403	1.5403	1.5403	1.5403	1.5403	1.5403	1.5403
5.8685	5.8685	5.8685	5.8685	5.8685	0.0562	1.5403	1.5403	1.5403	1.5403	1.5403	1.5403	1.5403	1.5403	1.5403	1.5403	1.5403	1.5403
5.8685	5.8685	5.8685	5.8685	5.8685	0.0562	1.5403	1.5403	1.5403	1.5403	1.5403	1.5403	1.5403	1.5403	1.5403	1.5403	1.5403	1.5403
5.8685	5.8685	5.8685	5.8685	0.0562	1.5403	1.5403	1.5403	1.5403	1.5403	1.5403	1.5403	1.5403	1.5403	1.5403	1.5403	1.5403	1.5403
5.8685	5.8685	5.8685	5.8685	0.0562	1.5403	1.5403	1.5403	1.5403	1.5403	1.5403	1.5403	1.5403	1.5403	1.5403	1.5403	1.5403	1.5403
5.8685	5.8685	0.0562	0.0562	1.5403	1.5403	1.5403	1.5403	1.5403	1.5403	1.5403	1.5403	1.5403	1.5403	1.5403	1.5403	1.5403	1.5403
0.0562	0.0562	2.3968	0.0562	1.5403	1.5403	1.5403	1.5403	1.5403	1.5403	1.5403	1.5403	1.5403	1.5403	1.5403	1.5403	1.5403	1.5403
2.3968	2.3968	2.3968	2.3968	0.0562	1.5403	1.5403	1.5403	1.5403	1.5403	1.5403	1.5403	1.5403	1.5403	1.5403	1.5403	1.5403	1.5403
2.3968	2.3968	2.3968	2.3968	0.0562	1.5403	1.5403	1.5403	1.5403	1.5403	1.5403	1.5403	1.5403	1.5403	1.5403	1.5403	1.5403	1.5403
2.3968	2.3968	2.3968	2.3968	2.3968	0.0562	1.5403	1.5403	1.5403	1.5403	1.5403	1.5403	1.5403	1.5403	1.5403	1.5403	1.5403	1.5403
2.3968	2.3968	2.3968	2.3968	2.3968	0.0562	1.5403	1.5403	1.5403	1.5403	1.5403	1.5403	1.5403	1.5403	1.5403	1.5403	1.5403	1.5403
2.3968	2.3968	2.3968	2.3968	2.3968	0.0562	1.5403	1.5403	1.5403	1.5403	1.5403	1.5403	1.5403	1.5403	1.5403	1.5403	1.5403	1.5403
2.3968	2.3968	2.3968	2.3968	2.3968	2.3968	0.0562	1.5403	1.5403	1.5403	1.5403	1.5403	1.5403	1.5403	1.5403	1.5403	1.5403	1.5403
2.3968	2.3968	2.3968	2.3968	2.3968	2.3968	0.0562	1.5403	1.5403	1.5403	1.5403	1.5403	1.5403	1.5403	1.5403	1.5403	1.5403	1.5403
2.3968	2.3968	2.3968	2.3968	2.3968	2.3968	0.0562	1.5403	1.5403	1.5403	1.5403	1.5403	1.5403	1.5403	1.5403	1.5403	1.5403	1.5403
2.3968	2.3968	2.3968	2.3968	2.3968	2.3968	2.3968	0.0562	1.5403	1.5403	1.5403	1.5403	1.5403	1.5403	1.5403	1.5403	1.5403	1.5403
2.3968	2.3968	2.3968	2.3968	2.3968	2.3968	2.3968	0.0562	1.5403	1.5403	1.5403	1.5403	1.5403	1.5403	1.5403	1.5403	1.5403	1.5403
2.3968	2.3968	2.3968	2.3968	2.3968	2.3968	2.3968	0.0562	1.5403	1.5403	1.5403	1.5403	1.5403	1.5403	1.5403	1.5403	1.5403	1.5403
2.3968	2.3968	2.3968	2.3968	2.3968	2.3968	2.3968	0.0562	1.5403	1.5403	1.5403	1.5403	1.5403	1.5403	1.5403	1.5403	1.5403	1.5403
2.3968	2.3968	2.3968	2.3968	2.3968	2.3968	2.3968	2.3968	0.0562	1.5403	1.5403	1.5403	1.5403	1.5403	1.5403	1.5403	1.5403	1.5403
2.3968	2.3968	2.3968	2.3968	2.3968	2.3968	2.3968	2.3968	0.0562	1.5403	1.5403	1.5403	1.5403	1.5403	1.5403	1.5403	1.5403	1.5403
2.3968	2.3968	2.3968	2.3968	2.3968	2.3968	2.3968	2.3968	0.0562	1.5403	1.5403	1.5403	1.5403	1.5403	1.5403	1.5403	1.5403	1.5403
2.3968	2.3968	2.3968	2.3968	2.3968	2.3968	2.3968	2.3968	0.0562	1.5403	1.5403	1.5403	1.5403	1.5403	1.5403	1.5403	1.5403	1.5403
2.3968	2.3968	2.3968	2.3968	2.3968	2.3968	2.3968	2.3968	0.0562	1.5403	1.5403	1.5403	1.5403	1.5403	1.5403	1.5403	1.5403	1.5403
2.3968	2.3968	2.3968	2.3968	2.3968	0.0562	0.0562	0.0562	0.0562	0.0562	0.0562	0.0562	0.0562	0.0562	0.0562	1.5403	1.5403	1.5403
0.0562	2.3968	2.3968	0.0562	0.0562	5.8194	5.8194	5.8194	0.0562	2.452	2.452	2.452	2.452	2.452	2.452	0.0562	0.0562	0.0562
5.641	0.0562	0.0562	5.8194	5.8194	5.8194	5.8194	5.8194	0.0562	2.452	2.452	2.452	2.452	2.452	2.452	2.452	2.452	2.452
5.641	5.641	0.0562	5.8194	5.8194	5.8194	5.8194	0.0562	2.452	2.452	2.452	2.452	2.452	2.452	2.452	2.452	2.452	2.452
5.641	5.641	5.641	0.0562	5.8194	5.8194	5.8194	0.0562	2.452	2.452	2.452	2.452	2.452	2.452	2.452	2.452	2.452	2.452
5.641	5.641	5.641	5.641	0.0562	5.8194	0.0562	2.452	2.452	2.452	2.452	2.452	2.452	2.452	2.452	2.452	2.452	2.452
5.641	5.641	5.641	5.641	5.641	0.0562	0.0562	2.452	2.452	2.452	2.452	2.452	2.452	2.452	2.452	2.452	2.452	2.452
5.641	5.641	5.641	5.641	5.641	0.0562	0.0562	2.452	2.452	2.452	2.452	2.452	2.452	2.452	2.452	2.452	2.452	2.452
5.641	5.641	5.641	5.641	5.641	5.641	0.0562	2.452	2.452	2.452	2.452	2.452	2.452	2.452	2.452	2.452	2.452	2.452
5.641	5.641	5.641	5.641	5.641	5.641	0.0562	2.452	2.452	2.452	2.452	2.452	2.452	2.452	2.452	2.452	2.452	2.452
5.641	5.641	5.641	5.641	5.641	5.641	0.0562	2.452	2.452	2.452	2.452	2.452	2.452	2.452	2.452	2.452	2.452	2.452
5.641	5.641	5.641	5.641	5.641	5.641	0.0562	2.452	2.452	2.452	2.452	2.452	2.452	2.452	2.452	2.452	2.452	2.452
5.641	5.641	5.641	5.641	5.641	5.641	0.0562	0.0562	2.452	2.452	2.452	2.452	2.452	2.452	2.452	2.452	2.452	2.452
5.641	5.641	5.641	5.641	5.641	5.641	0.0562	3.6839	0.0562	2.452	2.452	2.452	2.452	2.452	2.452	2.452	2.452	2.452
5.641	5.641	5.641	5.641	5.641	5.641	0.0562	3.6839	3.6839	0.0562	2.452	2.452	2.452	2.452	2.452	2.452	2.452	2.452
5.641	5.641	5.641	5.641	5.641	0.0562	3.6839	3.6839	3.6839	3.6839	0.0562	2.452	2.452	2.452	2.452	2.452	2.452	2.452
5.641	5.641	5.641	5.641	5.641	0.0562	3.6839	3.6839	3.6839	3.6839	3.6839	0.0562	2.452	2.452	2.452	2.452	2.452	2.452
Columns 5	5 through 56
0.3912	0.3912
0.3912	0.3912
0.3912	0.3912
0.3912	0.3912
0.3912	0.3912
0.3912	0.3912
0.3912	0.3912
0.3912	0.3912
0.3912	0.3912
0.3912	0.3912
0.0562	0.0562
1.5403	1.5403
1.5403	1.5403
1.5403	1.5403
1.5403	1.5403
1.5403	1.5403
1.5403	1.5403
1.5403	1.5403
1.5403	1.5403
1.5403	1.5403
1.5403	1.5403
1.5403	1.5403
1.5403	1.5403
1.5403	1.5403
1.5403	1.5403
1.5403	1.5403
1.5403	1.5403
1.5403	1.5403
1.5403	1.5403
1.5403	1.5403
1.5403	1.5403
1.5403	1.5403
1.5403	1.5403
1.5403	1.5403
1.5403	1.5403
1.5403	1.5403
1.5403	1.5403
1.5403	1.5403
1.5403	1.5403
1.5403	1.5403
1.5403	1.5403
0.0562	0.0562
2.452	2.452
2.452	2.452
2.452	2.452
2.452	2.452
2.452	2.452
2.452	2.452
2.452	2.452
2.452	2.452
2.452	2.452
2.452	2.452
2.452	2.452
2.452	2.452
2.452	2.452
2.452	2.452
2.452	2.452
val(:,:,9)	=
Columns 1	through 18
0.615	0.615	0.615	0.615	0.615	0.615	0.615	0.615	0.615	0.0562	1.4437	1.4437	1.4437	1.4437	1.4437	1.4437	1.4437	1.4437
0.615	0.615	0.615	0.615	0.615	0.615	0.615	0.615	0.615	0.615	0.0562	1.4437	1.4437	1.4437	1.4437	1.4437	1.4437	1.4437
0.615	0.615	0.615	0.615	0.615	0.615	0.615	0.615	0.615	0.615	0.615	0.0562	1.4437	1.4437	1.4437	0.0562	0.0562	0.0562
0.615	0.615	0.615	0.615	0.615	0.615	0.615	0.615	0.615	0.615	0.615	0.615	0.0562	0.0562	0.0562	0.5434	0.5434	0.5434
0.615	0.615	0.615	0.615	0.615	0.615	0.615	0.615	0.615	0.615	0.615	0.615	0.0562	0.5434	0.5434	0.5434	0.5434	0.5434
0.615	0.615	0.615	0.615	0.615	0.615	0.615	0.615	0.615	0.615	0.615	0.615	0.0562	0.5434	0.5434	0.5434	0.5434	0.5434
0.615	0.615	0.615	0.615	0.615	0.615	0.615	0.615	0.615	0.615	0.615	0.615	0.0562	0.5434	0.5434	0.5434	0.5434	0.5434
0.615	0.615	0.615	0.615	0.615	0.615	0.615	0.615	0.615	0.615	0.615	0.615	0.0562	0.5434	0.5434	0.5434	0.5434	0.5434
0.615	0.615	0.615	0.615	0.615	0.615	0.615	0.615	0.615	0.615	0.615	0.615	0.0562	0.5434	0.5434	0.5434	0.5434	0.5434
0.615	0.615	0.615	0.615	0.615	0.615	0.615	0.615	0.615	0.615	0.615	0.615	0.0562	0.5434	0.5434	0.5434	0.5434	0.5434
0.615	0.615	0.615	0.615	0.615	0.615	0.615	0.615	0.615	0.615	0.615	0.615	0.0562	0.5434	0.5434	0.5434	0.5434	0.5434
0.615	0.615	0.615	0.615	0.615	0.615	0.615	0.615	0.615	0.615	0.615	0.0562	0.5434	0.5434	0.5434	0.5434	0.5434	0.5434
0.615	0.615	0.615	0.615	0.615	0.615	0.615	0.615	0.615	0.615	0.615	0.0562	0.5434	0.5434	0.5434	0.5434	0.5434	0.5434
0.615	0.615	0.615	0.615	0.615	0.615	0.615	0.615	0.615	0.615	0.615	0.0562	0.5434	0.5434	0.5434	0.5434	0.5434	0.5434
0.615	0.615	0.615	0.615	0.615	0.615	0.615	0.615	0.615	0.615	0.0562	0.5434	0.5434	0.5434	0.5434	0.5434	0.5434	0.5434
0.0562	0.0562	0.0562	0.0562	0.0562	0.0562	0.0562	0.0562	0.0562	0.0562	0.5434	0.5434	0.5434	0.5434	0.5434	0.5434	0.5434	0.5434
5.6018	5.6018	5.6018	5.6018	5.6018	5.6018	5.6018	5.6018	5.6018	0.0562	0.5434	0.5434	0.5434	0.5434	0.5434	0.5434	0.5434	0.5434
5.6018	5.6018	5.6018	5.6018	5.6018	5.6018	5.6018	5.6018	5.6018	0.0562	0.5434	0.5434	0.5434	0.5434	0.5434	0.0562	0.0562	0.0562
5.6018	5.6018	5.6018	5.6018	5.6018	5.6018	5.6018	5.6018	5.6018	5.6018	0.0562	0.5434	0.5434	0.0562	0.0562	0.5723	0.5723	0.5723
5.6018	5.6018	5.6018	5.6018	5.6018	5.6018	5.6018	5.6018	5.6018	5.6018	5.6018	0.0562	0.0562	0.5723	0.5723	0.5723	0.5723	0.5723
5.6018	5.6018	5.6018	5.6018	5.6018	5.6018	5.6018	5.6018	5.6018	5.6018	5.6018	0.0562	0.5723	0.5723	0.5723	0.5723	0.5723	0.5723
5.6018	5.6018	5.6018	5.6018	5.6018	5.6018	5.6018	5.6018	5.6018	5.6018	5.6018	0.0562	0.5723	0.5723	0.5723	0.5723	0.5723	0.5723
5.6018	5.6018	5.6018	5.6018	5.6018	5.6018	5.6018	5.6018	5.6018	5.6018	5.6018	0.0562	0.5723	0.5723	0.5723	0.5723	0.5723	0.5723
5.6018	5.6018	5.6018	5.6018	5.6018	5.6018	5.6018	5.6018	5.6018	5.6018	0.0562	0.5723	0.5723	0.5723	0.5723	0.5723	0.5723	0.5723
5.6018	5.6018	5.6018	5.6018	5.6018	5.6018	5.6018	5.6018	5.6018	0.0562	0.0562	0.5723	0.5723	0.5723	0.5723	0.5723	0.5723	0.5723
5.6018	5.6018	5.6018	5.6018	5.6018	5.6018	5.6018	5.6018	0.0562	0.528	0.0562	0.5723	0.5723	0.5723	0.5723	0.5723	0.5723	0.5723
5.6018	5.6018	5.6018	5.6018	5.6018	5.6018	0.0562	0.0562	0.528	0.528	0.528	0.0562	0.5723	0.5723	0.5723	0.5723	0.5723	0.5723
5.6018	5.6018	5.6018	5.6018	0.0562	0.0562	0.528	0.528	0.528	0.528	0.528	0.528	0.0562	0.5723	0.5723	0.5723	0.5723	0.5723
5.6018	5.6018	5.6018	0.0562	0.528	0.528	0.528	0.528	0.528	0.528	0.528	0.528	0.528	0.0562	0.5723	0.5723	0.5723	0.5723
5.6018	0.0562	0.0562	0.528	0.528	0.528	0.528	0.528	0.528	0.528	0.528	0.528	0.528	0.528	0.0562	0.5723	0.5723	0.5723
0.0562	0.528	0.528	0.528	0.528	0.528	0.528	0.528	0.528	0.528	0.528	0.528	0.528	0.528	0.0562	0.0562	0.0562	0.0562
0.528	0.528	0.528	0.528	0.528	0.528	0.528	0.528	0.528	0.528	0.528	0.528	0.528	0.0562	0.5792	0.5792	0.5792	0.5792
0.528	0.528	0.528	0.528	0.528	0.528	0.528	0.528	0.528	0.528	0.528	0.528	0.528	0.0562	0.5792	0.5792	0.5792	0.5792
0.528	0.528	0.528	0.528	0.528	0.528	0.528	0.528	0.528	0.528	0.528	0.528	0.528	0.0562	0.5792	0.5792	0.5792	0.5792
0.528	0.528	0.528	0.528	0.528	0.528	0.528	0.528	0.528	0.528	0.528	0.528	0.528	0.0562	0.5792	0.5792	0.5792	0.5792
0.528	0.528	0.528	0.528	0.528	0.528	0.528	0.528	0.528	0.528	0.528	0.528	0.528	0.0562	0.5792	0.5792	0.5792	0.5792
0.528	0.528	0.528	0.528	0.528	0.528	0.528	0.528	0.528	0.528	0.528	0.528	0.0562	0.5792	0.5792	0.5792	0.5792	0.5792
0.528	0.528	0.528	0.528	0.528	0.528	0.528	0.528	0.528	0.528	0.528	0.0562	0.5792	0.5792	0.5792	0.5792	0.5792	0.5792
0.0562	0.528	0.528	0.528	0.528	0.528	0.528	0.528	0.528	0.528	0.0562	0.5792	0.5792	0.5792	0.5792	0.5792	0.5792	0.5792
1.2945	0.0562	0.528	0.528	0.528	0.528	0.528	0.528	0.0562	0.0562	0.0562	0.5792	0.5792	0.5792	0.5792	0.5792	0.0562	0.0562
1.2945	0.0562	0.0562	0.0562	0.0562	0.0562	0.0562	0.0562	1.4778	1.4778	1.4778	0.0562	0.5792	0.0562	0.0562	0.0562	4.0082	4.0082
1.2945	0.0562	1.4778	1.4778	1.4778	1.4778	1.4778	1.4778	1.4778	1.4778	1.4778	1.4778	0.0562	4.0082	4.0082	4.0082	4.0082	4.0082
1.2945	0.0562	1.4778	1.4778	1.4778	1.4778	1.4778	1.4778	1.4778	1.4778	1.4778	1.4778	0.0562	4.0082	4.0082	4.0082	4.0082	4.0082
1.2945	0.0562	1.4778	1.4778	1.4778	1.4778	1.4778	1.4778	1.4778	1.4778	1.4778	1.4778	0.0562	4.0082	4.0082	4.0082	4.0082	4.0082
0.0562	1.4778	1.4778	1.4778	1.4778	1.4778	1.4778	1.4778	1.4778	1.4778	1.4778	1.4778	0.0562	4.0082	4.0082	4.0082	4.0082	4.0082
1.4778	1.4778	1.4778	1.4778	1.4778	1.4778	1.4778	1.4778	1.4778	1.4778	1.4778	1.4778	0.0562	4.0082	4.0082	4.0082	4.0082	4.0082
1.4778	1.4778	1.4778	1.4778	1.4778	1.4778	1.4778	1.4778	1.4778	1.4778	1.4778	0.0562	4.0082	4.0082	4.0082	4.0082	4.0082	4.0082
1.4778	1.4778	1.4778	1.4778	1.4778	1.4778	1.4778	1.4778	1.4778	1.4778	1.4778	0.0562	4.0082	4.0082	4.0082	4.0082	4.0082	4.0082
1.4778	1.4778	1.4778	1.4778	1.4778	1.4778	1.4778	1.4778	1.4778	1.4778	1.4778	0.0562	4.0082	4.0082	4.0082	4.0082	4.0082	4.0082
1.4778	1.4778	1.4778	1.4778	1.4778	1.4778	1.4778	1.4778	1.4778	1.4778	1.4778	0.0562	4.0082	4.0082	4.0082	4.0082	4.0082	4.0082
1.4778	1.4778	1.4778	1.4778	1.4778	1.4778	1.4778	1.4778	1.4778	1.4778	1.4778	0.0562	4.0082	4.0082	4.0082	4.0082	4.0082	4.0082
1.4778	1.4778	1.4778	1.4778	1.4778	1.4778	1.4778	1.4778	1.4778	1.4778	1.4778	0.0562	0.0562	4.0082	4.0082	4.0082	4.0082	4.0082
1.4778	1.4778	1.4778	1.4778	1.4778	1.4778	1.4778	1.4778	1.4778	0.0562	0.0562	1.5109	1.5109	0.0562	4.0082	4.0082	4.0082	4.0082
0.0562	0.0562	1.4778	1.4778	1.4778	1.4778	1.4778	1.4778	0.0562	1.5109	1.5109	1.5109	1.5109	1.5109	0.0562	4.0082	4.0082	4.0082
0.3673	0.3673	0.0562	0.0562	0.0562	0.0562	0.0562	0.0562	1.5109	1.5109	1.5109	1.5109	1.5109	1.5109	1.5109	0.0562	4.0082	4.0082
0.3673	0.3673	0.3673	0.3673	0.0562	1.5109	1.5109	1.5109	1.5109	1.5109	1.5109	1.5109	1.5109	1.5109	1.5109	1.5109	0.0562	0.0562
0.3673	0.3673	0.3673	0.3673	0.3673	0.0562	1.5109	1.5109	1.5109	1.5109	1.5109	1.5109	1.5109	1.5109	1.5109	1.5109	1.5109	1.5109
Columns 1	9 through 36
1.4437	1.4437	1.4437	0.0562	0.5434	0.5434	0.5434	0.5434	0.5434	0.0562	3.651	3.651	3.651	3.651	3.651	3.651	3.651	0.0562
0.0562	0.0562	0.0562	0.5434	0.5434	0.5434	0.5434	0.5434	0.5434	0.5434	0.0562	3.651	3.651	3.651	3.651	3.651	3.651	0.0562
0.5434	0.5434	0.5434	0.5434	0.5434	0.5434	0.5434	0.5434	0.5434	0.5434	0.0562	3.651	3.651	3.651	3.651	3.651	3.651	0.0562
0.5434	0.5434	0.5434	0.5434	0.5434	0.5434	0.5434	0.5434	0.5434	0.5434	0.5434	0.0562	3.651	3.651	3.651	3.651	0.0562	2.6385
0.5434	0.5434	0.5434	0.5434	0.5434	0.5434	0.5434	0.5434	0.5434	0.5434	0.5434	0.5434	0.0562	3.651	3.651	3.651	0.0562	2.6385
0.5434	0.5434	0.5434	0.5434	0.5434	0.5434	0.5434	0.5434	0.5434	0.5434	0.5434	0.5434	0.5434	0.0562	3.651	0.0562	2.6385	2.6385
0.5434	0.5434	0.5434	0.5434	0.5434	0.5434	0.5434	0.5434	0.5434	0.5434	0.5434	0.5434	0.5434	0.5434	0.0562	2.6385	2.6385	2.6385
0.5434	0.5434	0.5434	0.5434	0.5434	0.5434	0.5434	0.5434	0.5434	0.5434	0.5434	0.5434	0.5434	0.5434	0.0562	0.0562	2.6385	2.6385
0.5434	0.5434	0.5434	0.5434	0.5434	0.5434	0.5434	0.5434	0.5434	0.5434	0.5434	0.5434	0.5434	0.0562	5.8685	5.8685	0.0562	2.6385
0.5434	0.5434	0.5434	0.5434	0.5434	0.5434	0.5434	0.5434	0.5434	0.5434	0.5434	0.5434	0.5434	0.0562	5.8685	5.8685	5.8685	0.0562
0.5434	0.5434	0.5434	0.5434	0.5434	0.5434	0.5434	0.5434	0.5434	0.5434	0.5434	0.5434	0.0562	5.8685	5.8685	5.8685	5.8685	5.8685
0.5434	0.5434	0.5434	0.5434	0.5434	0.5434	0.5434	0.5434	0.5434	0.5434	0.5434	0.5434	0.0562	5.8685	5.8685	5.8685	5.8685	5.8685
0.5434	0.5434	0.5434	0.5434	0.5434	0.5434	0.5434	0.5434	0.5434	0.5434	0.5434	0.0562	5.8685	5.8685	5.8685	5.8685	5.8685	5.8685
0.5434	0.5434	0.5434	0.5434	0.5434	0.5434	0.5434	0.5434	0.5434	0.5434	0.0562	5.8685	5.8685	5.8685	5.8685	5.8685	5.8685	5.8685
0.5434	0.5434	0.5434	0.5434	0.5434	0.5434	0.5434	0.5434	0.5434	0.5434	0.0562	5.8685	5.8685	5.8685	5.8685	5.8685	5.8685	5.8685
0.5434	0.5434	0.5434	0.5434	0.5434	0.5434	0.0562	0.0562	0.0562	0.0562	5.8685	5.8685	5.8685	5.8685	5.8685	5.8685	5.8685	5.8685
0.5434	0.5434	0.0562	0.0562	0.0562	0.0562	0.5723	0.5723	0.5723	0.5723	0.0562	0.0562	5.8685	5.8685	5.8685	5.8685	5.8685	5.8685
0.0562	0.0562	0.5723	0.5723	0.5723	0.5723	0.5723	0.5723	0.5723	0.5723	0.5723	0.5723	0.0562	5.8685	5.8685	5.8685	5.8685	5.8685
0.5723	0.5723	0.5723	0.5723	0.5723	0.5723	0.5723	0.5723	0.5723	0.5723	0.5723	0.5723	0.5723	0.0562	5.8685	5.8685	5.8685	5.8685
0.5723	0.5723	0.5723	0.5723	0.5723	0.5723	0.5723	0.5723	0.5723	0.5723	0.5723	0.5723	0.5723	0.5723	0.0562	5.8685	5.8685	5.8685
0.5723	0.5723	0.5723	0.5723	0.5723	0.5723	0.5723	0.5723	0.5723	0.5723	0.5723	0.5723	0.5723	0.5723	0.5723	0.0562	5.8685	5.8685
0.5723	0.5723	0.5723	0.5723	0.5723	0.5723	0.5723	0.5723	0.5723	0.5723	0.5723	0.5723	0.5723	0.5723	0.5723	0.5723	0.0562	5.8685
0.5723	0.5723	0.5723	0.5723	0.5723	0.5723	0.5723	0.5723	0.5723	0.5723	0.5723	0.5723	0.5723	0.5723	0.5723	0.5723	0.0562	0.0562
0.5723	0.5723	0.5723	0.5723	0.5723	0.5723	0.5723	0.5723	0.5723	0.5723	0.5723	0.5723	0.5723	0.5723	0.0562	0.0562	2.3968	2.3968
0.5723	0.5723	0.5723	0.5723	0.5723	0.5723	0.5723	0.5723	0.5723	0.5723	0.5723	0.5723	0.5723	0.0562	2.3968	2.3968	2.3968	2.3968
0.5723	0.5723	0.5723	0.5723	0.5723	0.5723	0.5723	0.5723	0.5723	0.5723	0.5723	0.5723	0.5723	0.0562	2.3968	2.3968	2.3968	2.3968
0.5723	0.5723	0.5723	0.5723	0.5723	0.5723	0.5723	0.5723	0.5723	0.5723	0.5723	0.5723	0.0562	2.3968	2.3968	2.3968	2.3968	2.3968
0.5723	0.5723	0.5723	0.5723	0.5723	0.5723	0.5723	0.5723	0.5723	0.5723	0.5723	0.5723	0.0562	2.3968	2.3968	2.3968	2.3968	2.3968
0.5723	0.5723	0.5723	0.5723	0.5723	0.5723	0.5723	0.5723	0.5723	0.5723	0.5723	0.0562	2.3968	2.3968	2.3968	2.3968	2.3968	2.3968
0.5723	0.5723	0.5723	0.5723	0.5723	0.0562	0.0562	0.0562	0.0562	0.0562	0.0562	0.0562	2.3968	2.3968	2.3968	2.3968	2.3968	2.3968
0.5723	0.5723	0.0562	0.0562	0.0562	0.0562	1.5474	1.5474	1.5474	1.5474	1.5474	1.5474	0.0562	2.3968	2.3968	2.3968	2.3968	2.3968
0.0562	0.0562	1.5474	1.5474	1.5474	1.5474	1.5474	1.5474	1.5474	1.5474	1.5474	1.5474	1.5474	0.0562	0.0562	2.3968	2.3968	2.3968
0.5792	0.0562	1.5474	1.5474	1.5474	1.5474	1.5474	1.5474	1.5474	1.5474	1.5474	1.5474	1.5474	1.5474	1.5474	0.0562	2.3968	2.3968
0.5792	0.0562	1.5474	1.5474	1.5474	1.5474	1.5474	1.5474	1.5474	1.5474	1.5474	1.5474	1.5474	1.5474	1.5474	0.0562	2.3968	2.3968
0.5792	0.0562	1.5474	1.5474	1.5474	1.5474	1.5474	1.5474	1.5474	1.5474	1.5474	1.5474	1.5474	1.5474	1.5474	1.5474	0.0562	2.3968
0.5792	0.0562	1.5474	1.5474	1.5474	1.5474	1.5474	1.5474	1.5474	1.5474	1.5474	1.5474	1.5474	1.5474	1.5474	1.5474	0.0562	2.3968
0.5792	0.0562	1.5474	1.5474	1.5474	1.5474	1.5474	1.5474	1.5474	1.5474	1.5474	1.5474	1.5474	1.5474	1.5474	1.5474	0.0562	0.0562
0.5792	0.0562	1.5474	1.5474	1.5474	1.5474	1.5474	1.5474	1.5474	1.5474	1.5474	1.5474	1.5474	1.5474	1.5474	1.5474	0.0562	1.5069
0.5792	0.0562	1.5474	1.5474	1.5474	1.5474	1.5474	1.5474	1.5474	1.5474	1.5474	1.5474	1.5474	1.5474	1.5474	1.5474	0.0562	1.5069
0.0562	0.0562	1.5474	1.5474	1.5474	1.5474	1.5474	1.5474	1.5474	1.5474	1.5474	1.5474	1.5474	1.5474	1.5474	1.5474	0.0562	1.5069
4.0082	4.0082	0.0562	1.5474	1.5474	1.5474	1.5474	1.5474	1.5474	1.5474	1.5474	1.5474	1.5474	1.5474	1.5474	0.0562	0.0562	1.5069
4.0082	4.0082	4.0082	0.0562	0.0562	1.5474	1.5474	1.5474	1.5474	1.5474	1.5474	1.5474	1.5474	1.5474	0.0562	5.641	5.641	0.0562
4.0082	4.0082	4.0082	4.0082	4.0082	0.0562	0.0562	1.5474	1.5474	1.5474	1.5474	1.5474	0.0562	0.0562	5.641	5.641	5.641	5.641
4.0082	4.0082	4.0082	4.0082	4.0082	4.0082	4.0082	0.0562	0.0562	1.5474	1.5474	0.0562	5.641	5.641	5.641	5.641	5.641	5.641
4.0082	4.0082	4.0082	4.0082	4.0082	4.0082	4.0082	4.0082	4.0082	0.0562	0.0562	5.641	5.641	5.641	5.641	5.641	5.641	5.641
4.0082	4.0082	4.0082	4.0082	4.0082	4.0082	4.0082	4.0082	4.0082	4.0082	0.0562	5.641	5.641	5.641	5.641	5.641	5.641	5.641
4.0082	4.0082	4.0082	4.0082	4.0082	4.0082	4.0082	4.0082	4.0082	4.0082	0.0562	5.641	5.641	5.641	5.641	5.641	5.641	5.641
4.0082	4.0082	4.0082	4.0082	4.0082	4.0082	4.0082	4.0082	4.0082	4.0082	0.0562	5.641	5.641	5.641	5.641	5.641	5.641	5.641
4.0082	4.0082	4.0082	4.0082	4.0082	4.0082	4.0082	4.0082	4.0082	4.0082	0.0562	5.641	5.641	5.641	5.641	5.641	5.641	5.641
4.0082	4.0082	4.0082	4.0082	4.0082	4.0082	4.0082	4.0082	4.0082	0.0562	5.641	5.641	5.641	5.641	5.641	5.641	5.641	5.641
4.0082	4.0082	4.0082	4.0082	4.0082	4.0082	4.0082	4.0082	4.0082	0.0562	5.641	5.641	5.641	5.641	5.641	5.641	5.641	5.641
4.0082	4.0082	4.0082	4.0082	4.0082	4.0082	4.0082	4.0082	4.0082	0.0562	5.641	5.641	5.641	5.641	5.641	5.641	5.641	5.641
4.0082	4.0082	4.0082	4.0082	4.0082	4.0082	4.0082	4.0082	4.0082	0.0562	5.641	5.641	5.641	5.641	5.641	5.641	5.641	5.641
4.0082	4.0082	4.0082	4.0082	4.0082	4.0082	4.0082	4.0082	4.0082	0.0562	5.641	5.641	5.641	5.641	5.641	5.641	5.641	5.641
4.0082	4.0082	4.0082	4.0082	4.0082	4.0082	4.0082	4.0082	4.0082	0.0562	5.641	5.641	5.641	5.641	5.641	5.641	5.641	5.641
4.0082	4.0082	4.0082	4.0082	4.0082	4.0082	4.0082	4.0082	4.0082	0.0562	5.641	5.641	5.641	5.641	5.641	5.641	5.641	5.641
0.0562	4.0082	4.0082	4.0082	4.0082	4.0082	4.0082	4.0082	4.0082	0.0562	5.641	5.641	5.641	5.641	5.641	5.641	5.641	5.641
Columns 3	7 through 54
2.6385	2.6385	2.6385	2.6385	2.6385	2.6385	2.6385	2.6385	2.6385	2.6385	2.6385	2.6385	2.6385	2.6385	2.6385	0.0562	0.3912	0.3912
2.6385	2.6385	2.6385	2.6385	2.6385	2.6385	2.6385	2.6385	2.6385	2.6385	2.6385	2.6385	2.6385	2.6385	2.6385	0.0562	0.3912	0.3912
2.6385	2.6385	2.6385	2.6385	2.6385	2.6385	2.6385	2.6385	2.6385	2.6385	2.6385	2.6385	2.6385	2.6385	0.0562	0.3912	0.3912	0.3912
2.6385	2.6385	2.6385	2.6385	2.6385	2.6385	2.6385	2.6385	2.6385	2.6385	2.6385	2.6385	2.6385	2.6385	0.0562	0.3912	0.3912	0.3912
2.6385	2.6385	2.6385	2.6385	2.6385	2.6385	2.6385	2.6385	2.6385	2.6385	2.6385	2.6385	2.6385	0.0562	0.3912	0.3912	0.3912	0.3912
2.6385	2.6385	2.6385	2.6385	2.6385	2.6385	2.6385	2.6385	2.6385	2.6385	2.6385	2.6385	2.6385	0.0562	0.3912	0.3912	0.3912	0.3912
2.6385	2.6385	2.6385	2.6385	2.6385	2.6385	2.6385	2.6385	2.6385	2.6385	2.6385	2.6385	2.6385	0.0562	0.3912	0.3912	0.3912	0.3912
2.6385	2.6385	2.6385	2.6385	2.6385	2.6385	2.6385	2.6385	2.6385	2.6385	0.0562	0.0562	0.0562	0.0562	0.3912	0.3912	0.3912	0.3912
2.6385	2.6385	2.6385	2.6385	2.6385	2.6385	2.6385	2.6385	2.6385	0.0562	5.7369	5.7369	5.7369	0.0562	0.3912	0.3912	0.3912	0.3912
2.6385	2.6385	2.6385	2.6385	2.6385	2.6385	2.6385	2.6385	0.0562	5.7369	5.7369	5.7369	5.7369	5.7369	0.0562	0.3912	0.3912	0.3912
0.0562	2.6385	2.6385	2.6385	2.6385	2.6385	2.6385	2.6385	0.0562	5.7369	5.7369	5.7369	5.7369	5.7369	5.7369	0.0562	0.0562	0.0562
5.8685	0.0562	2.6385	2.6385	2.6385	2.6385	2.6385	0.0562	5.7369	5.7369	5.7369	5.7369	5.7369	5.7369	5.7369	0.0562	1.5403	1.5403
5.8685	5.8685	0.0562	2.6385	2.6385	2.6385	2.6385	0.0562	5.7369	5.7369	5.7369	5.7369	5.7369	5.7369	0.0562	1.5403	1.5403	1.5403
5.8685	5.8685	5.8685	0.0562	2.6385	2.6385	0.0562	5.7369	5.7369	0.0562	0.0562	0.0562	0.0562	0.0562	1.5403	1.5403	1.5403	1.5403
5.8685	5.8685	5.8685	5.8685	0.0562	0.0562	0.0562	0.0562	0.0562	1.5403	1.5403	1.5403	1.5403	1.5403	1.5403	1.5403	1.5403	1.5403
5.8685	5.8685	5.8685	5.8685	5.8685	5.8685	0.0562	1.5403	1.5403	1.5403	1.5403	1.5403	1.5403	1.5403	1.5403	1.5403	1.5403	1.5403
5.8685	5.8685	5.8685	5.8685	5.8685	0.0562	1.5403	1.5403	1.5403	1.5403	1.5403	1.5403	1.5403	1.5403	1.5403	1.5403	1.5403	1.5403
5.8685	5.8685	5.8685	5.8685	5.8685	0.0562	1.5403	1.5403	1.5403	1.5403	1.5403	1.5403	1.5403	1.5403	1.5403	1.5403	1.5403	1.5403
[truncated: 2,194 more rows]

## Sheet: Phi2
val(:,:,1)	=
Columns 1	through 18
4.7124	4.7124	4.7124	4.7124	4.7124	4.7124	4.7124	4.7124	4.7124	4.7124	4.7124	4.7124	4.7124	2.0492	4.134	4.134	4.134	4.134
4.7124	4.7124	4.7124	4.7124	4.7124	4.7124	4.7124	4.7124	4.7124	4.7124	4.7124	4.7124	4.7124	4.7124	2.0492	4.134	4.134	4.134
4.7124	4.7124	4.7124	4.7124	4.7124	4.7124	4.7124	4.7124	4.7124	4.7124	4.7124	4.7124	4.7124	4.7124	2.0492	4.134	4.134	4.134
4.7124	4.7124	4.7124	4.7124	4.7124	4.7124	4.7124	4.7124	4.7124	4.7124	4.7124	4.7124	4.7124	4.7124	4.7124	2.0492	4.134	4.134
4.7124	4.7124	4.7124	4.7124	4.7124	4.7124	4.7124	4.7124	4.7124	4.7124	4.7124	4.7124	4.7124	4.7124	4.7124	2.0492	2.0492	2.0492
4.7124	4.7124	4.7124	4.7124	4.7124	4.7124	4.7124	4.7124	4.7124	4.7124	4.7124	4.7124	4.7124	4.7124	2.0492	4.7124	4.7124	4.7124
4.7124	4.7124	4.7124	4.7124	4.7124	4.7124	4.7124	4.7124	4.7124	4.7124	4.7124	4.7124	4.7124	4.7124	2.0492	4.7124	4.7124	4.7124
4.7124	4.7124	4.7124	4.7124	4.7124	4.7124	4.7124	4.7124	4.7124	4.7124	4.7124	4.7124	4.7124	4.7124	2.0492	4.7124	4.7124	4.7124
4.7124	4.7124	4.7124	4.7124	4.7124	4.7124	4.7124	4.7124	4.7124	4.7124	4.7124	4.7124	4.7124	2.0492	4.7124	4.7124	4.7124	4.7124
4.7124	4.7124	4.7124	4.7124	4.7124	4.7124	4.7124	4.7124	4.7124	4.7124	4.7124	4.7124	4.7124	2.0492	4.7124	4.7124	4.7124	4.7124
4.7124	4.7124	4.7124	4.7124	4.7124	4.7124	4.7124	4.7124	4.7124	4.7124	4.7124	4.7124	2.0492	4.7124	4.7124	4.7124	4.7124	4.7124
4.7124	4.7124	4.7124	4.7124	4.7124	4.7124	4.7124	4.7124	4.7124	4.7124	4.7124	4.7124	2.0492	4.7124	4.7124	4.7124	4.7124	4.7124
4.7124	4.7124	4.7124	4.7124	4.7124	4.7124	4.7124	4.7124	4.7124	4.7124	4.7124	2.0492	2.0492	4.7124	4.7124	4.7124	4.7124	4.7124
4.7124	4.7124	4.7124	4.7124	4.7124	4.7124	4.7124	4.7124	4.7124	4.7124	4.7124	2.0492	4.7124	4.7124	4.7124	4.7124	4.7124	4.7124
2.0492	2.0492	4.7124	4.7124	4.7124	4.7124	4.7124	4.7124	4.7124	4.7124	2.0492	2.0492	4.7124	4.7124	4.7124	4.7124	4.7124	4.7124
3.9134	2.0492	2.0492	4.7124	4.7124	4.7124	2.0492	2.0492	2.0492	2.0492	1.9974	1.9974	2.0492	2.0492	2.0492	2.0492	4.7124	4.7124
3.9134	3.9134	2.0492	2.0492	2.0492	2.0492	2.0492	1.9974	1.9974	1.9974	1.9974	1.9974	1.9974	1.9974	1.9974	1.9974	2.0492	2.0492
3.9134	3.9134	2.0492	1.9974	1.9974	1.9974	1.9974	1.9974	1.9974	1.9974	1.9974	1.9974	1.9974	1.9974	1.9974	1.9974	1.9974	1.9974
3.9134	2.0492	1.9974	1.9974	1.9974	1.9974	1.9974	1.9974	1.9974	1.9974	1.9974	1.9974	1.9974	1.9974	1.9974	1.9974	1.9974	1.9974
2.0492	1.9974	1.9974	1.9974	1.9974	1.9974	1.9974	1.9974	1.9974	1.9974	1.9974	1.9974	1.9974	1.9974	1.9974	1.9974	1.9974	1.9974
1.9974	1.9974	1.9974	1.9974	1.9974	1.9974	1.9974	1.9974	1.9974	1.9974	1.9974	1.9974	1.9974	1.9974	1.9974	1.9974	1.9974	1.9974
1.9974	1.9974	1.9974	1.9974	1.9974	1.9974	1.9974	1.9974	1.9974	1.9974	1.9974	1.9974	1.9974	1.9974	1.9974	1.9974	1.9974	1.9974
1.9974	1.9974	1.9974	1.9974	1.9974	1.9974	1.9974	1.9974	1.9974	1.9974	1.9974	1.9974	1.9974	1.9974	1.9974	1.9974	1.9974	1.9974
1.9974	1.9974	1.9974	1.9974	1.9974	1.9974	1.9974	1.9974	1.9974	1.9974	1.9974	1.9974	1.9974	1.9974	1.9974	1.9974	1.9974	1.9974
1.9974	1.9974	1.9974	1.9974	1.9974	1.9974	1.9974	1.9974	1.9974	1.9974	1.9974	1.9974	1.9974	1.9974	1.9974	1.9974	1.9974	1.9974
1.9974	1.9974	1.9974	1.9974	1.9974	1.9974	1.9974	1.9974	1.9974	1.9974	1.9974	1.9974	1.9974	1.9974	1.9974	1.9974	1.9974	1.9974
1.9974	1.9974	1.9974	1.9974	1.9974	1.9974	1.9974	1.9974	1.9974	1.9974	1.9974	1.9974	1.9974	1.9974	1.9974	1.9974	1.9974	1.9974
1.9974	1.9974	1.9974	1.9974	1.9974	1.9974	1.9974	1.9974	1.9974	1.9974	1.9974	1.9974	1.9974	1.9974	1.9974	1.9974	1.9974	1.9974
1.9974	1.9974	1.9974	1.9974	1.9974	1.9974	1.9974	1.9974	1.9974	1.9974	1.9974	1.9974	1.9974	1.9974	1.9974	1.9974	1.9974	1.9974
2.0492	1.9974	1.9974	1.9974	1.9974	1.9974	1.9974	1.9974	1.9974	1.9974	1.9974	1.9974	1.9974	1.9974	1.9974	1.9974	1.9974	1.9974
2.0492	1.9974	1.9974	1.9974	1.9974	1.9974	1.9974	1.9974	1.9974	1.9974	1.9974	1.9974	1.9974	1.9974	1.9974	1.9974	1.9974	1.9974
5.0541	2.0492	1.9974	1.9974	1.9974	1.9974	1.9974	1.9974	1.9974	1.9974	1.9974	1.9974	1.9974	1.9974	1.9974	1.9974	1.9974	1.9974
5.0541	2.0492	1.9974	1.9974	1.9974	1.9974	1.9974	1.9974	1.9974	1.9974	1.9974	1.9974	1.9974	1.9974	1.9974	1.9974	1.9974	1.9974
5.0541	5.0541	2.0492	1.9974	1.9974	1.9974	1.9974	1.9974	1.9974	1.9974	1.9974	1.9974	1.9974	1.9974	1.9974	1.9974	2.0492	2.0492
5.0541	5.0541	5.0541	2.0492	2.0492	2.0492	1.9974	1.9974	1.9974	1.9974	1.9974	1.9974	2.0492	2.0492	2.0492	2.0492	3.7724	3.7724
5.0541	5.0541	5.0541	5.0541	5.0541	5.0541	2.0492	2.0492	1.9974	1.9974	2.0492	2.0492	3.7724	3.7724	3.7724	3.7724	3.7724	3.7724
5.0541	5.0541	5.0541	5.0541	5.0541	5.0541	5.0541	5.0541	2.0492	2.0492	3.7724	3.7724	3.7724	3.7724	3.7724	3.7724	3.7724	3.7724
5.0541	5.0541	5.0541	5.0541	5.0541	5.0541	5.0541	5.0541	2.0492	3.7724	3.7724	3.7724	3.7724	3.7724	3.7724	3.7724	3.7724	3.7724
2.0492	2.0492	2.0492	2.0492	2.0492	2.0492	5.0541	2.0492	3.7724	3.7724	3.7724	3.7724	3.7724	3.7724	3.7724	3.7724	3.7724	3.7724
0.9731	0.9731	0.9731	0.9731	0.9731	0.9731	2.0492	2.0492	3.7724	3.7724	3.7724	3.7724	3.7724	3.7724	3.7724	3.7724	3.7724	3.7724
0.9731	0.9731	0.9731	0.9731	0.9731	0.9731	0.9731	2.0492	3.7724	3.7724	3.7724	3.7724	3.7724	3.7724	3.7724	3.7724	3.7724	3.7724
0.9731	0.9731	0.9731	0.9731	0.9731	0.9731	0.9731	2.0492	3.7724	3.7724	3.7724	3.7724	3.7724	3.7724	3.7724	3.7724	3.7724	3.7724
0.9731	0.9731	0.9731	0.9731	0.9731	0.9731	0.9731	0.9731	2.0492	3.7724	3.7724	3.7724	3.7724	3.7724	3.7724	3.7724	3.7724	3.7724
0.9731	0.9731	0.9731	0.9731	0.9731	0.9731	0.9731	0.9731	2.0492	3.7724	3.7724	3.7724	3.7724	3.7724	3.7724	3.7724	3.7724	3.7724
0.9731	0.9731	0.9731	0.9731	0.9731	0.9731	0.9731	0.9731	0.9731	2.0492	3.7724	3.7724	3.7724	3.7724	3.7724	3.7724	3.7724	3.7724
0.9731	0.9731	0.9731	0.9731	0.9731	0.9731	0.9731	0.9731	0.9731	2.0492	3.7724	3.7724	3.7724	3.7724	3.7724	3.7724	3.7724	3.7724
0.9731	0.9731	0.9731	0.9731	0.9731	0.9731	0.9731	0.9731	0.9731	2.0492	3.7724	3.7724	3.7724	3.7724	3.7724	3.7724	3.7724	3.7724
0.9731	0.9731	0.9731	0.9731	0.9731	0.9731	0.9731	0.9731	0.9731	0.9731	2.0492	3.7724	3.7724	3.7724	3.7724	3.7724	3.7724	3.7724
0.9731	0.9731	0.9731	0.9731	0.9731	0.9731	0.9731	0.9731	0.9731	0.9731	2.0492	3.7724	3.7724	3.7724	3.7724	3.7724	3.7724	3.7724
0.9731	0.9731	0.9731	0.9731	0.9731	0.9731	0.9731	0.9731	0.9731	0.9731	0.9731	2.0492	3.7724	3.7724	3.7724	3.7724	3.7724	3.7724
0.9731	0.9731	0.9731	0.9731	0.9731	0.9731	0.9731	0.9731	0.9731	0.9731	0.9731	2.0492	3.7724	3.7724	3.7724	3.7724	3.7724	3.7724
0.9731	0.9731	0.9731	0.9731	0.9731	0.9731	0.9731	0.9731	0.9731	0.9731	0.9731	0.9731	2.0492	3.7724	3.7724	3.7724	3.7724	3.7724
0.9731	0.9731	0.9731	0.9731	0.9731	0.9731	0.9731	0.9731	0.9731	0.9731	0.9731	0.9731	2.0492	3.7724	3.7724	3.7724	3.7724	3.7724
0.9731	0.9731	0.9731	0.9731	0.9731	0.9731	0.9731	0.9731	0.9731	0.9731	0.9731	0.9731	0.9731	2.0492	3.7724	3.7724	3.7724	3.7724
0.9731	0.9731	0.9731	0.9731	0.9731	0.9731	0.9731	0.9731	0.9731	0.9731	0.9731	0.9731	0.9731	2.0492	3.7724	3.7724	3.7724	3.7724
0.9731	0.9731	0.9731	0.9731	0.9731	0.9731	0.9731	0.9731	0.9731	0.9731	0.9731	0.9731	0.9731	2.0492	2.0492	2.0492	2.0492	2.0492
0.9731	0.9731	0.9731	0.9731	0.9731	0.9731	0.9731	0.9731	0.9731	0.9731	0.9731	0.9731	0.9731	2.0492	1.8699	1.8699	1.8699	1.8699
Columns 1	9 through 36
4.134	4.134	4.134	4.134	4.134	2.0492	3.9606	3.9606	3.9606	3.9606	3.9606	3.9606	3.9606	3.9606	3.9606	3.9606	3.9606	3.9606
4.134	4.134	4.134	4.134	2.0492	3.9606	3.9606	3.9606	3.9606	3.9606	3.9606	3.9606	3.9606	3.9606	3.9606	3.9606	3.9606	3.9606
4.134	4.134	4.134	4.134	2.0492	3.9606	3.9606	3.9606	3.9606	3.9606	3.9606	3.9606	3.9606	3.9606	3.9606	3.9606	3.9606	3.9606
4.134	4.134	4.134	2.0492	3.9606	3.9606	3.9606	3.9606	3.9606	3.9606	3.9606	3.9606	3.9606	3.9606	3.9606	3.9606	3.9606	3.9606
2.0492	2.0492	2.0492	3.9606	3.9606	3.9606	3.9606	3.9606	3.9606	3.9606	3.9606	3.9606	3.9606	3.9606	3.9606	3.9606	3.9606	3.9606
4.7124	4.7124	2.0492	3.9606	3.9606	3.9606	3.9606	3.9606	3.9606	3.9606	3.9606	3.9606	3.9606	3.9606	3.9606	3.9606	3.9606	3.9606
4.7124	4.7124	4.7124	2.0492	3.9606	3.9606	3.9606	3.9606	3.9606	3.9606	3.9606	3.9606	3.9606	3.9606	3.9606	3.9606	3.9606	3.9606
4.7124	4.7124	4.7124	4.7124	2.0492	3.9606	3.9606	3.9606	3.9606	3.9606	3.9606	3.9606	3.9606	3.9606	3.9606	3.9606	3.9606	3.9606
4.7124	4.7124	4.7124	4.7124	4.7124	2.0492	3.9606	3.9606	3.9606	3.9606	3.9606	3.9606	3.9606	3.9606	3.9606	3.9606	3.9606	3.9606
4.7124	4.7124	4.7124	4.7124	4.7124	4.7124	2.0492	3.9606	3.9606	3.9606	3.9606	3.9606	3.9606	3.9606	3.9606	3.9606	3.9606	3.9606
4.7124	4.7124	4.7124	4.7124	4.7124	4.7124	2.0492	3.9606	3.9606	3.9606	3.9606	3.9606	3.9606	3.9606	3.9606	3.9606	3.9606	3.9606
4.7124	4.7124	4.7124	4.7124	4.7124	4.7124	2.0492	3.9606	3.9606	3.9606	3.9606	3.9606	3.9606	3.9606	3.9606	3.9606	3.9606	3.9606
4.7124	4.7124	4.7124	4.7124	4.7124	4.7124	2.0492	3.9606	3.9606	3.9606	3.9606	3.9606	3.9606	3.9606	3.9606	3.9606	3.9606	3.9606
4.7124	4.7124	4.7124	4.7124	4.7124	2.0492	3.9606	3.9606	3.9606	3.9606	3.9606	3.9606	3.9606	3.9606	3.9606	3.9606	3.9606	2.0492
4.7124	4.7124	4.7124	4.7124	4.7124	2.0492	3.9606	3.9606	3.9606	3.9606	3.9606	3.9606	3.9606	3.9606	3.9606	3.9606	3.9606	2.0492
4.7124	4.7124	4.7124	4.7124	2.0492	3.9606	3.9606	3.9606	3.9606	3.9606	3.9606	3.9606	3.9606	3.9606	3.9606	3.9606	2.0492	4.7124
2.0492	2.0492	2.0492	2.0492	3.9606	3.9606	3.9606	3.9606	3.9606	3.9606	3.9606	3.9606	3.9606	3.9606	3.9606	3.9606	2.0492	4.7124
1.9974	1.9974	1.9974	2.0492	3.9606	3.9606	3.9606	3.9606	3.9606	3.9606	3.9606	3.9606	3.9606	3.9606	3.9606	3.9606	2.0492	4.7124
1.9974	1.9974	1.9974	1.9974	2.0492	3.9606	3.9606	3.9606	3.9606	3.9606	3.9606	3.9606	3.9606	3.9606	3.9606	2.0492	4.7124	4.7124
1.9974	1.9974	1.9974	1.9974	1.9974	2.0492	3.9606	3.9606	3.9606	3.9606	3.9606	3.9606	3.9606	3.9606	3.9606	2.0492	4.7124	4.7124
1.9974	1.9974	1.9974	1.9974	1.9974	1.9974	2.0492	3.9606	3.9606	3.9606	2.0492	2.0492	2.0492	2.0492	2.0492	2.0492	2.0492	4.7124
1.9974	1.9974	1.9974	1.9974	1.9974	1.9974	1.9974	2.0492	2.0492	2.0492	4.7135	4.7135	4.7135	4.7135	4.7135	4.7135	4.7135	2.0492
1.9974	1.9974	1.9974	1.9974	1.9974	1.9974	1.9974	2.0492	4.7135	4.7135	4.7135	4.7135	4.7135	4.7135	4.7135	4.7135	4.7135	2.0492
1.9974	1.9974	1.9974	1.9974	1.9974	1.9974	2.0492	4.7135	4.7135	4.7135	4.7135	4.7135	4.7135	4.7135	4.7135	4.7135	4.7135	4.7135
1.9974	1.9974	1.9974	1.9974	1.9974	1.9974	2.0492	4.7135	4.7135	4.7135	4.7135	4.7135	4.7135	4.7135	4.7135	4.7135	4.7135	4.7135
1.9974	1.9974	1.9974	1.9974	1.9974	2.0492	4.7135	4.7135	4.7135	4.7135	4.7135	4.7135	4.7135	4.7135	4.7135	4.7135	4.7135	4.7135
1.9974	1.9974	1.9974	1.9974	1.9974	2.0492	4.7135	4.7135	4.7135	4.7135	4.7135	4.7135	4.7135	4.7135	4.7135	4.7135	4.7135	4.7135
1.9974	1.9974	1.9974	1.9974	1.9974	2.0492	4.7135	4.7135	4.7135	4.7135	4.7135	4.7135	4.7135	4.7135	4.7135	4.7135	4.7135	4.7135
1.9974	1.9974	1.9974	1.9974	2.0492	4.7135	4.7135	4.7135	4.7135	4.7135	4.7135	4.7135	4.7135	4.7135	4.7135	4.7135	4.7135	4.7135
1.9974	1.9974	1.9974	1.9974	2.0492	4.7135	4.7135	4.7135	4.7135	4.7135	4.7135	4.7135	4.7135	4.7135	4.7135	4.7135	4.7135	4.7135
1.9974	1.9974	1.9974	2.0492	4.7135	4.7135	4.7135	4.7135	4.7135	4.7135	4.7135	4.7135	4.7135	4.7135	4.7135	4.7135	4.7135	4.7135
1.9974	1.9974	1.9974	2.0492	4.7135	4.7135	4.7135	4.7135	4.7135	4.7135	4.7135	4.7135	4.7135	4.7135	4.7135	4.7135	4.7135	4.7135
1.9974	2.0492	2.0492	4.7135	4.7135	4.7135	4.7135	4.7135	4.7135	4.7135	4.7135	4.7135	4.7135	4.7135	4.7135	4.7135	4.7135	4.7135
2.0492	3.7724	2.0492	4.7135	4.7135	4.7135	4.7135	4.7135	4.7135	4.7135	4.7135	4.7135	4.7135	4.7135	4.7135	4.7135	4.7135	4.7135
3.7724	3.7724	3.7724	2.0492	4.7135	4.7135	4.7135	4.7135	4.7135	4.7135	4.7135	4.7135	4.7135	4.7135	4.7135	4.7135	4.7135	4.7135
3.7724	3.7724	3.7724	3.7724	2.0492	4.7135	4.7135	4.7135	4.7135	4.7135	4.7135	4.7135	4.7135	4.7135	4.7135	4.7135	4.7135	4.7135
3.7724	3.7724	3.7724	3.7724	3.7724	2.0492	4.7135	4.7135	4.7135	4.7135	4.7135	4.7135	4.7135	4.7135	4.7135	4.7135	4.7135	4.7135
3.7724	3.7724	3.7724	3.7724	3.7724	3.7724	2.0492	2.0492	4.7135	4.7135	4.7135	4.7135	4.7135	4.7135	4.7135	4.7135	4.7135	4.7135
3.7724	3.7724	3.7724	3.7724	3.7724	3.7724	3.7724	3.7724	2.0492	4.7135	4.7135	4.7135	4.7135	4.7135	4.7135	4.7135	4.7135	4.7135
3.7724	3.7724	3.7724	3.7724	3.7724	3.7724	3.7724	3.7724	3.7724	2.0492	4.7135	4.7135	4.7135	4.7135	4.7135	4.7135	4.7135	4.7135
3.7724	3.7724	3.7724	3.7724	3.7724	3.7724	3.7724	3.7724	3.7724	3.7724	2.0492	4.7135	4.7135	4.7135	4.7135	4.7135	4.7135	4.7135
3.7724	3.7724	3.7724	3.7724	3.7724	3.7724	3.7724	3.7724	3.7724	3.7724	3.7724	2.0492	2.0492	4.7135	4.7135	4.7135	4.7135	2.0492
3.7724	3.7724	3.7724	3.7724	3.7724	3.7724	3.7724	3.7724	3.7724	3.7724	3.7724	3.7724	3.7724	2.0492	4.7135	4.7135	2.0492	1.3723
3.7724	3.7724	3.7724	3.7724	3.7724	3.7724	3.7724	3.7724	3.7724	3.7724	3.7724	3.7724	3.7724	3.7724	2.0492	2.0492	1.3723	1.3723
3.7724	3.7724	3.7724	3.7724	3.7724	3.7724	3.7724	3.7724	3.7724	3.7724	3.7724	3.7724	3.7724	3.7724	2.0492	1.3723	1.3723	1.3723
3.7724	3.7724	3.7724	3.7724	3.7724	3.7724	3.7724	3.7724	3.7724	3.7724	3.7724	3.7724	3.7724	3.7724	2.0492	1.3723	1.3723	1.3723
3.7724	3.7724	3.7724	3.7724	3.7724	3.7724	3.7724	3.7724	3.7724	3.7724	3.7724	3.7724	3.7724	2.0492	1.3723	1.3723	1.3723	1.3723
3.7724	3.7724	3.7724	3.7724	3.7724	3.7724	3.7724	3.7724	3.7724	3.7724	3.7724	3.7724	3.7724	2.0492	1.3723	1.3723	1.3723	1.3723
3.7724	3.7724	3.7724	3.7724	3.7724	3.7724	3.7724	3.7724	3.7724	3.7724	3.7724	3.7724	3.7724	2.0492	1.3723	1.3723	1.3723	1.3723
3.7724	3.7724	3.7724	3.7724	3.7724	3.7724	3.7724	3.7724	3.7724	3.7724	3.7724	3.7724	3.7724	2.0492	1.3723	1.3723	1.3723	1.3723
3.7724	3.7724	3.7724	3.7724	3.7724	3.7724	3.7724	3.7724	3.7724	3.7724	3.7724	3.7724	3.7724	2.0492	1.3723	1.3723	1.3723	1.3723
3.7724	3.7724	3.7724	3.7724	3.7724	3.7724	3.7724	3.7724	3.7724	3.7724	3.7724	3.7724	3.7724	2.0492	1.3723	1.3723	1.3723	1.3723
3.7724	3.7724	3.7724	3.7724	3.7724	3.7724	3.7724	3.7724	3.7724	3.7724	3.7724	3.7724	3.7724	2.0492	2.0492	1.3723	1.3723	1.3723
3.7724	3.7724	3.7724	3.7724	3.7724	3.7724	3.7724	3.7724	3.7724	3.7724	3.7724	3.7724	2.0492	2.2574	2.2574	2.0492	1.3723	1.3723
3.7724	3.7724	3.7724	3.7724	3.7724	3.7724	3.7724	3.7724	3.7724	3.7724	3.7724	2.0492	2.2574	2.2574	2.2574	2.2574	2.0492	1.3723
2.0492	2.0492	2.0492	2.0492	2.0492	2.0492	3.7724	3.7724	3.7724	3.7724	2.0492	2.2574	2.2574	2.2574	2.2574	2.2574	2.2574	2.0492
1.8699	1.8699	1.8699	1.8699	1.8699	1.8699	2.0492	2.0492	2.0492	2.0492	2.2574	2.2574	2.2574	2.2574	2.2574	2.2574	2.2574	2.2574
Columns 3	7 through 54
3.9606	2.0492	3.9726	3.9726	3.9726	3.9726	3.9726	3.9726	3.9726	3.9726	3.9726	2.0492	3.9994	3.9994	3.9994	3.9994	3.9994	3.9994
3.9606	3.9606	2.0492	3.9726	3.9726	3.9726	3.9726	3.9726	3.9726	3.9726	3.9726	2.0492	3.9994	3.9994	3.9994	3.9994	3.9994	3.9994
3.9606	3.9606	2.0492	3.9726	3.9726	3.9726	3.9726	3.9726	3.9726	2.0492	2.0492	4.6233	2.0492	3.9994	3.9994	3.9994	3.9994	3.9994
3.9606	3.9606	3.9606	2.0492	3.9726	3.9726	2.0492	2.0492	2.0492	4.6233	4.6233	4.6233	4.6233	2.0492	3.9994	3.9994	3.9994	3.9994
3.9606	3.9606	3.9606	3.9606	2.0492	2.0492	4.6233	4.6233	4.6233	4.6233	4.6233	4.6233	4.6233	4.6233	2.0492	3.9994	3.9994	3.9994
3.9606	3.9606	3.9606	3.9606	2.0492	4.6233	4.6233	4.6233	4.6233	4.6233	4.6233	4.6233	4.6233	4.6233	2.0492	2.0492	2.0492	2.0492
3.9606	3.9606	3.9606	3.9606	2.0492	4.6233	4.6233	4.6233	4.6233	4.6233	4.6233	4.6233	4.6233	4.6233	2.0492	4.1168	4.1168	4.1168
3.9606	3.9606	3.9606	3.9606	2.0492	4.6233	4.6233	4.6233	4.6233	4.6233	4.6233	4.6233	4.6233	4.6233	2.0492	4.1168	4.1168	4.1168
3.9606	3.9606	3.9606	3.9606	2.0492	4.6233	4.6233	4.6233	4.6233	4.6233	4.6233	4.6233	4.6233	2.0492	4.1168	4.1168	4.1168	4.1168
3.9606	3.9606	3.9606	3.9606	2.0492	4.6233	4.6233	4.6233	4.6233	4.6233	4.6233	4.6233	2.0492	4.1168	4.1168	4.1168	4.1168	4.1168
3.9606	3.9606	3.9606	3.9606	2.0492	4.6233	4.6233	4.6233	4.6233	4.6233	4.6233	4.6233	2.0492	4.1168	4.1168	4.1168	4.1168	4.1168
3.9606	3.9606	2.0492	2.0492	2.0492	2.0492	2.0492	4.6233	4.6233	4.6233	4.6233	2.0492	4.1168	4.1168	4.1168	4.1168	4.1168	4.1168
2.0492	2.0492	4.7124	4.7124	4.7124	4.7124	4.7124	2.0492	2.0492	4.6233	2.0492	2.0492	4.1168	4.1168	4.1168	4.1168	4.1168	4.1168
4.7124	4.7124	4.7124	4.7124	4.7124	4.7124	4.7124	4.7124	4.7124	2.0492	2.0492	4.1168	4.1168	4.1168	4.1168	4.1168	4.1168	4.1168
4.7124	4.7124	4.7124	4.7124	4.7124	4.7124	4.7124	4.7124	4.7124	4.7124	2.0492	4.1168	4.1168	4.1168	4.1168	4.1168	4.1168	4.1168
4.7124	4.7124	4.7124	4.7124	4.7124	4.7124	4.7124	4.7124	4.7124	4.7124	4.7124	2.0492	4.1168	4.1168	4.1168	4.1168	4.1168	4.1168
4.7124	4.7124	4.7124	4.7124	4.7124	4.7124	4.7124	4.7124	4.7124	4.7124	4.7124	2.0492	4.1168	4.1168	4.1168	4.1168	4.1168	4.1168
4.7124	4.7124	4.7124	4.7124	4.7124	4.7124	4.7124	4.7124	4.7124	4.7124	4.7124	2.0492	4.1168	4.1168	4.1168	4.1168	4.1168	4.1168
4.7124	4.7124	4.7124	4.7124	4.7124	4.7124	4.7124	4.7124	4.7124	4.7124	4.7124	2.0492	4.1168	4.1168	4.1168	4.1168	4.1168	4.1168
4.7124	4.7124	4.7124	4.7124	4.7124	4.7124	4.7124	4.7124	4.7124	4.7124	4.7124	2.0492	4.1168	4.1168	4.1168	4.1168	4.1168	4.1168
4.7124	4.7124	4.7124	4.7124	4.7124	4.7124	4.7124	4.7124	4.7124	4.7124	4.7124	2.0492	4.1168	4.1168	4.1168	4.1168	4.1168	4.1168
4.7124	4.7124	4.7124	4.7124	4.7124	4.7124	4.7124	4.7124	4.7124	4.7124	4.7124	2.0492	4.1168	4.1168	4.1168	4.1168	4.1168	4.1168
4.7124	4.7124	4.7124	4.7124	4.7124	4.7124	4.7124	4.7124	4.7124	4.7124	4.7124	4.7124	2.0492	4.1168	4.1168	4.1168	4.1168	4.1168
2.0492	4.7124	4.7124	4.7124	4.7124	4.7124	4.7124	4.7124	4.7124	4.7124	4.7124	4.7124	2.0492	4.1168	4.1168	4.1168	4.1168	4.1168
4.7135	2.0492	4.7124	4.7124	4.7124	4.7124	4.7124	4.7124	4.7124	4.7124	4.7124	4.7124	2.0492	4.1168	4.1168	4.1168	4.1168	4.1168
4.7135	4.7135	2.0492	4.7124	4.7124	4.7124	4.7124	4.7124	4.7124	4.7124	4.7124	4.7124	2.0492	4.1168	4.1168	4.1168	4.1168	4.1168
4.7135	4.7135	2.0492	4.7124	4.7124	4.7124	4.7124	4.7124	4.7124	4.7124	4.7124	4.7124	2.0492	4.1168	4.1168	4.1168	4.1168	4.1168
4.7135	4.7135	4.7135	2.0492	4.7124	4.7124	4.7124	4.7124	2.0492	2.0492	2.0492	2.0492	2.0492	2.0492	4.1168	4.1168	4.1168	4.1168
4.7135	4.7135	4.7135	4.7135	2.0492	2.0492	2.0492	2.0492	3.9607	3.9607	3.9607	3.9607	3.9607	2.0492	2.0492	4.1168	4.1168	4.1168
4.7135	4.7135	4.7135	4.7135	4.7135	2.0492	3.9607	3.9607	3.9607	3.9607	3.9607	3.9607	3.9607	3.9607	3.9607	2.0492	2.0492	4.1168
4.7135	4.7135	4.7135	4.7135	4.7135	2.0492	3.9607	3.9607	3.9607	3.9607	3.9607	3.9607	3.9607	3.9607	3.9607	3.9607	2.0492	4.1168
4.7135	4.7135	4.7135	4.7135	4.7135	2.0492	3.9607	3.9607	3.9607	3.9607	3.9607	3.9607	3.9607	3.9607	3.9607	3.9607	3.9607	2.0492
4.7135	4.7135	4.7135	4.7135	4.7135	2.0492	3.9607	3.9607	3.9607	3.9607	3.9607	3.9607	3.9607	3.9607	3.9607	3.9607	3.9607	3.9607
4.7135	4.7135	4.7135	4.7135	4.7135	2.0492	3.9607	3.9607	3.9607	3.9607	3.9607	3.9607	3.9607	3.9607	3.9607	3.9607	3.9607	3.9607
4.7135	4.7135	4.7135	4.7135	4.7135	2.0492	3.9607	3.9607	3.9607	3.9607	3.9607	3.9607	3.9607	3.9607	3.9607	3.9607	3.9607	3.9607
4.7135	4.7135	4.7135	4.7135	4.7135	2.0492	3.9607	3.9607	3.9607	3.9607	3.9607	3.9607	3.9607	3.9607	3.9607	3.9607	3.9607	2.0492
4.7135	4.7135	4.7135	4.7135	4.7135	2.0492	2.0492	3.9607	3.9607	3.9607	3.9607	3.9607	3.9607	3.9607	3.9607	3.9607	3.9607	2.0492
4.7135	4.7135	4.7135	4.7135	2.0492	1.3723	1.3723	2.0492	3.9607	3.9607	3.9607	3.9607	3.9607	3.9607	3.9607	3.9607	2.0492	0.9734
4.7135	4.7135	4.7135	2.0492	1.3723	1.3723	1.3723	1.3723	2.0492	2.0492	2.0492	3.9607	3.9607	3.9607	3.9607	3.9607	2.0492	0.9734
4.7135	4.7135	2.0492	1.3723	1.3723	1.3723	1.3723	1.3723	1.3723	1.3723	2.0492	2.0492	2.0492	2.0492	2.0492	2.0492	0.9734	0.9734
4.7135	2.0492	1.3723	1.3723	1.3723	1.3723	1.3723	1.3723	1.3723	1.3723	1.3723	1.3723	1.3723	1.3723	1.3723	2.0492	0.9734	0.9734
2.0492	1.3723	1.3723	1.3723	1.3723	1.3723	1.3723	1.3723	1.3723	1.3723	1.3723	1.3723	1.3723	1.3723	1.3723	1.3723	2.0492	0.9734
1.3723	1.3723	1.3723	1.3723	1.3723	1.3723	1.3723	1.3723	1.3723	1.3723	1.3723	1.3723	1.3723	1.3723	1.3723	1.3723	2.0492	0.9734
1.3723	1.3723	1.3723	1.3723	1.3723	1.3723	1.3723	1.3723	1.3723	1.3723	1.3723	1.3723	1.3723	1.3723	1.3723	1.3723	1.3723	2.0492
1.3723	1.3723	1.3723	1.3723	1.3723	1.3723	1.3723	1.3723	1.3723	1.3723	1.3723	1.3723	1.3723	1.3723	1.3723	1.3723	1.3723	2.0492
1.3723	1.3723	1.3723	1.3723	1.3723	1.3723	1.3723	1.3723	1.3723	1.3723	1.3723	1.3723	1.3723	1.3723	1.3723	1.3723	1.3723	2.0492
1.3723	1.3723	1.3723	1.3723	1.3723	1.3723	1.3723	1.3723	1.3723	1.3723	1.3723	1.3723	1.3723	1.3723	1.3723	1.3723	2.0492	0.9734
1.3723	1.3723	1.3723	1.3723	1.3723	1.3723	1.3723	1.3723	1.3723	1.3723	1.3723	1.3723	1.3723	1.3723	1.3723	1.3723	2.0492	0.9734
1.3723	1.3723	1.3723	1.3723	1.3723	1.3723	1.3723	1.3723	1.3723	1.3723	1.3723	1.3723	1.3723	1.3723	1.3723	1.3723	2.0492	0.9734
1.3723	1.3723	1.3723	1.3723	1.3723	1.3723	1.3723	1.3723	1.3723	1.3723	1.3723	1.3723	1.3723	1.3723	1.3723	1.3723	2.0492	0.9734
1.3723	1.3723	1.3723	1.3723	1.3723	1.3723	1.3723	1.3723	1.3723	1.3723	1.3723	1.3723	1.3723	1.3723	1.3723	1.3723	2.0492	0.9734
1.3723	1.3723	1.3723	1.3723	1.3723	1.3723	1.3723	1.3723	1.3723	1.3723	1.3723	1.3723	1.3723	1.3723	1.3723	1.3723	2.0492	0.9734
1.3723	1.3723	1.3723	1.3723	1.3723	1.3723	1.3723	1.3723	1.3723	1.3723	1.3723	1.3723	1.3723	1.3723	1.3723	1.3723	2.0492	0.9734
1.3723	1.3723	1.3723	1.3723	1.3723	1.3723	1.3723	1.3723	1.3723	1.3723	1.3723	1.3723	1.3723	1.3723	1.3723	1.3723	2.0492	0.9734
1.3723	1.3723	1.3723	1.3723	1.3723	1.3723	1.3723	1.3723	1.3723	1.3723	1.3723	1.3723	1.3723	1.3723	1.3723	1.3723	2.0492	0.9734
2.0492	1.3723	1.3723	1.3723	1.3723	1.3723	1.3723	1.3723	1.3723	1.3723	1.3723	1.3723	1.3723	1.3723	1.3723	1.3723	2.0492	0.9734
2.2574	2.0492	1.3723	1.3723	1.3723	1.3723	1.3723	1.3723	1.3723	1.3723	1.3723	1.3723	1.3723	1.3723	1.3723	2.0492	0.9734	0.9734
Columns 5	5 through 56
3.9994	3.9994
3.9994	3.9994
3.9994	3.9994
3.9994	3.9994
3.9994	3.9994
2.0492	2.0492
4.1168	4.1168
4.1168	4.1168
4.1168	4.1168
4.1168	4.1168
4.1168	4.1168
4.1168	4.1168
4.1168	4.1168
4.1168	4.1168
4.1168	4.1168
4.1168	4.1168
4.1168	4.1168
4.1168	4.1168
4.1168	4.1168
4.1168	4.1168
4.1168	4.1168
4.1168	4.1168
4.1168	4.1168
4.1168	4.1168
4.1168	4.1168
4.1168	4.1168
4.1168	4.1168
4.1168	4.1168
4.1168	4.1168
4.1168	4.1168
4.1168	4.1168
2.0492	2.0492
2.0492	0.9734
2.0492	0.9734
2.0492	0.9734
0.9734	0.9734
0.9734	0.9734
0.9734	0.9734
0.9734	0.9734
0.9734	0.9734
0.9734	0.9734
0.9734	0.9734
0.9734	0.9734
0.9734	0.9734
0.9734	0.9734
0.9734	0.9734
0.9734	0.9734
0.9734	0.9734
0.9734	0.9734
0.9734	0.9734
0.9734	0.9734
0.9734	0.9734
0.9734	0.9734
0.9734	0.9734
0.9734	0.9734
0.9734	0.9734
0.9734	0.9734
val(:,:,2)	=
Columns 1	through 18
4.7124	4.7124	4.7124	4.7124	4.7124	4.7124	4.7124	4.7124	4.7124	4.7124	4.7124	4.7124	4.7124	2.0492	4.134	4.134	4.134	4.134
4.7124	4.7124	4.7124	4.7124	4.7124	4.7124	4.7124	4.7124	4.7124	4.7124	4.7124	4.7124	4.7124	2.0492	4.134	4.134	4.134	4.134
4.7124	4.7124	4.7124	4.7124	4.7124	4.7124	4.7124	4.7124	4.7124	4.7124	4.7124	4.7124	4.7124	4.7124	2.0492	4.134	4.134	4.134
4.7124	4.7124	4.7124	4.7124	4.7124	4.7124	4.7124	4.7124	4.7124	4.7124	4.7124	4.7124	4.7124	4.7124	2.0492	4.134	4.134	4.134
4.7124	4.7124	4.7124	4.7124	4.7124	4.7124	4.7124	4.7124	4.7124	4.7124	4.7124	4.7124	4.7124	4.7124	4.7124	2.0492	2.0492	2.0492
4.7124	4.7124	4.7124	4.7124	4.7124	4.7124	4.7124	4.7124	4.7124	4.7124	4.7124	4.7124	4.7124	4.7124	4.7124	2.0492	4.7124	4.7124
4.7124	4.7124	4.7124	4.7124	4.7124	4.7124	4.7124	4.7124	4.7124	4.7124	4.7124	4.7124	4.7124	4.7124	2.0492	4.7124	4.7124	4.7124
4.7124	4.7124	4.7124	4.7124	4.7124	4.7124	4.7124	4.7124	4.7124	4.7124	4.7124	4.7124	4.7124	4.7124	2.0492	4.7124	4.7124	4.7124
4.7124	4.7124	4.7124	4.7124	4.7124	4.7124	4.7124	4.7124	4.7124	4.7124	4.7124	4.7124	4.7124	2.0492	4.7124	4.7124	4.7124	4.7124
4.7124	4.7124	4.7124	4.7124	4.7124	4.7124	4.7124	4.7124	4.7124	4.7124	4.7124	4.7124	4.7124	2.0492	4.7124	4.7124	4.7124	4.7124
4.7124	4.7124	4.7124	4.7124	4.7124	4.7124	4.7124	4.7124	4.7124	4.7124	4.7124	4.7124	4.7124	2.0492	4.7124	4.7124	4.7124	4.7124
4.7124	4.7124	4.7124	4.7124	4.7124	4.7124	4.7124	4.7124	4.7124	4.7124	4.7124	4.7124	2.0492	4.7124	4.7124	4.7124	4.7124	4.7124
4.7124	4.7124	4.7124	4.7124	4.7124	4.7124	4.7124	4.7124	4.7124	4.7124	4.7124	4.7124	2.0492	4.7124	4.7124	4.7124	4.7124	4.7124
4.7124	4.7124	4.7124	4.7124	4.7124	4.7124	4.7124	4.7124	4.7124	4.7124	4.7124	4.7124	2.0492	4.7124	4.7124	4.7124	4.7124	4.7124
4.7124	4.7124	4.7124	4.7124	4.7124	4.7124	4.7124	4.7124	4.7124	4.7124	2.0492	2.0492	1.9974	2.0492	4.7124	4.7124	4.7124	4.7124
2.0492	2.0492	2.0492	4.7124	4.7124	4.7124	4.7124	4.7124	2.0492	2.0492	1.9974	1.9974	1.9974	1.9974	2.0492	4.7124	4.7124	4.7124
3.9134	3.9134	3.9134	2.0492	2.0492	2.0492	2.0492	2.0492	1.9974	1.9974	1.9974	1.9974	1.9974	1.9974	1.9974	2.0492	4.7124	4.7124
3.9134	3.9134	3.9134	3.9134	3.9134	3.9134	2.0492	1.9974	1.9974	1.9974	1.9974	1.9974	1.9974	1.9974	1.9974	1.9974	2.0492	2.0492
3.9134	3.9134	3.9134	3.9134	3.9134	2.0492	1.9974	1.9974	1.9974	1.9974	1.9974	1.9974	1.9974	1.9974	1.9974	1.9974	1.9974	1.9974
3.9134	3.9134	3.9134	3.9134	3.9134	2.0492	1.9974	1.9974	1.9974	1.9974	1.9974	1.9974	1.9974	1.9974	1.9974	1.9974	1.9974	1.9974
3.9134	3.9134	3.9134	3.9134	3.9134	2.0492	1.9974	1.9974	1.9974	1.9974	1.9974	1.9974	1.9974	1.9974	1.9974	1.9974	1.9974	1.9974
3.9134	3.9134	3.9134	3.9134	2.0492	1.9974	1.9974	1.9974	1.9974	1.9974	1.9974	1.9974	1.9974	1.9974	1.9974	1.9974	1.9974	1.9974
3.9134	3.9134	3.9134	3.9134	2.0492	1.9974	1.9974	1.9974	1.9974	1.9974	1.9974	1.9974	1.9974	1.9974	1.9974	1.9974	1.9974	1.9974
3.9134	3.9134	3.9134	2.0492	1.9974	1.9974	1.9974	1.9974	1.9974	1.9974	1.9974	1.9974	1.9974	1.9974	1.9974	1.9974	1.9974	1.9974
3.9134	3.9134	2.0492	1.9974	1.9974	1.9974	1.9974	1.9974	1.9974	1.9974	1.9974	1.9974	1.9974	1.9974	1.9974	1.9974	1.9974	1.9974
3.9134	2.0492	1.9974	1.9974	1.9974	1.9974	1.9974	1.9974	1.9974	1.9974	1.9974	1.9974	1.9974	1.9974	1.9974	1.9974	1.9974	1.9974
3.9134	2.0492	1.9974	1.9974	1.9974	1.9974	1.9974	1.9974	1.9974	1.9974	1.9974	1.9974	1.9974	1.9974	1.9974	1.9974	1.9974	1.9974
2.0492	1.9974	1.9974	1.9974	1.9974	1.9974	1.9974	1.9974	1.9974	1.9974	1.9974	1.9974	1.9974	1.9974	1.9974	1.9974	1.9974	1.9974
2.0492	1.9974	1.9974	1.9974	1.9974	1.9974	1.9974	1.9974	1.9974	1.9974	1.9974	1.9974	1.9974	1.9974	1.9974	1.9974	1.9974	1.9974
2.0492	1.9974	1.9974	1.9974	1.9974	1.9974	1.9974	1.9974	1.9974	1.9974	1.9974	1.9974	1.9974	1.9974	1.9974	1.9974	1.9974	1.9974
2.0492	1.9974	1.9974	1.9974	1.9974	1.9974	1.9974	1.9974	1.9974	1.9974	1.9974	1.9974	1.9974	1.9974	1.9974	1.9974	1.9974	1.9974
5.0541	2.0492	1.9974	1.9974	1.9974	1.9974	1.9974	1.9974	1.9974	1.9974	1.9974	1.9974	1.9974	1.9974	1.9974	1.9974	1.9974	1.9974
5.0541	2.0492	1.9974	1.9974	1.9974	1.9974	1.9974	1.9974	1.9974	1.9974	1.9974	1.9974	1.9974	1.9974	1.9974	1.9974	1.9974	1.9974
5.0541	5.0541	2.0492	2.0492	2.0492	2.0492	1.9974	1.9974	1.9974	1.9974	1.9974	1.9974	1.9974	1.9974	1.9974	1.9974	2.0492	2.0492
5.0541	5.0541	5.0541	5.0541	5.0541	2.0492	2.0492	1.9974	1.9974	1.9974	1.9974	1.9974	2.0492	2.0492	2.0492	2.0492	3.7724	3.7724
5.0541	5.0541	5.0541	5.0541	5.0541	5.0541	5.0541	2.0492	2.0492	2.0492	2.0492	2.0492	3.7724	3.7724	3.7724	3.7724	3.7724	3.7724
5.0541	5.0541	5.0541	5.0541	5.0541	5.0541	5.0541	5.0541	2.0492	3.7724	3.7724	3.7724	3.7724	3.7724	3.7724	3.7724	3.7724	3.7724
5.0541	5.0541	5.0541	5.0541	5.0541	5.0541	5.0541	5.0541	2.0492	3.7724	3.7724	3.7724	3.7724	3.7724	3.7724	3.7724	3.7724	3.7724
5.0541	5.0541	5.0541	5.0541	5.0541	5.0541	5.0541	5.0541	2.0492	3.7724	3.7724	3.7724	3.7724	3.7724	3.7724	3.7724	3.7724	3.7724
5.0541	2.0492	2.0492	2.0492	2.0492	2.0492	2.0492	2.0492	3.7724	3.7724	3.7724	3.7724	3.7724	3.7724	3.7724	3.7724	3.7724	3.7724
2.0492	0.9731	0.9731	0.9731	0.9731	0.9731	0.9731	2.0492	3.7724	3.7724	3.7724	3.7724	3.7724	3.7724	3.7724	3.7724	3.7724	3.7724
0.9731	0.9731	0.9731	0.9731	0.9731	0.9731	0.9731	0.9731	2.0492	3.7724	3.7724	3.7724	3.7724	3.7724	3.7724	3.7724	3.7724	3.7724
0.9731	0.9731	0.9731	0.9731	0.9731	0.9731	0.9731	0.9731	2.0492	3.7724	3.7724	3.7724	3.7724	3.7724	3.7724	3.7724	3.7724	3.7724
0.9731	0.9731	0.9731	0.9731	0.9731	0.9731	0.9731	0.9731	2.0492	3.7724	3.7724	3.7724	3.7724	3.7724	3.7724	3.7724	3.7724	3.7724
0.9731	0.9731	0.9731	0.9731	0.9731	0.9731	0.9731	0.9731	0.9731	2.0492	3.7724	3.7724	3.7724	3.7724	3.7724	3.7724	3.7724	3.7724
0.9731	0.9731	0.9731	0.9731	0.9731	0.9731	0.9731	0.9731	0.9731	2.0492	3.7724	3.7724	3.7724	3.7724	3.7724	3.7724	3.7724	3.7724
0.9731	0.9731	0.9731	0.9731	0.9731	0.9731	0.9731	0.9731	0.9731	2.0492	3.7724	3.7724	3.7724	3.7724	3.7724	3.7724	3.7724	3.7724
0.9731	0.9731	0.9731	0.9731	0.9731	0.9731	0.9731	0.9731	0.9731	0.9731	2.0492	3.7724	3.7724	3.7724	3.7724	3.7724	3.7724	3.7724
0.9731	0.9731	0.9731	0.9731	0.9731	0.9731	0.9731	0.9731	0.9731	0.9731	0.9731	2.0492	3.7724	3.7724	3.7724	3.7724	3.7724	3.7724
0.9731	0.9731	0.9731	0.9731	0.9731	0.9731	0.9731	0.9731	0.9731	0.9731	0.9731	2.0492	3.7724	3.7724	3.7724	3.7724	3.7724	3.7724
0.9731	0.9731	0.9731	0.9731	0.9731	0.9731	0.9731	0.9731	0.9731	0.9731	0.9731	0.9731	2.0492	3.7724	3.7724	3.7724	3.7724	3.7724
0.9731	0.9731	0.9731	0.9731	0.9731	0.9731	0.9731	0.9731	0.9731	0.9731	0.9731	0.9731	2.0492	3.7724	3.7724	3.7724	3.7724	3.7724
0.9731	0.9731	0.9731	0.9731	0.9731	0.9731	0.9731	0.9731	0.9731	0.9731	0.9731	0.9731	0.9731	2.0492	3.7724	3.7724	3.7724	3.7724
0.9731	0.9731	0.9731	0.9731	0.9731	0.9731	0.9731	0.9731	0.9731	0.9731	0.9731	0.9731	0.9731	2.0492	3.7724	3.7724	3.7724	3.7724
0.9731	0.9731	0.9731	0.9731	0.9731	0.9731	0.9731	0.9731	0.9731	0.9731	0.9731	0.9731	0.9731	0.9731	2.0492	2.0492	3.7724	3.7724
0.9731	0.9731	0.9731	0.9731	0.9731	0.9731	0.9731	0.9731	0.9731	0.9731	0.9731	0.9731	0.9731	2.0492	1.8699	1.8699	2.0492	2.0492
0.9731	0.9731	0.9731	0.9731	0.9731	0.9731	0.9731	0.9731	0.9731	0.9731	0.9731	0.9731	0.9731	2.0492	1.8699	1.8699	1.8699	1.8699
Columns 1	9 through 36
4.134	4.134	4.134	4.134	4.134	2.0492	3.9606	3.9606	3.9606	3.9606	3.9606	3.9606	3.9606	3.9606	3.9606	3.9606	3.9606	3.9606
4.134	4.134	4.134	4.134	4.134	2.0492	3.9606	3.9606	3.9606	3.9606	3.9606	3.9606	3.9606	3.9606	3.9606	3.9606	3.9606	3.9606
4.134	4.134	4.134	4.134	2.0492	3.9606	3.9606	3.9606	3.9606	3.9606	3.9606	3.9606	3.9606	3.9606	3.9606	3.9606	3.9606	3.9606
4.134	4.134	4.134	2.0492	3.9606	3.9606	3.9606	3.9606	3.9606	3.9606	3.9606	3.9606	3.9606	3.9606	3.9606	3.9606	3.9606	3.9606
2.0492	2.0492	2.0492	3.9606	3.9606	3.9606	3.9606	3.9606	3.9606	3.9606	3.9606	3.9606	3.9606	3.9606	3.9606	3.9606	3.9606	3.9606
4.7124	4.7124	2.0492	3.9606	3.9606	3.9606	3.9606	3.9606	3.9606	3.9606	3.9606	3.9606	3.9606	3.9606	3.9606	3.9606	3.9606	3.9606
4.7124	4.7124	4.7124	2.0492	3.9606	3.9606	3.9606	3.9606	3.9606	3.9606	3.9606	3.9606	3.9606	3.9606	3.9606	3.9606	3.9606	3.9606
4.7124	4.7124	4.7124	4.7124	2.0492	3.9606	3.9606	3.9606	3.9606	3.9606	3.9606	3.9606	3.9606	3.9606	3.9606	3.9606	3.9606	3.9606
4.7124	4.7124	4.7124	4.7124	4.7124	2.0492	3.9606	3.9606	3.9606	3.9606	3.9606	3.9606	3.9606	3.9606	3.9606	3.9606	3.9606	3.9606
4.7124	4.7124	4.7124	4.7124	4.7124	4.7124	2.0492	3.9606	3.9606	3.9606	3.9606	3.9606	3.9606	3.9606	3.9606	3.9606	3.9606	3.9606
4.7124	4.7124	4.7124	4.7124	4.7124	4.7124	2.0492	3.9606	3.9606	3.9606	3.9606	3.9606	3.9606	3.9606	3.9606	3.9606	3.9606	3.9606
4.7124	4.7124	4.7124	4.7124	4.7124	4.7124	2.0492	3.9606	3.9606	3.9606	3.9606	3.9606	3.9606	3.9606	3.9606	3.9606	3.9606	3.9606
4.7124	4.7124	4.7124	4.7124	4.7124	2.0492	3.9606	3.9606	3.9606	3.9606	3.9606	3.9606	3.9606	3.9606	3.9606	3.9606	2.0492	2.0492
4.7124	4.7124	4.7124	4.7124	4.7124	2.0492	3.9606	3.9606	3.9606	3.9606	3.9606	3.9606	3.9606	3.9606	3.9606	3.9606	2.0492	4.7124
4.7124	4.7124	4.7124	4.7124	4.7124	2.0492	3.9606	3.9606	3.9606	3.9606	3.9606	3.9606	3.9606	3.9606	3.9606	3.9606	2.0492	4.7124
4.7124	4.7124	4.7124	4.7124	4.7124	2.0492	3.9606	3.9606	3.9606	3.9606	3.9606	3.9606	3.9606	3.9606	3.9606	3.9606	2.0492	4.7124
4.7124	4.7124	4.7124	4.7124	2.0492	3.9606	3.9606	3.9606	3.9606	3.9606	3.9606	3.9606	3.9606	3.9606	3.9606	2.0492	4.7124	4.7124
2.0492	2.0492	2.0492	2.0492	2.0492	2.0492	2.0492	3.9606	3.9606	3.9606	3.9606	3.9606	3.9606	3.9606	3.9606	2.0492	4.7124	4.7124
1.9974	1.9974	1.9974	1.9974	1.9974	1.9974	2.0492	3.9606	3.9606	3.9606	3.9606	3.9606	3.9606	3.9606	3.9606	2.0492	4.7124	4.7124
1.9974	1.9974	1.9974	1.9974	1.9974	1.9974	1.9974	2.0492	2.0492	2.0492	2.0492	2.0492	2.0492	2.0492	2.0492	2.0492	4.7124	4.7124
1.9974	1.9974	1.9974	1.9974	1.9974	1.9974	1.9974	1.9974	2.0492	4.7135	4.7135	4.7135	4.7135	4.7135	4.7135	2.0492	4.7124	4.7124
1.9974	1.9974	1.9974	1.9974	1.9974	1.9974	1.9974	2.0492	4.7135	4.7135	4.7135	4.7135	4.7135	4.7135	4.7135	4.7135	2.0492	4.7124
1.9974	1.9974	1.9974	1.9974	1.9974	1.9974	1.9974	2.0492	4.7135	4.7135	4.7135	4.7135	4.7135	4.7135	4.7135	4.7135	4.7135	2.0492
1.9974	1.9974	1.9974	1.9974	1.9974	1.9974	2.0492	4.7135	4.7135	4.7135	4.7135	4.7135	4.7135	4.7135	4.7135	4.7135	4.7135	4.7135
1.9974	1.9974	1.9974	1.9974	1.9974	1.9974	2.0492	4.7135	4.7135	4.7135	4.7135	4.7135	4.7135	4.7135	4.7135	4.7135	4.7135	4.7135
1.9974	1.9974	1.9974	1.9974	1.9974	2.0492	4.7135	4.7135	4.7135	4.7135	4.7135	4.7135	4.7135	4.7135	4.7135	4.7135	4.7135	4.7135
1.9974	1.9974	1.9974	1.9974	1.9974	2.0492	4.7135	4.7135	4.7135	4.7135	4.7135	4.7135	4.7135	4.7135	4.7135	4.7135	4.7135	4.7135
[truncated: 3,874 more rows]
